# Supplementary material for: Sleep cycle-dependent vascular dynamics in male mice and the predicted effects on perivascular cerebrospinal fluid flow and solute transport
Source: Nat Commun. 2023 Feb 20;14:953. doi: 10.1038/s41467-023-36643-5 (PMC9941497; doi:10.1038/s41467-023-36643-5)
Supplement: Supplementary file 6 — Source Data [file 41467_2023_36643_MOESM6_ESM.zip]

Archive with 66 entries (65 files):
- SourceData_final/
- __MACOSX/._SourceData_final
- SourceData_final/Suppl_Fig_8c_lumen.csv
- __MACOSX/SourceData_final/._Suppl_Fig_8c_lumen.csv
- SourceData_final/Suppl_Fig_13a&14a.xls
- __MACOSX/SourceData_final/._Suppl_Fig_13a&14a.xls
- SourceData_final/Figure_2_Suppl_Fig_3-6&17-18.csv
- __MACOSX/SourceData_final/._Figure_2_Suppl_Fig_3-6&17-18.csv
- SourceData_final/FIgure_4d.xls
- __MACOSX/SourceData_final/._FIgure_4d.xls
- SourceData_final/Figure_4c.xls
- __MACOSX/SourceData_final/._Figure_4c.xls
- SourceData_final/Figure_4b.xls
- __MACOSX/SourceData_final/._Figure_4b.xls
- SourceData_final/Suppl_Fig_11b.xls
- __MACOSX/SourceData_final/._Suppl_Fig_11b.xls
- SourceData_final/Suppl_Fig_8b_endfeet.csv
- __MACOSX/SourceData_final/._Suppl_Fig_8b_endfeet.csv
- SourceData_final/Suppl_Fig_8b_lumen.csv
- __MACOSX/SourceData_final/._Suppl_Fig_8b_lumen.csv
- SourceData_final/Suppl_Fig_8c_PVS.csv
- __MACOSX/SourceData_final/._Suppl_Fig_8c_PVS.csv
- SourceData_final/Suppl_Fig_11c.xls
- __MACOSX/SourceData_final/._Suppl_Fig_11c.xls
- SourceData_final/Suppl_Fig_13b-d&14b-d.xls
- __MACOSX/SourceData_final/._Suppl_Fig_13b-d&14b-d.xls
- SourceData_final/Suppl_Fig_7.csv
- __MACOSX/SourceData_final/._Suppl_Fig_7.csv
- SourceData_final/Suppl_Fig_11a.xls
- __MACOSX/SourceData_final/._Suppl_Fig_11a.xls
- SourceData_final/Figure_3b.xls
- __MACOSX/SourceData_final/._Figure_3b.xls
- SourceData_final/Figure_3c.xls
- __MACOSX/SourceData_final/._Figure_3c.xls
- SourceData_final/Suppl_Fig_9a.xls
- __MACOSX/SourceData_final/._Suppl_Fig_9a.xls
- SourceData_final/Suppl_Fig_10a.xls
- __MACOSX/SourceData_final/._Suppl_Fig_10a.xls
- SourceData_final/Suppl_Fig_10c.xls
- __MACOSX/SourceData_final/._Suppl_Fig_10c.xls
- SourceData_final/Suppl_Fig_9c.xls
- __MACOSX/SourceData_final/._Suppl_Fig_9c.xls
- SourceData_final/Suppl_Fig_8b_PVS.csv
- __MACOSX/SourceData_final/._Suppl_Fig_8b_PVS.csv
- SourceData_final/Figure_3d.xls
- __MACOSX/SourceData_final/._Figure_3d.xls
- SourceData_final/Suppl_Fig_9b.xls
- __MACOSX/SourceData_final/._Suppl_Fig_9b.xls
- SourceData_final/Figure_1_Suppl_Fig_2&16&18.csv
- __MACOSX/SourceData_final/._Figure_1_Suppl_Fig_2&16&18.csv
- SourceData_final/Suppl_Fig_10b.xls
- __MACOSX/SourceData_final/._Suppl_Fig_10b.xls
- SourceData_final/Figure_5.xls
- __MACOSX/SourceData_final/._Figure_5.xls
- SourceData_final/Suppl_Fig_12b.xls
- __MACOSX/SourceData_final/._Suppl_Fig_12b.xls
- SourceData_final/Suppl_Fig_19c.xls
- __MACOSX/SourceData_final/._Suppl_Fig_19c.xls
- SourceData_final/Suppl_Fig_19b.xls
- __MACOSX/SourceData_final/._Suppl_Fig_19b.xls
- SourceData_final/Suppl_Fig_19a.xls
- __MACOSX/SourceData_final/._Suppl_Fig_19a.xls
- SourceData_final/Suppl_Fig_8c_endfeet.csv
- __MACOSX/SourceData_final/._Suppl_Fig_8c_endfeet.csv
- SourceData_final/Suppl_Fig_12a.xlsx
- __MACOSX/SourceData_final/._Suppl_Fig_12a.xlsx
