# Supplementary material for: Sleep cycle-dependent vascular dynamics in male mice and the predicted effects on perivascular cerebrospinal fluid flow and solute transport
Source: Nat Commun. 2023 Feb 20;14:953. doi: 10.1038/s41467-023-36643-5 (PMC9941497; doi:10.1038/s41467-023-36643-5)
Supplement: Supplementary file 6 — Source Data [file 41467_2023_36643_MOESM6_ESM.zip › SourceData_final/Suppl_Fig_8c_lumen.csv]

state;state_start;state_end;state_duration;episode_id;avg_whisk;avg_wheel;vessel_type;vessel_structure;vessel_id;marker_name;fs;distance_baseline;pspectrum_1;pspectrum_2;pspectrum_3;pspectrum_4;pspectrum_5;pspectrum_6;pspectrum_7;pspectrum_8;pspectrum_9;pspectrum_10;pspectrum_11;pspectrum_12;pspectrum_13;pspectrum_14;pspectrum_15;pspectrum_16;pspectrum_17;pspectrum_18;pspectrum_19;pspectrum_20;ps…
IS;52;70;18;M4 JGE 13 #1;0.0870980485193049;0.107698451723972;Artery;Lumen;M4 JGE 13 artery L42-8252 Lumen;M4 JGE 13 artery L42-8252;1.99158196144953;9.98921766306021;5.24674628184717;5.24745544049506;5.24958119358361;5.25311837221747;5.25805836022725;5.26438909229008;5.27209505156958;5.28115726714341;5.29155331155885;5.30325729892589;5.31623988402236;5.33046826294655;5.34590617590756;5.362513912…
IS;200;225;25;M4 JGE 13 #2;0.185120940068571;0.0923490808479371;Artery;Lumen;M4 JGE 13 artery L42-8252 Lumen;M4 JGE 13 artery L42-8252;1.99158196144953;9.98921766306021;0.323373881977529;0.32327021456455;0.322962304409089;0.322459370811957;0.321776591046695;0.320934823650078;0.319960232135916;0.318883819876354;0.317740889456501;0.316570442006715;0.315414533790825;0.314317608627443;0.3133258255069…
IS;533;557;24;M4 JGE 13 #5;0.0166276564047665;0.0907769082877773;Artery;Lumen;M4 JGE 13 artery L42-8252 Lumen;M4 JGE 13 artery L42-8252;1.99158196144953;9.98921766306021;0.0106268138249321;0.0116662658968162;0.0147820792199371;0.0199666026449386;0.0272070099673183;0.0364851906443457;0.0477776010600119;0.0610550805083445;0.0762826371288829;0.09341920999862;0.112417414445075;0.13322327838002;0.1557…
NREM;557;590;33;M4 JGE 13 #6;0.056238014147983;0.120634678417041;Artery;Lumen;M4 JGE 13 artery L42-8252 Lumen;M4 JGE 13 artery L42-8252;1.99158196144953;9.98921766306021;0.126565268124439;0.12628369864596;0.125441692263798;0.124047343651222;0.122114104929109;0.119660724737218;0.116711158235523;0.113294443692824;0.109444540570543;0.105200123600175;0.100604327328468;0.0957044359933325;0.09055151440…
NREM;50;90;40;M3 WOJ 26 #2;0.10101538301231;0.0193397519121231;Artery;Lumen;M3 WOJ 26 artery B16-6490 Lumen;M3 WOJ 26 artery B16-6490;1.99158196144953;17.8120989654568;0.0307411954677588;0.0307020817132434;0.0305851884229362;0.0303918512302926;0.0301242687615372;0.0297854621607176;0.0293792197416473;0.0289100280337028;0.0283829907818597;0.027803737707891;0.027178325033573;0.0265131299046413;0.025…
IS;95;117;22;M3 WOJ 26 #3;-0.0557718430814768;0.0309124715646074;Artery;Lumen;M3 WOJ 26 artery B16-6490 Lumen;M3 WOJ 26 artery B16-6490;1.99158196144953;17.8120989654568;0.0424063676578744;0.0423673473512458;0.0422504286567754;0.0420560379233708;0.0417848846347321;0.0414379597473822;0.0410165333338865;0.0405221515023244;0.0399566325563466;0.0393220623545188;0.0386207888233307;0.0378554155754006;0…
IS;163;210;47;M3 WOJ 26 #4;0.0986587482912465;0.0298090631711716;Artery;Lumen;M3 WOJ 26 artery B16-6490 Lumen;M3 WOJ 26 artery B16-6490;1.99158196144953;17.8120989654568;0.0395480634983295;0.0394662316324669;0.0392219796065586;0.0388190036591635;0.0382633506816924;0.0375632528417939;0.0367289055433325;0.0357721975812654;0.0347064040318298;0.0335458535461869;0.032305582248586;0.0310009863762305;0.…
REM;215;260;45;M3 WOJ 26 #5;0.172226612777287;0.0275916614223996;Artery;Lumen;M3 WOJ 26 artery B16-6490 Lumen;M3 WOJ 26 artery B16-6490;1.99158196144953;17.8120989654568;0.00898377243672059;0.00896020419277979;0.00888994609754672;0.00877433304514717;0.00861557288379813;0.00841672008701242;0.0081816372683957;0.00791494315571317;0.0076219455669872;0.00730855806536377;0.00698119932078004;0.006646674…
Whisking;10;45.6333333333333;35.6333333333333;M2 VDX 09 #1;0.40607742147985;0.354110426035201;Artery;Lumen;M2 VDX 09 artery A84-9338 Lumen;M2 VDX 09 artery A84-9338;1.99158160447371;12.6369621038714;0.259248374954987;0.259176369359145;0.258958577371342;0.258589732448711;0.258061252101459;0.257361524396666;0.256476297025678;0.255389157355357;0.254082089211603;0.252536089918453;0.250731829404539;0.…
Whisking;60.7666666666667;64.4;3.63333333333334;M2 VDX 09 #3;0.435014173872524;0.114565301973987;Artery;Lumen;M2 VDX 09 artery A84-9338 Lumen;M2 VDX 09 artery A84-9338;1.99158160447371;12.6369621038714;0.188857253276283;0.188855976462693;0.188852146094675;0.188845762393512;0.188836825727992;0.18882533661437;0.188811295716324;0.188794703844898;0.188775561958426;0.188753871162452;0.188729632709628;…
Whisking;83.3666666666667;87.1333333333333;3.76666666666668;M2 VDX 09 #6;0.298338068787344;0.268561907367773;Artery;Lumen;M2 VDX 09 artery A84-9338 Lumen;M2 VDX 09 artery A84-9338;1.99158160447371;12.6369621038714;0.0149424478171136;0.0149426783748987;0.0149433699989523;0.0149445225416225;0.0149461357568634;0.0149482093002975;0.0149507427293012;0.0149537355031164;0.0149571869829852;0.014961096432…
Whisking;101.966666666667;124.5;22.5333333333333;M2 VDX 09 #9;0.303608537456799;0.170915958451816;Artery;Lumen;M2 VDX 09 artery A84-9338 Lumen;M2 VDX 09 artery A84-9338;1.99158160447371;12.6369621038714;0.182204477749359;0.182365577839219;0.182848161352305;0.183650081191108;0.184767769407553;0.186196252969872;0.187929175726993;0.189958826461828;0.192276172894839;0.194870901469879;0.19773146272588…
Whisking;133.333333333333;143.166666666667;9.83333333333331;M2 VDX 09 #11;1.28921675115303;0.814857026728865;Artery;Lumen;M2 VDX 09 artery A84-9338 Lumen;M2 VDX 09 artery A84-9338;1.99158160447371;12.6369621038714;5.10404023048822;5.10361606455969;5.10234370048924;5.10022353959645;5.09725625105266;5.09344277233692;5.08878430986971;5.08328233982035;5.07693860908212;5.06975513640843;5.0617342137020…
Whisking;149.2;156.5;7.30000000000001;M2 VDX 09 #12;0.849775477634559;0.517676863342935;Artery;Lumen;M2 VDX 09 artery A84-9338 Lumen;M2 VDX 09 artery A84-9338;1.99158160447371;12.6369621038714;1.810545440191;1.81046781486427;1.81023495076516;1.80984688357224;1.80930367277032;1.80860540168115;1.80775217750629;1.806744131382;1.8055814184459;1.80426421791531;1.80279273317693;1.80116719188754;1.79938…
Whisking;162.133333333333;179.4;17.2666666666667;M2 VDX 09 #13;1.03142414028191;1.62314826227623;Artery;Lumen;M2 VDX 09 artery A84-9338 Lumen;M2 VDX 09 artery A84-9338;1.99158160447371;12.6369621038714;0.622833724294258;0.622513171891471;0.621552263929024;0.619953246225941;0.617719855386069;0.614857309161444;0.611372292971495;0.607272942589101;0.602568823008287;0.597270903512657;0.591391528968578…
Locomotion;186.166666666667;193.466666666667;7.30000000000001;M2 VDX 09 #14;1.77378369132977;5.22277626460841;Artery;Lumen;M2 VDX 09 artery A84-9338 Lumen;M2 VDX 09 artery A84-9338;1.99158160447371;12.6369621038714;0.0153424536270362;0.0153714450182544;0.0154583961025454;0.0156032376343643;0.0158058542787792;0.0160660847228433;0.0163837218313341;0.0167585128466749;0.0171901596328056;0.01767831896…
Whisking;207.966666666667;215.266666666667;7.30000000000001;M2 VDX 09 #16;0.71171477591529;0.145344629187543;Artery;Lumen;M2 VDX 09 artery A84-9338 Lumen;M2 VDX 09 artery A84-9338;1.99158160447371;12.6369621038714;0.0633461030380025;0.0633520553036084;0.063369909162974;0.0633996558067618;0.0634412805594018;0.0634947628890718;0.0635600764216573;0.063637188958678;0.0637260624991603;0.06382665326543…
Whisking;225.1;229.9;4.80000000000001;M2 VDX 09 #18;0.564234131958561;0.272067933146861;Artery;Lumen;M2 VDX 09 artery A84-9338 Lumen;M2 VDX 09 artery A84-9338;1.99158160447371;12.6369621038714;0.384308278472396;0.384301442038808;0.384280933657362;0.384246756092015;0.384198913948722;0.384137413674481;0.384062263555998;0.383973473717964;0.383871056120951;0.383755024558939;0.383625394656447;0.383482…
Whisking;235.633333333333;240.666666666667;5.03333333333333;M2 VDX 09 #19;0.486893825475958;0.0793068815284761;Artery;Lumen;M2 VDX 09 artery A84-9338 Lumen;M2 VDX 09 artery A84-9338;1.99158160447371;12.6369621038714;0.241160510564411;0.241158968642691;0.241154342375578;0.241146630261417;0.241135829798511;0.241121937486727;0.241104948829723;0.241084858337826;0.241061659531535;0.241035344945668;0.2…
Whisking;262.566666666667;267.633333333333;5.06666666666666;M2 VDX 09 #21;0.489925854350304;0.0629433935186791;Artery;Lumen;M2 VDX 09 artery A84-9338 Lumen;M2 VDX 09 artery A84-9338;1.99158160447371;12.6369621038714;0.172337073082847;0.172338859558087;0.172344217821141;0.172353144387322;0.172365633450618;0.172381676886376;0.172401264255081;0.17242438280719;0.172451017489042;0.172481150949844;0.17…
Whisking;274.1;277.9;3.79999999999995;M2 VDX 09 #22;0.64348070341705;0.0753900326580623;Artery;Lumen;M2 VDX 09 artery A84-9338 Lumen;M2 VDX 09 artery A84-9338;1.99158160447371;12.6369621038714;0.259298945772755;0.259296462235812;0.25928901174128;0.259276594642215;0.259259211527042;0.259236863219537;0.259209550778819;0.25917727549933;0.259140038910807;0.259097842778266;0.259050689101961;0.25899858…
Whisking;287.666666666667;293.133333333333;5.46666666666664;M2 VDX 09 #24;0.186325142088028;0.0199348241003651;Artery;Lumen;M2 VDX 09 artery A84-9338 Lumen;M2 VDX 09 artery A84-9338;1.99158160447371;12.6369621038714;0.0662139855071731;0.0662165968734125;0.0662244293128257;0.0662374778495217;0.0662557341935381;0.0662791867456238;0.0663078206039297;0.0663416175726052;0.0663805561722905;0.0664246116…
Whisking;10;21.3;11.3;M2 VDX 14 #1;0.60867606493255;0.114395922779746;Artery;Lumen;M2 VDX 14 artery S31-9501 Lumen;M2 VDX 14 artery S31-9501;1.99158184245757;12.3561407237854;11.0958897169069;11.0955307157315;11.0944534424292;11.0926570887099;11.0901403102843;11.0869012311475;11.0829374495596;11.0782460457091;11.0728235910372;11.0666661591995;11.0597693386363;11.0521282467179;11.0437375454284;11.…
Locomotion;30.4;55.2666666666667;24.8666666666667;M2 VDX 14 #3;2.18708996850001;5.74734385988483;Artery;Lumen;M2 VDX 14 artery S31-9501 Lumen;M2 VDX 14 artery S31-9501;1.99158184245757;12.3561407237854;0.299605801780604;0.299462799514315;0.299034367770912;0.298322230136013;0.297329253921492;0.296059442012278;0.294517921144935;0.292710926326946;0.290645781044727;0.288330872863022;0.285775623991093…
Locomotion;67.0333333333333;77.0666666666667;10.0333333333333;M2 VDX 14 #6;2.26626084266769;6.256028536111;Artery;Lumen;M2 VDX 14 artery S31-9501 Lumen;M2 VDX 14 artery S31-9501;1.99158184245757;12.3561407237854;0.965874082106578;0.965987295741976;0.966326608430904;0.966891036329582;0.967678942337715;0.968688040050058;0.969915399273714;0.971357453096371;0.973010006486439;0.974868246402047;0.97692…
Whisking;87.8666666666667;112.566666666667;24.7;M2 VDX 14 #8;0.521033319956585;0.243036951400941;Artery;Lumen;M2 VDX 14 artery S31-9501 Lumen;M2 VDX 14 artery S31-9501;1.99158184245757;12.3561407237854;0.0160149871733655;0.0161765756057765;0.0166607046202635;0.0174654702934813;0.0185877157430288;0.0200230552916094;0.0217659076641718;0.0238095376050025;0.0261461051540496;0.0287667216936269;0.03166…
Whisking;118.633333333333;125.7;7.06666666666666;M2 VDX 14 #9;0.289149478325173;0.133112369736737;Artery;Lumen;M2 VDX 14 artery S31-9501 Lumen;M2 VDX 14 artery S31-9501;1.99158184245757;12.3561407237854;0.150232386590719;0.150234887724389;0.150242386283164;0.150254867747946;0.15027230793747;0.150294673034158;0.150321919620251;0.150353994724209;0.150390835877316;0.150432371180432;0.15047851938082;…
Whisking;131.766666666667;144.4;12.6333333333333;M2 VDX 14 #10;0.368291054564435;0.144153511830818;Artery;Lumen;M2 VDX 14 artery S31-9501 Lumen;M2 VDX 14 artery S31-9501;1.99158184245757;12.3561407237854;0.00435264087896657;0.00435987417976872;0.00438154970425079;0.00441759443394555;0.00446788705493479;0.00453225853107271;0.00461049290237551;0.00470232830447996;0.00480745820394254;0.0049255328430…
Whisking;164.066666666667;167.866666666667;3.80000000000001;M2 VDX 14 #12;0.627744550948108;0.406004874705857;Artery;Lumen;M2 VDX 14 artery S31-9501 Lumen;M2 VDX 14 artery S31-9501;1.99158184245757;12.3561407237854;0.224398545819257;0.224398670653771;0.224399045135735;0.224399669204032;0.224400542756817;0.224401665651531;0.224403037704934;0.22440465869314;0.22440652835166;0.224408646375454;0.2244…
Whisking;176.566666666667;183;6.43333333333334;M2 VDX 14 #14;0.507876831387934;0.300547997285897;Artery;Lumen;M2 VDX 14 artery S31-9501 Lumen;M2 VDX 14 artery S31-9501;1.99158184245757;12.3561407237854;0.0228202590994124;0.0228185797880085;0.0228135420977094;0.0228051467613007;0.0227933950023604;0.0227782885386555;0.0227598295868876;0.0227380208687765;0.0227128656184678;0.0226843675912495;0.02265…
Whisking;191.8;200.733333333333;8.93333333333331;M2 VDX 14 #16;0.341918415223846;0.26305020746609;Artery;Lumen;M2 VDX 14 artery S31-9501 Lumen;M2 VDX 14 artery S31-9501;1.99158184245757;12.3561407237854;0.0013520398148895;0.00136176440550662;0.00139093631145;0.00143954993062594;0.001507595911587;0.00159506113164215;0.00170192866630438;0.00182817775016933;0.00197378372934386;0.00213871800557079;0.…
Whisking;208.7;213.066666666667;4.36666666666667;M2 VDX 14 #17;0.472854720000336;0.157494443364273;Artery;Lumen;M2 VDX 14 artery S31-9501 Lumen;M2 VDX 14 artery S31-9501;1.99158184245757;12.3561407237854;0.0911511278858541;0.0911546734899282;0.0911653095522626;0.0911830338248399;0.0912078425615575;0.091239730519119;0.0912786909582795;0.0913247156454481;0.0913777948546439;0.091437917369808;0.09150…
Whisking;220.666666666667;228.966666666667;8.30000000000001;M2 VDX 14 #18;0.298730703940858;0.140531737587998;Artery;Lumen;M2 VDX 14 artery S31-9501 Lumen;M2 VDX 14 artery S31-9501;1.99158184245757;12.3561407237854;0.0505006795080678;0.050515305451875;0.0505591722882518;0.0506322470414617;0.0507344747805458;0.050865778662204;0.0510260599907853;0.0512151982953427;0.0514330514236994;0.0516794556534…
Whisking;244.266666666667;247.5;3.23333333333332;M2 VDX 14 #20;3.36640804962659;3.28972055775663;Artery;Lumen;M2 VDX 14 artery S31-9501 Lumen;M2 VDX 14 artery S31-9501;1.99158184245757;12.3561407237854;2.27661422138091;2.27663854555421;2.27671151088478;2.27683309584287;2.27700326455087;2.27722196679131;2.27748913801799;2.27780469937035;2.27816855769097;2.27858060554632;2.27904072125057;2.27954876…
Whisking;283.466666666667;287.533333333333;4.06666666666672;M2 VDX 14 #22;0.23528884394901;-0.0126189284896112;Artery;Lumen;M2 VDX 14 artery S31-9501 Lumen;M2 VDX 14 artery S31-9501;1.99158184245757;12.3561407237854;0.330526698262603;0.330525817480737;0.330523175172281;0.330518771453902;0.330512606519785;0.330504680641245;0.330494994166188;0.330483547518415;0.330470341196761;0.330455375774108;0.3…
Whisking;300.166666666667;312.233333333333;12.0666666666667;M2 VDX 14 #24;0.350839363425629;0.0226865407742155;Artery;Lumen;M2 VDX 14 artery S31-9501 Lumen;M2 VDX 14 artery S31-9501;1.99158184245757;12.3561407237854;0.019265006544584;0.019268826611575;0.0192802621611925;0.0192992393580621;0.0193256355372483;0.0193592797932531;0.0193999538005593;0.0194473928616849;0.0195012871776042;0.019561283334…
Locomotion;312.233333333333;319.933333333333;7.69999999999999;M2 VDX 14 #25;2.48930810068193;6.23228457694514;Artery;Lumen;M2 VDX 14 artery S31-9501 Lumen;M2 VDX 14 artery S31-9501;1.99158184245757;12.3561407237854;3.57694084565434;3.57679703634128;3.57636560730736;3.57564655537777;3.57463987543372;3.57334556067092;3.57176360296068;3.56989399331308;3.56773672244092;3.56529178142376;3.562559162470…
Whisking;319.933333333333;339.633333333333;19.7;M2 VDX 14 #26;0.580833639715614;0.324821944614773;Artery;Lumen;M2 VDX 14 artery S31-9501 Lumen;M2 VDX 14 artery S31-9501;1.99158184245757;12.3561407237854;0.00425759723289271;0.00448196915072;0.00515404596117948;0.00627071692731351;0.00782681775044702;0.00981516081132445;0.0122265772025147;0.0150499702499412;0.0182723801393866;0.0218790591849983;0.0…
Whisking;345.6;349.033333333333;3.43333333333334;M2 VDX 14 #28;1.038291080007;0.31869106403304;Artery;Lumen;M2 VDX 14 artery S31-9501 Lumen;M2 VDX 14 artery S31-9501;1.99158184245757;12.3561407237854;0.0565016926199863;0.0565026099029664;0.0565053616133967;0.0565099473366774;0.0565163663818781;0.0565246177818421;0.0565347002933318;0.0565466123972167;0.0565603522987013;0.0565759179275965;0.0565933…
Whisking;373.933333333333;381.4;7.46666666666664;M2 VDX 14 #30;0.639077341933668;0.255690154235523;Artery;Lumen;M2 VDX 14 artery S31-9501 Lumen;M2 VDX 14 artery S31-9501;1.99158184245757;12.3561407237854;0.357010381890841;0.356997982656196;0.356960786086698;0.356898795592907;0.356812016864089;0.35670045787569;0.356564128899805;0.35640304251861;0.356217213640719;0.356006659520493;0.355771399780221…
Locomotion;381.4;390.6;9.20000000000005;M2 VDX 14 #31;0.333243611381902;0.448543663530095;Artery;Lumen;M2 VDX 14 artery S31-9501 Lumen;M2 VDX 14 artery S31-9501;1.99158184245757;12.3561407237854;0.440810589047597;0.440813271923161;0.440821312216397;0.440834684942664;0.440853348489648;0.440877244660465;0.44090629873395;0.440940419542106;0.440979499564619;0.441023415040386;0.44107202609596;0.441125…
Whisking;395.766666666667;413.566666666667;17.8;M2 VDX 14 #32;0.320324504117478;0.285614707208652;Artery;Lumen;M2 VDX 14 artery S31-9501 Lumen;M2 VDX 14 artery S31-9501;1.99158184245757;12.3561407237854;0.0221910675479879;0.022193191555031;0.0221995512722127;0.022210109885571;0.0222248063627152;0.02224355593615;0.022266250773969;0.022292760832035;0.0223229348801922;0.0223566016935574;0.0223935713…
Whisking;420.933333333333;425.2;4.26666666666665;M2 VDX 14 #33;0.356159444265915;0.277576454141882;Artery;Lumen;M2 VDX 14 artery S31-9501 Lumen;M2 VDX 14 artery S31-9501;1.99158184245757;12.3561407237854;0.245001926525837;0.245002703744282;0.245005035009556;0.245008919155501;0.24501435423877;0.24502133753921;0.245029865560386;0.245039934030269;0.245051537902062;0.245064671355188;0.24507932779642;…
Whisking;449.033333333333;471.2;22.1666666666666;M2 VDX 14 #36;0.366573386724615;0.237854803891601;Artery;Lumen;M2 VDX 14 artery S31-9501 Lumen;M2 VDX 14 artery S31-9501;1.99158184245757;12.3561407237854;0.731466394938671;0.731376144529333;0.731103955637435;0.730645535139633;0.729993793772515;0.729138944187821;0.728068636525379;0.726768129826375;0.725220497168458;0.72340686199086;0.72130666269755…
Whisking;488.433333333333;493.3;4.86666666666667;M2 VDX 14 #38;0.27951502589083;0.0534312216187219;Artery;Lumen;M2 VDX 14 artery S31-9501 Lumen;M2 VDX 14 artery S31-9501;1.99158184245757;12.3561407237854;1.42140271867812;1.42138190114071;1.42131945009511;1.42121537026391;1.42106966951769;1.42088235887433;1.4206534524981;1.42038296769846;1.42007092492865;1.41971734778397;1.41932226299977;1.4188857…
Whisking;525.7;529;3.29999999999995;M2 VDX 14 #40;0.276093098503593;0.124183496828093;Artery;Lumen;M2 VDX 14 artery S31-9501 Lumen;M2 VDX 14 artery S31-9501;1.99158184245757;12.3561407237854;0.0442222453965101;0.0442217349415369;0.0442202036532907;0.0442176517624914;0.0442140796536337;0.0442094878649291;0.0442038770882246;0.044197248168899;0.0441896021057348;0.0441809400507683;0.0441712633091158;…
Whisking;546.2;558.333333333333;12.1333333333333;M2 VDX 14 #42;0.705475101365098;0.449625853447771;Artery;Lumen;M2 VDX 14 artery S31-9501 Lumen;M2 VDX 14 artery S31-9501;1.99158184245757;12.3561407237854;2.28520707236457;2.28545627002466;2.28620328217949;2.28744636777832;2.2891826296944;2.29140802164655;2.29411735785918;2.29730432543049;2.30096149937066;2.30508036026284;2.30965131449267;2.3146637…
Whisking;565.933333333333;569.633333333333;3.70000000000005;M2 VDX 14 #43;0.188278289914533;0.17173715411553;Artery;Lumen;M2 VDX 14 artery S31-9501 Lumen;M2 VDX 14 artery S31-9501;1.99158184245757;12.3561407237854;0.153709526092589;0.153708279182168;0.153704538463177;0.153698303974927;0.153689575782961;0.153678353979112;0.153664638681565;0.153648430034948;0.153629728210433;0.15360853340587;0.1535…
Whisking;581.366666666667;585.3;3.93333333333328;M2 VDX 14 #45;3.85147727498621;5.66443709661921;Artery;Lumen;M2 VDX 14 artery S31-9501 Lumen;M2 VDX 14 artery S31-9501;1.99158184245757;12.3561407237854;0.277510961467138;0.277525869441215;0.277570588906828;0.277645106500023;0.277749399952302;0.27788343809777;0.278047180883127;0.278240579380514;0.278463575803203;0.278716103524124;0.278998087097221;…
Whisking;26.1666666666667;56.3;30.1333333333333;M4 JGE 03 #2;0.445975993813898;0.023572792663159;Artery;Lumen;M4 JGE 03 artery B51-967 Lumen;M4 JGE 03 artery B51-967;1.99158184245757;7.46182524228594;0.0636783475636136;0.0637272693770205;0.0638733910230239;0.0641147915680486;0.064448304066107;0.0648695667202898;0.0653730930214989;0.0659523594221543;0.0665999087534382;0.0673074672900617;0.06806607…
Whisking;70.2666666666667;75.8333333333333;5.56666666666666;M4 JGE 03 #4;0.163584484428976;-0.0107611498184746;Artery;Lumen;M4 JGE 03 artery B51-967 Lumen;M4 JGE 03 artery B51-967;1.99158184245757;7.46182524228594;0.247596331318416;0.247586998853957;0.247559003125501;0.247512349131428;0.247447045201124;0.247363102993125;0.247260537492502;0.247139367007513;0.246999613165502;0.246841300908059;0.246…
Whisking;82.9666666666667;86.4333333333333;3.46666666666667;M4 JGE 03 #5;0.223311455743409;-0.0167699568084282;Artery;Lumen;M4 JGE 03 artery B51-967 Lumen;M4 JGE 03 artery B51-967;1.99158184245757;7.46182524228594;0.0275049972551672;0.0275077730810314;0.0275161000063801;0.0275299763750445;0.0275493994271426;0.027574365299679;0.0276048690273833;0.0276409045437893;0.027682464682551;0.027729541179;0…
Whisking;97.2666666666667;102.5;5.23333333333333;M4 JGE 03 #8;0.728606187546704;0.440567870857302;Artery;Lumen;M4 JGE 03 artery B51-967 Lumen;M4 JGE 03 artery B51-967;1.99158184245757;7.46182524228594;1.22524643340796;1.22523938003179;1.22521821629764;1.22518293141068;1.22513350738745;1.22506991906773;1.22499213413115;1.22490011311852;1.2247938094579;1.22467316949533;1.22453813253027;1.2243886308…
Whisking;108.4;115.833333333333;7.43333333333332;M4 JGE 03 #9;1.93951295133103;1.99453393891047;Artery;Lumen;M4 JGE 03 artery B51-967 Lumen;M4 JGE 03 artery B51-967;1.99158184245757;7.46182524228594;0.613296172493647;0.613336464799377;0.613457294715456;0.613658521297504;0.613939909801713;0.614301131929869;0.614741766171985;0.615261298246136;0.615859121634959;0.616534538218189;0.617286759000494;0.…
Whisking;122.466666666667;133.066666666667;10.6;M4 JGE 03 #10;1.36492141912422;1.26081445696214;Artery;Lumen;M4 JGE 03 artery B51-967 Lumen;M4 JGE 03 artery B51-967;1.99158184245757;7.46182524228594;0.282497650538287;0.282500209519653;0.282507882000219;0.282520654597218;0.282538505016935;0.282561402071057;0.282589305699604;0.282622167000456;0.282659928265521;0.282702523023576;0.282749876089855;0.…
Whisking;223.333333333333;228.766666666667;5.43333333333334;M4 JGE 03 #13;0.143982500477418;0.296414846440943;Artery;Lumen;M4 JGE 03 artery B51-967 Lumen;M4 JGE 03 artery B51-967;1.99158184245757;7.46182524228594;1.52897872328686;1.52894411889785;1.52884031010017;1.52866731002565;1.52842514055793;1.52811383232822;1.52773342470952;1.52728396580909;1.52676551245928;1.52617813020671;1.52552189329978…
Whisking;255.133333333333;261.433333333333;6.30000000000001;M4 JGE 03 #15;0.313643021545538;0.0886207054554269;Artery;Lumen;M4 JGE 03 artery B51-967 Lumen;M4 JGE 03 artery B51-967;1.99158184245757;7.46182524228594;0.31275203206339;0.312744114359087;0.312720362088958;0.312680777786607;0.312625365675455;0.312554131669858;0.31246708337667;0.312364230097243;0.312245582829865;0.312111154272614;0.31196…
Whisking;278.066666666667;288.5;10.4333333333333;M4 JGE 03 #17;1.31091093827319;1.307965245194;Artery;Lumen;M4 JGE 03 artery B51-967 Lumen;M4 JGE 03 artery B51-967;1.99158184245757;7.46182524228594;1.88491003671524;1.88489930929419;1.88486707557221;1.88481318125949;1.88473736939358;1.88463928062017;1.88451845358605;1.88437432544422;1.88420623247076;1.88401341079353;1.88379499723225;1.883550030249…
Whisking;304.133333333333;310.3;6.16666666666669;M4 JGE 03 #19;2.01760661474293;2.24200763078061;Artery;Lumen;M4 JGE 03 artery B51-967 Lumen;M4 JGE 03 artery B51-967;1.99158184245757;7.46182524228594;0.588950596610181;0.589044760531711;0.589327195765496;0.589797732767053;0.590456089090401;0.59130186958019;0.592334566640464;0.593553560579833;0.594958120032766;0.596547402456684;0.59832045470441;0.6…
Whisking;367.366666666667;393.6;26.2333333333333;M4 JGE 03 #21;1.52130917780611;2.05963219817108;Artery;Lumen;M4 JGE 03 artery B51-967 Lumen;M4 JGE 03 artery B51-967;1.99158184245757;7.46182524228594;0.0214879121646506;0.0216513214447751;0.0221407924182895;0.0229540517196239;0.0240873013992595;0.0255352061454816;0.0272908768374601;0.0293458518224638;0.0316900776381506;0.0343118911790122;0.0371980…
Whisking;424.9;444.833333333333;19.9333333333333;M4 JGE 03 #23;1.31784582143037;1.31633115307843;Artery;Lumen;M4 JGE 03 artery B51-967 Lumen;M4 JGE 03 artery B51-967;1.99158184245757;7.46182524228594;0.733073320577857;0.732938540428092;0.732533993872401;0.731859066388952;0.730912746348583;0.729693643720618;0.728200015953034;0.726429800723676;0.724380655179273;0.722050001203781;0.719435076188289;0…
Whisking;451.033333333333;465.8;14.7666666666667;M4 JGE 03 #24;1.79509749517041;1.8640944131661;Artery;Lumen;M4 JGE 03 artery B51-967 Lumen;M4 JGE 03 artery B51-967;1.99158184245757;7.46182524228594;0.0642003281746824;0.0642120289158524;0.0642471028593453;0.0643054651337126;0.0643869741792843;0.0644914315902818;0.0646185818997457;0.0647681123131817;0.0649396523984282;0.0651327737407763;0.06534698…
Whisking;503.466666666667;508.733333333333;5.26666666666671;M4 JGE 03 #26;1.81630165821738;1.50914429821914;Artery;Lumen;M4 JGE 03 artery B51-967 Lumen;M4 JGE 03 artery B51-967;1.99158184245757;7.46182524228594;0.156415031115376;0.156424155216117;0.156451524561623;0.156497130285274;0.156560957612757;0.156642985867149;0.156743188476029;0.156861532980618;0.156997981046937;0.15715248847899;0.1573250…
Whisking;527.166666666667;543.7;16.5333333333334;M4 JGE 03 #28;1.09274583426775;0.857046785594882;Artery;Lumen;M4 JGE 03 artery B51-967 Lumen;M4 JGE 03 artery B51-967;1.99158184245757;7.46182524228594;0.883121733900919;0.883053118000436;0.882847415549216;0.882505061498315;0.882026778056695;0.881413570639556;0.880666722221047;0.879787786116335;0.878778577225076;0.877641161775314;0.876377845613703;…
Whisking;552.566666666667;571.133333333333;18.5666666666666;M4 JGE 03 #30;1.42521747804504;1.36111864091028;Artery;Lumen;M4 JGE 03 artery B51-967 Lumen;M4 JGE 03 artery B51-967;1.99158184245757;7.46182524228594;0.429182587385691;0.429216231493264;0.429316861731281;0.429483573346755;0.429714863391057;0.430008638152837;0.430362223511082;0.430772378155657;0.431235309608224;0.431746692962275;0.432301…
REM;10;40;30;M3 WOJ 18 #1;0.229790716077989;0.0988804793948037;Artery;Lumen;M3 WOJ 18 artery I89-3692 Lumen;M3 WOJ 18 artery I89-3692;1.99158196144953;15.4050585647194;0.0351787611014522;0.0353542141149966;0.0358784977139032;0.036745418579738;0.0379447638599396;0.0394624628364851;0.0412808086242067;0.0433787353976991;0.0457321455507849;0.0483142802333767;0.0510961259095197;0.0540468489552575;0.05…
IS;550;600;50;M3 WOJ 18 #4;0.18330263027467;0.10511398952897;Artery;Lumen;M3 WOJ 18 artery I89-3692 Lumen;M3 WOJ 18 artery I89-3692;1.99158196144953;15.4050585647194;5.14103199397463e-05;0.00010058495286031;0.000245130812290794;0.000476302378706361;0.000780141163481377;0.00113836295942837;0.00152952476530672;0.00193040161456532;0.00231749101410037;0.00266855508482916;0.00296410821792327;0.0031887…
NREM;75;189;114;M2 TCJ 15 #2;0.0755957585089646;0.0372069247325588;Artery;Lumen;M2 TCJ 15 artery D81-5382 Lumen;M2 TCJ 15 artery D81-5382;1.99158213993748;11.3130898834658;0.0013359662002819;0.0016778626671629;0.00265113443359111;0.00410743880532651;0.00582836473934269;0.00756533977088261;0.009088170088726;0.0102342886210197;0.0109493890623365;0.011310885149904;0.0115288308020991;0.01192375608110…
NREM;391;420;29;M2 TCJ 15 #3;-0.119649841405833;0.0523469676262534;Artery;Lumen;M2 TCJ 15 artery D81-5382 Lumen;M2 TCJ 15 artery D81-5382;1.99158213993748;11.3130898834658;0.403196857116282;0.403177330426883;0.403118260745205;0.403018186935313;0.402874699311292;0.402684477532601;0.402443342831956;0.402146323763179;0.401787734442954;0.401361264060715;0.400860076248077;0.400276916736013;0.399604227…
IS;420;455;35;M2 TCJ 15 #4;-0.117273291084353;0.0735782273017843;Artery;Lumen;M2 TCJ 15 artery D81-5382 Lumen;M2 TCJ 15 artery D81-5382;1.99158213993748;11.3130898834658;0.0612648814392458;0.0612225475319061;0.0610947734169374;0.0608793485667713;0.0605729390959543;0.0601715953548016;0.0596714275180191;0.0590694158494322;0.0583643151898972;0.0575576077397757;0.0566544546197745;0.0556645951498597;0…
NREM;518;563;45;M2 TCJ 15 #5;-0.122993481656479;0.0544568051606227;Artery;Lumen;M2 TCJ 15 artery D81-5382 Lumen;M2 TCJ 15 artery D81-5382;1.99158213993748;11.3130898834658;0.0310036008861693;0.031271491869755;0.0320678786006277;0.033371168137815;0.0351462452782456;0.0373457384050555;0.0399117068714533;0.042777670998491;0.0458708911851793;0.049114793300423;0.0524314338726413;0.0557439006778148;0.0…
Whisking;10;13.7666666666667;3.76666666666667;M2 LRH 18 #1;-0.0231775368257001;0.265762648593809;Artery;Lumen;M2 LRH 18 artery D93-9560 Lumen;M2 LRH 18 artery D93-9560;1.99158184245757;11.7944979636133;0.0248838371886919;0.0248837475487292;0.0248834786590961;0.0248830306109476;0.0248824035561742;0.0248815977073504;0.0248806133376631;0.0248794507808186;0.0248781104309291;0.0248765927423801;0.02487…
Locomotion;13.7666666666667;30.4666666666667;16.7;M2 LRH 18 #2;1.44016851167997;3.62616618316122;Artery;Lumen;M2 LRH 18 artery D93-9560 Lumen;M2 LRH 18 artery D93-9560;1.99158184245757;11.7944979636133;0.22662230817045;0.226646695598332;0.226719874331825;0.226841893491431;0.227012834170601;0.227232808280447;0.227501956943859;0.227820448450454;0.228188475786907;0.228606253760218;0.229074015734344;…
Locomotion;122;127.166666666667;5.16666666666667;M2 LRH 18 #6;2.56262374222315;4.85104964947066;Artery;Lumen;M2 LRH 18 artery D93-9560 Lumen;M2 LRH 18 artery D93-9560;1.99158184245757;11.7944979636133;3.71118706940724;3.71110928019583;3.71087592135053;3.7104870192968;3.70994261807288;3.70924277932375;3.70838758229243;3.70737712380898;3.70621151827688;3.7048908976571;3.7034154114496;3.701785226672…
Locomotion;204.1;220.233333333333;16.1333333333333;M2 LRH 18 #8;2.28833797941609;4.48310933871135;Artery;Lumen;M2 LRH 18 artery D93-9560 Lumen;M2 LRH 18 artery D93-9560;1.99158184245757;11.7944979636133;1.39381736813762;1.3935105489769;1.39259012607643;1.39105620553748;1.38890897195406;1.38614869997973;1.38277577037915;1.37879069042388;1.3741941184528;1.36898689238033;1.36317006189926;1.356744924…
Locomotion;244.5;256.433333333333;11.9333333333333;M2 LRH 18 #10;1.4038585959234;3.1329230779218;Artery;Lumen;M2 LRH 18 artery D93-9560 Lumen;M2 LRH 18 artery D93-9560;1.99158184245757;11.7944979636133;0.369589147723206;0.369678821729926;0.369947620025074;0.370394872071575;0.371019462412108;0.371819833818238;0.372793991684114;0.373939509649689;0.375253536434249;0.376732803856914;0.378373636016768…
Locomotion;296.233333333333;314.866666666667;18.6333333333333;M2 LRH 18 #12;1.61813782685621;3.65978824302411;Artery;Lumen;M2 LRH 18 artery D93-9560 Lumen;M2 LRH 18 artery D93-9560;1.99158184245757;11.7944979636133;1.64881408895169;1.64861740505977;1.64802686425585;1.64704100377136;1.6456574009232;1.64387269589484;1.64168262339918;1.63908205299455;1.63606503776251;1.63262487099572;1.6287541504858…
Locomotion;366.866666666667;399.7;32.8333333333333;M2 LRH 18 #14;2.29486126349876;2.92788737148474;Artery;Lumen;M2 LRH 18 artery D93-9560 Lumen;M2 LRH 18 artery D93-9560;1.99158184245757;11.7944979636133;0.0317399402078347;0.033015679189563;0.0368198462328584;0.0430837255410677;0.0516942283088143;0.0624960182832087;0.0752944268737176;0.0898590989051337;0.105928295746345;0.123213769933612;0.141406…
Whisking;410.366666666667;413.6;3.23333333333335;M2 LRH 18 #16;0.206700134437598;-0.0651109338908888;Artery;Lumen;M2 LRH 18 artery D93-9560 Lumen;M2 LRH 18 artery D93-9560;1.99158184245757;11.7944979636133;0.185923267313236;0.185922224087109;0.185919094437639;0.185913878454556;0.185906576287419;0.185897188145637;0.185885714298487;0.185872155075152;0.185856510864749;0.185838782116383;0.18581896933…
Locomotion;413.6;421.766666666667;8.16666666666663;M2 LRH 18 #17;3.09914781207282;3.56585561838423;Artery;Lumen;M2 LRH 18 artery D93-9560 Lumen;M2 LRH 18 artery D93-9560;1.99158184245757;11.7944979636133;3.99892605333735;3.99891023842235;3.9988627163485;3.99878325528484;3.99867146914995;3.99852681806681;3.99834860899892;3.99813599656694;3.9978879840447;3.99760342453379;3.99728102231503;3.99691933…
Whisking;421.766666666667;433.866666666667;12.1;M2 LRH 18 #18;0.504512363390908;0.224253950326135;Artery;Lumen;M2 LRH 18 artery D93-9560 Lumen;M2 LRH 18 artery D93-9560;1.99158184245757;11.7944979636133;2.76584759781251e-05;2.78017121759883e-05;2.82325906683608e-05;2.89546201616967e-05;2.99736451688138e-05;3.12978409068694e-05;3.29377059455494e-05;3.49060523995203e-05;3.7217993404565e-05;3.989092…
Whisking;442.333333333333;447.433333333333;5.10000000000002;M2 LRH 18 #20;0.610399920969141;0.266139998246306;Artery;Lumen;M2 LRH 18 artery D93-9560 Lumen;M2 LRH 18 artery D93-9560;1.99158184245757;11.7944979636133;0.036998668603518;0.0369984000091471;0.0369975942341383;0.0369962513033998;0.0369943712584459;0.0369919541573987;0.0369890000749897;0.0369855091025635;0.0369814813480791;0.036976916936…
Locomotion;447.433333333333;458.4;10.9666666666666;M2 LRH 18 #21;2.92537806391633;3.61848319237658;Artery;Lumen;M2 LRH 18 artery D93-9560 Lumen;M2 LRH 18 artery D93-9560;1.99158184245757;11.7944979636133;0.833762929348822;0.833780216327081;0.83383201589217;0.83391814406778;0.834038294624105;0.834192039672698;0.834378830496892;0.834597998615419;0.834848757076204;0.835130201976612;0.835441314205918…
Locomotion;467.966666666667;476.933333333333;8.9666666666667;M2 LRH 18 #23;2.1044184308893;2.92347267963593;Artery;Lumen;M2 LRH 18 artery D93-9560 Lumen;M2 LRH 18 artery D93-9560;1.99158184245757;11.7944979636133;2.05761503103898;2.0575998739334;2.05755433109751;2.05747818813816;2.05737108816982;2.05723253246853;2.0570618813855;2.05685835551903;2.05662103714231;2.05634887188463;2.05604067066284;2…
Whisking;476.933333333333;480.366666666667;3.43333333333334;M2 LRH 18 #24;0.148318194555397;0.0417235406172196;Artery;Lumen;M2 LRH 18 artery D93-9560 Lumen;M2 LRH 18 artery D93-9560;1.99158184245757;11.7944979636133;0.00662835746906698;0.00663038646356206;0.00663647309281255;0.00664661629428997;0.00666081429734424;0.00667906462354989;0.00670136408719033;0.00672770879588069;0.00675809415132835;0.0…
Whisking;525.366666666667;528.433333333333;3.06666666666661;M2 LRH 18 #26;0.460512371393702;-0.0511127947169655;Artery;Lumen;M2 LRH 18 artery D93-9560 Lumen;M2 LRH 18 artery D93-9560;1.99158184245757;11.7944979636133;0.0394303211248513;0.0394332039695431;0.0394418523755892;0.0394562659595424;0.0394764440823504;0.039502385849393;0.0395340901105376;0.0395715554602076;0.0396147802374673;0.0396637625…
IS;35;70;35;M3 TEQ 04 #1;0.175914381345605;0.177088532209467;Artery;Lumen;M3 TEQ 04 artery Q46-3516 Lumen;M3 TEQ 04 artery Q46-3516;1.99158196144953;10.5909777632446;0.597299143645363;0.597940440246341;0.599855599112924;0.603018492242816;0.607385789581372;0.612897286084283;0.619476363701329;0.627030591959411;0.635452471293131;0.644620323333514;0.654399331959409;0.664642737998445;0.675193189010958…
REM;75;100;25;M3 TEQ 04 #2;0.142554687550066;0.194564277461565;Artery;Lumen;M3 TEQ 04 artery Q46-3516 Lumen;M3 TEQ 04 artery Q46-3516;1.99158196144953;10.5909777632446;0.10191705886382;0.104554930038441;0.112438457783839;0.125477801857818;0.143524611765172;0.166374077039431;0.193767748981123;0.225397086364752;0.260907665697662;0.299903985862404;0.341954787605656;0.386598800525706;0.43335082409615…
NREM;137;167;30;M3 TEQ 04 #5;0.236881038429112;0.180426679056509;Artery;Lumen;M3 TEQ 04 artery Q46-3516 Lumen;M3 TEQ 04 artery Q46-3516;1.99158196144953;10.5909777632446;0.318228172528329;0.319656331900052;0.323925815087405;0.330991800496979;0.340780127730384;0.35318810505801;0.368085628097155;0.385316598001277;0.404700624258576;0.426034994090467;0.449096887458477;0.473645813857022;0.499426244416…
NREM;205;285;80;M3 TEQ 04 #6;0.185377042351821;0.184509591811411;Artery;Lumen;M3 TEQ 04 artery Q46-3516 Lumen;M3 TEQ 04 artery Q46-3516;1.99158196144953;10.5909777632446;0.118795725824421;0.121308131817726;0.128677330957684;0.140404604178787;0.155677420922162;0.173400254492621;0.192242480159765;0.210706234567856;0.227215628641251;0.240226089352154;0.248349170056559;0.250484424512152;0.24594652275…
IS;308;324;16;M3 TEQ 04 #7;0.0723845299530872;0.189341535039653;Artery;Lumen;M3 TEQ 04 artery Q46-3516 Lumen;M3 TEQ 04 artery Q46-3516;1.99158196144953;10.5909777632446;0.0650290385809834;0.0652742540622375;0.0660096980633449;0.0672347638345479;0.0689484420452994;0.071149323645994;0.0738356038408546;0.0770050871388058;0.0806551934401854;0.0847829651085654;0.0893850749688372;0.0944578351650837;0.0…
NREM;325;350;25;M3 TEQ 04 #8;0.166635353206924;0.185326843965611;Artery;Lumen;M3 TEQ 04 artery Q46-3516 Lumen;M3 TEQ 04 artery Q46-3516;1.99158196144953;10.5909777632446;0.24955691206633;0.249707484699534;0.25015772937465;0.250903238730855;0.251936708144452;0.253247997014227;0.254824214190076;0.256649827154522;0.258706794428489;0.26097472051642;0.263431032529626;0.266051177429913;0.26880883861856…
IS;350;378;28;M3 TEQ 04 #9;0.044261071451739;0.185643757481883;Artery;Lumen;M3 TEQ 04 artery Q46-3516 Lumen;M3 TEQ 04 artery Q46-3516;1.99158196144953;10.5909777632446;0.129700464581192;0.130146153235593;0.131475900859063;0.133667917132409;0.136686429812423;0.140482488141226;0.144995059955774;0.150152395718807;0.155873626276594;0.162070555609728;0.168649605322549;0.175513864227113;0.1825651941990…
NREM;410;440;30;M3 TEQ 04 #10;0.163705534258943;0.197905074533077;Artery;Lumen;M3 TEQ 04 artery Q46-3516 Lumen;M3 TEQ 04 artery Q46-3516;1.99158196144953;10.5909777632446;0.514530090071852;0.514800723732796;0.515609423120236;0.516946608392836;0.518796396175277;0.521136723767518;0.523939522376642;0.527170938711961;0.530791604096882;0.534756950062011;0.539017569190477;0.543519619784116;0.5482052727…
IS;440;466;26;M3 TEQ 04 #11;0.11060911730495;0.205265126717998;Artery;Lumen;M3 TEQ 04 artery Q46-3516 Lumen;M3 TEQ 04 artery Q46-3516;1.99158196144953;10.5909777632446;0.210171351941921;0.210439899996404;0.211244247948204;0.212580503858151;0.21444217047386;0.216820130372212;0.219702627465066;0.223075247082409;0.226920897351343;0.231219795002571;0.235949459043771;0.241084715930241;0.24659771992948…
REM;470;495;25;M3 TEQ 04 #12;0.146975089192522;0.191817850520285;Artery;Lumen;M3 TEQ 04 artery Q46-3516 Lumen;M3 TEQ 04 artery Q46-3516;1.99158196144953;10.5909777632446;0.134299737527785;0.13500656871833;0.137119588862172;0.14061647255809;0.145460325603181;0.151600152082254;0.158971498170298;0.16749726274721;0.177088662406851;0.18764633615014;0.199061573024423;0.211217644243491;0.223991219922817…
NREM;160;230;70;M2 VDX 29 #2;0.100058567256282;0.134678416105979;Artery;Lumen;M2 VDX 29 artery V24-9291 Lumen;M2 VDX 29 artery V24-9291;1.98398131502269;12.2954225875505;0.0210646959940583;0.0214983053661779;0.0228034869884103;0.0249919494908792;0.0280788352780319;0.0320766238713649;0.0369874876993303;0.0427949184392524;0.0494555731170323;0.0568923469260773;0.0649896531661061;0.0735917734400811;0…
IS;230;242;12;M2 VDX 29 #3;0.0941977995556028;0.150628880572789;Artery;Lumen;M2 VDX 29 artery V24-9291 Lumen;M2 VDX 29 artery V24-9291;1.98398131502269;12.2954225875505;0.102516795425016;0.102570254993774;0.102730543688531;0.102997391532931;0.103370348755501;0.103848786075558;0.104431895107951;0.105118688891005;0.105908002543277;0.106798494055829;0.1077886452278;0.108876762754034;0.11006097947444…
NREM;440;487;47;M2 VDX 29 #5;0.0949570085684572;0.109859742119332;Artery;Lumen;M2 VDX 29 artery V24-9291 Lumen;M2 VDX 29 artery V24-9291;1.98398131502269;12.2954225875505;0.0347809304016405;0.0350754773983995;0.0359506846850062;0.0373814889863651;0.0393269042687562;0.0417311776436355;0.0445253618581205;0.0476292602071314;0.0509536893653169;0.0544029969647317;0.0578777640289687;0.061277617834508;0…
Locomotion;26.0333333333333;42;15.9666666666667;M2 LRH 28 #2;1.78039630478573;5.11822307796355;Artery;Lumen;M2 LRH 28 artery H50-5107 Lumen;M2 LRH 28 artery H50-5107;1.99158208044149;11.5537939235395;0.181229862705135;0.181276329442114;0.181415385155512;0.181645998058029;0.181966454174357;0.182374365830812;0.182866683509275;0.183439711033461;0.184089124045676;0.184809991721968;0.18559680166272;0.…
Locomotion;74.7333333333333;84.2333333333333;9.5;M2 LRH 28 #5;1.42708588642278;4.52125669075212;Artery;Lumen;M2 LRH 28 artery H50-5107 Lumen;M2 LRH 28 artery H50-5107;1.99158208044149;11.5537939235395;0.161521664258934;0.161480377597375;0.16135656429059;0.161150364314642;0.160862010762332;0.16049182954251;0.160040238959674;0.15950774917439;0.158894961545256;0.158202567853263;0.157431349409586;0.1…
Locomotion;104.666666666667;128.466666666667;23.8;M2 LRH 28 #7;1.88119751813294;4.04820908356738;Artery;Lumen;M2 LRH 28 artery H50-5107 Lumen;M2 LRH 28 artery H50-5107;1.99158208044149;11.5537939235395;0.000978239738627737;0.000978908930532025;0.000980932979380641;0.00098436553304759;0.000989309943243322;0.00099593963099096;0.0010045255294438;0.00101546957198531;0.00102934295009497;0.001046927658…
Whisking;136.966666666667;140;3.03333333333333;M2 LRH 28 #9;1.8420732194442;5.96826225119571;Artery;Lumen;M2 LRH 28 artery H50-5107 Lumen;M2 LRH 28 artery H50-5107;1.99158208044149;11.5537939235395;0.682115192188799;0.682117204177949;0.682123239742183;0.682133297682913;0.682147376002733;0.682165471905772;0.682187581798197;0.682213701288862;0.682243825190086;0.682277947518592;0.682316061496573;0.6…
Locomotion;161.9;172;10.1;M2 LRH 28 #11;1.40469414754858;3.55655748703119;Artery;Lumen;M2 LRH 28 artery H50-5107 Lumen;M2 LRH 28 artery H50-5107;1.99158208044149;11.5537939235395;0.872945910899295;0.87295055934177;0.872964490788327;0.872987663611937;0.873020008439184;0.873061428157786;0.873111797927256;0.873170965192832;0.873238749702863;0.873314943529828;0.873399311095285;0.873491589198975;0.873…
Locomotion;183.4;196.366666666667;12.9666666666667;M2 LRH 28 #13;1.92483505351212;5.13358595981318;Artery;Lumen;M2 LRH 28 artery H50-5107 Lumen;M2 LRH 28 artery H50-5107;1.99158208044149;11.5537939235395;0.0948985584965542;0.0948236918794862;0.0945993023881403;0.0942260207677575;0.0937048971407543;0.0930373993268972;0.0922254104908779;0.0912712261166552;0.0901775503078143;0.0889474914131079;0.087…
Locomotion;208.266666666667;222.166666666667;13.9;M2 LRH 28 #15;0.927743768387236;2.80904296160375;Artery;Lumen;M2 LRH 28 artery H50-5107 Lumen;M2 LRH 28 artery H50-5107;1.99158208044149;11.5537939235395;0.00829687526821774;0.00843522220379498;0.00885018066803681;0.00954150346139529;0.0105087780116246;0.0117514255178922;0.0132686997597401;0.0150596855780764;0.0171232970373994;0.0194582752804446;0…
Whisking;232.633333333333;236.833333333333;4.20000000000002;M2 LRH 28 #17;1.92818775683894;5.07821889031461;Artery;Lumen;M2 LRH 28 artery H50-5107 Lumen;M2 LRH 28 artery H50-5107;1.99158208044149;11.5537939235395;0.0123903571024603;0.0123967532343925;0.0124159393629761;0.0124479086876951;0.0124926498774371;0.0125501470751129;0.0126203799041212;0.0127033234766549;0.0127989484038456;0.0129072208077…
Whisking;255.633333333333;260.7;5.06666666666666;M2 LRH 28 #19;1.79282044859024;4.50392248990308;Artery;Lumen;M2 LRH 28 artery H50-5107 Lumen;M2 LRH 28 artery H50-5107;1.99158208044149;11.5537939235395;0.661535436856837;0.661507423861844;0.66142339072738;0.66128335501403;0.661087345984036;0.66083540459321;0.660527583479607;0.660163946948973;0.659744570956955;0.659269543088109;0.65873896253167;0.6…
Locomotion;272.733333333333;288.333333333333;15.6;M2 LRH 28 #21;2.73307402104406;4.53757501315599;Artery;Lumen;M2 LRH 28 artery H50-5107 Lumen;M2 LRH 28 artery H50-5107;1.99158208044149;11.5537939235395;0.00177745709356319;0.00177621711152076;0.00177262444174578;0.00176706100553536;0.0017601636427082;0.00175282455744426;0.00174619192124912;0.0017416706120209;0.00174092306245585;0.0017458701854915…
Whisking;288.333333333333;294.333333333333;6;M2 LRH 28 #22;0.278747765056758;0.323006442479643;Artery;Lumen;M2 LRH 28 artery H50-5107 Lumen;M2 LRH 28 artery H50-5107;1.99158208044149;11.5537939235395;1.67958148007346;1.6796019994291;1.67966353777793;1.67976603600537;1.67990939562892;1.68009347886091;1.68031810869628;1.68058306902528;1.68088810477105;1.68123292205208;1.68161718836917;1.68204053281…
Locomotion;294.333333333333;308.566666666667;14.2333333333333;M2 LRH 28 #23;1.9193137445344;2.66252317552898;Artery;Lumen;M2 LRH 28 artery H50-5107 Lumen;M2 LRH 28 artery H50-5107;1.99158208044149;11.5537939235395;1.64311546512089;1.64357906994345;1.64496846833912;1.64727941608908;1.65050485271921;1.65463492129576;1.65965699605935;1.66555571781736;1.67231303699237;1.67990826420214;1.6883181282246…
Locomotion;314.933333333333;357.233333333333;42.3;M2 LRH 28 #24;2.11705083872061;3.18307807439486;Artery;Lumen;M2 LRH 28 artery H50-5107 Lumen;M2 LRH 28 artery H50-5107;1.99158208044149;11.5537939235395;0.0157782964367974;0.016268085343326;0.017728521196002;0.0201331134126441;0.0234387031906119;0.0275869015535038;0.0325060048879519;0.0381132963613895;0.0443176238358911;0.0510221328320975;0.058127…
Whisking;567.9;571.766666666667;3.86666666666667;M2 LRH 28 #27;2.27616276934428;4.74533541275231;Artery;Lumen;M2 LRH 28 artery H50-5107 Lumen;M2 LRH 28 artery H50-5107;1.99158208044149;11.5537939235395;2.18954623511988;2.18952198844893;2.18944924934111;2.18932802054695;2.18915830665098;2.18894011407236;2.18867345106558;2.18835832772152;2.1879947559686;2.18758274957425;2.18712232414654;2.186613497…
Whisking;577.3;584.433333333333;7.13333333333333;M2 LRH 28 #28;2.01804559672326;3.59561029532045;Artery;Lumen;M2 LRH 28 artery H50-5107 Lumen;M2 LRH 28 artery H50-5107;1.99158208044149;11.5537939235395;1.19258473656614;1.1925420603668;1.19241403147675;1.19220064904896;1.19190191170436;1.19151781758085;1.19104836440171;1.19049354956354;1.18985337024327;1.18912782352452;1.18831690654278;1.187420616…
Whisking;589.833333333333;594.533333333333;4.69999999999993;M2 LRH 28 #29;0.716221405673454;0.202132241259806;Artery;Lumen;M2 LRH 28 artery H50-5107 Lumen;M2 LRH 28 artery H50-5107;1.99158208044149;11.5537939235395;0.0423368576493604;0.0423347590202731;0.0423284638368683;0.0423179742111702;0.0423032936624582;0.0422844271161245;0.0422613809020766;0.0422341627526837;0.0422027818002667;0.04216724857…
Whisking;27.4333333333333;31.8666666666667;4.43333333333333;M3 YZB 05 #2;1.07440662783189;0.557601780951054;Artery;Lumen;M3 YZB 05 artery F11-2966 Lumen;M3 YZB 05 artery F11-2966;1.99158172346563;14.4422424044244;0.582101964141603;0.582097552844303;0.582084319155755;0.582062263695372;0.582031387495462;0.581991692001161;0.58194317907033;0.581885850973442;0.581819710393415;0.581744760425446;0.58166…
Locomotion;31.8666666666667;41.8333333333333;9.96666666666667;M3 YZB 05 #3;1.85719665298617;2.56297866582305;Artery;Lumen;M3 YZB 05 artery F11-2966 Lumen;M3 YZB 05 artery F11-2966;1.99158172346563;14.4422424044244;0.0455569898698982;0.0455601305229545;0.0455695270287429;0.0455851031138483;0.0456067319422822;0.0456342365441065;0.0456673904136479;0.0457059182754495;0.0457494970155895;0.045797756775…
Whisking;41.8333333333333;62.3666666666667;20.5333333333333;M3 YZB 05 #4;0.58771738140985;0.121698273622377;Artery;Lumen;M3 YZB 05 artery F11-2966 Lumen;M3 YZB 05 artery F11-2966;1.99158172346563;14.4422424044244;0.0086248762389273;0.00861404493247932;0.00858165646413075;0.0085280258006471;0.00845367328525037;0.00835931780464961;0.00824586736025616;0.00811440717898235;0.00796618553491038;0.007802…
Whisking;98.4666666666667;101.666666666667;3.2;M3 YZB 05 #7;0.416882377797322;-0.0590375422722608;Artery;Lumen;M3 YZB 05 artery F11-2966 Lumen;M3 YZB 05 artery F11-2966;1.99158172346563;14.4422424044244;0.250564841060565;0.250565693749477;0.250568251624686;0.250572514115675;0.25057848027171;0.250586148762017;0.250595517876044;0.25060658552379;0.250619349236212;0.250633806165699;0.250649953086626;…
Locomotion;275;290.933333333333;15.9333333333333;M3 YZB 05 #10;1.78349429417066;2.49351096005561;Artery;Lumen;M3 YZB 05 artery F11-2966 Lumen;M3 YZB 05 artery F11-2966;1.99158172346563;14.4422424044244;0.0338425794627651;0.0338438674750615;0.0338476664720386;0.0338537832816087;0.033861902421159;0.0338715957358397;0.0338823357567152;0.0338935126446464;0.0339044545493264;0.0339144511778338;0.033922…
Whisking;290.933333333333;303.766666666667;12.8333333333333;M3 YZB 05 #11;0.454312587127588;0.24467036330305;Artery;Lumen;M3 YZB 05 artery F11-2966 Lumen;M3 YZB 05 artery F11-2966;1.99158172346563;14.4422424044244;0.0323171042387882;0.0323366056983012;0.0323950805439432;0.032492440316835;0.0326285380488684;0.0328031689544418;0.0330160713923113;0.0332669280910376;0.0335553676297234;0.0338809661640…
Locomotion;303.766666666667;315.933333333333;12.1666666666667;M3 YZB 05 #12;1.93347230971101;2.61536252147543;Artery;Lumen;M3 YZB 05 artery F11-2966 Lumen;M3 YZB 05 artery F11-2966;1.99158172346563;14.4422424044244;0.0429368836421479;0.0429526163128571;0.0429997822772817;0.0430782854642717;0.0431879659926247;0.0433286005265435;0.0434999027720529;0.0437015241131525;0.043933054386142;0.044194022790…
Locomotion;412.233333333333;431.833333333333;19.6;M3 YZB 05 #14;1.89286169150767;2.36773333875414;Artery;Lumen;M3 YZB 05 artery F11-2966 Lumen;M3 YZB 05 artery F11-2966;1.99158172346563;14.4422424044244;0.0904558885380619;0.0903178061916246;0.0899044121667425;0.0892182604000121;0.0882635904528904;0.0870463021091283;0.0855739200043578;0.0838555484803168;0.0819018169101746;0.0797248157946337;0.0773…
Locomotion;467.8;477.6;9.80000000000001;M3 YZB 05 #16;2.03084590782263;2.33928823181036;Artery;Lumen;M3 YZB 05 artery F11-2966 Lumen;M3 YZB 05 artery F11-2966;1.99158172346563;14.4422424044244;0.772598767492669;0.772535584161852;0.772346041038321;0.772030158797296;0.771587972083916;0.771019529792143;0.770324895453736;0.769504147735809;0.768557381045064;0.767484706236369;0.766286251423001;0.764962…
Locomotion;493.4;505.566666666667;12.1666666666667;M3 YZB 05 #18;1.95179182073961;2.29499393060808;Artery;Lumen;M3 YZB 05 artery F11-2966 Lumen;M3 YZB 05 artery F11-2966;1.99158172346563;14.4422424044244;1.21808887574046;1.21810979932619;1.21817246450411;1.2182765546785;1.21842154259793;1.21860669096809;1.21883105331118;1.21909347507294;1.21939259497925;1.21972684664403;1.22009446043096;1.2204934…
Locomotion;544.033333333333;564.133333333333;20.1;M3 YZB 05 #20;1.90797897419884;2.5256537207565;Artery;Lumen;M3 YZB 05 artery F11-2966 Lumen;M3 YZB 05 artery F11-2966;1.99158172346563;14.4422424044244;0.0225871135872542;0.0227652808292562;0.0232994694417275;0.024188738954934;0.0254315181720431;0.0270255996100915;0.0289681318407881;0.0312556098538753;0.0338838635997932;0.0368480449016119;0.040142…
NREM;358;440;82;M2 PRT 32 #4;0.256039634863249;0.0613621120850114;Artery;Lumen;M2 PRT 32 artery E42-4819 Lumen;M2 PRT 32 artery E42-4819;1.99158184245757;15.1643545246456;0.00208655361231412;0.00265541720801317;0.00438586786031115;0.00734645303305187;0.0116414243334124;0.0173961992351395;0.0247380931772751;0.033773734832319;0.0445652448482328;0.0571078490844004;0.0713119216791296;0.08699234877552…
IS;441;487;46;M2 PRT 32 #5;0.180396724311314;0.0412279851309421;Artery;Lumen;M2 PRT 32 artery E42-4819 Lumen;M2 PRT 32 artery E42-4819;1.99158184245757;15.1643545246456;0.143776500252592;0.143026308110691;0.140793209439354;0.137129219910073;0.132119639648666;0.125880963516548;0.118557959764973;0.110319933851455;0.101356214905733;0.0918709317096053;0.082077181897652;0.0721907398885822;0.0624234922…
NREM;567;590;23;M2 PRT 32 #6;0.271786871765748;0.0353518987406831;Artery;Lumen;M2 PRT 32 artery E42-4819 Lumen;M2 PRT 32 artery E42-4819;1.99158184245757;15.1643545246456;0.0944908347731094;0.0945908795255504;0.0948905417130369;0.0953884077044871;0.0960821300171516;0.0969684400984051;0.0980431660776236;0.0993012553477249;0.100736801798937;0.102343077492599;0.104112568530698;0.106037014847807;0.10…
NREM;62;123;61;M4 JGE 12 #2;0.096948848568233;0.109014042491208;Artery;Lumen;M4 JGE 12 artery Z64-8002 Lumen;M4 JGE 12 artery Z64-8002;1.9915817829616;14.6829464444981;0.163827649475274;0.165430460277293;0.170152746385741;0.177740876673469;0.18778785110935;0.199755825860713;0.213005624126742;0.226831389883934;0.240498255894063;0.253280761809994;0.264499777157233;0.273555849264149;0.27995718908082…
IS;123;137;14;M4 JGE 12 #3;0.0594476650702027;0.102048089014218;Artery;Lumen;M4 JGE 12 artery Z64-8002 Lumen;M4 JGE 12 artery Z64-8002;1.9915817829616;14.6829464444981;8.37939333203747e-05;9.13447034257435e-05;0.000113973978373113;0.000151612741467567;0.000204146262500445;0.000271414542715276;0.000353212934851073;0.000449292935372295;0.00055936314519509;0.000683090394439028;0.000820101025976657;0…
REM;150;300;150;M4 JGE 12 #4;0.17671406413211;0.110147391612115;Artery;Lumen;M4 JGE 12 artery Z64-8002 Lumen;M4 JGE 12 artery Z64-8002;1.9915817829616;14.6829464444981;0.000495313807327614;0.00104652586454602;0.00265818373567644;0.00514899165395613;0.00808722769827358;0.0107519071658937;0.012277441945218;0.0119860450326845;0.00977248488801374;0.00632147478442626;0.00297729755982961;0.001249391385…
IS;40;75;35;M4 ROF 13 #1;0.142330923585088;-0.00178035878124914;Artery;Lumen;M4 ROF 13 artery S65-1781 Lumen;M4 ROF 13 artery S65-1781;1.99158213993748;14.9236504845719;0.13726684692122;0.137395629631446;0.137775556027363;0.138387547292355;0.139200421212637;0.140171796925488;0.141249324246349;0.142372201689667;0.143472939038156;0.144479313450992;0.145316462839136;0.145909056725252;0.1461834831356…
REM;77;250;173;M4 ROF 13 #2;0.321079551968545;0.00537445187787063;Artery;Lumen;M4 ROF 13 artery S65-1781 Lumen;M4 ROF 13 artery S65-1781;1.99158213993748;14.9236504845719;0.0626897964185389;0.063012102737364;0.0637153938458024;0.0640827959366357;0.0631633629565116;0.0600995349892664;0.0544616386612005;0.046461163955095;0.0369591863295446;0.0272599487255908;0.0187421288962914;0.0124418044459227;0.…
NREM;360;406;46;M4 ROF 13 #5;0.193140698182275;0.00498161907229864;Artery;Lumen;M4 ROF 13 artery S65-1781 Lumen;M4 ROF 13 artery S65-1781;1.99158213993748;14.9236504845719;0.0387933465775531;0.0390205132666295;0.0397009710510138;0.0408315489292416;0.0424068172896492;0.0444188799222105;0.0468571004424899;0.0497077801550375;0.0529538083944939;0.0565743097154904;0.0605443147773472;0.0648344832055201…
NREM;15;50;35;M2 PRT 29 #1;0.152098759446353;0.0771752841572813;Artery;Lumen;M2 PRT 29 artery R18-3688 Lumen;M2 PRT 29 artery R18-3688;1.99158196144953;14.6829464444981;0.000309522866107234;0.000340934803137179;0.00043472117409496;0.000589545417913123;0.000803218650032717;0.0010727560805426;0.0013944527698763;0.00176397568771571;0.00217646844131372;0.0026266646210853;0.00310900549377949;0.0036177…
IS;50;71;21;M2 PRT 29 #2;0.161362813626942;0.0656076450383214;Artery;Lumen;M2 PRT 29 artery R18-3688 Lumen;M2 PRT 29 artery R18-3688;1.99158196144953;14.6829464444981;0.543816750390363;0.543824998575009;0.5438496229793;0.543890263721228;0.543946322848783;0.544016967085328;0.544101131610598;0.544197524816425;0.54430463396126;0.544420731634101;0.544543882927064;0.544671953206588;0.544802616366524;0…
IS;238;253;15;M2 PRT 29 #6;0.177070724793701;0.0850083000206075;Artery;Lumen;M2 PRT 29 artery R18-3688 Lumen;M2 PRT 29 artery R18-3688;1.99158196144953;14.6829464444981;0.0401850085193827;0.0401693346867466;0.0401223695498195;0.0400442821037433;0.0399353537111432;0.039795977654367;0.0396266585010001;0.0394280112752081;0.0392007604255617;0.0389457385782821;0.0386638850633299;0.0383562441994926;0.0…
NREM;263;300;37;M2 PRT 29 #7;0.190695858893693;0.0845183288052624;Artery;Lumen;M2 PRT 29 artery R18-3688 Lumen;M2 PRT 29 artery R18-3688;1.99158196144953;14.6829464444981;0.0196734046545562;0.0200537118646971;0.0211883089011008;0.0230583659370254;0.0256329755262677;0.0288698512744271;0.0327162770755807;0.0371102792695501;0.0419819879138348;0.0472551484040959;0.0528487410773298;0.0586786642957751;…
IS;300;319;19;M2 PRT 29 #8;0.224584231056576;0.0896172458448188;Artery;Lumen;M2 PRT 29 artery R18-3688 Lumen;M2 PRT 29 artery R18-3688;1.99158196144953;14.6829464444981;0.330425736304166;0.330383645954033;0.330257421034398;0.330047199964646;0.329753213515186;0.329375784910855;0.328915329968278;0.328372357259843;0.327747468295055;0.327041357708169;0.32625481343931;0.325388716894765;0.3244440430707…
NREM;352;427;75;M2 PRT 29 #9;0.229396557706523;0.0769936442855828;Artery;Lumen;M2 PRT 29 artery R18-3688 Lumen;M2 PRT 29 artery R18-3688;1.99158196144953;14.6829464444981;0.000997758625350826;0.000987400577783953;0.000951615951988094;0.000878569586319374;0.00075578428796039;0.000579651181621847;0.00036622836341464;0.000161267414919662;4.73977747351057e-05;0.000146708770653269;0.000617560341644918…
NREM;534;573;39;M2 PRT 29 #10;0.184030804495561;0.0718094083789832;Artery;Lumen;M2 PRT 29 artery R18-3688 Lumen;M2 PRT 29 artery R18-3688;1.99158196144953;14.6829464444981;0.0052160477609463;0.00527193938946231;0.00543977386174671;0.00572001301408219;0.0061133712458564;0.00662073626156795;0.00724306534333769;0.00798126385761015;0.008836053895358;0.00980784166380369;0.0108965924481555;0.0121017216…
IS;573;600;27;M2 PRT 29 #11;0.242605514296124;0.0902703914990639;Artery;Lumen;M2 PRT 29 artery R18-3688 Lumen;M2 PRT 29 artery R18-3688;1.99158196144953;14.6829464444981;0.328657600727901;0.328484553749791;0.327965662143146;0.327101678535821;0.325893872585401;0.324344053247287;0.322454598674201;0.320228492520787;0.317669365145551;0.314781537969661;0.31157006907572;0.30804079801546;0.3042003877471…
NREM;31;147;116;M2 PRT 28 #1;0.122974613555083;0.0685118224993144;Artery;Lumen;M2 PRT 28 artery A55-8817 Lumen;M2 PRT 28 artery A55-8817;1.99158184245757;14.4422424044244;0.117111625175453;0.116633972655059;0.115294988696865;0.113352017868469;0.111158447957311;0.10907106423368;0.107355784857243;0.106115405016801;0.105256814754527;0.104504780492942;0.103457685478868;0.101670697666734;0.09874615893…
IS;485;501;16;M2 PRT 28 #4;0.0660646831732233;0.054262785959496;Artery;Lumen;M2 PRT 28 artery A55-8817 Lumen;M2 PRT 28 artery A55-8817;1.99158184245757;14.4422424044244;0.0271262502777912;0.0271332805609432;0.0271542625872551;0.0271888710546562;0.0272365676755529;0.0272966069753794;0.0273680443602321;0.0274497464035507;0.0275404032879448;0.027638543324718;0.0277425494604911;0.0278506776676188;0.0…
Locomotion;10;60.4333333333333;50.4333333333333;M2 LRH 23 #1;2.65440669056132;3.62860780832325;Artery;Lumen;M2 LRH 23 artery O29-7446 Lumen;M2 LRH 23 artery O29-7446;1.99158196144953;16.5122971490586;0.0595374828476391;0.0596258747838633;0.0599044874230487;0.060413129705505;0.0612164918249053;0.0624017070780342;0.0640750382609149;0.066357792339898;0.0693816006533075;0.0732832356605721;0.078199166…
Locomotion;68.3666666666667;85.1666666666667;16.8;M2 LRH 23 #2;2.52216605275955;4.4398953902074;Artery;Lumen;M2 LRH 23 artery O29-7446 Lumen;M2 LRH 23 artery O29-7446;1.99158196144953;16.5122971490586;0.295141963987594;0.295181296266731;0.295299220236189;0.295495517093081;0.295769821489265;0.296121620525559;0.296550252362073;0.297054904462949;0.297634611498964;0.29828825293641;0.29901455034558;0.…
Locomotion;91.2;131.733333333333;40.5333333333333;M2 LRH 23 #3;2.63903756864093;3.43222280228586;Artery;Lumen;M2 LRH 23 artery O29-7446 Lumen;M2 LRH 23 artery O29-7446;1.99158196144953;16.5122971490586;0.00010872336065088;0.000873888787528495;0.00315310934352037;0.0068981059441324;0.0120302162412633;0.018443015488179;0.0260058236258308;0.0345679467412626;0.0439634716426552;0.0540164122008057;0.06…
Locomotion;153.933333333333;194.533333333333;40.6;M2 LRH 23 #5;2.46561440169308;4.08923608023268;Artery;Lumen;M2 LRH 23 artery O29-7446 Lumen;M2 LRH 23 artery O29-7446;1.99158196144953;16.5122971490586;0.0501629846268308;0.0496417114047126;0.0480971915362735;0.0455868465010516;0.0422047993131783;0.0380795525746487;0.0333708309039971;0.0282656778454427;0.0229739187634705;0.0177231194031489;0.01275…
Locomotion;218.566666666667;255.633333333333;37.0666666666667;M2 LRH 23 #8;1.5030192093831;3.94107684318274;Artery;Lumen;M2 LRH 23 artery O29-7446 Lumen;M2 LRH 23 artery O29-7446;1.99158196144953;16.5122971490586;1.03904598938284;1.03913733778207;1.03940557488114;1.03983332052533;1.04039175564178;1.04104084666681;1.04172966487473;1.04239680534865;1.04297091114419;1.04337130862166;1.0435087598996;…
Locomotion;269.566666666667;287.5;17.9333333333333;M2 LRH 23 #11;1.41814859788567;4.11248300939663;Artery;Lumen;M2 LRH 23 artery O29-7446 Lumen;M2 LRH 23 artery O29-7446;1.99158196144953;16.5122971490586;0.0187858035639802;0.0190708774637073;0.0199253436768101;0.0213469371113762;0.0233318871784542;0.0258749246760655;0.0289692915012494;0.0326067532625289;0.0367776148829848;0.0414707392998195;0.046…
Locomotion;318.366666666667;351.633333333333;33.2666666666667;M2 LRH 23 #13;2.36505222856752;3.9364413506701;Artery;Lumen;M2 LRH 23 artery O29-7446 Lumen;M2 LRH 23 artery O29-7446;1.99158196144953;16.5122971490586;0.237789615405707;0.237095277805748;0.235023484051032;0.231607744945503;0.226903424706375;0.220987012667319;0.213955108685438;0.205923127836254;0.197023732335138;0.187405001473187;0.177…
Locomotion;370.266666666667;389.4;19.1333333333333;M2 LRH 23 #16;2.27070571902867;5.04098023884464;Artery;Lumen;M2 LRH 23 artery O29-7446 Lumen;M2 LRH 23 artery O29-7446;1.99158196144953;16.5122971490586;1.6252276933547;1.62481228724037;1.62356599193063;1.62148858337444;1.61857971080949;1.61483893044247;1.61026575199728;1.60485969753585;1.59862037179831;1.59154754316017;1.58364123416648;1.5749018…
Locomotion;398.533333333333;418.4;19.8666666666666;M2 LRH 23 #18;1.9130504952884;4.25214475259696;Artery;Lumen;M2 LRH 23 artery O29-7446 Lumen;M2 LRH 23 artery O29-7446;1.99158196144953;16.5122971490586;0.0723216339846571;0.0725356276798161;0.0731768929755235;0.0742432850834281;0.0757312379518698;0.0776357771462296;0.0799505378547551;0.0826677879918903;0.0857784563612976;0.0892721658296312;0.0931…
Locomotion;426.8;446.333333333333;19.5333333333333;M2 LRH 23 #20;1.7507743281909;4.61412205340848;Artery;Lumen;M2 LRH 23 artery O29-7446 Lumen;M2 LRH 23 artery O29-7446;1.99158196144953;16.5122971490586;1.076907361329;1.07653433193491;1.0754156747247;1.07355268365815;1.07094751873501;1.06760321102343;1.06352366955705;1.05871368995959;1.05317896461791;1.04692609418813;1.03996260018524;1.0322969383…
Locomotion;452.433333333333;460.766666666667;8.33333333333331;M2 LRH 23 #21;2.34322993230634;4.17664395627205;Artery;Lumen;M2 LRH 23 artery O29-7446 Lumen;M2 LRH 23 artery O29-7446;1.99158196144953;16.5122971490586;0.000649795222371411;0.000682795740329904;0.000781833737146352;0.000947018450650624;0.00117853164070228;0.00147662713494614;0.00184163019394953;0.00227393669679877;0.00277401214853826;…
Whisking;466.866666666667;472.133333333333;5.26666666666665;M2 LRH 23 #22;2.07599004424744;4.47458591051982;Artery;Lumen;M2 LRH 23 artery O29-7446 Lumen;M2 LRH 23 artery O29-7446;1.99158196144953;16.5122971490586;7.85922743085565;7.8590574222736;7.85854741770429;7.85769748080054;7.8565077176364;7.85497827668614;7.85310934879492;7.85090116714102;7.84835400718968;7.8454681866387;7.84224406535554;7.…
Locomotion;483.6;489.966666666667;6.36666666666662;M2 LRH 23 #25;1.88108381297451;4.63999036118572;Artery;Lumen;M2 LRH 23 artery O29-7446 Lumen;M2 LRH 23 artery O29-7446;1.99158196144953;16.5122971490586;6.6717712317336;6.67159863784956;6.67108087233037;6.67021798368884;6.66901005280143;6.66745719294087;6.66555954982182;6.66331730165933;6.66073065923993;6.65779986600564;6.65452519815;6.6509069647…
Locomotion;495.933333333333;556.566666666667;60.6333333333334;M2 LRH 23 #26;2.9828738182455;3.1117182003725;Artery;Lumen;M2 LRH 23 artery O29-7446 Lumen;M2 LRH 23 artery O29-7446;1.99158196144953;16.5122971490586;1.39721461863086;1.39292877254384;1.38015091596004;1.35911846473081;1.3302216068943;1.29399480903298;1.25110453605947;1.20233297437673;1.14855770875335;1.09072757305308;1.02983524741117;…
Whisking;563.8;567.7;3.90000000000009;M2 LRH 23 #27;0.0478871770731594;-0.04743298969199;Artery;Lumen;M2 LRH 23 artery O29-7446 Lumen;M2 LRH 23 artery O29-7446;1.99158196144953;16.5122971490586;2.83556753764194e-16;4.94131372248272e-10;1.97605934503162e-09;4.44438876016457e-09;7.89679534146217e-09;1.23300281669389e-08;1.77399127300223e-08;2.41213548704539e-08;3.14683455711793e-08;3.97739666167059…
Locomotion;567.7;589.166666666667;21.4666666666666;M2 LRH 23 #28;1.77222110375972;4.13188678853326;Artery;Lumen;M2 LRH 23 artery O29-7446 Lumen;M2 LRH 23 artery O29-7446;1.99158196144953;16.5122971490586;0.040619380970958;0.0409499219304944;0.0419400608877407;0.0435853532322041;0.0458784150959184;0.0488089589831761;0.0523638434625279;0.0565271367302418;0.0612801937982784;0.0666017470025897;0.0724…
Locomotion;10;69.5;59.5;M2 LRH 42 #1;1.88589400560626;2.3305282788222;Artery;Lumen;M2 LRH 42 artery F11-2966 Lumen;M2 LRH 42 artery F11-2966;1.9915817829616;16.0068186649038;0.0470098107565851;0.0514041103602145;0.0642841845225667;0.0847642854297169;0.111442004508045;0.142502507812934;0.175852067355767;0.209269921236727;0.240566229436306;0.26773374110522;0.289081728195258;0.30334263567089;0.30974…
Locomotion;75.7333333333333;95.5666666666667;19.8333333333333;M2 LRH 42 #2;1.8854078005211;2.1531644489357;Artery;Lumen;M2 LRH 42 artery F11-2966 Lumen;M2 LRH 42 artery F11-2966;1.9915817829616;16.0068186649038;0.583290702966054;0.583818869819703;0.585400782241476;0.588028687929755;0.591689706678812;0.596365890621415;0.602034308163633;0.60866715120893;0.616231865156431;0.624691301047954;0.6340038…
Whisking;95.5666666666667;101.733333333333;6.16666666666667;M2 LRH 42 #3;2.61456486561804;2.00387541158188;Artery;Lumen;M2 LRH 42 artery F11-2966 Lumen;M2 LRH 42 artery F11-2966;1.9915817829616;16.0068186649038;0.431892302034491;0.43204196612733;0.432490895049519;0.433238898773851;0.434285660704306;0.435630737849945;0.437273561068202;0.439213435377408;0.441449540338292;0.443980930504245;0.4468065…
Locomotion;101.733333333333;126.2;24.4666666666667;M2 LRH 42 #4;1.68189787062783;1.72204691705583;Artery;Lumen;M2 LRH 42 artery F11-2966 Lumen;M2 LRH 42 artery F11-2966;1.9915817829616;16.0068186649038;0.0519427318656249;0.0519430854959926;0.0519441812231636;0.0519461223088552;0.0519490767044318;0.0519532708458855;0.0519589810123863;0.0519665222965543;0.0519762352519429;0.0519884703030341;0.05200…
Whisking;126.2;129.333333333333;3.13333333333334;M2 LRH 42 #6;0.557503634739563;0.166292427421729;Artery;Lumen;M2 LRH 42 artery F11-2966 Lumen;M2 LRH 42 artery F11-2966;1.9915817829616;16.0068186649038;1.05104707442744;1.05103901665265;1.05101484351421;1.05097455558684;1.05091815382851;1.05084563958062;1.05075701456819;1.05065228090015;1.05053144106973;1.05039449795481;1.05024145481844;1.05007231…
Locomotion;136.7;152.3;15.6;M2 LRH 42 #7;2.53665803557075;2.80576802617667;Artery;Lumen;M2 LRH 42 artery F11-2966 Lumen;M2 LRH 42 artery F11-2966;1.9915817829616;16.0068186649038;0.00356692033587463;0.00356933535893523;0.00357658397604724;0.00358867680905076;0.00360563148778116;0.00362747254067791;0.00365423124256;0.0036859454205182;0.00372265921918288;0.0037644228269609;0.00381129216520077;0.003…
Locomotion;161.766666666667;167.266666666667;5.5;M2 LRH 42 #9;2.45127741871058;3.2978640288928;Artery;Lumen;M2 LRH 42 artery F11-2966 Lumen;M2 LRH 42 artery F11-2966;1.9915817829616;16.0068186649038;0.464647648147396;0.464710871361539;0.464900511821241;0.465216482000619;0.465658636072574;0.466226769982813;0.466920621553439;0.467739870616014;0.468684139174032;0.469752991594731;0.47094593483007;0.4…
Whisking;173.766666666667;179;5.23333333333332;M2 LRH 42 #10;0.729093833212423;0.0857201969247134;Artery;Lumen;M2 LRH 42 artery F11-2966 Lumen;M2 LRH 42 artery F11-2966;1.9915817829616;16.0068186649038;0.468055946911772;0.468076430923608;0.468137880896874;0.468240290651598;0.468383649885189;0.468567944168492;0.468793154940272;0.46905925950013;0.469366230999846;0.469714038433202;0.470102646624228;…
Locomotion;179;188.766666666667;9.76666666666668;M2 LRH 42 #11;2.65224017391912;2.83775750361171;Artery;Lumen;M2 LRH 42 artery F11-2966 Lumen;M2 LRH 42 artery F11-2966;1.9915817829616;16.0068186649038;0.025400995267853;0.0255043743909294;0.0258144284364317;0.0263309075310757;0.0270533955441974;0.0279813105744345;0.0291139056300044;0.0304502695015158;0.0319893278259302;0.0337298443400149;0.0356704…
Locomotion;204.233333333333;216.9;12.6666666666667;M2 LRH 42 #14;2.64987293757542;3.60864182192278;Artery;Lumen;M2 LRH 42 artery F11-2966 Lumen;M2 LRH 42 artery F11-2966;1.9915817829616;16.0068186649038;1.51140830093623;1.51186890851214;1.51325010738186;1.5155500273224;1.51876555571311;1.52289234414644;1.52792481765178;1.53385618650121;1.54067846055748;1.54838246611579;1.55695786518319;1.56639317…
Locomotion;226.6;241.8;15.2;M2 LRH 42 #16;2.65268466487541;2.98762181236497;Artery;Lumen;M2 LRH 42 artery F11-2966 Lumen;M2 LRH 42 artery F11-2966;1.9915817829616;16.0068186649038;1.36693234485568;1.36666810775596;1.36587580714634;1.36455667380751;1.36271275467933;1.36034690633652;1.3574627858902;1.35406483935059;1.35015828749622;1.34574910930488;1.34084402301123;1.33545046486568;1.32957656567831…
Locomotion;251.366666666667;260.466666666667;9.09999999999997;M2 LRH 42 #18;3.22885745768872;2.87406639354842;Artery;Lumen;M2 LRH 42 artery F11-2966 Lumen;M2 LRH 42 artery F11-2966;1.9915817829616;16.0068186649038;0.912830380076154;0.912909949196614;0.913148596492771;0.913546141843087;0.914102285242809;0.914816607100163;0.915688568650002;0.916717512483871;0.917902663195199;0.919243128137971;0.920…
Whisking;274.966666666667;294.9;19.9333333333333;M2 LRH 42 #21;1.58659508958944;1.5251134512197;Artery;Lumen;M2 LRH 42 artery F11-2966 Lumen;M2 LRH 42 artery F11-2966;1.9915817829616;16.0068186649038;0.174380259979496;0.174614930091926;0.175319228303694;0.176494009723321;0.178140671226738;0.180261109305352;0.182857661661917;0.185933033157203;0.189490206874885;0.193532341230494;0.198062654201626;0…
Locomotion;305.2;320.8;15.6;M2 LRH 42 #24;2.29512982478638;3.38901808351752;Artery;Lumen;M2 LRH 42 artery F11-2966 Lumen;M2 LRH 42 artery F11-2966;1.9915817829616;16.0068186649038;0.434989709363548;0.434781760461111;0.434158278026316;0.433120354495198;0.431669809298421;0.429809186914027;0.427541754135013;0.424871496545633;0.421803114198746;0.418342016485128;0.414494316184463;0.410266822686669;0.4…
Whisking;320.8;331.3;10.5;M2 LRH 42 #25;1.40853916842192;1.64777959263317;Artery;Lumen;M2 LRH 42 artery F11-2966 Lumen;M2 LRH 42 artery F11-2966;1.9915817829616;16.0068186649038;0.473789849257858;0.47386419902944;0.4740871308577;0.474458292659179;0.474977098854712;0.475642732204834;0.476454146370447;0.477410069189839;0.478509006660687;0.479749247613223;0.481128869058383;0.482645742192342;0.484297…
Locomotion;337.2;344;6.80000000000001;M2 LRH 42 #26;2.48280654374867;4.09799773168364;Artery;Lumen;M2 LRH 42 artery F11-2966 Lumen;M2 LRH 42 artery F11-2966;1.9915817829616;16.0068186649038;0.494054162055568;0.494201848554004;0.49464482695958;0.495382854061993;0.496415524680437;0.497742271918033;0.499362367517765;0.501274922319682;0.503478886819006;0.505973051824778;0.508756049218536;0.5118263528…
Whisking;344;349.433333333333;5.43333333333334;M2 LRH 42 #27;0.29520922209701;0.0714007079227304;Artery;Lumen;M2 LRH 42 artery F11-2966 Lumen;M2 LRH 42 artery F11-2966;1.9915817829616;16.0068186649038;0.86710052062227;0.867079095058281;0.867014817931795;0.866907687956212;0.866757702997165;0.866564860087442;0.866329155447868;0.866050584514123;0.865729141969433;0.865364821783143;0.864957617255104;0…
Locomotion;349.433333333333;380.6;31.1666666666667;M2 LRH 42 #28;1.84264936039189;2.81623770398825;Artery;Lumen;M2 LRH 42 artery F11-2966 Lumen;M2 LRH 42 artery F11-2966;1.9915817829616;16.0068186649038;0.387814951880283;0.387019096280888;0.38464465593759;0.380730767606632;0.375341855441932;0.368566442527616;0.360515521025489;0.351320514054765;0.341130870640587;0.33011134239108;0.318438996830168;…
Locomotion;386.433333333333;416.2;29.7666666666667;M2 LRH 42 #29;1.66765430128904;2.76619657339919;Artery;Lumen;M2 LRH 42 artery F11-2966 Lumen;M2 LRH 42 artery F11-2966;1.9915817829616;16.0068186649038;0.049424214658374;0.049339473421573;0.0490864550360944;0.0486688075518906;0.0480927158989039;0.0473670520032902;0.0465035709412513;0.0455171398072292;0.0444259831172326;0.0432519263757973;0.042020…
Locomotion;423.5;458.3;34.8;M2 LRH 42 #30;1.96743625852315;3.26532669241586;Artery;Lumen;M2 LRH 42 artery F11-2966 Lumen;M2 LRH 42 artery F11-2966;1.9915817829616;16.0068186649038;0.554933193120024;0.553988642236824;0.551160291552524;0.54646406611579;0.539926569343155;0.53158516809374;0.521488097182874;0.509694569356151;0.496274873607231;0.481310442192533;0.464893864872779;0.447128827873588;0.428…
Whisking;458.3;463.333333333333;5.0333333333333;M2 LRH 42 #31;0.35475514242286;0.18614733392119;Artery;Lumen;M2 LRH 42 artery F11-2966 Lumen;M2 LRH 42 artery F11-2966;1.9915817829616;16.0068186649038;0.255150415011234;0.255126974168988;0.255056660776269;0.25493950223533;0.254775544203545;0.254564850573852;0.254307503447381;0.254003603098281;0.253653267930768;0.253256634428415;0.252813857095697;0.…
Locomotion;463.333333333333;484.466666666667;21.1333333333333;M2 LRH 42 #32;1.64417214866602;2.75939923923957;Artery;Lumen;M2 LRH 42 artery F11-2966 Lumen;M2 LRH 42 artery F11-2966;1.9915817829616;16.0068186649038;0.702564028786401;0.702324786444862;0.701607901731747;0.70041589768097;0.69875296633199;0.696624949284097;0.694039310631984;0.691005102441741;0.687532922971232;0.683634867883061;0.67932…
Locomotion;493.133333333333;522.166666666667;29.0333333333333;M2 LRH 42 #34;1.6438531918209;3.1484516498646;Artery;Lumen;M2 LRH 42 artery F11-2966 Lumen;M2 LRH 42 artery F11-2966;1.9915817829616;16.0068186649038;0.247526603735893;0.2473470315474;0.246806785852673;0.245901343284451;0.244623376541246;0.242963065800542;0.240908522777885;0.238446315940394;0.235562082695474;0.232241212107205;0.2284695…
Locomotion;530.366666666667;544.533333333333;14.1666666666666;M2 LRH 42 #36;1.96340615796737;3.10134466893811;Artery;Lumen;M2 LRH 42 artery F11-2966 Lumen;M2 LRH 42 artery F11-2966;1.9915817829616;16.0068186649038;9.12261823327226e-05;9.65564655883658e-05;0.000112600843960784;0.000139519675878745;0.000177579468533126;0.00022715174645909;0.000288711475268961;0.000362835048212414;0.0004501978453748…
Locomotion;554.233333333333;560.866666666667;6.63333333333333;M2 LRH 42 #38;2.14463223659143;3.92075023542598;Artery;Lumen;M2 LRH 42 artery F11-2966 Lumen;M2 LRH 42 artery F11-2966;1.9915817829616;16.0068186649038;0.201453708582577;0.201487278643714;0.201587983050387;0.201755804473255;0.201990714022191;0.20229267123446;0.202661624058234;0.203097508831484;0.203600250256313;0.204169761368824;0.2048…
Locomotion;566.5;591.233333333333;24.7333333333333;M2 LRH 42 #39;1.85949573951838;2.38343604909527;Artery;Lumen;M2 LRH 42 artery F11-2966 Lumen;M2 LRH 42 artery F11-2966;1.9915817829616;16.0068186649038;0.580939627102461;0.580696944776457;0.579968961616937;0.578755876988052;0.577058049309761;0.574876034635681;0.572210639393397;0.569062986052389;0.565434590179504;0.56132744707082;0.556744125917785…
Whisking;591.233333333333;597.733333333333;6.5;M2 LRH 42 #40;0.676560109264022;0.369171374189518;Artery;Lumen;M2 LRH 42 artery F11-2966 Lumen;M2 LRH 42 artery F11-2966;1.9915817829616;16.0068186649038;0.152419410060287;0.152426609670126;0.152448202029612;0.152484167738159;0.152534474484952;0.152599077084165;0.15267791752421;0.152770925030974;0.152878016144971;0.152999094812325;0.153134052489501;0…
IS;15;35;20;M2 QOE 20 #1;0.118841173922597;0.0679711499880142;Artery;Lumen;M2 QOE 20 artery G90-2690 Lumen;M2 QOE 20 artery G90-2690;1.9915817829616;10.9520338233552;0.0105511763899501;0.0106623712303864;0.0109952653453653;0.0115477927934902;0.0123165278808659;0.0132967113005496;0.0144822863833663;0.0158659451202854;0.0174391835259815;0.0191923658274082;0.0211147968811218;0.0231948021495713;0.025…
REM;35;65;30;M2 QOE 20 #2;0.131764781835552;0.0828677667507575;Artery;Lumen;M2 QOE 20 artery G90-2690 Lumen;M2 QOE 20 artery G90-2690;1.9915817829616;10.9520338233552;0.0015786582897945;0.00163178988133455;0.00179067874436204;0.00205381339780716;0.00241869545130254;0.0028818703713853;0.00343896985982814;0.00408476516703328;0.00481323049416028;0.00561761548566542;0.00649052568211034;0.007424009693…
NREM;110;220;110;M2 QOE 20 #5;0.0782728450130176;0.0789731949296688;Artery;Lumen;M2 QOE 20 artery G90-2690 Lumen;M2 QOE 20 artery G90-2690;1.9915817829616;10.9520338233552;0.0187664266486068;0.0196789163945611;0.0222151902821524;0.0258186338703927;0.0297056269038309;0.0330416090355932;0.035119663595873;0.0354981147828071;0.0340671844946837;0.0310355778073651;0.026849379447881;0.0220715503695218;0…
NREM;234;267;33;M2 QOE 20 #6;0.130467976480065;0.0738159067998627;Artery;Lumen;M2 QOE 20 artery G90-2690 Lumen;M2 QOE 20 artery G90-2690;1.9915817829616;10.9520338233552;0.063652522891651;0.0637323976726685;0.0639705363191763;0.0643625042009993;0.0649009848185766;0.065575890544692;0.066374515505103;0.0672817284659111;0.068280203023226;0.0693506818465077;0.0704722712175881;0.0716227616396071;0.072…
NREM;300;343;43;M2 QOE 20 #7;0.0266605565390894;0.113857131328486;Artery;Lumen;M2 QOE 20 artery G90-2690 Lumen;M2 QOE 20 artery G90-2690;1.9915817829616;10.9520338233552;0.0681698246908072;0.068257317829805;0.0685185884719446;0.0689500303431521;0.0695456990544462;0.0702974085833196;0.0711948612891654;0.0722258068145806;0.0733762244460451;0.0746305230809324;0.0759717528905184;0.077381823069922;0.0…
IS;421;444;23;M2 QOE 20 #8;0.108279931790697;0.0975420768289467;Artery;Lumen;M2 QOE 20 artery G90-2690 Lumen;M2 QOE 20 artery G90-2690;1.9915817829616;10.9520338233552;0.00462624022446907;0.0046295502392914;0.00463938724894154;0.00465547379023942;0.00467735286711714;0.00470439601668465;0.00473581440801678;0.00477067278425807;0.00480790601056942;0.00484633794672487;0.00488470232458668;0.0049216652…
NREM;460;530;70;M2 QOE 20 #9;0.111597728478177;0.0916031462677895;Artery;Lumen;M2 QOE 20 artery G90-2690 Lumen;M2 QOE 20 artery G90-2690;1.9915817829616;10.9520338233552;0.00783292395756439;0.00798844577287726;0.00844231005869618;0.00915763131785639;0.0100768300561187;0.0111269325958956;0.0122259967165924;0.0132898729008682;0.0142385328278838;0.0150013376074778;0.0155208473670021;0.01575504564187…
IS;530;560;30;M2 QOE 20 #10;0.0392903877668679;0.0802141518535721;Artery;Lumen;M2 QOE 20 artery G90-2690 Lumen;M2 QOE 20 artery G90-2690;1.9915817829616;10.9520338233552;0.00314869069695975;0.00316036731809601;0.00319547804704184;0.00325427291875237;0.00333719308716694;0.0034449062032228;0.00357835345952343;0.00373880592390036;0.00392792725319854;0.00414783945200034;0.00440118803435556;0.00469120…
REM;565;600;35;M2 QOE 20 #11;0.0173257179467954;0.0753469055542085;Artery;Lumen;M2 QOE 20 artery G90-2690 Lumen;M2 QOE 20 artery G90-2690;1.9915817829616;10.9520338233552;0.00115313209439269;0.00116312876902837;0.00119322276488384;0.0012437345417758;0.00131522588497229;0.00140853870300906;0.00152484405850224;0.00166569654369982;0.0018330882582236;0.00202949615503424;0.00225791642718599;0.00252187…
NREM;150;255;105;M2 VDX 20 #2;0.0402179232223996;0.095631596958553;Artery;Lumen;M2 VDX 20 artery D49-9596 Lumen;M2 VDX 20 artery D49-9596;1.99158196144953;11.7944979636133;0.00188806842286574;0.00243839010404942;0.00413582546776681;0.00711108830105634;0.0115595266895916;0.0177254544756059;0.0259026033179937;0.0364494371219575;0.0498011494957231;0.0664503550339279;0.086873871602954;0.1114042432039…
IS;256;284;28;M2 VDX 20 #3;0.0338361891276542;0.112020610486625;Artery;Lumen;M2 VDX 20 artery D49-9596 Lumen;M2 VDX 20 artery D49-9596;1.99158196144953;11.7944979636133;0.111342206994537;0.111662724630599;0.112618760868858;0.11419386012342;0.116360909361721;0.119082601271236;0.122312070330305;0.125993689734321;0.130064014126145;0.134452850393354;0.139084436479917;0.143878706262675;0.1487526171007…
NREM;383;498;115;M2 VDX 20 #6;0.00510037199093982;0.0899475424746442;Artery;Lumen;M2 VDX 20 artery D49-9596 Lumen;M2 VDX 20 artery D49-9596;1.99158196144953;11.7944979636133;0.00315537347872067;0.00340591766846846;0.00417924907640857;0.00554293378525674;0.00761641846229492;0.0105765035220988;0.014655957600264;0.0201278521695973;0.0272691183053346;0.0363004794339154;0.0473062798656381;0.0601457224…
IS;498;525;27;M2 VDX 20 #7;-0.125628455104576;0.0972022760492261;Artery;Lumen;M2 VDX 20 artery D49-9596 Lumen;M2 VDX 20 artery D49-9596;1.99158196144953;11.7944979636133;0.394274991012323;0.394569452400351;0.395451011408457;0.396914197264744;0.398949907815693;0.40154543380686;0.404684494020248;0.408347282370987;0.412510528322157;0.41714757219026;0.422228457076993;0.42772003926902;0.43358611899029…
REM;530;600;70;M2 VDX 20 #8;0.0161966675633427;0.111341841853286;Artery;Lumen;M2 VDX 20 artery D49-9596 Lumen;M2 VDX 20 artery D49-9596;1.99158196144953;11.7944979636133;0.107272765231875;0.11524041405336;0.138389158325998;0.174542159084676;0.220345431041444;0.271639524547874;0.323907516653833;0.37274093042269;0.414265633463806;0.44547864972227;0.464462270314065;0.470460995614714;0.46382639303576…
NREM;440;460;20;M3 WOJ 17 #3;0.0750781342232437;0.0602501744330518;Artery;Lumen;M3 WOJ 17 artery Y48-4892 Lumen;M3 WOJ 17 artery Y48-4892;1.99158202094551;18.534211085678;0.0768110962945345;0.0767731370447433;0.0766593763856554;0.0764701650334613;0.0762060856655671;0.0758679501582822;0.0754567957435969;0.0749738801088463;0.0744206754695337;0.0737988616518443;0.0731103182273457;0.0723571157480259;…
IS;460;500;40;M3 WOJ 17 #4;-0.0770681663902151;0.0290458375797479;Artery;Lumen;M3 WOJ 17 artery Y48-4892 Lumen;M3 WOJ 17 artery Y48-4892;1.99158202094551;18.534211085678;0.235685057277229;0.23528719290479;0.234097638546879;0.232128447710473;0.229399501552887;0.225938201124395;0.221779044954434;0.216963100193623;0.211537377542716;0.205554121985492;0.199070032856955;0.192145427990277;0.184843367572…
REM;500;600;100;M3 WOJ 17 #5;0.102851081935334;0.055329705121236;Artery;Lumen;M3 WOJ 17 artery Y48-4892 Lumen;M3 WOJ 17 artery Y48-4892;1.99158202094551;18.534211085678;0.000525516659679263;0.000519877633988158;0.000496065392887745;0.000438908057899933;0.000338817871440124;0.000207153908372636;8.5123628535778e-05;4.0683986385115e-05;0.000152807392569662;0.000487754813209727;0.00107544345272284;0.…
IS;10;26;16;M3 LCE 05 #1;0.0285370845698286;0.0128361161656043;Artery;Lumen;M3 LCE 05 artery S31-9501 Lumen;M3 LCE 05 artery S31-9501;1.99158196144953;21.2300963345039;0.343947769951403;0.344085199339829;0.344496800863191;0.345180517825621;0.346132933131429;0.347349285321883;0.348823490908353;0.350548172884277;0.352514695266056;0.354713203481403;0.357132670393269;0.359760947718207;0.3625848225702…
REM;30;180;150;M3 LCE 05 #2;0.242076164410961;0.0247533457683942;Artery;Lumen;M3 LCE 05 artery S31-9501 Lumen;M3 LCE 05 artery S31-9501;1.99158196144953;21.2300963345039;0.0357568088600579;0.0344703403789993;0.0309653068286739;0.0262024327797168;0.0214758301381833;0.0180569050789378;0.0168595396503896;0.0182112653517017;0.0217757391160229;0.0266328092593459;0.0314941345733479;0.0350123191724975;0…
NREM;366;430;64;M3 TEQ 22 #3;0.189276672042487;0.2094478266701;Artery;Lumen;M3 TEQ 22 artery C22-9132 Lumen;M3 TEQ 22 artery C22-9132;1.99158172346563;16.6085787650881;0.389142930387691;0.388953263719159;0.388427771951572;0.387695990979763;0.386970539569628;0.386542274459441;0.386773609431062;0.388090033427779;0.390969793766168;0.395931609765661;0.403520170302251;0.41428907785047;0.42878087127832…
NREM;460;490;30;M3 TEQ 22 #4;0.160812823054444;0.215919790087528;Artery;Lumen;M3 TEQ 22 artery C22-9132 Lumen;M3 TEQ 22 artery C22-9132;1.99158172346563;16.6085787650881;0.0706442399329696;0.0706246761661236;0.0705640170891224;0.0704564250524728;0.0702923879748127;0.0700590397982513;0.0697405981590627;0.0693189085984831;0.068774081998984;0.0680852095899223;0.0672311378778318;0.066191284269117;0.0…
IS;490;510;20;M3 TEQ 22 #5;0.187767957791764;0.205068022371366;Artery;Lumen;M3 TEQ 22 artery C22-9132 Lumen;M3 TEQ 22 artery C22-9132;1.99158172346563;16.6085787650881;0.243074081107393;0.243065982374555;0.243041553246787;0.243000396077735;0.242941851907849;0.2428650061158;0.2427686962802;0.242651522201423;0.242511858019103;0.242347866346724;0.242157514330738;0.24193859152785;0.241688729480556;0.…
Whisking;15.6333333333333;27.2;11.5666666666667;M2 LRH 05 #2;0.526231543610217;0.245850969078608;Artery;Lumen;M2 LRH 05 artery D86-5796 Lumen;M2 LRH 05 artery D86-5796;1.99158142598584;9.77258402699387;0.0740705789539303;0.0740694392747577;0.0740660156330852;0.0740602942280309;0.0740522520927463;0.0740418571463358;0.0740290682665216;0.0740138353830291;0.073996099591662;0.0739757932890239;0.073952…
Whisking;32.4333333333333;38.3;5.86666666666667;M2 LRH 05 #4;0.337796183817456;0.133845930838765;Artery;Lumen;M2 LRH 05 artery D86-5796 Lumen;M2 LRH 05 artery D86-5796;1.99158142598584;9.77258402699387;0.0243821068959123;0.0243815226238073;0.0243797700969338;0.0243768501837899;0.0243727643311402;0.0243675145629179;0.0243611034786891;0.0243535342516813;0.0243448106263756;0.0243349369156679;0.02432…
Whisking;83.6333333333333;96.5;12.8666666666667;M2 LRH 05 #7;0.288936193819926;0.034927538483694;Artery;Lumen;M2 LRH 05 artery D86-5796 Lumen;M2 LRH 05 artery D86-5796;1.99158142598584;9.77258402699387;0.000125594863126898;0.000126717360784602;0.000130085805489355;0.000135703055842566;0.000143573887517133;0.000153705010224778;0.000166105091393095;0.000180784786474527;0.000197756775786653;0.000217…
Whisking;119.466666666667;123.133333333333;3.66666666666667;M2 LRH 05 #9;0.484646714586819;-0.0328701039363222;Artery;Lumen;M2 LRH 05 artery D86-5796 Lumen;M2 LRH 05 artery D86-5796;1.99158142598584;9.77258402699387;1.65376580574703e-05;1.65376580825905e-05;1.65376581578389e-05;1.65376582831446e-05;1.65376584583897e-05;1.65376586834092e-05;1.65376589579911e-05;1.65376592818771e-05;1.6537659654762…
Whisking;132.3;136.266666666667;3.96666666666667;M2 LRH 05 #11;0.374496817029958;-0.0147240839978341;Artery;Lumen;M2 LRH 05 artery D86-5796 Lumen;M2 LRH 05 artery D86-5796;1.99158142598584;9.77258402699387;0.0157399323765281;0.0157408679161942;0.0157436745151391;0.0157483521134281;0.0157549006110755;0.0157633198679023;0.0157736097033376;0.0157857698961638;0.0157998001842038;0.0158157002639545;0.0…
Whisking;144.5;154.466666666667;9.96666666666667;M2 LRH 05 #13;1.92435071202401;2.75987893622911;Artery;Lumen;M2 LRH 05 artery D86-5796 Lumen;M2 LRH 05 artery D86-5796;1.99158142598584;9.77258402699387;2.30065444295588;2.30060229327957;2.30044581466803;2.30018491847437;2.29981945716633;2.29934922464447;2.29877395668668;2.29809333151775;2.29730697050273;2.29641443896238;2.29541524710872;2.29430885…
Whisking;177.5;182.4;4.90000000000001;M2 LRH 05 #15;0.552348636384419;0.0462110862619652;Artery;Lumen;M2 LRH 05 artery D86-5796 Lumen;M2 LRH 05 artery D86-5796;1.99158142598584;9.77258402699387;0.00590363961429329;0.00590621792505763;0.00591395244898486;0.00592684196103769;0.00594488441937084;0.00596807696515709;0.00599641592234424;0.00602989679734467;0.00606851427865764;0.00611226223642684;0.006…
Whisking;194.733333333333;202.433333333333;7.70000000000002;M2 LRH 05 #17;0.379923553420709;0.0157584232090163;Artery;Lumen;M2 LRH 05 artery D86-5796 Lumen;M2 LRH 05 artery D86-5796;1.99158142598584;9.77258402699387;0.016288323232529;0.0162901195907167;0.0162955077217077;0.0163044847953389;0.0163170460956407;0.0163331850222914;0.0163528930926548;0.0163761599444021;0.0164029733387207;0.01643331916…
Locomotion;210.6;224.066666666667;13.4666666666667;M2 LRH 05 #19;2.0994215150948;4.03296768906274;Artery;Lumen;M2 LRH 05 artery D86-5796 Lumen;M2 LRH 05 artery D86-5796;1.99158142598584;9.77258402699387;0.0773248213461738;0.0773259460019637;0.0773292922604091;0.0773347771366416;0.0773422627906686;0.0773515572270035;0.0773624152690623;0.0773745398032781;0.0773875832865041;0.0774011495089207;0.0774…
Whisking;247.6;258.3;10.7;M2 LRH 05 #22;0.139119762692167;0.0133194976876841;Artery;Lumen;M2 LRH 05 artery D86-5796 Lumen;M2 LRH 05 artery D86-5796;1.99158142598584;9.77258402699387;0.00611844515391733;0.00612528292582202;0.00614579828418378;0.00617999734177994;0.00622789023572798;0.00628949105134405;0.00636481771579617;0.00645389186180269;0.00655673866169743;0.0066733866322546;0.0068038674107351…
Whisking;264.466666666667;268.933333333333;4.4666666666667;M2 LRH 05 #23;0.672390996030312;0.357426587135798;Artery;Lumen;M2 LRH 05 artery D86-5796 Lumen;M2 LRH 05 artery D86-5796;1.99158142598584;9.77258402699387;0.0131388583307311;0.0131388844706644;0.0131389628771084;0.0131390935102139;0.0131392763035907;0.0131395111643453;0.0131397979731331;0.0131401365842266;0.0131405268255971;0.013140968499…
Whisking;290.533333333333;297.7;7.16666666666663;M2 LRH 05 #25;0.507024412724433;0.105670043348895;Artery;Lumen;M2 LRH 05 artery D86-5796 Lumen;M2 LRH 05 artery D86-5796;1.99158142598584;9.77258402699387;0.00544744906977568;0.0054512674757623;0.00546272485199653;0.00548182767048539;0.00550858670823133;0.00554301703272872;0.00558513798167997;0.00563497313695168;0.00569255029279778;0.00575790141838…
Locomotion;12.4;21.1;8.7;M2 LRH 26 #1;2.01153813420076;4.02669694963856;Artery;Lumen;M2 LRH 26 artery C92-7756 Lumen;M2 LRH 26 artery C92-7756;1.99158184245757;11.3130898834658;0.00315360371024079;0.00315373408278087;0.0031541262485851;0.00315478334917456;0.00315571061015231;0.00315691532582997;0.00315840683775416;0.00316019650718205;0.003162297681569;0.00316472565514496;0.00316749762367003;0.003…
Whisking;21.1;28.7;7.6;M2 LRH 26 #2;0.684350514094728;1.36589123932303;Artery;Lumen;M2 LRH 26 artery C92-7756 Lumen;M2 LRH 26 artery C92-7756;1.99158184245757;11.3130898834658;0.0760556624705515;0.0760538881834183;0.0760485655745061;0.0760396954024138;0.0760272789311761;0.0760113179298166;0.0759918146717254;0.0759687719338596;0.0759421929957665;0.0759120816384345;0.07587844214297;0.07584127928910…
Locomotion;50.1;66.4;16.3;M2 LRH 26 #4;1.41295976280612;3.12687835100531;Artery;Lumen;M2 LRH 26 artery C92-7756 Lumen;M2 LRH 26 artery C92-7756;1.99158184245757;11.3130898834658;0.014421137828655;0.0144495256052958;0.0145345916403815;0.0146760443922597;0.0148733990990128;0.0151259794853516;0.0154329201435631;0.0157931695798566;0.0162054939150469;0.0166684812261568;0.0171805465132276;0.01773993727…
Locomotion;82.1666666666667;88.2;6.03333333333333;M2 LRH 26 #7;1.72632806935846;4.75514034156818;Artery;Lumen;M2 LRH 26 artery C92-7756 Lumen;M2 LRH 26 artery C92-7756;1.99158184245757;11.3130898834658;0.0639532652204609;0.063952436140175;0.0639499487416697;0.0639458025531752;0.0639399967888842;0.0639325303496651;0.0639234018240601;0.0639126094895684;0.0639001513142112;0.0638860249583822;0.063870…
Whisking;101.8;107.066666666667;5.26666666666667;M2 LRH 26 #9;1.81916808882027;4.03203902030076;Artery;Lumen;M2 LRH 26 artery C92-7756 Lumen;M2 LRH 26 artery C92-7756;1.99158184245757;11.3130898834658;0.00176227819672561;0.00176247708826609;0.00176307383866623;0.00176406867528924;0.00176546197706989;0.00176725427450856;0.00176944624966263;0.00177203873613509;0.00177503271906005;0.0017784293350848…
Locomotion;121.266666666667;133.166666666667;11.9;M2 LRH 26 #11;2.44300002400374;2.83599059263457;Artery;Lumen;M2 LRH 26 artery C92-7756 Lumen;M2 LRH 26 artery C92-7756;1.99158184245757;11.3130898834658;0.0119314682231713;0.0119563725014381;0.0120310496579619;0.0121553927202784;0.0123292236080225;0.0125522934429717;0.0128242829819679;0.0131448031715839;0.0135133958230872;0.0139295344059413;0.0143…
Whisking;133.166666666667;141.233333333333;8.06666666666666;M2 LRH 26 #12;2.48538752617218;2.12599093822344;Artery;Lumen;M2 LRH 26 artery C92-7756 Lumen;M2 LRH 26 artery C92-7756;1.99158184245757;11.3130898834658;0.00770092704398844;0.00771193792193595;0.00774496001940249;0.00779996173914832;0.00787689045830688;0.00797567258713064;0.00809621365112759;0.00823839839648103;0.0084020909186141;0.00858…
Locomotion;141.233333333333;163.1;21.8666666666667;M2 LRH 26 #13;2.17270971728934;2.63196328858652;Artery;Lumen;M2 LRH 26 artery C92-7756 Lumen;M2 LRH 26 artery C92-7756;1.99158184245757;11.3130898834658;0.0330681767609275;0.0330570389714678;0.0330237009260664;0.032968387921847;0.0328914732187715;0.0327934747073823;0.0326750502846763;0.0325369919786988;0.0323802188734258;0.0322057688960112;0.0320…
Locomotion;169.333333333333;205.5;36.1666666666667;M2 LRH 26 #14;2.45254780260354;3.69448989432839;Artery;Lumen;M2 LRH 26 artery C92-7756 Lumen;M2 LRH 26 artery C92-7756;1.99158184245757;11.3130898834658;0.0440936683289155;0.0440064981819318;0.0437456529500039;0.0433131263478754;0.0427122346578076;0.0419476061825741;0.0410251651564221;0.0399521088905852;0.0387368767167358;0.0373891091703558;0.035…
Locomotion;213;222.166666666667;9.16666666666666;M2 LRH 26 #15;2.31840714253653;3.91060196165065;Artery;Lumen;M2 LRH 26 artery C92-7756 Lumen;M2 LRH 26 artery C92-7756;1.99158184245757;11.3130898834658;0.185926527696645;0.185935866970108;0.185963840226766;0.186010313891472;0.186075065715528;0.186157785340591;0.186258075086338;0.186375450960073;0.18650934388596;0.186659101151058;0.186823988064855;…
Locomotion;241.1;295.466666666667;54.3666666666666;M2 LRH 26 #17;2.16275384711569;3.26363871544116;Artery;Lumen;M2 LRH 26 artery C92-7756 Lumen;M2 LRH 26 artery C92-7756;1.99158184245757;11.3130898834658;0.00134401553293493;0.00460643461843081;0.014262735210773;0.029927575875649;0.0509832450440825;0.0766145018475614;0.105853648338594;0.137632541186942;0.170837850052919;0.204365792224187;0.2371728…
Locomotion;300.8;313.3;12.5;M2 LRH 26 #18;1.78623246825236;3.5051839749815;Artery;Lumen;M2 LRH 26 artery C92-7756 Lumen;M2 LRH 26 artery C92-7756;1.99158184245757;11.3130898834658;0.0228304081540689;0.0228506580539036;0.0229113882971759;0.0230125405907804;0.0231540180299352;0.0233356854725441;0.0235573700608545;0.0238188618879716;0.024119914806114;0.0244602473728259;0.0248395439307146;0.025257455…
Locomotion;413.733333333333;426.233333333333;12.5;M2 LRH 26 #21;2.68317614952993;3.29586483611491;Artery;Lumen;M2 LRH 26 artery C92-7756 Lumen;M2 LRH 26 artery C92-7756;1.99158184245757;11.3130898834658;0.451218563446093;0.451105548259752;0.450766652283647;0.450202323983773;0.449413309837335;0.448400652886095;0.447165690716064;0.445710052868572;0.44403565768911;0.442144708621737;0.440039689958245…
Locomotion;436.333333333333;480.566666666667;44.2333333333333;M2 LRH 26 #23;2.17786182406477;2.5387133675338;Artery;Lumen;M2 LRH 26 artery C92-7756 Lumen;M2 LRH 26 artery C92-7756;1.99158184245757;11.3130898834658;0.000425331058626177;0.00047609154878667;0.000626461756758747;0.000870886292101496;0.0012006855631163;0.00160487267681337;0.0020711970757576;0.0025873246878574;0.0031420516896572;0.0037…
Locomotion;514.266666666667;534.5;20.2333333333333;M2 LRH 26 #25;1.56188770657467;3.29145420264809;Artery;Lumen;M2 LRH 26 artery C92-7756 Lumen;M2 LRH 26 artery C92-7756;1.99158184245757;11.3130898834658;0.00208783872178903;0.00218514145198116;0.00247701486326905;0.00296335360546995;0.00364397873577275;0.00451863273343334;0.00558697262657704;0.00684856133576306;0.00830285736663602;0.0099492030100…
Locomotion;544.8;563.833333333333;19.0333333333334;M2 LRH 26 #27;2.56226884409479;2.84493444720337;Artery;Lumen;M2 LRH 26 artery C92-7756 Lumen;M2 LRH 26 artery C92-7756;1.99158184245757;11.3130898834658;0.267039270206594;0.267027077651242;0.266990534097202;0.266929741775427;0.266844870705282;0.266736158143268;0.266603907805439;0.266448488857903;0.266270334668475;0.266069941311391;0.2658478658161…
Locomotion;573.6;597.733333333333;24.1333333333333;M2 LRH 26 #29;2.13326535288293;2.78899604037483;Artery;Lumen;M2 LRH 26 artery C92-7756 Lumen;M2 LRH 26 artery C92-7756;1.99158184245757;11.3130898834658;0.00661833338482977;0.00665019442840504;0.00674605963649665;0.0069067693009135;0.00713370420723992;0.00742875643389358;0.00779428916504319;0.00823308619733821;0.00874829199455083;0.00934334330377…
IS;105;135;30;M3 LCE 08 #2;0.0330100384794546;0.0220873260333622;Artery;Lumen;M3 LCE 08 artery M44-6462 Lumen;M3 LCE 08 artery M44-6462;1.99158208044149;23.5889959272265;0.0508496161138071;0.05070394841186;0.0502691183355815;0.0495516221416495;0.0485622107264213;0.0473157750393038;0.0458311851561218;0.044131082674396;0.0422416262236308;0.0401921901668051;0.0380150170182035;0.0357448247211832;0.03…
Whisking;10;14.5666666666667;4.56666666666667;M2 VDX 12 #1;0.663187148708084;0.885511802895113;Artery;Lumen;M2 VDX 12 artery S3-2768 Lumen;M2 VDX 12 artery S3-2768;1.99158160447371;10.9520338233552;0.0892251740661389;0.0892338591619486;0.0892599113861081;0.0893033215514625;0.0893640743501429;0.0894421483596475;0.089537516051353;0.0896501438014496;0.0897799919042941;0.08992701458818;0.090091160033…
Whisking;52.3666666666667;55.9333333333333;3.56666666666666;M2 VDX 12 #3;0.392807596099528;0.0801560354406259;Artery;Lumen;M2 VDX 12 artery S3-2768 Lumen;M2 VDX 12 artery S3-2768;1.99158160447371;10.9520338233552;2.97796881321808e-17;1.73034817058813e-09;6.92034977117961e-09;1.55668769944969e-08;2.76647188733069e-08;4.32065844506951e-08;6.21831071741052e-08;8.45828505402852e-08;1.10392314987724e-…
Whisking;78.6333333333333;97.0333333333333;18.4;M2 VDX 12 #6;0.395624991432974;-0.115483152837209;Artery;Lumen;M2 VDX 12 artery S3-2768 Lumen;M2 VDX 12 artery S3-2768;1.99158160447371;10.9520338233552;0.00499700308289664;0.00503368197844877;0.0051435718714108;0.0053262330865171;0.00558093518066742;0.00590666045437957;0.00630210884374886;0.00676570416895038;0.00729560170863455;0.00788969706299744;…
Whisking;105;130.2;25.2;M2 VDX 12 #8;0.750741133315789;0.744142405258771;Artery;Lumen;M2 VDX 12 artery S3-2768 Lumen;M2 VDX 12 artery S3-2768;1.99158160447371;10.9520338233552;0.0238122889956998;0.025636726216372;0.0310953257697287;0.0401441053712129;0.0527102727228141;0.0686929859442627;0.0879644046139308;0.11037101809677;0.13573523436865;0.163857209324592;0.194516893628844;0.227476271568939;0.2…
Whisking;136.933333333333;142.866666666667;5.93333333333334;M2 VDX 12 #9;0.524473207188516;-0.0365823964178294;Artery;Lumen;M2 VDX 12 artery S3-2768 Lumen;M2 VDX 12 artery S3-2768;1.99158160447371;10.9520338233552;0.255722455176274;0.255715151357631;0.255693241051374;0.255656727710359;0.255605617088429;0.255539917239044;0.255459638513351;0.255364793557723;0.255255397310729;0.255131466999577;0.254…
Whisking;148.533333333333;158.233333333333;9.69999999999999;M2 VDX 12 #10;0.370955893189313;-0.0258355319680885;Artery;Lumen;M2 VDX 12 artery S3-2768 Lumen;M2 VDX 12 artery S3-2768;1.99158160447371;10.9520338233552;0.0110559244469262;0.0110595136488077;0.0110702847925044;0.0110882484825428;0.0111134223604567;0.0111458310558379;0.0111855061179397;0.0112324859279652;0.0112868155922082;0.01134854681…
Locomotion;158.233333333333;170.8;12.5666666666667;M2 VDX 12 #11;1.41986331765781;2.71196289543816;Artery;Lumen;M2 VDX 12 artery S3-2768 Lumen;M2 VDX 12 artery S3-2768;1.99158160447371;10.9520338233552;18.5917863499296;18.5898712281646;18.5841257046627;18.5745493100399;18.5611412784221;18.5439005720103;18.5228259153057;18.497915838829;18.4691687321229;18.4365829057808;18.4001566622019;18.35988837…
Whisking;196.466666666667;209.266666666667;12.8;M2 VDX 12 #13;0.580914869754488;0.164846165519615;Artery;Lumen;M2 VDX 12 artery S3-2768 Lumen;M2 VDX 12 artery S3-2768;1.99158160447371;10.9520338233552;0.00425405738764863;0.00429289255318725;0.00440929115845976;0.00460293290300969;0.00487328519626182;0.0052196050175658;0.00564094150980991;0.00613613929621508;0.00670384250702953;0.00734249950001637…
Whisking;221.033333333333;225.1;4.06666666666666;M2 VDX 12 #15;0.634638579956364;0.104746769485972;Artery;Lumen;M2 VDX 12 artery S3-2768 Lumen;M2 VDX 12 artery S3-2768;1.99158160447371;10.9520338233552;0.0700983466922199;0.0701003629164423;0.070106410905959;0.0701164886126715;0.070130592623827;0.0701487181631382;0.070170859092347;0.0701970079132372;0.0702271557700896;0.0702612924525846;0.07029940…
Whisking;230.4;242;11.6;M2 VDX 12 #16;0.46050819763758;0.0882218001204202;Artery;Lumen;M2 VDX 12 artery S3-2768 Lumen;M2 VDX 12 artery S3-2768;1.99158160447371;10.9520338233552;0.00348689100465162;0.00348775820205372;0.0034903833801306;0.00349483728046168;0.00350123775193229;0.00350974966970032;0.00352058482092502;0.00353400175644244;0.00355030560734558;0.00356984786521361;0.00359302612452498;0.0…
Whisking;247.866666666667;251.866666666667;4;M2 VDX 12 #17;0.419365048660578;0.014848604234399;Artery;Lumen;M2 VDX 12 artery S3-2768 Lumen;M2 VDX 12 artery S3-2768;1.99158160447371;10.9520338233552;0.0225099920765725;0.0225102515017054;0.0225110296266877;0.02251232600069;0.0225141398725196;0.0225164701909062;0.0225193156049009;0.0225226744643888;0.0225265448207151;0.0225309244274257;0.02253581074…
Whisking;257.8;263.333333333333;5.5333333333333;M2 VDX 12 #18;0.688438916282295;0.302672795633068;Artery;Lumen;M2 VDX 12 artery S3-2768 Lumen;M2 VDX 12 artery S3-2768;1.99158160447371;10.9520338233552;0.00870684396873589;0.00871097062314721;0.0087233485320328;0.00874397153367674;0.00877282936251538;0.00880990765507896;0.00885518795830422;0.00890864774021206;0.00897026040294326;0.00903999529814308…
Whisking;285.733333333333;297.2;11.4666666666666;M2 VDX 12 #21;0.63086372478712;0.266847239688136;Artery;Lumen;M2 VDX 12 artery S3-2768 Lumen;M2 VDX 12 artery S3-2768;1.99158160447371;10.9520338233552;0.968848630781443;0.968922945655093;0.969145736037219;0.969516539408952;0.970034585512082;0.970698797258971;0.971507792006601;0.972459883194863;0.973553082349274;0.97478510144821;0.976153355654914;0…
NREM;260;340;80;M4 ROF 16 #3;0.14880512970984;0.0460438948012841;Artery;Lumen;M4 ROF 16 artery A55-8817 Lumen;M4 ROF 16 artery A55-8817;1.99158184245757;13.7201302842032;0.0149279597227244;0.032668985579154;0.0846605701743887;0.167313830061676;0.274988042218814;0.400463899097629;0.535535341322859;0.67166015660008;0.800606157426758;0.915033739059773;1.00896601481768;1.07811276731084;1.120031903309…
NREM;385;440;55;M4 ROF 16 #4;0.0149658771422764;0.03730046328602;Artery;Lumen;M4 ROF 16 artery A55-8817 Lumen;M4 ROF 16 artery A55-8817;1.99158184245757;13.7201302842032;0.0392464058629747;0.0411046448388989;0.0465788111455121;0.0553735222936139;0.067016913453378;0.0808897298458882;0.0962630578185603;0.112341998064389;0.128312212952548;0.14338615521588;0.15684591084067;0.168079946481714;0.1766116…
NREM;490;560;70;M4 ROF 16 #5;0.100042754724366;0.0400695368359357;Artery;Lumen;M4 ROF 16 artery A55-8817 Lumen;M4 ROF 16 artery A55-8817;1.99158184245757;13.7201302842032;0.265065887133365;0.269566393972952;0.282808375932696;0.304025879959252;0.331984504600813;0.365044421158045;0.401247478894746;0.438426040018045;0.474329188614162;0.506759597437462;0.533712050126011;0.553502921411488;0.5648793013…
NREM;130;170;40;M3 LCE 13 #3;-0.153721559365927;0.0143109047786192;Artery;Lumen;M3 LCE 13 artery S74-2759 Lumen;M3 LCE 13 artery S74-2759;1.99158202094551;30.8101171294387;0.00226068395933937;0.00226630417164659;0.00228257185252193;0.00230774217817029;0.00233901883931327;0.00237271560033386;0.00240447073135778;0.00242950329664521;0.0024428981396261;0.00243990494064038;0.00241623601087211;0.002368…
NREM;280;340;60;M3 LCE 13 #5;0.0402832612149791;0.00438163301961269;Artery;Lumen;M3 LCE 13 artery S74-2759 Lumen;M3 LCE 13 artery S74-2759;1.99158202094551;30.8101171294387;0.00636353451356189;0.00625289804838372;0.00592858076330308;0.00541289160481262;0.00474148468449605;0.00396117268586088;0.00312706746740844;0.00229923298692263;0.00153906597008787;0.000905635252326685;0.000452210388273402;0.00…
IS;355;385;30;M3 LCE 13 #6;-0.132036485638762;-0.00770601137085679;Artery;Lumen;M3 LCE 13 artery S74-2759 Lumen;M3 LCE 13 artery S74-2759;1.99158202094551;30.8101171294387;0.0012008240766352;0.0012080091469581;0.00122950218315752;0.00126511747654441;0.00131454821900864;0.0013773705197334;0.00145304894356638;0.00154094348754371;0.00164031789036222;0.00175034914947725;0.00187013810227808;0.00199872…
NREM;415;450;35;M3 LCE 13 #7;-0.0375840666543242;-0.0169164900363029;Artery;Lumen;M3 LCE 13 artery S74-2759 Lumen;M3 LCE 13 artery S74-2759;1.99158202094551;30.8101171294387;0.000439377657024956;0.000440921134734492;0.000445469952265033;0.000452783663062775;0.000462476016224749;0.000474036093392887;0.000486856716184786;0.000500268990649358;0.000513581601928042;0.000526123268662268;0.0005372866202…
IS;450;475;25;M3 LCE 13 #8;0.0109019309958506;-0.0242944815775773;Artery;Lumen;M3 LCE 13 artery S74-2759 Lumen;M3 LCE 13 artery S74-2759;1.99158202094551;30.8101171294387;0.0886070509969637;0.0885453721337101;0.0883606188314558;0.0880536389124647;0.0876258386273877;0.0870791725425458;0.0864161295153287;0.085639714889217;0.0847534290751072;0.0837612427190195;0.0826675686875417;0.0814772311311844;0…
NREM;545;600;55;M3 LCE 13 #9;-0.0267083296263376;-0.00704717927896485;Artery;Lumen;M3 LCE 13 artery S74-2759 Lumen;M3 LCE 13 artery S74-2759;1.99158202094551;30.8101171294387;0.00392753068855848;0.0039424979067055;0.00398639795946925;0.00405631020570606;0.00414763978586544;0.00425450077673312;0.00437020270767628;0.00448779596927029;0.00460062617741551;0.00470284664680073;0.00478984190621185;0.004…
Whisking;17.4666666666667;32;14.5333333333333;M2 LRH 03 #3;0.426150693974305;0.00444081181285674;Artery;Lumen;M2 LRH 03 artery U42-9105 Lumen;M2 LRH 03 artery U42-9105;1.99158184245757;9.77258402699387;0.107026473868179;0.107039241966369;0.107077550967894;0.107141415043996;0.107230857975186;0.107345913392464;0.107486625112195;0.107653047561786;0.107845246292568;0.108063298575466;0.108307294074356…
Locomotion;32;38.0666666666667;6.06666666666667;M2 LRH 03 #4;1.45903402250715;3.36687364894974;Artery;Lumen;M2 LRH 03 artery U42-9105 Lumen;M2 LRH 03 artery U42-9105;1.99158184245757;9.77258402699387;1.34758618809941;1.34757451681934;1.34753949882021;1.34748112164963;1.34739936456231;1.34729419853311;1.34716558627538;1.34701348226441;1.34683783276612;1.34663857587102;1.34641564153324;1.3461689516…
Whisking;38.0666666666667;44.9;6.83333333333333;M2 LRH 03 #5;0.0681509955966181;0.140115469384861;Artery;Lumen;M2 LRH 03 artery U42-9105 Lumen;M2 LRH 03 artery U42-9105;1.99158184245757;9.77258402699387;0.19314441645896;0.193142410669513;0.193136392466394;0.193126359349306;0.19311230715418;0.193094230057807;0.193072120584324;0.193045969613538;0.193015766391079;0.19298149854039;0.192943152076517;0…
Whisking;50.2;53.6666666666667;3.46666666666666;M2 LRH 03 #6;0.703196285967437;0.258236514042166;Artery;Lumen;M2 LRH 03 artery U42-9105 Lumen;M2 LRH 03 artery U42-9105;1.99158184245757;9.77258402699387;0.145088871191683;0.145090646861497;0.145095973434013;0.14510484960088;0.145117273181799;0.145133241124973;0.145152749507716;0.145175793537249;0.145202367551659;0.145232465021052;0.145266078548862;…
Whisking;66.6333333333333;70.7666666666667;4.13333333333333;M2 LRH 03 #10;0.524930072119096;0.0967572428596847;Artery;Lumen;M2 LRH 03 artery U42-9105 Lumen;M2 LRH 03 artery U42-9105;1.99158184245757;9.77258402699387;0.0015066805607341;0.00150770317244667;0.00151077063635962;0.00151588183896257;0.00152303492487061;0.00153222729752261;0.00154345562015853;0.00155671581707527;0.00157200307516057;0.00…
Locomotion;70.7666666666667;76.0333333333333;5.26666666666667;M2 LRH 03 #11;2.66018711104653;5.58667058805882;Artery;Lumen;M2 LRH 03 artery U42-9105 Lumen;M2 LRH 03 artery U42-9105;1.99158184245757;9.77258402699387;7.77383462714816;7.77365474258425;7.77311510869742;7.77221578502594;7.77095687079486;7.76933850490775;7.76736086593537;7.76502417210093;7.76232868126203;7.75927469088943;7.755862538042…
Whisking;92.1;118.366666666667;26.2666666666667;M2 LRH 03 #13;0.663896409880016;1.09396651461559;Artery;Lumen;M2 LRH 03 artery U42-9105 Lumen;M2 LRH 03 artery U42-9105;1.99158184245757;9.77258402699387;0.135387554757313;0.135177251418709;0.134548670298584;0.133508769531573;0.132069051273829;0.130245421157434;0.128057994609863;0.125530853051843;0.12269175374936;0.119571797786798;0.116205061235;0.1…
Locomotion;118.366666666667;128.3;9.93333333333335;M2 LRH 03 #14;1.52720928821133;3.31800283339778;Artery;Lumen;M2 LRH 03 artery U42-9105 Lumen;M2 LRH 03 artery U42-9105;1.99158184245757;9.77258402699387;0.0113817369500494;0.0114575845502615;0.0116850421967385;0.0120638545732914;0.0125935966396208;0.0132736743601571;0.0141033257220753;0.0150816220401262;0.0162074695452713;0.0174796112534449;0.018…
Whisking;128.3;134;5.69999999999999;M2 LRH 03 #15;0.467077890412717;0.0352838889985661;Artery;Lumen;M2 LRH 03 artery U42-9105 Lumen;M2 LRH 03 artery U42-9105;1.99158184245757;9.77258402699387;0.22355583946702;0.223552856899551;0.223543909026374;0.223528995339222;0.223508114992445;0.2234812668052;0.223448449264517;0.223409660529237;0.223364898434801;0.223314160498921;0.223257443928084;0.2231947456…
Locomotion;134;160.133333333333;26.1333333333333;M2 LRH 03 #16;1.88169102103499;2.93670602824488;Artery;Lumen;M2 LRH 03 artery U42-9105 Lumen;M2 LRH 03 artery U42-9105;1.99158184245757;9.77258402699387;0.228697953998035;0.228611127139206;0.228352323350033;0.227926558865095;0.227342147182234;0.226610629451991;0.225746678454453;0.224767977534328;0.223695076172735;0.222551224123964;0.221362186229687…
Locomotion;169.3;178.8;9.5;M2 LRH 03 #18;1.50034808003611;2.89739597993952;Artery;Lumen;M2 LRH 03 artery U42-9105 Lumen;M2 LRH 03 artery U42-9105;1.99158184245757;9.77258402699387;0.0477145129257744;0.0477187370289097;0.0477314126608264;0.0477525497899967;0.047782165031083;0.0478202816456661;0.0478669295430945;0.0479221452812866;0.0479859720672687;0.048058459757189;0.0481396648555003;0.0482296505…
Whisking;178.8;195.266666666667;16.4666666666667;M2 LRH 03 #19;0.0733088696588535;0.164993334272954;Artery;Lumen;M2 LRH 03 artery U42-9105 Lumen;M2 LRH 03 artery U42-9105;1.99158184245757;9.77258402699387;1.03956839623368e-05;3.22178999635665e-05;9.76574641089169e-05;0.00020663313607108;0.00035900955371108;0.000554597293872928;0.00079315296381551;0.00107437932948657;0.00139792548845378;0.00176338…
Locomotion;203.933333333333;209;5.06666666666666;M2 LRH 03 #21;2.78397764473932;4.76924424377668;Artery;Lumen;M2 LRH 03 artery U42-9105 Lumen;M2 LRH 03 artery U42-9105;1.99158184245757;9.77258402699387;0.879166367240901;0.879137699836009;0.879051702754225;0.878908391407009;0.878707791475512;0.878449938903663;0.878134879888482;0.877762670867654;0.877333378504307;0.87684707966909;0.876303861419461;…
Whisking;209;214.566666666667;5.56666666666666;M2 LRH 03 #22;0.483097317568988;0.198767040933132;Artery;Lumen;M2 LRH 03 artery U42-9105 Lumen;M2 LRH 03 artery U42-9105;1.99158184245757;9.77258402699387;0.000475072964302685;0.000477769379343826;0.000485859061731349;0.000499343322913001;0.000518224347461358;0.000542505191313773;0.00057218977930936;0.000607282902023834;0.000647790211903554;0.0006937…
Locomotion;214.566666666667;223;8.43333333333334;M2 LRH 03 #23;1.9733574657345;3.80899803005757;Artery;Lumen;M2 LRH 03 artery U42-9105 Lumen;M2 LRH 03 artery U42-9105;1.99158184245757;9.77258402699387;0.0550177465887005;0.055157431522286;0.0555763499861191;0.0562740931388699;0.0572499801399131;0.058503058990802;0.0600321077115033;0.0618356358495685;0.0639118863198942;0.0662588375722326;0.06887420…
Whisking;223;242.433333333333;19.4333333333333;M2 LRH 03 #24;0.249102833533317;-0.0429224595397322;Artery;Lumen;M2 LRH 03 artery U42-9105 Lumen;M2 LRH 03 artery U42-9105;1.99158184245757;9.77258402699387;0.0605988017062757;0.0605964343729706;0.0605893108353478;0.0605773668251735;0.0605604963699838;0.0605385534871717;0.0605113545203159;0.0604786810828402;0.0604402835648097;0.060395885149884;0.0603…
Whisking;248.8;257.266666666667;8.46666666666664;M2 LRH 03 #25;0.646259640644246;-0.126518059206597;Artery;Lumen;M2 LRH 03 artery U42-9105 Lumen;M2 LRH 03 artery U42-9105;1.99158184245757;9.77258402699387;0.0897611820632262;0.0897597839005566;0.0897555816148811;0.0897485518328269;0.0897386556593316;0.0897258387683505;0.089710031529584;0.0896911491709669;0.0896690919765794;0.0896437455195762;0.089…
Whisking;262.4;273.1;10.7;M2 LRH 03 #26;0.528706098611205;-0.198457867509168;Artery;Lumen;M2 LRH 03 artery U42-9105 Lumen;M2 LRH 03 artery U42-9105;1.99158184245757;9.77258402699387;0.280916760922856;0.280943364438397;0.281023140237552;0.281155984141548;0.281341722715926;0.281580113565218;0.28187084574433;0.282213540285506;0.282607750839385;0.283052964428377;0.283548602310267;0.284094020949656;0.…
Locomotion;279.666666666667;297.766666666667;18.1;M2 LRH 03 #27;1.75526388244625;3.18889312358766;Artery;Lumen;M2 LRH 03 artery U42-9105 Lumen;M2 LRH 03 artery U42-9105;1.99158184245757;9.77258402699387;2.68351810481383;2.68328057805885;2.68256844187204;2.68138302418758;2.67972652379413;2.67760198883515;2.67501328701339;2.6719650678008;2.6684627170367;2.66451230437569;2.66012052412137;2.655294630…
IS;10;30;20;M3 CKH 04 #1;0.0663485238952582;0.132066622228351;Artery;Lumen;M3 CKH 04 artery V78-6442 Lumen;M3 CKH 04 artery V78-6442;1.99158184245757;21.1819555264891;0.136171105943355;0.136144703532676;0.136065384101451;0.135932812501468;0.135746434966665;0.135505486301117;0.135208999875219;0.134855820362829;0.134444619132589;0.133973912186959;0.133442080522581;0.132847392765602;0.13218802991549…
REM;40;80;40;M3 CKH 04 #2;0.0364800173567146;0.119078240139188;Artery;Lumen;M3 CKH 04 artery V78-6442 Lumen;M3 CKH 04 artery V78-6442;1.99158184245757;21.1819555264891;0.0557770004960383;0.0556038618752625;0.0550877552250154;0.0542384913408022;0.0530720385014811;0.05160996998234;0.0498787333102126;0.047908780753803;0.0457336074272792;0.0433887473658227;0.0409107787700899;0.0383363872770924;0.0357…
IS;110;150;40;M3 CKH 04 #4;0.0568509066666567;0.111068269341479;Artery;Lumen;M3 CKH 04 artery V78-6442 Lumen;M3 CKH 04 artery V78-6442;1.99158184245757;21.1819555264891;0.00590019411806787;0.00609118775970536;0.00666104295963069;0.00760050402262006;0.00889454267354393;0.0105229306762926;0.0124609947237768;0.0146805105241543;0.0171506856982062;0.0198391770537786;0.02271308724402;0.0257398887359416…
REM;150;270;120;M3 CKH 04 #5;0.0860404225156334;0.137023700404998;Artery;Lumen;M3 CKH 04 artery V78-6442 Lumen;M3 CKH 04 artery V78-6442;1.99158184245757;21.1819555264891;0.51274307539363;0.519730352288029;0.539782120045485;0.570273729405523;0.607173092053053;0.645519516712812;0.680021174952957;0.705695481699915;0.718461820175818;0.715597240508008;0.695987524127627;0.66014550430098;0.610015387525…
IS;10;27;17;M2 TCJ 14 #1;0.169558678731508;0.0776219112775049;Artery;Lumen;M2 TCJ 14 artery C22-9132 Lumen;M2 TCJ 14 artery C22-9132;1.99158208044149;14.9236504845719;0.156134780555687;0.156279120946284;0.156712165954505;0.157433985426254;0.158444690231518;0.159744424000595;0.161333351646507;0.16321164476458;0.165379464025148;0.167836938699524;0.170584143482742;0.17362107279873;0.176947612794615;…
REM;35;150;115;M2 TCJ 14 #2;0.18227178412843;0.0931498747919828;Artery;Lumen;M2 TCJ 14 artery C22-9132 Lumen;M2 TCJ 14 artery C22-9132;1.99158208044149;14.9236504845719;1.03467353836002;1.04116695773271;1.05974090287329;1.08778879147881;1.12132110997366;1.155435384885;1.18487050019195;1.20457857380523;1.21025890398752;1.19880945738105;1.16865644750919;1.11992428459538;1.05441487456659;0.975384530…
NREM;330;415;85;M2 TCJ 14 #4;0.137143624902447;-0.027557829635015;Artery;Lumen;M2 TCJ 14 artery C22-9132 Lumen;M2 TCJ 14 artery C22-9132;1.99158208044149;14.9236504845719;0.00305151540870423;0.00298863174954181;0.00280645275055047;0.00252712296617722;0.00219572879345195;0.00188959682799918;0.00172616442034993;0.0018659068013095;0.0025076399306679;0.00387503566123524;0.00619502747482819;0.00967054…
NREM;80;170;90;M4 ROF 07 #2;0.181990888871803;0.0320801618113324;Artery;Lumen;M4 ROF 07 artery K97-3014 Lumen;M4 ROF 07 artery K97-3014;1.99158190195355;8.4246414025809;0.0127895101011902;0.0133382380334327;0.0149495244550079;0.0175225723860711;0.0209020945546724;0.0248963478679008;0.0293001427586747;0.0339202717457544;0.0385998820608157;0.0432376348464887;0.0477973710096913;0.0523047442451941;0.…
IS;170;195;25;M4 ROF 07 #3;0.137739455057438;0.0209664148584716;Artery;Lumen;M4 ROF 07 artery K97-3014 Lumen;M4 ROF 07 artery K97-3014;1.99158190195355;8.4246414025809;0.134799604652936;0.135416645089328;0.137262201784137;0.14031963828702;0.144561417837575;0.149949387100622;0.156435168923148;0.163960659704343;0.17245862580099;0.181853392287574;0.192061616367027;0.202993136796046;0.214551889859585…
NREM;240;270;30;M4 CGF 08 #3;0.0441944554355956;-0.00576043489622348;Artery;Lumen;M4 CGF 08 artery X33-6986 Lumen;M4 CGF 08 artery X33-6986;1.99158196144953;18.534211085678;0.0180881907451443;0.0180814498643409;0.0180611348872606;0.0180269708217808;0.0179785060334539;0.017915122205303;0.0178360481424943;0.0177403772797902;0.0176270887050653;0.0174950714650856;0.0173431518702661;0.0171701234635814…
IS;270;300;30;M4 CGF 08 #4;0.0260872116896243;-0.0118204656258842;Artery;Lumen;M4 CGF 08 artery X33-6986 Lumen;M4 CGF 08 artery X33-6986;1.99158196144953;18.534211085678;0.0486256315980866;0.0485457006789833;0.0483065790827544;0.047910272968937;0.0473601016106615;0.0466606612153885;0.0458177748893139;0.0448384293506321;0.0437306991554354;0.042503659348227;0.0411672875849422;0.0397323568983089;0.0…
REM;330;440;110;M4 CGF 08 #5;0.0983817018352627;-0.0264129409934909;Artery;Lumen;M4 CGF 08 artery X33-6986 Lumen;M4 CGF 08 artery X33-6986;1.99158196144953;18.534211085678;0.00420667302635404;0.00424250148964225;0.00434393090309611;0.00449532202241759;0.00467770273053279;0.00487542683566715;0.00507967169730108;0.00528681022458023;0.00549235117199085;0.00568352458946693;0.00583452437007142;0.00590…
NREM;15;50;35;M2 TCJ 16 #1;0.0211451256189222;0.077123497864655;Artery;Lumen;M2 TCJ 16 artery Z7-4426 Lumen;M2 TCJ 16 artery Z7-4426;1.99158196144953;12.2759060437607;0.024949044592997;0.02493413596047;0.0248919456820113;0.0248300076896792;0.0247606374713702;0.0247005774850758;0.0246705145565244;0.0246944825999936;0.0247991671462694;0.0250131308323032;0.025365981127701;0.0258875030835331;0.026606…
IS;273;295;22;M2 TCJ 16 #4;-0.084401426376196;-0.0115496849798207;Artery;Lumen;M2 TCJ 16 artery Z7-4426 Lumen;M2 TCJ 16 artery Z7-4426;1.99158196144953;12.2759060437607;0.0279995378189571;0.028172712471847;0.0286920012285704;0.0295566918263481;0.0307655751186304;0.0323169125325002;0.0342083915404436;0.0364370701566888;0.0389993117270436;0.0418907115181332;0.045106016823034;0.0486390424818692;0.05…
NREM;360;410;50;M2 TCJ 16 #5;-0.0386644422511127;-0.00479155513594772;Artery;Lumen;M2 TCJ 16 artery Z7-4426 Lumen;M2 TCJ 16 artery Z7-4426;1.99158196144953;12.2759060437607;0.000388548488315244;0.00052956707416639;0.000957908193343179;0.00168885694095551;0.00274602442945313;0.00415868671613308;0.00595832081909206;0.00817458002067933;0.0108309934231436;0.0139406996547374;0.0175025298898911;0.02149…
IS;428;456;28;M2 TCJ 16 #6;-0.0448714332716766;-0.024809227776664;Artery;Lumen;M2 TCJ 16 artery Z7-4426 Lumen;M2 TCJ 16 artery Z7-4426;1.99158196144953;12.2759060437607;0.270540093442772;0.270069168343755;0.26866014849482;0.266324264303728;0.263080113631222;0.258953483674317;0.253977103823801;0.248190331711265;0.241638775285159;0.23437385437163;0.226452305781114;0.217935636611838;0.20888953097184…
NREM;490;587;97;M2 TCJ 16 #7;-0.00827038798213633;0.00197512154542101;Artery;Lumen;M2 TCJ 16 artery Z7-4426 Lumen;M2 TCJ 16 artery Z7-4426;1.99158196144953;12.2759060437607;0.0266750182867149;0.025694714375691;0.0229220557830981;0.0188311397683428;0.0141162130690021;0.00956835497599685;0.00593905325675472;0.00381676838525307;0.00353851993021735;0.00515007027993032;0.00841764000348958;0.0128838301…
Whisking;10;12.8333333333333;2.83333333333333;M2 LRH 22 #1;-0.0347403226439552;-0.0653963068389741;Artery;Lumen;M2 LRH 22 artery T64-4508 Lumen;M2 LRH 22 artery T64-4508;1.99158190195355;17.5232541173683;0.000939012301066762;0.000939012301025258;0.000939012300895712;0.000939012300678131;0.000939012300372523;0.000939012299978896;0.000939012299497266;0.000939012298927654;0.000939012298270078;0.0009…
Locomotion;47.6;57.3;9.7;M2 LRH 22 #4;2.72709745486399;4.57347635050964;Artery;Lumen;M2 LRH 22 artery T64-4508 Lumen;M2 LRH 22 artery T64-4508;1.99158190195355;17.5232541173683;0.014959435768282;0.015172347657124;0.0158108861312802;0.0168744598681552;0.0183620841772793;0.0202723822697071;0.022603587032412;0.0253535433049083;0.0285197106545646;0.032099166646282;0.0360886106014621;0.040484367840412…
Locomotion;69.5333333333333;83.4;13.8666666666667;M2 LRH 22 #6;2.73663597570368;4.46580714849279;Artery;Lumen;M2 LRH 22 artery T64-4508 Lumen;M2 LRH 22 artery T64-4508;1.99158190195355;17.5232541173683;0.110005996917987;0.110217575792293;0.110851419195356;0.111904851233867;0.113373424617463;0.115250939399042;0.1175294690966;0.120199394082623;0.123249442095328;0.126666735695014;0.130436846458509;0…
Whisking;98.8666666666667;102.7;3.83333333333334;M2 LRH 22 #8;2.11771722016476;5.00611548072175;Artery;Lumen;M2 LRH 22 artery T64-4508 Lumen;M2 LRH 22 artery T64-4508;1.99158190195355;17.5232541173683;0.0107156289252352;0.0107381692957786;0.0108057869167568;0.0109184713170729;0.0110762050471911;0.0112789636825743;0.0115267158284963;0.0118194231262264;0.0121570402605859;0.012539514968873;0.0129667…
Locomotion;139.866666666667;172.233333333333;32.3666666666666;M2 LRH 22 #10;2.17267689712244;3.98467658154798;Artery;Lumen;M2 LRH 22 artery T64-4508 Lumen;M2 LRH 22 artery T64-4508;1.99158190195355;17.5232541173683;0.00300789766239791;0.00409518682209019;0.00734085714892426;0.0126965827232992;0.0200827008116988;0.0293895163397545;0.0404790959788213;0.053187520311487;0.0673275544419469;0.082691689…
Whisking;172.233333333333;181.4;9.16666666666669;M2 LRH 22 #11;0.262007294798594;0.192463282159809;Artery;Lumen;M2 LRH 22 artery T64-4508 Lumen;M2 LRH 22 artery T64-4508;1.99158190195355;17.5232541173683;0.00973105710747148;0.00976714923852494;0.00987536509522443;0.010055523186936;0.0103073214243123;0.0106303377109307;0.0110240307697384;0.01148774120246;0.0120206927796075;0.0126219939582145;0.013…
Locomotion;181.4;189.633333333333;8.23333333333332;M2 LRH 22 #12;2.40998892395391;5.36961350414247;Artery;Lumen;M2 LRH 22 artery T64-4508 Lumen;M2 LRH 22 artery T64-4508;1.99158190195355;17.5232541173683;1.1310032049185;1.13089701677853;1.13057850224663;1.13004781097352;1.12930519227158;1.12835099495686;1.12718566712799;1.12580975588214;1.12422390696846;1.122428864379;1.1204254698776;1.1182146624…
Whisking;203.766666666667;207.7;3.93333333333331;M2 LRH 22 #14;0.234260043720673;0.401330772952293;Artery;Lumen;M2 LRH 22 artery T64-4508 Lumen;M2 LRH 22 artery T64-4508;1.99158190195355;17.5232541173683;0.0448336698697656;0.0448602574936442;0.0449400159597982;0.0450729320533749;0.0452589837525239;0.0454981402327519;0.04579036187302;0.0461356002635783;0.0465337982155382;0.0469848897721821;0.04748…
Locomotion;207.7;218.433333333333;10.7333333333333;M2 LRH 22 #15;2.38172433486003;4.9976926947651;Artery;Lumen;M2 LRH 22 artery T64-4508 Lumen;M2 LRH 22 artery T64-4508;1.99158190195355;17.5232541173683;0.146504308293989;0.146793908406109;0.147662446786193;0.149109137767373;0.151132672570286;0.15373122030155;0.156902429352295;0.160643429197437;0.16495083259651;0.169820738197068;0.175248733541804;…
Locomotion;236.233333333333;245.966666666667;9.73333333333335;M2 LRH 22 #17;1.97383849252812;4.55456460382323;Artery;Lumen;M2 LRH 22 artery T64-4508 Lumen;M2 LRH 22 artery T64-4508;1.99158190195355;17.5232541173683;0.0705242869041487;0.0708237586130019;0.0717217975919134;0.0732172759542127;0.0753083157382794;0.0779922916783719;0.0812658350769428;0.0851248387716206;0.0895644631880966;0.09457914346…
Locomotion;264.866666666667;278.633333333333;13.7666666666667;M2 LRH 22 #19;2.0337095384949;5.22353714916453;Artery;Lumen;M2 LRH 22 artery T64-4508 Lumen;M2 LRH 22 artery T64-4508;1.99158190195355;17.5232541173683;0.32549440939245;0.325474223636804;0.325413539805459;0.325311978955309;0.325168911993848;0.324983463385914;0.324754516318672;0.324480719300498;0.324160494162652;0.323792045425983;0.3233…
Whisking;278.633333333333;282.7;4.06666666666666;M2 LRH 22 #20;0.240130949861698;0.445135913616616;Artery;Lumen;M2 LRH 22 artery T64-4508 Lumen;M2 LRH 22 artery T64-4508;1.99158190195355;17.5232541173683;0.0269862293932351;0.0269957892395141;0.0270244660500021;0.0270722516409349;0.0271391323755332;0.0272250891682414;0.0273300974906622;0.0274541273791823;0.0275971434442863;0.0277591048815586;0.027…
Locomotion;315.5;342.266666666667;26.7666666666667;M2 LRH 22 #22;1.3623405366696;3.90817291970264;Artery;Lumen;M2 LRH 22 artery T64-4508 Lumen;M2 LRH 22 artery T64-4508;1.99158190195355;17.5232541173683;0.32520998346545;0.325452668062695;0.326175719313646;0.327364198876812;0.328993439570357;0.331029387434603;0.333429074610542;0.336141217090917;0.33910692979644;0.342260549897176;0.345530557854632;…
Locomotion;351.333333333333;360.266666666667;8.93333333333334;M2 LRH 22 #24;2.1449229542386;5.05531097110245;Artery;Lumen;M2 LRH 22 artery T64-4508 Lumen;M2 LRH 22 artery T64-4508;1.99158190195355;17.5232541173683;0.859338253068121;0.859271571634713;0.859071563166835;0.858738335145468;0.858272066605876;0.857673007988123;0.856941480927995;0.856077877988472;0.855082662331971;0.853956367333671;0.852…
Locomotion;378.6;419.4;40.8;M2 LRH 22 #26;2.36419320161111;3.97603229775799;Artery;Lumen;M2 LRH 22 artery T64-4508 Lumen;M2 LRH 22 artery T64-4508;1.99158190195355;17.5232541173683;0.142526454108538;0.142348571917613;0.14182396319638;0.140979525989541;0.139859376367754;0.138523792741337;0.137047768608139;0.135519204554813;0.13403677916584;0.132707547142834;0.131644321153307;0.130962901385352;0.13…
Whisking;430.733333333333;437.933333333333;7.19999999999999;M2 LRH 22 #28;1.45910339725295;2.44177814887315;Artery;Lumen;M2 LRH 22 artery T64-4508 Lumen;M2 LRH 22 artery T64-4508;1.99158190195355;17.5232541173683;1.69493713659186;1.69487898383631;1.69470454271656;1.69441386469295;1.69400703550717;1.69348417514393;1.69284543777735;1.69209101170205;1.691221119249;1.69023601668617;1.68913599410402;1…
Locomotion;495.1;511.933333333333;16.8333333333333;M2 LRH 22 #31;2.15444199365613;4.44015602683235;Artery;Lumen;M2 LRH 22 artery T64-4508 Lumen;M2 LRH 22 artery T64-4508;1.99158190195355;17.5232541173683;0.520447945266425;0.520154670228586;0.519275643966655;0.517813260486425;0.515771501278582;0.513155922560032;0.509973637451486;0.506233293131282;0.501945043017342;0.497120514041226;0.4917727690908…
Locomotion;524;539.7;15.7;M2 LRH 22 #33;1.48733828442819;3.7313938072457;Artery;Lumen;M2 LRH 22 artery T64-4508 Lumen;M2 LRH 22 artery T64-4508;1.99158190195355;17.5232541173683;1.38887963287035;1.38872121785705;1.38824570453958;1.38745229107913;1.38633965095761;1.38490594770996;1.383148855375;1.38106558449265;1.37865291342823;1.37590722476035;1.37282454642655;1.36940059728117;1.36563083668369;1.…
Locomotion;554.466666666667;584.466666666667;30;M2 LRH 22 #35;2.03791694111273;3.66919836795601;Artery;Lumen;M2 LRH 22 artery T64-4508 Lumen;M2 LRH 22 artery T64-4508;1.99158190195355;17.5232541173683;0.0607511102400842;0.0619940410295936;0.0657031367159388;0.0718196617437888;0.0802468979204234;0.0908518808557405;0.103467781239376;0.117896882554826;0.133914094879541;0.151270933817043;0.1696998845…
Locomotion;591.133333333333;597.733333333333;6.60000000000002;M2 LRH 22 #36;2.84688901310547;4.29362941088628;Artery;Lumen;M2 LRH 22 artery T64-4508 Lumen;M2 LRH 22 artery T64-4508;1.99158190195355;17.5232541173683;2.66140499367782;2.66135212329839;2.66119350037245;2.66092908960175;2.66055883222844;2.66008264614389;2.65950042604077;2.65881204360831;2.65801734777038;2.65711616496626;2.656108299473…
NREM;75;160;85;M2 QOE 19 #1;0.365716788816875;0.183040942229614;Artery;Lumen;M2 QOE 19 artery M15-3410 Lumen;M2 QOE 19 artery M15-3410;1.99158202094551;10.3903910631831;0.0713362952777427;0.0711374693222004;0.0705310403577273;0.069489147938252;0.0679716689196295;0.0659345940766899;0.06333981370023;0.0601648569347384;0.0564112560065515;0.0521105285632992;0.0473271880079748;0.0421586005072781;0.036…
NREM;195;445;250;M2 QOE 19 #3;0.210627270436777;0.151097633214432;Artery;Lumen;M2 QOE 19 artery M15-3410 Lumen;M2 QOE 19 artery M15-3410;1.99158202094551;10.3903910631831;0.0589955887104351;0.0528834864330732;0.0378889459251607;0.0212900656299842;0.00896532397899263;0.00251127093003281;0.000298495904358955;5.20754580763252e-05;0.000432430824348659;0.00116642684928406;0.00248473390477775;0.0044926…
NREM;500;600;100;M2 QOE 19 #6;0.28902250849475;0.158719746883347;Artery;Lumen;M2 QOE 19 artery M15-3410 Lumen;M2 QOE 19 artery M15-3410;1.99158202094551;10.3903910631831;0.0222720744217914;0.0220572914965911;0.021429595834693;0.0204369153043063;0.0191525565778563;0.0176660856352109;0.0160721523706583;0.0144589521888336;0.0128983387008355;0.0114394910994422;0.0101073764319882;0.00890611849173415;0…
Whisking;10;127.333333333333;117.333333333333;M3 WOJ 03 #1;0.457300953040922;0.0304428087238382;Artery;Lumen;M3 WOJ 03 artery D86-5796 Lumen;M3 WOJ 03 artery D86-5796;1.9915817829616;9.14675352280212;0.0153870091842093;0.0150977394399734;0.0142748739076896;0.0130437214895013;0.0115838462261205;0.0100929723059396;0.00874963327865448;0.00768287553008338;0.00695472379756606;0.00655738586092573;0.006…
Locomotion;127.333333333333;134.833333333333;7.50000000000001;M3 WOJ 03 #2;2.567861823288;5.89465213481159;Artery;Lumen;M3 WOJ 03 artery D86-5796 Lumen;M3 WOJ 03 artery D86-5796;1.9915817829616;9.14675352280212;0.350090231528625;0.350083114153423;0.350061760590513;0.350026166536733;0.349976324830485;0.349912225467234;0.349833855621176;0.349741199673042;0.349634239243997;0.349512953235593;0.349377…
Locomotion;146.8;152.966666666667;6.16666666666666;M3 WOJ 03 #5;3.54974518280208;7.54156122387312;Artery;Lumen;M3 WOJ 03 artery D86-5796 Lumen;M3 WOJ 03 artery D86-5796;1.9915817829616;9.14675352280212;1.16853407494889;1.16848338657843;1.16833133395103;1.16807795453259;1.16772331075038;1.16726748996923;1.16671060445812;1.16605279134731;1.16529421257605;1.16443505483069;1.16347552947349;1.16241587…
Whisking;152.966666666667;188.633333333333;35.6666666666667;M3 WOJ 03 #6;0.251885024653815;-0.0333099473501036;Artery;Lumen;M3 WOJ 03 artery D86-5796 Lumen;M3 WOJ 03 artery D86-5796;1.9915817829616;9.14675352280212;0.00735997935020166;0.00736380608130636;0.0073749991293017;0.00739270792005574;0.00741555061072283;0.00744166629196263;0.00746878519928149;0.00749431421221463;0.00751543434916237;0.007…
Locomotion;188.633333333333;194.266666666667;5.63333333333335;M3 WOJ 03 #7;2.62547786715648;5.16064303582077;Artery;Lumen;M3 WOJ 03 artery D86-5796 Lumen;M3 WOJ 03 artery D86-5796;1.9915817829616;9.14675352280212;0.361148669409389;0.361138887025633;0.361109541436799;0.361060637335642;0.360992182542199;0.360904188001946;0.360796667783231;0.360669639073975;0.360523122177629;0.360357140508408;0.3601…
Whisking;200.2;227.5;27.3;M3 WOJ 03 #8;0.732447692536852;0.293641968469387;Artery;Lumen;M3 WOJ 03 artery D86-5796 Lumen;M3 WOJ 03 artery D86-5796;1.9915817829616;9.14675352280212;0.0113529609966574;0.0113357823760933;0.0112843662491888;0.0111990707498536;0.0110804892103892;0.0109294448644184;0.0107469835091056;0.0105343642038944;0.0102930481037717;0.0100246855448882;0.00973110151901179;0.00941427…
Whisking;248.966666666667;260.133333333333;11.1666666666667;M3 WOJ 03 #11;0.44559853756878;0.153535764288649;Artery;Lumen;M3 WOJ 03 artery D86-5796 Lumen;M3 WOJ 03 artery D86-5796;1.9915817829616;9.14675352280212;1.720391828148e-05;2.0973296495141e-05;3.22702808701251e-05;5.10614568412485e-05;7.72912541248694e-05;0.000110882127297412;0.000151734807788611;0.000199728626475904;0.000254721905838448;…
Whisking;271.5;280.833333333333;9.33333333333331;M3 WOJ 03 #13;0.671970351123834;0.0671249991643155;Artery;Lumen;M3 WOJ 03 artery D86-5796 Lumen;M3 WOJ 03 artery D86-5796;1.9915817829616;9.14675352280212;8.14832441269252e-05;8.69703881308194e-05;0.000103426697997088;0.00013083681578099;0.000169175173188943;0.000218406033930162;0.000278483552869285;0.000349351851840812;0.00043094511194703;0.000523…
Whisking;296.933333333333;326.833333333333;29.9;M3 WOJ 03 #15;0.315227472696221;0.115177669259508;Artery;Lumen;M3 WOJ 03 artery D86-5796 Lumen;M3 WOJ 03 artery D86-5796;1.9915817829616;9.14675352280212;0.0426625765267829;0.0426209623379816;0.0424964486279139;0.0422900169582472;0.0420032866824621;0.0416384904566741;0.0411984407132715;0.0406864878304445;0.0401064709047669;0.0394626621831516;0.03875…
Locomotion;326.833333333333;333.966666666667;7.13333333333333;M3 WOJ 03 #16;2.50526127995564;7.05175825811334;Artery;Lumen;M3 WOJ 03 artery D86-5796 Lumen;M3 WOJ 03 artery D86-5796;1.9915817829616;9.14675352280212;0.747986502488786;0.747940231784438;0.747801434661658;0.747570156096258;0.747246471024403;0.74683048430737;0.746322330682219;0.74572217469843;0.745030210640516;0.74424666243669;0.743371…
Locomotion;341.933333333333;359.2;17.2666666666667;M3 WOJ 03 #17;1.32166759106625;3.52961639204556;Artery;Lumen;M3 WOJ 03 artery D86-5796 Lumen;M3 WOJ 03 artery D86-5796;1.9915817829616;9.14675352280212;0.0203047649237385;0.0204010459704236;0.0206896524844001;0.0211698750843279;0.0218405331235065;0.0226999771742182;0.0237460925078284;0.0249763035725069;0.0263875794707464;0.0279764404390112;0.0297…
Whisking;359.2;362.3;3.10000000000002;M3 WOJ 03 #18;0.649188788990757;0.0790989677798095;Artery;Lumen;M3 WOJ 03 artery D86-5796 Lumen;M3 WOJ 03 artery D86-5796;1.9915817829616;9.14675352280212;0.0307042844345029;0.0307042219292194;0.0307040344155586;0.0307037219005838;0.0307032843960669;0.0307027219184881;0.0307020344890348;0.0307012221336015;0.030700284882788;0.0306992227718993;0.030698035840943…
Whisking;369.3;390.466666666667;21.1666666666666;M3 WOJ 03 #19;0.874988462012569;1.03090395167836;Artery;Lumen;M3 WOJ 03 artery D86-5796 Lumen;M3 WOJ 03 artery D86-5796;1.9915817829616;9.14675352280212;0.00124079218334284;0.00123774826759394;0.00122865512275325;0.00121362812637178;0.00119285814647448;0.00116660941508188;0.00113521658175373;0.0010990809775118;0.00105866612780321;0.0010144925611906…
Whisking;398.3;416.8;18.5;M3 WOJ 03 #20;0.20440116384384;0.0500248712252141;Artery;Lumen;M3 WOJ 03 artery D86-5796 Lumen;M3 WOJ 03 artery D86-5796;1.9915817829616;9.14675352280212;0.0250736724310744;0.0250601582108463;0.0250196527686529;0.0249522676621639;0.0248581884933217;0.0247376744165684;0.0245910574493595;0.0244187415840113;0.0242212016997218;0.0239989822734553;0.0237526958882869;0.02348302…
Whisking;421.833333333333;427.866666666667;6.03333333333336;M3 WOJ 03 #21;2.1418933781626;5.25168719072983;Artery;Lumen;M3 WOJ 03 artery D86-5796 Lumen;M3 WOJ 03 artery D86-5796;1.9915817829616;9.14675352280212;0.0721669698838846;0.0721647825860509;0.0721582210736255;0.0721472864909668;0.072131980745233;0.0721123065062243;0.0720882672061593;0.0720598670393881;0.0720271109620361;0.0719900046915816…
Locomotion;433.866666666667;441.033333333333;7.16666666666669;M3 WOJ 03 #22;2.21709121569894;5.8662206043575;Artery;Lumen;M3 WOJ 03 artery D86-5796 Lumen;M3 WOJ 03 artery D86-5796;1.9915817829616;9.14675352280212;1.13179325231274e-05;2.43853565654218e-05;6.35794686828425e-05;0.000128875794806606;0.000220233564682453;0.000337595741643871;0.000480889064259605;0.000650024099820333;0.0008448953096197…
Whisking;441.033333333333;450.466666666667;9.43333333333328;M3 WOJ 03 #23;0.618855178058475;-0.0958432056295073;Artery;Lumen;M3 WOJ 03 artery D86-5796 Lumen;M3 WOJ 03 artery D86-5796;1.9915817829616;9.14675352280212;0.00117834337910582;0.00117837473651513;0.00117846860942012;0.0011786244006147;0.00117884111723127;0.00117911737444482;0.00117945140063876;0.00117984104401294;0.00118028378060866;0.00…
Locomotion;457.333333333333;470.333333333333;13;M3 WOJ 03 #24;1.25192982851555;4.08299480258834;Artery;Lumen;M3 WOJ 03 artery D86-5796 Lumen;M3 WOJ 03 artery D86-5796;1.9915817829616;9.14675352280212;0.178264506615125;0.178259503614443;0.178244455720654;0.17821924642719;0.178183682108436;0.178137492845586;0.178080333578534;0.178011785579537;0.17793135824318;0.177838491185959;0.177732556647709;0.1…
Whisking;490.866666666667;499.666666666667;8.80000000000001;M3 WOJ 03 #26;0.467367205886878;-0.0335351394135142;Artery;Lumen;M3 WOJ 03 artery D86-5796 Lumen;M3 WOJ 03 artery D86-5796;1.9915817829616;9.14675352280212;0.00359181166649691;0.0035921600059721;0.00359320469657808;0.00359494475522127;0.00359737854443639;0.00360050377392159;0.00360431750268559;0.00360881614180494;0.00361399545778875;0.00…
Whisking;516.2;519.333333333333;3.13333333333333;M3 WOJ 03 #28;0.502713846829241;0.00227036463101656;Artery;Lumen;M3 WOJ 03 artery D86-5796 Lumen;M3 WOJ 03 artery D86-5796;1.9915817829616;9.14675352280212;0.0289692174340415;0.0289691861814373;0.0289690924246464;0.0289689361672007;0.028968717414986;0.0289684361762423;0.0289680924615635;0.0289676862838966;0.0289672176585418;0.0289666866031513;0.028…
Whisking;527.633333333333;535.433333333333;7.79999999999995;M3 WOJ 03 #30;0.0842829174520974;-0.0520969793882534;Artery;Lumen;M3 WOJ 03 artery D86-5796 Lumen;M3 WOJ 03 artery D86-5796;1.9915817829616;9.14675352280212;0.000184867994950627;0.000184964546689031;0.00018525399501553;0.000185735719715248;0.00018640868859;0.000187271459694665;0.000188322184461042;0.000189558611702146;0.00019097809248790…
Whisking;543.566666666667;548.8;5.23333333333323;M3 WOJ 03 #32;0.327136494795176;-0.0696590501343059;Artery;Lumen;M3 WOJ 03 artery D86-5796 Lumen;M3 WOJ 03 artery D86-5796;1.9915817829616;9.14675352280212;0.0237405889428285;0.0237426646506817;0.0237488910887244;0.0237592662010189;0.0237737865617736;0.0237924473764991;0.0238152424836268;0.0238421643565883;0.0238732041063558;0.0239083514844416;0.02…
Whisking;553.866666666667;566.633333333333;12.7666666666667;M3 WOJ 03 #33;0.171547907231887;-0.0353152933680946;Artery;Lumen;M3 WOJ 03 artery D86-5796 Lumen;M3 WOJ 03 artery D86-5796;1.9915817829616;9.14675352280212;0.00166077810638586;0.00166048933819423;0.00165963940947395;0.00165827737344353;0.00165648473784611;0.00165437509451934;0.00165209360279155;0.00164981632869439;0.0016477494425371;0.00…
Locomotion;10;12.8;2.8;M4 ROF 03 #1;1.43327071902027;4.35100834358514;Artery;Lumen;M4 ROF 03 artery B73-2690 Lumen;M4 ROF 03 artery B73-2690;1.99158202094551;15.6457626047931;0.0368991398115056;0.0368989854773975;0.0368985224704923;0.0368977507776433;0.0368966703769445;0.0368952812377397;0.0368935833206341;0.0368915765775098;0.0368892609515442;0.0368866363772324;0.0368837027804127;0.0368804600782…
Whisking;26.6666666666667;31.5333333333333;4.86666666666667;M4 ROF 03 #3;0.37552601942399;-0.25767501532347;Artery;Lumen;M4 ROF 03 artery B73-2690 Lumen;M4 ROF 03 artery B73-2690;1.99158202094551;15.6457626047931;0.0110260114633153;0.0110264774273264;0.0110278752059809;0.0110302044593296;0.0110334646208234;0.011037654897363;0.0110427742693682;0.011048821490868;0.01105579508961;0.0110636933671914;…
Locomotion;31.5333333333333;36.9333333333333;5.4;M4 ROF 03 #4;1.5888405858083;4.44036132730889;Artery;Lumen;M4 ROF 03 artery B73-2690 Lumen;M4 ROF 03 artery B73-2690;1.99158202094551;15.6457626047931;0.027115383896253;0.0271145997606921;0.0271122474611987;0.0271083273197689;0.0271028398730337;0.0270957858722146;0.0270871662830624;0.027076982285778;0.0270652352749146;0.0270519268592643;0.027037058…
Locomotion;49.9666666666667;56.7;6.73333333333333;M4 ROF 03 #6;1.71779458918714;4.70117395414648;Artery;Lumen;M4 ROF 03 artery B73-2690 Lumen;M4 ROF 03 artery B73-2690;1.99158202094551;15.6457626047931;0.254246737318125;0.254218576038424;0.254134107366122;0.253993376795468;0.253796460116046;0.253543463361551;0.253234522738127;0.252869804532327;0.252449504998752;0.251973850227452;0.251443095991197…
Locomotion;76.9333333333333;91.0666666666667;14.1333333333333;M4 ROF 03 #9;1.81272304569913;4.67141032793186;Artery;Lumen;M4 ROF 03 artery B73-2690 Lumen;M4 ROF 03 artery B73-2690;1.99158202094551;15.6457626047931;0.518293433766285;0.518144597995587;0.517698408831276;0.516955819801586;0.515918417045445;0.514588414712678;0.512968648549023;0.51106256769053;0.508874224698781;0.506408263874989;0.5036…
Locomotion;116.3;123.4;7.10000000000001;M4 ROF 03 #11;1.7609896514284;4.74031848682637;Artery;Lumen;M4 ROF 03 artery B73-2690 Lumen;M4 ROF 03 artery B73-2690;1.99158202094551;15.6457626047931;0.0974295254671159;0.0974341809378492;0.0974481388168722;0.0974713735175022;0.0975038424328481;0.0975454859921248;0.0975962277393818;0.0976559744345332;0.0977246161765437;0.0978020265485998;0.097888062785055…
Locomotion;131.433333333333;145.1;13.6666666666667;M4 ROF 03 #13;2.0220755744117;4.58426464180372;Artery;Lumen;M4 ROF 03 artery B73-2690 Lumen;M4 ROF 03 artery B73-2690;1.99158202094551;15.6457626047931;0.299977219687772;0.300366050275035;0.301531499099181;0.303470440333306;0.30617767419402;0.309645941801669;0.313865945920845;0.318826377517588;0.324513948051906;0.33091342740658;0.338007687336014;…
Locomotion;151.633333333333;162.333333333333;10.7;M4 ROF 03 #14;1.54688418520805;4.55042365255113;Artery;Lumen;M4 ROF 03 artery B73-2690 Lumen;M4 ROF 03 artery B73-2690;1.99158202094551;15.6457626047931;0.255766010206791;0.255770052780349;0.255782162083331;0.255802282898216;0.25583032330048;0.255866154815352;0.255909612636727;0.255960495907703;0.256018568062048;0.256083557225788;0.2561551566779;0…
Locomotion;216.5;241.3;24.8;M4 ROF 03 #17;1.62405943715;4.99738306439553;Artery;Lumen;M4 ROF 03 artery B73-2690 Lumen;M4 ROF 03 artery B73-2690;1.99158202094551;15.6457626047931;0.0110000339188828;0.0111591625688199;0.011635037358621;0.0124231452964464;0.0135160326585402;0.0149034056164611;0.016572268608629;0.0185070980117807;0.0206900480567941;0.023101185385009;0.0257187481667067;0.0285194253122…
Locomotion;274;283.6;9.60000000000002;M4 ROF 03 #20;1.50712899919415;4.95017944571504;Artery;Lumen;M4 ROF 03 artery B73-2690 Lumen;M4 ROF 03 artery B73-2690;1.99158202094551;15.6457626047931;0.0703427076689991;0.0703560946847835;0.0703962383547706;0.0704630865734564;0.0705565525831572;0.0706765151010858;0.0708228184969368;0.0709952730206649;0.0711936550800434;0.0714177075675094;0.0716671402357067…
Locomotion;297.333333333333;318.066666666667;20.7333333333333;M4 ROF 03 #22;1.56994737919662;5.09866402502642;Artery;Lumen;M4 ROF 03 artery B73-2690 Lumen;M4 ROF 03 artery B73-2690;1.99158202094551;15.6457626047931;0.0474659099190824;0.0475240750982933;0.0476982924622559;0.0479877290976746;0.0483910021614943;0.0489061868621272;0.0495308275585593;0.0502619519032964;0.0510960879347789;0.05202928400…
Whisking;375.966666666667;379;3.03333333333336;M4 ROF 03 #25;0.269640187936299;0.0515506307522148;Artery;Lumen;M4 ROF 03 artery B73-2690 Lumen;M4 ROF 03 artery B73-2690;1.99158202094551;15.6457626047931;0.0256504618812573;0.025650586890626;0.0256509618997593;0.0256515868521543;0.0256524616536494;0.0256535861724379;0.0256549602390881;0.0256565836465689;0.025658456150281;0.0256605774680936;0.025662…
Locomotion;389.333333333333;418.6;29.2666666666667;M4 ROF 03 #27;1.65456588325178;4.85649528112149;Artery;Lumen;M4 ROF 03 artery B73-2690 Lumen;M4 ROF 03 artery B73-2690;1.99158202094551;15.6457626047931;0.623548693844939;0.623948600055851;0.62514213530847;0.62711085626521;0.629824377843561;0.633240896420776;0.637307907472477;0.64196310321937;0.647135432324734;0.652746300574171;0.65871088884798;0…
Locomotion;459.066666666667;478.366666666667;19.3;M4 ROF 03 #29;1.66050760888451;4.85053842958005;Artery;Lumen;M4 ROF 03 artery B73-2690 Lumen;M4 ROF 03 artery B73-2690;1.99158202094551;15.6457626047931;0.227262197358322;0.227258933419325;0.227249154336389;0.227232898492443;0.227210230443606;0.227181241776145;0.227146052266686;0.227104811306792;0.227057699542853;0.227004930672701;0.2269467533317;…
Whisking;516.366666666667;522.5;6.13333333333333;M4 ROF 03 #31;1.76209260271628;4.09904405511463;Artery;Lumen;M4 ROF 03 artery B73-2690 Lumen;M4 ROF 03 artery B73-2690;1.99158202094551;15.6457626047931;0.432510511626558;0.432494909062543;0.432448106010894;0.432370116397039;0.432260963420946;0.432120679543501;0.431949306467472;0.43174689511305;0.431513505588004;0.431249207152479;0.430954078178455;…
Locomotion;550.466666666667;582.333333333333;31.8666666666667;M4 ROF 03 #33;1.89552366256773;4.46389807003226;Artery;Lumen;M4 ROF 03 artery B73-2690 Lumen;M4 ROF 03 artery B73-2690;1.99158202094551;15.6457626047931;0.00852238766549514;0.00846697096110003;0.00830204439261283;0.00803156204146626;0.00766205907739728;0.00720257004152917;0.00666451589603428;0.00606156126876376;0.00540944369410792;0.00…
NREM;95;194;99;M2 PRT 22 #2;-0.0194376027111742;0.0308851334336579;Artery;Lumen;M2 PRT 22 artery K97-3014 Lumen;M2 PRT 22 artery K97-3014;1.99158190195355;11.7944979636133;0.123303055291773;0.124121833068382;0.126493253738488;0.13016296899998;0.134711438340361;0.139569712684484;0.144055107078262;0.147431106342598;0.148988458708722;0.148136384677987;0.144487241219279;0.137917028868182;0.1285883137…
NREM;234;277;43;M2 PRT 22 #3;0.137224703187861;0.0581337862100174;Artery;Lumen;M2 PRT 22 artery K97-3014 Lumen;M2 PRT 22 artery K97-3014;1.99158190195355;11.7944979636133;0.0260347847532146;0.0261324961181972;0.026424648310459;0.0269083565664435;0.0275790137023043;0.0284305830018853;0.0294559922146206;0.030647613635955;0.0319978123507766;0.0334995427876611;0.035146972870789;0.0369361153211891;0.0…
IS;277;322;45;M2 PRT 22 #4;0.133505250480201;0.0898164492045294;Artery;Lumen;M2 PRT 22 artery K97-3014 Lumen;M2 PRT 22 artery K97-3014;1.99158190195355;11.7944979636133;0.00662095036833981;0.00701280688829565;0.00817212828398913;0.0100511901927719;0.0125737802856232;0.015639943736479;0.0191321527092409;0.0229224700337225;0.0268802136399339;0.030879602269352;0.0348068759520025;0.0385664350334765;0…
REM;340;410;70;M2 PRT 22 #5;0.175550139267634;0.0972358333484479;Artery;Lumen;M2 PRT 22 artery K97-3014 Lumen;M2 PRT 22 artery K97-3014;1.99158190195355;11.7944979636133;0.00182665075235941;0.00204080382577066;0.00273476459983948;0.00405628315319253;0.00622979368117018;0.0095260959290936;0.0142245600866988;0.0205721109187908;0.0287438562497743;0.0388103416834795;0.0507159444009525;0.0642718353644…
NREM;123;227;104;M2 TCJ 06 #2;0.0711572681782167;0.0739181439713225;Artery;Lumen;M2 TCJ 06 artery U92-1298 Lumen;M2 TCJ 06 artery U92-1298;1.99158196144953;6.98041716213846;0.000236378219216624;0.000429600342605389;0.000992354767821938;0.00187707416627837;0.00301427145604187;0.00432474342994846;0.00573238942638663;0.00717481704315318;0.00860967672296027;0.0100159000216641;0.0113902690419212;0.012…
IS;228;244;16;M2 TCJ 06 #3;-0.0331736490582158;0.0717969238807834;Artery;Lumen;M2 TCJ 06 artery U92-1298 Lumen;M2 TCJ 06 artery U92-1298;1.99158196144953;6.98041716213846;0.144564466971721;0.144582488874618;0.144636513336921;0.14472641667957;0.144851992963432;0.145012954278498;0.145208931149274;0.145439473056829;0.145704049078134;0.146002048643358;0.146332782411922;0.146695483268137;0.14708930743…
NREM;265;343;78;M2 TCJ 06 #4;0.0396753489741925;0.0563005623468523;Artery;Lumen;M2 TCJ 06 artery U92-1298 Lumen;M2 TCJ 06 artery U92-1298;1.99158196144953;6.98041716213846;0.00761712930356507;0.00758266205951534;0.00748014822515774;0.00731275985373818;0.00708733460066133;0.00681622578396204;0.0065190315268184;0.00622354316561577;0.00596531981312686;0.00578549992571012;0.00572677744141202;0.005827…
NREM;437;465;28;M2 TCJ 06 #7;0.0158726668878667;0.135570674584505;Artery;Lumen;M2 TCJ 06 artery U92-1298 Lumen;M2 TCJ 06 artery U92-1298;1.99158196144953;6.98041716213846;0.00766557499556951;0.00768572162020596;0.00774680956601677;0.00785077326788903;0.00800080428318612;0.00820130289775834;0.00845781108489597;0.00877692751890438;0.00916620553300691;0.00963403509029547;0.0101895100048184;0.0108422…
IS;100;120;20;M4 CGF 17 #3;0.127788425914395;-0.002449008564732;Artery;Lumen;M4 CGF 17 artery U57-1829 Lumen;M4 CGF 17 artery U57-1829;1.99158196144953;7.70252928235968;0.33427820694445;0.33419458588221;0.333943552357286;0.333524597957873;0.332936883972703;0.332179254296742;0.33125025338513;0.33014814914086;0.328870960588342;0.32741649015125;0.325782360318907;0.323966054450961;0.321964961435332;0…
NREM;145;167;22;M4 CGF 17 #4;0.05218320712873;-0.0052953200464981;Artery;Lumen;M4 CGF 17 artery U57-1829 Lumen;M4 CGF 17 artery U57-1829;1.99158196144953;7.70252928235968;0.00320981871392564;0.0032107737357307;0.00321384761520035;0.00321966862168246;0.00322928988432132;0.00324419814509308;0.00326632548474598;0.00329806350792376;0.00334227934746014;0.00340233273628869;0.00348209330123458;0.0035859…
NREM;175;203;28;M4 CGF 17 #5;0.148526050982013;-0.00441708891444583;Artery;Lumen;M4 CGF 17 artery U57-1829 Lumen;M4 CGF 17 artery U57-1829;1.99158196144953;7.70252928235968;0.351530074192381;0.351475327113365;0.351309418195226;0.351027385228687;0.350621093075459;0.350079433410297;0.349388598281624;0.348532421572384;0.347492780976299;0.346250051799705;0.344783602784176;0.34307232324447;0.341095170…
IS;260;275;15;M4 CGF 17 #6;0.0838471106945526;-0.0113746907168113;Artery;Lumen;M4 CGF 17 artery U57-1829 Lumen;M4 CGF 17 artery U57-1829;1.99158196144953;7.70252928235968;0.0993253218510489;0.099346946500908;0.0994117795048104;0.0995196980451257;0.0996704974854247;0.0998638914610173;0.100099512007912;0.100376909732386;0.100695554023949;0.101054833315082;0.101454055391678;0.101892447758649;0.10236…
IS;363;379;16;M4 CGF 17 #8;0.114346191697458;0.0152456159519643;Artery;Lumen;M4 CGF 17 artery U57-1829 Lumen;M4 CGF 17 artery U57-1829;1.99158196144953;7.70252928235968;0.026043736019716;0.0260377312891634;0.0260197915926678;0.0259901399901687;0.0259491468318356;0.0258973276456857;0.0258353402045738;0.0257639807966417;0.0256841797298594;0.0255969961075914;0.0255036119181083;0.0254053254866192;0.0…
IS;414;447;33;M4 CGF 17 #9;0.120816985863861;0.00791317238153743;Artery;Lumen;M4 CGF 17 artery U57-1829 Lumen;M4 CGF 17 artery U57-1829;1.99158196144953;7.70252928235968;0.045187857131556;0.0451295025156676;0.0449547686128842;0.0446646466118678;0.0442607927824849;0.0437455341429485;0.0431218749031119;0.0423935022876426;0.0415647900739183;0.0406407979998671;0.0396272651177374;0.0385305951974277;0.…
IS;500;530;30;M4 CGF 17 #10;0.131498178364115;0.0204030039311894;Artery;Lumen;M4 CGF 17 artery U57-1829 Lumen;M4 CGF 17 artery U57-1829;1.99158196144953;7.70252928235968;0.0697296176478509;0.0696127755188997;0.0692628623824123;0.0686817231450773;0.0678724494770914;0.0668394038177373;0.0655882505611626;0.0641259921014685;0.0624610068939392;0.0606030862663484;0.0585634664061728;0.0563548517679849;0…
IS;35;65;30;M3 WOJ 23 #1;0.120305963442092;0.131184724048393;Artery;Lumen;M3 WOJ 23 artery D93-9560 Lumen;M3 WOJ 23 artery D93-9560;1.99158213993748;17.8120989654568;0.0461919780668795;0.0461264219897895;0.0459301647249063;0.0456044366140134;0.0451512797008507;0.0445735349472621;0.0438748243487165;0.0430595279687421;0.0421327559264435;0.0411003153919505;0.0399686726719716;0.0387449105017804;0.037…
REM;80;235;155;M3 WOJ 23 #2;0.211066332657001;0.121066849053889;Artery;Lumen;M3 WOJ 23 artery D93-9560 Lumen;M3 WOJ 23 artery D93-9560;1.99158213993748;17.8120989654568;0.0511407374202741;0.0514269455856872;0.052049907378736;0.0523862304712823;0.0516536430188351;0.0492157800389234;0.044851049861062;0.0388685767650733;0.0320125342690781;0.0251992007255871;0.019216560730279;0.0145267692996009;0.011…
IS;350;395;45;M3 WOJ 23 #4;-0.0196988467880723;0.0860575447376867;Artery;Lumen;M3 WOJ 23 artery D93-9560 Lumen;M3 WOJ 23 artery D93-9560;1.99158213993748;17.8120989654568;0.0180195830714982;0.0186273621037391;0.0204375736287023;0.0234112803698771;0.0274850338805199;0.0325729835744989;0.0385697090353694;0.0453536613462882;0.0527910749670841;0.0607401933519374;0.0690556398804792;0.0775927613219202;…
NREM;420;505;85;M3 WOJ 23 #5;-0.00445032473788906;0.0754090302225687;Artery;Lumen;M3 WOJ 23 artery D93-9560 Lumen;M3 WOJ 23 artery D93-9560;1.99158213993748;17.8120989654568;0.190137018257646;0.190378343229357;0.191064915418031;0.192086659500897;0.193267166401411;0.194374070708975;0.195133214410594;0.195246263406961;0.194411315282669;0.192345800399003;0.188810594609771;0.183633749231789;0.1767316…
IS;550;570;20;M3 WOJ 23 #7;-0.0269996567574094;0.047477474603484;Artery;Lumen;M3 WOJ 23 artery D93-9560 Lumen;M3 WOJ 23 artery D93-9560;1.99158213993748;17.8120989654568;0.00791344738087673;0.0079205476551644;0.00794186573596475;0.00797745341131462;0.00802739704087149;0.00809181762273848;0.00817087088180242;0.00826474737418772;0.00837367260064332;0.00849790711972672;0.00863774664951956;0.00879352…
NREM;190;230;40;M2 QOE 14 #2;0.231732704028877;0.0923175035999418;Artery;Lumen;M2 QOE 14 artery A59-3867 Lumen;M2 QOE 14 artery A59-3867;1.99158213993748;26.7181484481851;0.00797150284045087;0.00792608347508927;0.00779215971002408;0.0075766820246228;0.00729106059423413;0.00695090814614812;0.00657568746648148;0.00618827089405832;0.0058144209885983;0.00548220323121488;0.00522134306902919;0.00506254…
NREM;280;320;40;M2 QOE 14 #3;0.146142276688813;0.100106798430683;Artery;Lumen;M2 QOE 14 artery A59-3867 Lumen;M2 QOE 14 artery A59-3867;1.99158213993748;26.7181484481851;0.0372394765033584;0.0374828491823644;0.0382075983700228;0.0393977434900047;0.0410270668208568;0.0430597267895326;0.0454510937907429;0.0481487865211136;0.0510938816189795;0.0542222649783447;0.0574660895857725;0.0607553022125372;0…
IS;325;360;35;M2 QOE 14 #4;0.0802011203399445;0.107519885530207;Artery;Lumen;M2 QOE 14 artery A59-3867 Lumen;M2 QOE 14 artery A59-3867;1.99158213993748;26.7181484481851;0.0900861138854619;0.0903308055738744;0.0910590463924407;0.0922534747393733;0.093885621230707;0.0959165953194218;0.0982980203696291;0.10097319197217;0.103878428443153;0.106944577554218;0.110098639743035;0.113265465446872;0.1163694…
REM;360;395;35;M2 QOE 14 #5;0.175419732170116;0.0962061660668861;Artery;Lumen;M2 QOE 14 artery A59-3867 Lumen;M2 QOE 14 artery A59-3867;1.99158213993748;26.7181484481851;0.364891850331797;0.364944785370529;0.365104080399047;0.3653711963208;0.365748538486295;0.36623941238275;0.366847961464521;0.367579087034902;0.368438350127383;0.369431855415813;0.370566117313776;0.371847908607726;0.37328409220714…
NREM;455;525;70;M2 QOE 14 #7;0.0802093546780533;0.106730796395769;Artery;Lumen;M2 QOE 14 artery A59-3867 Lumen;M2 QOE 14 artery A59-3867;1.99158213993748;26.7181484481851;0.010287684524309;0.0126692673136594;0.0196995294322385;0.0310422577116913;0.0461605735937914;0.0643498763939317;0.0847797336732928;0.106541165428985;0.12869559096831;0.150321957328949;0.170559166428238;0.188641736560828;0.20392…
NREM;535;600;65;M2 QOE 14 #8;0.274422799616247;0.102745297803681;Artery;Lumen;M2 QOE 14 artery A59-3867 Lumen;M2 QOE 14 artery A59-3867;1.99158213993748;26.7181484481851;0.0918579842478242;0.0929982382418208;0.0963333025754336;0.101613109425832;0.108443611181909;0.116318560697718;0.124659643377904;0.132861205742641;0.140335524697444;0.146554695565424;0.151085747947757;0.15361644274108;0.153970244…
Locomotion;37.6333333333333;45.8666666666667;8.23333333333333;M2 LRH 13 #2;2.37257966842244;4.75135883518528;Artery;Lumen;M2 LRH 13 artery K4-9026 Lumen;M2 LRH 13 artery K4-9026;1.98398149215089;27.801316628517;0.00211170604394314;0.00211207100596577;0.00211316507868039;0.00211498582386464;0.00211752918382178;0.0021207894903769;0.0021247594774421;0.00212943029712166;0.00213479153931956;0.00214083…
Locomotion;56.5;66.5;10;M2 LRH 13 #4;2.54166138070531;5.05368506055898;Artery;Lumen;M2 LRH 13 artery K4-9026 Lumen;M2 LRH 13 artery K4-9026;1.98398149215089;27.801316628517;0.0112280979962238;0.0112286616679881;0.0112303518786807;0.011233166215839;0.0112371006625478;0.0112421496032161;0.0112483058316542;0.0112555605614374;0.0112639034385423;0.011273322556237;0.0112838044722037;0.0112953342278681;…
Whisking;66.5;72.3;5.8;M2 LRH 13 #5;0.587258183041072;0.279324871048502;Artery;Lumen;M2 LRH 13 artery K4-9026 Lumen;M2 LRH 13 artery K4-9026;1.98398149215089;27.801316628517;0;0;0;0;0;0;0;0;0;0;0;0;0;0;0;0;0;0;0;0;0;0;0;0;0;0;0;0;0;0;0;0;0;0;0;0;0;0;0;0;0;0;0;0;0;0;0;0;0;0;0;0;0;0;0;0;0;0;0;0;0;0;0;0;0;0;0;0;0;0;0;0;0;0;0;0;0;0;0;0;0;0;0;0;0;0;0;0;0;0;0;0;0;0;0;0;0;0;0;0;0;0;0;0;0;0;0;0;0;0;0;0;0…
Locomotion;72.3;82.7666666666667;10.4666666666667;M2 LRH 13 #6;2.14880271936238;4.52578551782715;Artery;Lumen;M2 LRH 13 artery K4-9026 Lumen;M2 LRH 13 artery K4-9026;1.98398149215089;27.801316628517;0.184062101398673;0.184045946659931;0.183997493425323;0.183916774626836;0.18380384509837;0.183658781496732;0.1834816821913;0.183272667122578;0.183031877629991;0.18275947624929;0.18245564648005;0.18212…
Locomotion;91.9;102.6;10.7;M2 LRH 13 #8;2.16630801071332;4.6019112046143;Artery;Lumen;M2 LRH 13 artery K4-9026 Lumen;M2 LRH 13 artery K4-9026;1.98398149215089;27.801316628517;0.0251030365655148;0.0250957492515413;0.0250738999789746;0.0250375267242431;0.0249866926747006;0.0249214860689379;0.0248420199739235;0.0247484319996728;0.024640883952343;0.0245195614268421;0.0243846733402312;0.02423645140738…
Whisking;111.4;115.833333333333;4.43333333333332;M2 LRH 13 #10;0.233466365023307;0.190291991814686;Artery;Lumen;M2 LRH 13 artery K4-9026 Lumen;M2 LRH 13 artery K4-9026;1.98398149215089;27.801316628517;0.0207467946844571;0.0207467946845127;0.0207467946845682;0.0207467946846236;0.0207467946846788;0.020746794684734;0.0207467946847889;0.0207467946848438;0.0207467946848986;0.0207467946849532;0.0207467…
Locomotion;115.833333333333;138.433333333333;22.6;M2 LRH 13 #11;2.33057475615321;3.9749884438652;Artery;Lumen;M2 LRH 13 artery K4-9026 Lumen;M2 LRH 13 artery K4-9026;1.98398149215089;27.801316628517;0.0181528594336287;0.0181504285414043;0.0181431166434739;0.0181308662956846;0.0181135824855418;0.0180911337123082;0.0180633534763532;0.0180300421556401;0.017990969241867;0.0179458759040728;0.017894477…
Whisking;138.433333333333;149.2;10.7666666666667;M2 LRH 13 #12;0.456062552475224;0.427385991956353;Artery;Lumen;M2 LRH 13 artery K4-9026 Lumen;M2 LRH 13 artery K4-9026;1.98398149215089;27.801316628517;0.0151750264888534;0.0151799664021485;0.0151947752663204;0.015219420478728;0.0152538477824194;0.0152979813870936;0.0153517241380205;0.0154149577324952;0.0154875429832824;0.0155693201283885;0.0156601…
Locomotion;211.233333333333;222.4;11.1666666666667;M2 LRH 13 #16;2.15587176728589;4.8084714973259;Artery;Lumen;M2 LRH 13 artery K4-9026 Lumen;M2 LRH 13 artery K4-9026;1.98398149215089;27.801316628517;0.000231103789553516;0.00023110116263175;0.000231093282126994;0.000231080148824589;0.000231061764033406;0.000231038129585793;0.000231009247837507;0.000230975121667618;0.000230935754478382;0.000230891…
Whisking;222.4;236;13.6;M2 LRH 13 #17;0.916570299392774;0.716858713129293;Artery;Lumen;M2 LRH 13 artery K4-9026 Lumen;M2 LRH 13 artery K4-9026;1.98398149215089;27.801316628517;0.000991647782117755;0.00101659080784436;0.00109137105536652;0.00121584216938557;0.00138976066943491;0.00161278661568663;0.00188448453760765;0.00220432462201304;0.00257168415610511;0.0029858492201508;0.00344601662353808;0.0…
Locomotion;250.2;274.933333333333;24.7333333333333;M2 LRH 13 #19;1.88580638806857;3.70639871272699;Artery;Lumen;M2 LRH 13 artery K4-9026 Lumen;M2 LRH 13 artery K4-9026;1.98398149215089;27.801316628517;0.155739206914931;0.155607845311878;0.155214467756803;0.154561189766933;0.153651516453553;0.152490311655247;0.151083755239325;0.149439289077364;0.147565552332732;0.145472306820667;0.143170353313355;…
Locomotion;302.5;309.933333333333;7.43333333333334;M2 LRH 13 #21;2.3354006076332;4.56844865053102;Artery;Lumen;M2 LRH 13 artery K4-9026 Lumen;M2 LRH 13 artery K4-9026;1.98398149215089;27.801316628517;0.0114856912067362;0.0114847891514151;0.0114820829819234;0.0114775726883322;0.0114712582556631;0.0114631396662419;0.01145321690299;0.0114414899536512;0.0114279588159493;0.0114126235036721;0.011395484…
Locomotion;371.2;397.466666666667;26.2666666666667;M2 LRH 13 #23;1.73461772754234;4.32634912723469;Artery;Lumen;M2 LRH 13 artery K4-9026 Lumen;M2 LRH 13 artery K4-9026;1.98398149215089;27.801316628517;0.140778368755271;0.140705799325824;0.140488296544271;0.140126476508851;0.139621364619098;0.138974393373787;0.138187399179102;0.137262618064021;0.136202680178668;0.135010602935944;0.133689782647874;…
Whisking;397.466666666667;401.4;3.93333333333334;M2 LRH 13 #24;0.0337479363055963;0.124845461660889;Artery;Lumen;M2 LRH 13 artery K4-9026 Lumen;M2 LRH 13 artery K4-9026;1.98398149215089;27.801316628517;0.0630748528375678;0.0630747760215558;0.0630745455992219;0.0630741616486812;0.0630736243000947;0.0630729337356268;0.0630720901893824;0.0630710939473288;0.0630699453471973;0.0630686447783701;0.06306…
Locomotion;408.8;418.433333333333;9.63333333333333;M2 LRH 13 #25;1.88699819854578;5.47643230057874;Artery;Lumen;M2 LRH 13 artery K4-9026 Lumen;M2 LRH 13 artery K4-9026;1.98398149215089;27.801316628517;0.0178116898188602;0.0178273723244611;0.0178743927428195;0.0179526698297151;0.0180620683474272;0.018202399318321;0.0183734203791032;0.0185748362349848;0.0188062992127714;0.0190674099116927;0.0193577…
Locomotion;427.266666666667;434.566666666667;7.30000000000001;M2 LRH 13 #27;2.23423670488391;4.69552607705677;Artery;Lumen;M2 LRH 13 artery K4-9026 Lumen;M2 LRH 13 artery K4-9026;1.98398149215089;27.801316628517;0.0205317648744863;0.0205313065827044;0.0205299320160514;0.020527642100455;0.0205244383775236;0.0205203230021433;0.0205152987391192;0.020509368958868;0.0205025376321684;0.020494809323981;…
Locomotion;497.7;518.066666666667;20.3666666666667;M2 LRH 13 #30;1.97100598900141;4.41967968166349;Artery;Lumen;M2 LRH 13 artery K4-9026 Lumen;M2 LRH 13 artery K4-9026;1.98398149215089;27.801316628517;0.00311961713197976;0.0031374634701452;0.00319091428108892;0.00327970553962078;0.00340339915057202;0.00356138585303145;0.00375288925443082;0.00397697096292987;0.00423253677795793;0.00451834389048794…
Whisking;518.066666666667;523.5;5.43333333333328;M2 LRH 13 #31;0.779886162564604;0.278046840500891;Artery;Lumen;M2 LRH 13 artery K4-9026 Lumen;M2 LRH 13 artery K4-9026;1.98398149215089;27.801316628517;0.0418958205816757;0.0419042157082255;0.0419293983109377;0.0419713600606684;0.0420300870788198;0.0421055599423016;0.0421977536904742;0.0423066378340722;0.0424321763661013;0.0425743277747091;0.042733…
Locomotion;523.5;533.3;9.79999999999995;M2 LRH 13 #32;2.15617859907419;4.15039169165385;Artery;Lumen;M2 LRH 13 artery K4-9026 Lumen;M2 LRH 13 artery K4-9026;1.98398149215089;27.801316628517;0.102732265106373;0.102732150548;0.102731806498554;0.102731231840232;0.102730424721777;0.102729382576043;0.1027281021445;0.102726579508569;0.102724810127678;0.102722788883885;0.102720510132888;0.10271796776124…
Whisking;533.3;537.366666666667;4.06666666666672;M2 LRH 13 #33;0.504427330716227;0.291155552829871;Artery;Lumen;M2 LRH 13 artery K4-9026 Lumen;M2 LRH 13 artery K4-9026;1.98398149215089;27.801316628517;0.0626208524091613;0.0626208524076758;0.0626208524028841;0.0626208523947888;0.0626208523833941;0.0626208523687056;0.062620852350731;0.0626208523294797;0.0626208523049621;0.0626208522771913;0.0626208…
Locomotion;543.766666666667;554.9;11.1333333333333;M2 LRH 13 #34;2.03008886029656;5.1229828954446;Artery;Lumen;M2 LRH 13 artery K4-9026 Lumen;M2 LRH 13 artery K4-9026;1.98398149215089;27.801316628517;0.0572719045469091;0.0572681177394274;0.0572567527880802;0.0572377961428892;0.0572112253397495;0.0571770091786838;0.0571351079723318;0.0570854738636141;0.0570280512112133;0.056962777041223;0.05688958…
Locomotion;577.933333333333;592.466666666667;14.5333333333334;M2 LRH 13 #36;1.58725549527888;2.91517716353249;Artery;Lumen;M2 LRH 13 artery K4-9026 Lumen;M2 LRH 13 artery K4-9026;1.98398149215089;27.801316628517;0.0492303521852181;0.0492172490943259;0.0491779691170227;0.049112600048223;0.049021287906488;0.0489042364758975;0.0487617066672989;0.0485940157015424;0.0484015361180379;0.0481846946126715…
Whisking;10;11.8;1.8;M2 PRT 05 #1;0.360891602920692;0.514386424141804;Artery;Lumen;M2 PRT 05 artery J19-4896 Lumen;M2 PRT 05 artery J19-4896;1.9915817829616;20.7105767813447;1.29887938667665e-16;1.29887938668013e-16;1.2988793866836e-16;1.29887938668706e-16;1.29887938669052e-16;1.29887938669397e-16;1.29887938669741e-16;1.29887938670084e-16;1.29887938670426e-16;1.29887938670768e-16;1.29887938671109…
Whisking;18.7333333333333;27.6333333333333;8.9;M2 PRT 05 #2;0.129711320410738;0.497549547636863;Artery;Lumen;M2 PRT 05 artery J19-4896 Lumen;M2 PRT 05 artery J19-4896;1.9915817829616;20.7105767813447;0.000347510866492715;0.000347949536851553;0.000349264308740034;0.000351451468148096;0.000354504836876657;0.000358415790227503;0.000363173281695902;0.000368763874593011;0.000375171780504658;0.00038237…
Locomotion;27.6333333333333;53.5333333333333;25.9;M2 PRT 05 #3;1.52457448661187;2.86828063659359;Artery;Lumen;M2 PRT 05 artery J19-4896 Lumen;M2 PRT 05 artery J19-4896;1.9915817829616;20.7105767813447;0.0522177837318316;0.0522061710433827;0.0521731810255053;0.0521243286008587;0.0520687082721742;0.0520188498502067;0.051990519020299;0.0520024652633653;0.0520761203208966;0.052235251033927;0.05250557…
Whisking;59.5666666666667;72.7666666666667;13.2;M2 PRT 05 #4;0.306810857380221;0.343525529500534;Artery;Lumen;M2 PRT 05 artery J19-4896 Lumen;M2 PRT 05 artery J19-4896;1.9915817829616;20.7105767813447;0.00412609882596873;0.00414063186269764;0.00418421794979382;0.00425681802634273;0.00435836701848534;0.00448877388101906;0.00464792165584343;0.00483566754745242;0.00505184301572896;0.0052962538863485…
Locomotion;99.8666666666667;109.533333333333;9.66666666666667;M2 PRT 05 #6;1.91947727510789;2.17107495339002;Artery;Lumen;M2 PRT 05 artery J19-4896 Lumen;M2 PRT 05 artery J19-4896;1.9915817829616;20.7105767813447;2.87719333473413;2.87694038510914;2.87618162578597;2.87491732548433;2.87314793213013;2.87087407294414;2.86809655456457;2.86481636320192;2.86103466482386;2.85675280536796;2.85197231097895…
Whisking;127.633333333333;137.966666666667;10.3333333333333;M2 PRT 05 #9;0.259860343051449;0.523904174360285;Artery;Lumen;M2 PRT 05 artery J19-4896 Lumen;M2 PRT 05 artery J19-4896;1.9915817829616;20.7105767813447;0.000875290072752516;0.000878667044300403;0.000888794825783791;0.00090566402440852;0.000929259007739224;0.000959557936960351;0.000996532813298931;0.00104014953746715;0.00109036798194272;…
Whisking;176.1;179.566666666667;3.46666666666667;M2 PRT 05 #11;1.74442043078804;3.41105515296946;Artery;Lumen;M2 PRT 05 artery J19-4896 Lumen;M2 PRT 05 artery J19-4896;1.9915817829616;20.7105767813447;0.554488957925138;0.554505527645791;0.554555233217992;0.554638063882122;0.554754001707945;0.554903021598297;0.555085091294251;0.55530017138176;0.555548215299762;0.555829169349768;0.556142972706911;0…
Whisking;188.7;192.066666666667;3.36666666666667;M2 PRT 05 #13;0.219831466801049;0.117072888398359;Artery;Lumen;M2 PRT 05 artery J19-4896 Lumen;M2 PRT 05 artery J19-4896;1.9915817829616;20.7105767813447;0.0580271612366051;0.0580271612374301;0.0580271612395936;0.058027161243095;0.058027161247933;0.0580271612541061;0.058027161261612;0.0580271612704487;0.0580271612806127;0.0580271612921011;0.0580271…
Whisking;200.166666666667;204.933333333333;4.76666666666668;M2 PRT 05 #15;1.14005000716872;1.69533798639057;Artery;Lumen;M2 PRT 05 artery J19-4896 Lumen;M2 PRT 05 artery J19-4896;1.9915817829616;20.7105767813447;0.143143585790014;0.14316516358898;0.143229891519512;0.143337753186518;0.143488721270528;0.143682757536217;0.143919812844336;0.144199827167037;0.144522729606595;0.144888438417521;0.145296…
Whisking;227.1;235.733333333333;8.63333333333333;M2 PRT 05 #17;0.619759087316521;1.19499393928325;Artery;Lumen;M2 PRT 05 artery J19-4896 Lumen;M2 PRT 05 artery J19-4896;1.9915817829616;20.7105767813447;0.162351778377032;0.162352945760405;0.162356440238114;0.162362238807905;0.162370303173879;0.162380579808197;0.162393000037331;0.162407480152695;0.162423921545474;0.162442210865427;0.162462220203382…
Whisking;250.6;253.8;3.20000000000002;M2 PRT 05 #19;0.115282712442826;0.099994947898888;Artery;Lumen;M2 PRT 05 artery J19-4896 Lumen;M2 PRT 05 artery J19-4896;1.9915817829616;20.7105767813447;5.36570020164915e-05;5.3657002014373e-05;5.365700200773e-05;5.36570019965626e-05;5.36570019808714e-05;5.36570019606568e-05;5.36570019359196e-05;5.36570019066609e-05;5.36570018728815e-05;5.3657001834583e-05;5…
Whisking;295.033333333333;308.466666666667;13.4333333333333;M2 PRT 05 #21;0.165288881825086;0.143536131913173;Artery;Lumen;M2 PRT 05 artery J19-4896 Lumen;M2 PRT 05 artery J19-4896;1.9915817829616;20.7105767813447;0.00708932759942899;0.00710740459465786;0.00716159211869206;0.00725175989848431;0.00737769118465477;0.00753908330904001;0.00773554846326399;0.00796661469633696;0.00823172712872505;0.008…
Whisking;335.4;338.9;3.5;M2 PRT 05 #24;0.220048072694106;0.103420950451439;Artery;Lumen;M2 PRT 05 artery J19-4896 Lumen;M2 PRT 05 artery J19-4896;1.9915817829616;20.7105767813447;0.0099301905567453;0.00993025043207203;0.00993043003158574;0.00993072927605686;0.00993114803346926;0.00993168611907034;0.00993234329544085;0.00993311927258473;0.00993401370803863;0.00993502620700165;0.0099361563224845;0.…
Whisking;381.9;385.366666666667;3.4666666666667;M2 PRT 05 #26;1.11635910849354;2.7791765047825;Artery;Lumen;M2 PRT 05 artery J19-4896 Lumen;M2 PRT 05 artery J19-4896;1.9915817829616;20.7105767813447;0.0616098726875105;0.0616098062232859;0.0616096068327844;0.0616092745235149;0.0616088093079917;0.0616082112037345;0.0616074802332668;0.0616066164241164;0.061605619808813;0.0616044904248885;0.061603228…
Whisking;463.4;469.666666666667;6.26666666666671;M2 PRT 05 #28;0.19375109990694;0.00742720622921266;Artery;Lumen;M2 PRT 05 artery J19-4896 Lumen;M2 PRT 05 artery J19-4896;1.9915817829616;20.7105767813447;0.0290107897280794;0.0290081726334009;0.0290003222530597;0.0289872412983699;0.0289689342873998;0.0289454075437885;0.0289166691950894;0.0288827291706395;0.0288435991989539;0.0287992928046468;0.028…
Whisking;498.9;508.633333333333;9.73333333333335;M2 PRT 05 #30;0.183267699028674;0.172129295136101;Artery;Lumen;M2 PRT 05 artery J19-4896 Lumen;M2 PRT 05 artery J19-4896;1.9915817829616;20.7105767813447;0.226023535514917;0.22609326782569;0.226302365559616;0.226650531298989;0.227137269926663;0.227761889493272;0.228523502428693;0.229421027095109;0.230453189678292;0.231618526412997;0.232915386137614…
Locomotion;575.3;588.1;12.8000000000001;M2 PRT 05 #32;0.989218175993509;1.72825845973367;Artery;Lumen;M2 PRT 05 artery J19-4896 Lumen;M2 PRT 05 artery J19-4896;1.9915817829616;20.7105767813447;0.966996480092932;0.967205345976765;0.96783117902938;0.968871688008476;0.97032306262976;0.972179986212355;0.974435653314782;0.977081792294233;0.980108692703177;0.983505237419007;0.987258939384569;0.99135598…
Whisking;592.933333333333;596.166666666667;3.23333333333335;M2 PRT 05 #33;0.14494113995034;0.594834948038431;Artery;Lumen;M2 PRT 05 artery J19-4896 Lumen;M2 PRT 05 artery J19-4896;1.9915817829616;20.7105767813447;5.36568819042559e-05;5.36568819043995e-05;5.3656881904543e-05;5.36568819046861e-05;5.36568819048291e-05;5.36568819049715e-05;5.36568819051136e-05;5.36568819052555e-05;5.36568819053969e-0…
IS;20;65;45;M3 WOJ 24 #1;0.0795232853580738;0.0581872044851274;Artery;Lumen;M3 WOJ 24 artery O5-2347 Lumen;M3 WOJ 24 artery O5-2347;1.99158213993748;17.571394925383;0.0207266994308487;0.0206257110468299;0.0203251732716214;0.0198322927181558;0.0191588308382023;0.0183207371158986;0.0173376506243298;0.0162322849714674;0.0150297157877142;0.0137565937770535;0.0124403097910303;0.0111081411739632;0.0097…
IS;100;140;40;M3 WOJ 24 #2;0.0472571949237541;0.067719776250475;Artery;Lumen;M3 WOJ 24 artery O5-2347 Lumen;M3 WOJ 24 artery O5-2347;1.99158213993748;17.571394925383;0.116342949106936;0.116224832594129;0.115870712608993;0.115281290351626;0.114457775660279;0.113401946613385;0.112116228753805;0.110603789926455;0.108868645864849;0.106915771006813;0.104751208591437;0.102382173905494;0.099817144615298…
IS;170;195;25;M3 WOJ 24 #3;0.105606833277874;0.0612063011184091;Artery;Lumen;M3 WOJ 24 artery O5-2347 Lumen;M3 WOJ 24 artery O5-2347;1.99158213993748;17.571394925383;0.00637321820477467;0.00638642385205781;0.00642592308070548;0.00649136407066766;0.00658216483475415;0.00669751972314264;0.00683640840117039;0.00699760717453765;0.00717970250380905;0.00738110652054788;0.0076000743310411;0.007834722870…
IS;280;300;20;M3 WOJ 24 #5;0.0610903191341102;0.000200575492811179;Artery;Lumen;M3 WOJ 24 artery O5-2347 Lumen;M3 WOJ 24 artery O5-2347;1.99158213993748;17.571394925383;0.00098206155882732;0.000991056730246966;0.00101802008716862;0.00106288516350995;0.00112554120336286;0.00120583319645248;0.00130356193592096;0.00141848410637057;0.00155031241207654;0.00169871575704471;0.00186331949010357;0.0020437…
NREM;300;330;30;M3 WOJ 24 #6;0.123319227273708;0.0372239389489729;Artery;Lumen;M3 WOJ 24 artery O5-2347 Lumen;M3 WOJ 24 artery O5-2347;1.99158213993748;17.571394925383;0.0489316492798276;0.0489170549680576;0.0488734115531515;0.0488011344964502;0.0487009059623119;0.0485736596353359;0.0484205599083802;0.0482429758755676;0.0480424506748179;0.0478206668247383;0.0475794082890046;0.0473205200758855;0.0…
IS;330;355;25;M3 WOJ 24 #7;0.0816617456432237;0.0317680073012005;Artery;Lumen;M3 WOJ 24 artery O5-2347 Lumen;M3 WOJ 24 artery O5-2347;1.99158213993748;17.571394925383;0.00243741308850398;0.00243182104875092;0.00241510235254334;0.00238742875306214;0.00234908479128603;0.00230046524444175;0.0022420715933772;0.0021745075476439;0.00209847367709888;0.0020147612080971;0.00192424505071438;0.0018278761308…
NREM;355;390;35;M3 WOJ 24 #8;0.116415705474157;0.038211749243204;Artery;Lumen;M3 WOJ 24 artery O5-2347 Lumen;M3 WOJ 24 artery O5-2347;1.99158213993748;17.571394925383;0.0208745070505953;0.0210143379056256;0.0214311894945079;0.0221171946716571;0.0230594259923352;0.0242401672869118;0.0256372837962386;0.0272246812042308;0.0289728417020954;0.0308494234049316;0.0328199080685617;0.0348482811579138;0.03…
IS;390;420;30;M3 WOJ 24 #9;0.030654328879232;0.0527579454385954;Artery;Lumen;M3 WOJ 24 artery O5-2347 Lumen;M3 WOJ 24 artery O5-2347;1.99158213993748;17.571394925383;0.00404674604658223;0.00404349568307956;0.00403372197299262;0.00401736141693705;0.00399432252781994;0.00396450670554322;0.00392783620020094;0.00388428795939749;0.00383393189021369;0.00377697185632991;0.00371378758369831;0.00364497556…
NREM;440;465;25;M3 WOJ 24 #10;0.128522600134863;0.0643891702048326;Artery;Lumen;M3 WOJ 24 artery O5-2347 Lumen;M3 WOJ 24 artery O5-2347;1.99158213993748;17.571394925383;0.00700397381838543;0.00703673594807837;0.00713479699717222;0.00729748303846341;0.00752367781044562;0.00781183305606348;0.00815998282426771;0.00856576156466692;0.00902642580130422;0.00953887913038556;0.0100997002492233;0.010705173…
IS;465;510;45;M3 WOJ 24 #11;0.112067803263427;0.0532325061079945;Artery;Lumen;M3 WOJ 24 artery O5-2347 Lumen;M3 WOJ 24 artery O5-2347;1.99158213993748;17.571394925383;0.0115031059897527;0.0114851073307356;0.0114312436220403;0.0113419167984196;0.0112178131919919;0.0110599259481319;0.0108695821131245;0.0106484705413409;0.010398666262273;0.0101226468205857;0.00982329637396577;0.00950389399080465;0.0…
Whisking;16.1333333333333;20;3.86666666666667;M3 YZB 04 #2;0.73797427288077;0.0214126893825761;Artery;Lumen;M3 YZB 04 artery G59-7111 Lumen;M3 YZB 04 artery G59-7111;1.9915817829616;13.4794262441294;0.0497592079922434;0.0497581219069123;0.0497548635878959;0.0497494328470388;0.0497418293711236;0.049732052722433;0.0497201023395366;0.0497059775383015;0.0496896775131257;0.0496712013383958;0.049650547…
Locomotion;116.8;131.866666666667;15.0666666666667;M3 YZB 04 #5;1.92582567418157;2.81685724480568;Artery;Lumen;M3 YZB 04 artery G59-7111 Lumen;M3 YZB 04 artery G59-7111;1.9915817829616;13.4794262441294;0.00842541233542024;0.00864156903875427;0.00928939898750245;0.0103669842991092;0.011871137159508;0.0137974127616615;0.0161401273263071;0.0188923811123784;0.0220460862991149;0.0255919995971176;0.029…
Whisking;131.866666666667;138.566666666667;6.69999999999999;M3 YZB 04 #6;0.556560130101334;0.26343491169316;Artery;Lumen;M3 YZB 04 artery G59-7111 Lumen;M3 YZB 04 artery G59-7111;1.9915817829616;13.4794262441294;0.0167687350983933;0.0167721866678843;0.016782539121612;0.0167997856975766;0.0168239151323269;0.0168549116707762;0.0168927550799279;0.0169374206664954;0.0169888792983962;0.017047097430094…
Whisking;292.166666666667;296.3;4.13333333333333;M3 YZB 04 #10;0.800670472769568;0.245775258926925;Artery;Lumen;M3 YZB 04 artery G59-7111 Lumen;M3 YZB 04 artery G59-7111;1.9915817829616;13.4794262441294;0.184028610288787;0.184027042992608;0.184022341173805;0.184014505044541;0.184003534958395;0.183989431410333;0.183972195036663;0.183951826614973;0.183928327064061;0.18390169744385;0.183871938955288…
Locomotion;395.833333333333;410.533333333333;14.7;M3 YZB 04 #12;1.92053010141161;2.64720262882449;Artery;Lumen;M3 YZB 04 artery G59-7111 Lumen;M3 YZB 04 artery G59-7111;1.9915817829616;13.4794262441294;1.7414641140216;1.74174657942719;1.74259261568494;1.74399814940802;1.74595641312207;1.74845797739264;1.75149079554846;1.75504026074718;1.7590892750609;1.76361833019097;1.7686055993568;1.77402703984…
Whisking;417.3;426.4;9.09999999999997;M3 YZB 04 #13;0.430616061824548;0.0744714101438335;Artery;Lumen;M3 YZB 04 artery G59-7111 Lumen;M3 YZB 04 artery G59-7111;1.9915817829616;13.4794262441294;0.0225436375221118;0.022543982052308;0.0225450179215331;0.0225467519609984;0.0225491955391918;0.0225523645366117;0.0225562793104523;0.0225609646493023;0.0225664497179294;0.0225727679922456;0.022579957184560…
Whisking;237.233333333333;249.866666666667;12.6333333333334;M2 LRH 37 #4;1.11511433010389;1.74395125611332;Artery;Lumen;M2 LRH 37 artery F16-2276 Lumen;M2 LRH 37 artery F16-2276;1.99158196144953;19.3766752259361;0.0937567930662874;0.0938439385388539;0.0941051721265056;0.0945398858829928;0.0951470683708159;0.0959253073647353;0.0968727936249808;0.0979873257284921;0.0992663159432747;0.10070679712771…
Locomotion;249.866666666667;286.966666666667;37.1;M2 LRH 37 #5;1.72592829868859;3.77157402430736;Artery;Lumen;M2 LRH 37 artery F16-2276 Lumen;M2 LRH 37 artery F16-2276;1.99158196144953;19.3766752259361;0.000229694556820231;0.000690577158334792;0.0020630840947756;0.00431708377766739;0.00740331654235496;0.0112547981540172;0.0157887143542255;0.0209087396814419;0.0265076996608881;0.0324704846904349;0…
Whisking;286.966666666667;290.2;3.23333333333335;M2 LRH 37 #6;0.0704027132694066;0.255882268353748;Artery;Lumen;M2 LRH 37 artery F16-2276 Lumen;M2 LRH 37 artery F16-2276;1.99158196144953;19.3766752259361;0.302542491747285;0.302541385326302;0.302538066063446;0.302532533963878;0.30252478903622;0.302514831292606;0.302502660748731;0.302488277423923;0.302471681341236;0.302452872527554;0.30243185101370…
Locomotion;297.466666666667;303.433333333333;5.9666666666667;M2 LRH 37 #7;1.41201829253366;2.76733663121252;Artery;Lumen;M2 LRH 37 artery F16-2276 Lumen;M2 LRH 37 artery F16-2276;1.99158196144953;19.3766752259361;0.151518144810746;0.151529332278598;0.151562890559624;0.151618807290655;0.151697061872985;0.151797625482235;0.151920461082158;0.152065523442363;0.152232759159956;0.152422106685095;0.1526…
Locomotion;313.9;320.7;6.80000000000001;M2 LRH 37 #9;1.64007597200459;2.93524579944983;Artery;Lumen;M2 LRH 37 artery F16-2276 Lumen;M2 LRH 37 artery F16-2276;1.99158196144953;19.3766752259361;0.166199494934972;0.166198443983068;0.166195289696626;0.166190027787232;0.166182651111184;0.166173149674972;0.166161510642942;0.166147718347156;0.166131754299425;0.166113597205519;0.166093222981554;0.1660706…
Locomotion;365.766666666667;386.866666666667;21.1;M2 LRH 37 #11;2.24195685420637;4.24876289580233;Artery;Lumen;M2 LRH 37 artery F16-2276 Lumen;M2 LRH 37 artery F16-2276;1.99158196144953;19.3766752259361;0.0265126817588969;0.0265025328080574;0.0264721399923332;0.026421664993971;0.026351375860121;0.0262616448863666;0.0261529456902126;0.0260258495103844;0.0258810207770665;0.025719212006766;0.0255412…
Locomotion;394.333333333333;402;7.66666666666669;M2 LRH 37 #12;2.15143057234098;5.23571671333497;Artery;Lumen;M2 LRH 37 artery F16-2276 Lumen;M2 LRH 37 artery F16-2276;1.99158196144953;19.3766752259361;0.0185833535801455;0.0185806240324664;0.0185724377005304;0.0185588015154867;0.0185397270210732;0.0185152303613584;0.0184853322635953;0.0184500580162056;0.0184094374419126;0.0183635048660504;0.01831…
Locomotion;412;419.633333333333;7.63333333333333;M2 LRH 37 #14;1.32081967044974;2.35173884154269;Artery;Lumen;M2 LRH 37 artery F16-2276 Lumen;M2 LRH 37 artery F16-2276;1.99158196144953;19.3766752259361;0.25748588194678;0.257512523995959;0.257592427111483;0.257725522221611;0.257911694273918;0.258150782335958;0.258442579736043;0.258786834244028;0.259183248291915;0.259631479234081;0.26013113964687;0…
Locomotion;442.633333333333;461.566666666667;18.9333333333333;M2 LRH 37 #16;1.15866750476684;2.15054463439378;Artery;Lumen;M2 LRH 37 artery F16-2276 Lumen;M2 LRH 37 artery F16-2276;1.99158196144953;19.3766752259361;0.00272500669288024;0.00280027497648166;0.00302571715834022;0.00340024826173303;0.00392207006344811;0.00458868609992051;0.00539692247529926;0.00634295427367418;0.00742233732507484;0.00…
Locomotion;474.533333333333;487.833333333333;13.3;M2 LRH 37 #18;1.55847422803432;2.54057721096729;Artery;Lumen;M2 LRH 37 artery F16-2276 Lumen;M2 LRH 37 artery F16-2276;1.99158196144953;19.3766752259361;9.51297963812579e-05;0.000119878363898137;0.000194073976798308;0.000317566472917202;0.000490105937651954;0.000711343236488075;0.000980830758579548;0.0012980233694357;0.00166227957022706;0.00207286…
Locomotion;498.1;522.966666666667;24.8666666666667;M2 LRH 37 #20;1.21774990636085;2.64615185939925;Artery;Lumen;M2 LRH 37 artery F16-2276 Lumen;M2 LRH 37 artery F16-2276;1.99158196144953;19.3766752259361;0.1060467140761;0.106143540129587;0.106433687934423;0.106916168647905;0.107589341579422;0.108450925165226;0.109498012142478;0.11072708873566;0.112134057620152;0.113714264383288;0.115462527163158;…
Locomotion;538;543.333333333333;5.33333333333337;M2 LRH 37 #22;1.90220016874149;3.86671068065635;Artery;Lumen;M2 LRH 37 artery F16-2276 Lumen;M2 LRH 37 artery F16-2276;1.99158196144953;19.3766752259361;0.666023182612487;0.666019673215811;0.66600914461568;0.665991595592578;0.66596702411422;0.665935427335926;0.665896801601132;0.665851142442059;0.665798444580521;0.665738701928895;0.665671907591234;0…
Locomotion;548.6;568.033333333333;19.4333333333333;M2 LRH 37 #23;1.05739836806492;2.29799948924757;Artery;Lumen;M2 LRH 37 artery F16-2276 Lumen;M2 LRH 37 artery F16-2276;1.99158196144953;19.3766752259361;0.090092065751079;0.0906738686789902;0.0924166377636501;0.0953124697193398;0.0993482449831676;0.104505706165507;0.110761567045472;0.118087651285446;0.126451059815615;0.135814365625948;0.146135834…
Locomotion;573.7;580.733333333333;7.0333333333333;M2 LRH 37 #24;1.86562444915619;4.91233758513664;Artery;Lumen;M2 LRH 37 artery F16-2276 Lumen;M2 LRH 37 artery F16-2276;1.99158196144953;19.3766752259361;0.112173389208971;0.112182592444107;0.112210195067599;0.112256175841815;0.112320499391709;0.112403116236327;0.112503962832842;0.112622961633115;0.112760021152676;0.112915036052084;0.11308788723056…
Locomotion;587.6;592.933333333333;5.33333333333326;M2 LRH 37 #25;0.27536708013698;0.461539049112986;Artery;Lumen;M2 LRH 37 artery F16-2276 Lumen;M2 LRH 37 artery F16-2276;1.99158196144953;19.3766752259361;0.564095146893573;0.564086484639972;0.564060496677464;0.564017179411067;0.563956526852634;0.563878530626092;0.563783179974772;0.563670461770829;0.563540360526733;0.563392858408861;0.563227935253…
NREM;10;80;70;M2 QOE 07 #1;0.0565394625465349;0.0903881074125402;Artery;Lumen;M2 QOE 07 artery Q94-2406 Lumen;M2 QOE 07 artery Q94-2406;1.99158208044149;19.0156191658255;0.118030356258257;0.118739397155039;0.12076008196911;0.123786878355945;0.127354551611194;0.130897645075949;0.13382188747011;0.13557807476701;0.135729187079735;0.134003094360139;0.130325814740123;0.124833397961247;0.11786355215251…
NREM;90;110;20;M2 QOE 07 #2;0.210685730784017;0.153128112797534;Artery;Lumen;M2 QOE 07 artery Q94-2406 Lumen;M2 QOE 07 artery Q94-2406;1.99158208044149;19.0156191658255;0.0232716405112278;0.0233013566813615;0.0233905741343994;0.0235394994266222;0.0237484758977119;0.0240179822406661;0.0243486304034957;0.0247411627302833;0.0251964482280474;0.025715477828509;0.0262993585009381;0.0269493060643279;0.0…
NREM;135;165;30;M2 QOE 07 #3;0.200483468498687;0.106690150273765;Artery;Lumen;M2 QOE 07 artery Q94-2406 Lumen;M2 QOE 07 artery Q94-2406;1.99158208044149;19.0156191658255;0.00189680130354625;0.00257634919447987;0.00460678931233416;0.00796362807025802;0.0126064311023322;0.018479398786343;0.0255121583215261;0.0336207590234864;0.0427088541321877;0.0526690493830861;0.0633843959234371;0.074730002914918…
NREM;180;250;70;M2 QOE 07 #4;0.19111192078951;0.120171492506441;Artery;Lumen;M2 QOE 07 artery Q94-2406 Lumen;M2 QOE 07 artery Q94-2406;1.99158208044149;19.0156191658255;0.00973079972778188;0.0113658269875793;0.0162311354543075;0.0242075320077218;0.0350968233554653;0.0486226531550624;0.0644319854801127;0.0820975903649419;0.101122029327898;0.120943775646354;0.140946202915727;0.16047019520141;0.1788…
IS;250;290;40;M2 QOE 07 #5;0.0778969916778534;0.0830683996415336;Artery;Lumen;M2 QOE 07 artery Q94-2406 Lumen;M2 QOE 07 artery Q94-2406;1.99158208044149;19.0156191658255;0.518795546031101;0.517993704889657;0.515595062488809;0.511620188561655;0.506103121695534;0.499091003588905;0.490643568644078;0.480832491012984;0.469740592460292;0.457460916054784;0.444095672750609;0.429755070339248;0.41455603696…
Whisking;35.4;42.4666666666667;7.06666666666667;M3 KXK 01 #2;1.79821616060651;1.78079573781178;Artery;Lumen;M3 KXK 01 artery D81-5382 Lumen;M3 KXK 01 artery D81-5382;1.9915817829616;12.998018163982;3.49489577458671;3.4948239203888;3.49460835759124;3.49424908564393;3.4937461036472;3.4930994103775;3.49230900432327;3.49137488373126;3.49029704666279;3.48907549106039;3.4877102148245;3.48620121590025;3…
Locomotion;122.233333333333;150.1;27.8666666666667;M3 KXK 01 #5;1.59509234445183;2.14324703363717;Artery;Lumen;M3 KXK 01 artery D81-5382 Lumen;M3 KXK 01 artery D81-5382;1.9915817829616;12.998018163982;2.52844763212034;2.52812064379108;2.52713700277757;2.52548870416547;2.5231624834605;2.52013993198033;2.51639765808619;2.51190749390884;2.50663674708671;2.5005484968685;2.49360193373637;2.48575274147…
Whisking;161.566666666667;164.8;3.23333333333335;M3 KXK 01 #7;1.43386516342643;1.84878167470668;Artery;Lumen;M3 KXK 01 artery D81-5382 Lumen;M3 KXK 01 artery D81-5382;1.9915817829616;12.998018163982;0.707232925490559;0.707234017013536;0.707237291279268;0.707242747389601;0.707250383847808;0.707260198558883;0.707272188829952;0.707286351370809;0.707302682294554;0.707321177118369;0.707341830764393;0.…
Locomotion;266.433333333333;272.733333333333;6.30000000000001;M3 KXK 01 #10;1.78480146402542;3.33655052316727;Artery;Lumen;M3 KXK 01 artery D81-5382 Lumen;M3 KXK 01 artery D81-5382;1.9915817829616;12.998018163982;0.126566166470304;0.126570841915321;0.126584866568415;0.126608235386291;0.126640939965241;0.126682968543816;0.126734306006573;0.126794933888882;0.126864830382796;0.126943970343991;0.1270…
Locomotion;573.4;589.066666666667;15.6666666666667;M3 KXK 01 #12;2.03066682874424;3.31330196702929;Artery;Lumen;M3 KXK 01 artery D81-5382 Lumen;M3 KXK 01 artery D81-5382;1.9915817829616;12.998018163982;0.0410352601443725;0.0410081709875508;0.0409270303645666;0.0407922183627789;0.0406043669429503;0.0403643576654688;0.0400733185140404;0.0397326198238912;0.0393438693236188;0.0389089063019902;0.03842…
IS;143;166;23;M4 ROF 10 #2;0.103854837021188;0.0438941066694536;Artery;Lumen;M4 ROF 10 artery S65-5390 Lumen;M4 ROF 10 artery S65-5390;1.99158196144953;10.1095696830971;0.240971959923599;0.24113612439884;0.241627541823849;0.242442996789685;0.243577172075022;0.245022710741669;0.246770301888118;0.248808788902952;0.251125298760016;0.253705390619714;0.256533221749777;0.259591728557913;0.2628628203409…
NREM;246;270;24;M4 ROF 10 #4;0.0888400600233686;0.0483334458445375;Artery;Lumen;M4 ROF 10 artery S65-5390 Lumen;M4 ROF 10 artery S65-5390;1.99158196144953;10.1095696830971;0.0173895792797659;0.0177454821659114;0.0188139427703426;0.020597207610505;0.0230989898504317;0.0263244228852186;0.0302799956242211;0.0349734697398615;0.0404137792279688;0.0466109127065708;0.0535757789634077;0.0613200563484037;…
IS;192;208;16;M2 PRT 20 #1;0.125983687120792;-0.00729443594752265;Artery;Lumen;M2 PRT 20 artery B73-2690 Lumen;M2 PRT 20 artery B73-2690;1.99158196144953;12.998018163982;1.9511728619437;1.95147570406678;1.95238544075297;1.95390569634075;1.95604248927473;1.95880419901962;1.96220151992637;1.96624740223593;1.97095698045837;1.97634748941575;1.98243816828763;1.9892501530466;1.99680635771872;2.00513134…
NREM;407;438;31;M2 PRT 20 #4;0.357227965937025;0.0589140142467168;Artery;Lumen;M2 PRT 20 artery B73-2690 Lumen;M2 PRT 20 artery B73-2690;1.99158196144953;12.998018163982;0.475174495818737;0.474975289201089;0.474376379349839;0.473373934291954;0.471961693445933;0.470131154335589;0.467871829336699;0.465171567897595;0.462016938504256;0.45839366358592;0.454287099596437;0.44968275367569;0.4445668276078…
NREM;492;537;45;M2 PRT 20 #5;0.239257057897609;0.0488728038770836;Artery;Lumen;M2 PRT 20 artery B73-2690 Lumen;M2 PRT 20 artery B73-2690;1.99158196144953;12.998018163982;0.242672039424532;0.246539167624256;0.258050626893468;0.276939125391304;0.302767377324157;0.334940127178542;0.372720440567202;0.415249742171587;0.46157096543461;0.510654085483134;0.561423239377778;0.612784598333119;0.663654146086…
NREM;552;583;31;M2 PRT 20 #6;0.155557946986053;0.0341518502495646;Artery;Lumen;M2 PRT 20 artery B73-2690 Lumen;M2 PRT 20 artery B73-2690;1.99158196144953;12.998018163982;0.0108055742621128;0.0111717141509297;0.0122700213367762;0.0141001104696548;0.0166611821759357;0.0199517962646079;0.0239695716203245;0.0287108293172467;0.0341701990046782;0.0403402112892289;0.0472109005476029;0.0547694432639402;0…
NREM;10;70;60;M2 PRT 30 #1;0.279803642918043;-0.349380157517056;Artery;Lumen;M2 PRT 30 artery L97-1563 Lumen;M2 PRT 30 artery L97-1563;1.99158208044149;15.1643545246456;0.01342659806297;0.0133585615834239;0.0131561849941815;0.0128247056471542;0.0123729742832602;0.0118136114936781;0.0111631745760535;0.0104422838395872;0.00967564563164377;0.00889190116128246;0.00812322758958843;0.00740462300089846;…
IS;70;85;15;M2 PRT 30 #2;0.248876988190546;-0.307982208490661;Artery;Lumen;M2 PRT 30 artery L97-1563 Lumen;M2 PRT 30 artery L97-1563;1.99158208044149;15.1643545246456;0.00905989279765967;0.00906355583913132;0.00907460524050286;0.00909322165488237;0.00911970557624164;0.00915447644232881;0.00919807136831736;0.00925114350103852;0.00931445998113636;0.00938889949826226;0.00947544942254692;0.0095752024…
NREM;125;180;55;M2 PRT 30 #3;0.263668569009571;-0.245705314678605;Artery;Lumen;M2 PRT 30 artery L97-1563 Lumen;M2 PRT 30 artery L97-1563;1.99158208044149;15.1643545246456;0.000612735425188945;0.00064284306684342;0.000732442979252176;0.000879394532512051;0.0010802203804137;0.00133022760218428;0.00162365094906492;0.00195379728334021;0.00231317126823572;0.00269356721180816;0.00308612026662959;0.0034…
IS;180;200;20;M2 PRT 30 #4;0.232781276493522;-0.183617068246662;Artery;Lumen;M2 PRT 30 artery L97-1563 Lumen;M2 PRT 30 artery L97-1563;1.99158208044149;15.1643545246456;0.039594384371887;0.0396192634015252;0.0396938175809051;0.0398177985813561;0.0399907938498239;0.040212228590776;0.0404813685205749;0.0407973233742217;0.04115905113891;0.0415653629835729;0.0420149288486091;0.0425062836552647;0.0430…
NREM;393;483;90;M2 PRT 30 #8;0.254832253050973;0.0175050160901472;Artery;Lumen;M2 PRT 30 artery L97-1563 Lumen;M2 PRT 30 artery L97-1563;1.99158208044149;15.1643545246456;0.00568070993011509;0.00554669730060637;0.00516856901453262;0.00461381509777599;0.00398152244929847;0.00338472861757189;0.00293021079945882;0.00269931817559344;0.00273335986481465;0.00302634990840555;0.00352667636650513;0.004147…
NREM;532;589;57;M2 PRT 30 #9;0.37490752249699;0.114294574741255;Artery;Lumen;M2 PRT 30 artery L97-1563 Lumen;M2 PRT 30 artery L97-1563;1.99158208044149;15.1643545246456;0.0536198123146953;0.0541386408861338;0.0556702847921676;0.058141239874011;0.0614323739151841;0.0653838843289538;0.0698020264696747;0.0744673928371464;0.0791444534321791;0.083591997108465;0.0875740474610743;0.0908707706425499;0.09…
Whisking;22.9333333333333;26.4;3.46666666666667;M3 KXK 06 #2;1.42567523883781;2.09020681267805;Artery;Lumen;M3 KXK 06 artery U42-9105 Lumen;M3 KXK 06 artery U42-9105;1.99158196144953;9.6281616029496;0.140773885251739;0.140774515875563;0.140776407461065;0.140779559152669;0.140783969524648;0.14078963658148;0.140796557758341;0.140804729921736;0.14081414937028;0.140824811835609;0.140836712483439;0.14…
Locomotion;26.4;35.1666666666667;8.76666666666667;M3 KXK 06 #3;1.4537575568234;2.76475990961989;Artery;Lumen;M3 KXK 06 artery U42-9105 Lumen;M3 KXK 06 artery U42-9105;1.99158196144953;9.6281616029496;0.0247196239781968;0.0247183598788903;0.0247145666783317;0.0247082416721961;0.0246993803639153;0.0246879764806113;0.0246740219953528;0.0246575071556842;0.0246384205183607;0.0246167489902112;0.0245924…
Whisking;175.3;183.233333333333;7.93333333333331;M3 KXK 06 #5;1.37337144454828;2.51529796150741;Artery;Lumen;M3 KXK 06 artery U42-9105 Lumen;M3 KXK 06 artery U42-9105;1.99158196144953;9.6281616029496;0.000616695897038937;0.000616889628307939;0.000617470802505772;0.000618439360999913;0.000619795206686118;0.000621538204912534;0.000623668184771787;0.000626184940759438;0.000629088234796579;0.00063237…
Locomotion;183.233333333333;193.433333333333;10.2;M3 KXK 06 #6;1.14499624091782;2.21528888617185;Artery;Lumen;M3 KXK 06 artery U42-9105 Lumen;M3 KXK 06 artery U42-9105;1.99158196144953;9.6281616029496;0.378407723067741;0.378384348628453;0.378314234860306;0.378197410410695;0.378033922999075;0.377823839377685;0.377567245276631;0.377264245333386;0.376914963006794;0.376519540475671;0.37607813852214;0…
Whisking;204.266666666667;213.6;9.33333333333331;M3 KXK 06 #8;1.49347773599265;2.69327738829321;Artery;Lumen;M3 KXK 06 artery U42-9105 Lumen;M3 KXK 06 artery U42-9105;1.99158196144953;9.6281616029496;0.00668919671527605;0.00669060686281297;0.00669483722125177;0.00670188753679168;0.00671175738179224;0.00672444614782655;0.00673995303598005;0.00675827704441868;0.00677941695325751;0.00680337130676722…
Locomotion;213.6;218.7;5.09999999999999;M3 KXK 06 #9;1.45376971553633;2.98813191915093;Artery;Lumen;M3 KXK 06 artery U42-9105 Lumen;M3 KXK 06 artery U42-9105;1.99158196144953;9.6281616029496;0.00198796816877922;0.00198797178923019;0.0019879826466032;0.00198800072899435;0.00198802601657667;0.00198805848161933;0.00198809808851455;0.00198814479381218;0.00198819854626183;0.00198825928686264;0.0019883…
Whisking;218.7;222.866666666667;4.16666666666669;M3 KXK 06 #10;1.55717327394651;1.62088656018433;Artery;Lumen;M3 KXK 06 artery U42-9105 Lumen;M3 KXK 06 artery U42-9105;1.99158196144953;9.6281616029496;1.23069513891244e-17;1.02070814260143e-06;4.0826787798162e-06;9.18545056315235e-06;1.63282546556616e-05;2.55100148477966e-05;3.6729347719565e-05;4.99845628489794e-05;6.52736630667506e-05;8.259434475…
Whisking;320.966666666667;337.8;16.8333333333334;M3 KXK 06 #13;1.56455456782076;2.62030755066205;Artery;Lumen;M3 KXK 06 artery U42-9105 Lumen;M3 KXK 06 artery U42-9105;1.99158196144953;9.6281616029496;0.00506591679644418;0.00507290394882881;0.00509385557847611;0.00512874213056867;0.00517751410708428;0.00524010171123899;0.00531641435851719;0.00540634006296776;0.00550974470974158;0.0056264712270049…
Whisking;555;561.933333333333;6.93333333333328;M3 KXK 06 #16;1.47645509802296;1.81258072263616;Artery;Lumen;M3 KXK 06 artery U42-9105 Lumen;M3 KXK 06 artery U42-9105;1.99158196144953;9.6281616029496;0.000934078393886472;0.000937292164739544;0.000946930516888467;0.000962984572125572;0.000985439543462108;0.00101427475015225;0.00104946363870238;0.00109097380984156;0.00113876705142184;0.0011927993772…
Locomotion;575.533333333333;597.666666666667;22.1333333333333;M3 KXK 06 #18;1.48197326689135;2.59219375947215;Artery;Lumen;M3 KXK 06 artery U42-9105 Lumen;M3 KXK 06 artery U42-9105;1.99158196144953;9.6281616029496;2.70153880460644e-05;5.77731689811254e-05;0.000149974931796987;0.000303406057330149;0.000517709250994636;0.000792385153459852;0.0011267932047639;0.00152015277072383;0.0019715445426105;0…
IS;125;144;19;M2 IMB 06 #1;-0.00144402171609616;-0.0328217760574824;Artery;Lumen;M2 IMB 06 artery B39-5268 Lumen;M2 IMB 06 artery B39-5268;1.9915817829616;27.239673868345;0.0578106968091305;0.0577776539269418;0.057678615672733;0.0575138529011234;0.0572838159598258;0.056989133079234;0.056630608126966;0.0562092177364377;0.0557261078210737;0.0551825894882456;0.0545801343694592;0.0539203693856695;0.0…
IS;326;359;33;M2 IMB 06 #3;-0.0422984885531139;0.0479090904215649;Artery;Lumen;M2 IMB 06 artery B39-5268 Lumen;M2 IMB 06 artery B39-5268;1.9915817829616;27.239673868345;0.00369671292938487;0.00371474083241518;0.00376849965344372;0.00385702010423403;0.00397870453907812;0.00413135341052247;0.00431220171845949;0.0045179648722914;0.00474489323250153;0.004988834454062;0.00524530262189383;0.00550955305…
Whisking;12.1666666666667;18.4333333333333;6.26666666666667;M2 LRH 27 #1;0.774707212053069;1.05207214022707;Artery;Lumen;M2 LRH 27 artery M43-4467 Lumen;M2 LRH 27 artery M43-4467;1.99158190195355;12.2759060437607;0.000838919473906132;0.000899279957157819;0.00108033541733919;0.00138200789942013;0.00180416752393755;0.00234663255534676;0.00300916949765382;0.00379149321726745;0.00469326709299529;0.00…
Locomotion;44.7333333333333;105.1;60.3666666666667;M2 LRH 27 #3;1.81863597627351;2.21687791102952;Artery;Lumen;M2 LRH 27 artery M43-4467 Lumen;M2 LRH 27 artery M43-4467;1.99158190195355;12.2759060437607;0.0547302882593407;0.0544762577310859;0.0537188820877171;0.0524722755728922;0.0507598405571411;0.0486140540611286;0.0460761115145716;0.0431953823359401;0.0400286340615983;0.0366389921166787;0.0330…
Whisking;105.1;110.5;5.40000000000001;M2 LRH 27 #4;4.53692459175001;0.984975250262964;Artery;Lumen;M2 LRH 27 artery M43-4467 Lumen;M2 LRH 27 artery M43-4467;1.99158190195355;12.2759060437607;1.26632556882769;1.266315959141;1.26628712471929;1.2662390495021;1.26617170673523;1.26608505899062;1.26597905819421;1.26585364566161;1.26570875214176;1.26554429786839;1.26536019261936;1.26515633578374;1.26493…
Locomotion;110.5;208;97.5;M2 LRH 27 #5;5.0650763633533;3.0291199102594;Artery;Lumen;M2 LRH 27 artery M43-4467 Lumen;M2 LRH 27 artery M43-4467;1.99158190195355;12.2759060437607;0.0113530714577508;0.011404283535753;0.0115410839664003;0.0117166001998916;0.011863953637707;0.01191030328365;0.0117916537295971;0.0114651664220127;0.0109165128779952;0.0101611528475619;0.00923990959159488;0.008210445087128…
Whisking;208;213.033333333333;5.03333333333333;M2 LRH 27 #6;2.12504422572442;0.722799728898017;Artery;Lumen;M2 LRH 27 artery M43-4467 Lumen;M2 LRH 27 artery M43-4467;1.99158190195355;12.2759060437607;1.25502986926022;1.25499478465791;1.25488953634074;1.25471414079678;1.25446862550177;1.25415302891241;1.25376740045711;1.25331180052404;1.25278630044652;1.25219098248582;1.25152593981124;1.2507912764…
Locomotion;213.033333333333;233.533333333333;20.5;M2 LRH 27 #7;5.1921228818295;1.40620130522685;Artery;Lumen;M2 LRH 27 artery M43-4467 Lumen;M2 LRH 27 artery M43-4467;1.99158190195355;12.2759060437607;0.0137589215650125;0.0137695676906323;0.0138015045904535;0.013854727668291;0.0139292287148215;0.0140249950909191;0.0141420085979949;0.0142802440489049;0.0144396675567167;0.0146202345622314;0.0148218…
Whisking;242.866666666667;267.166666666667;24.3;M2 LRH 27 #9;1.82157856838779;0.500074770385616;Artery;Lumen;M2 LRH 27 artery M43-4467 Lumen;M2 LRH 27 artery M43-4467;1.99158190195355;12.2759060437607;9.48087977165858e-05;0.000103985270706528;0.000131539991481152;0.000177548986520727;0.000242139370317008;0.000325489951395434;0.000427832081664129;0.000549450749885101;0.000690685920115889;0.0008519…
Whisking;274.066666666667;278.166666666667;4.10000000000002;M2 LRH 27 #10;0.583444156282259;0.118007427566531;Artery;Lumen;M2 LRH 27 artery M43-4467 Lumen;M2 LRH 27 artery M43-4467;1.99158190195355;12.2759060437607;0.0817904896395598;0.0817931808236229;0.0818012537229777;0.0818147063805998;0.0818335355353233;0.0818577366226521;0.0818873037758969;0.0819222298276359;0.0819625063114973;0.08200812346…
Locomotion;436.166666666667;449.866666666667;13.7;M2 LRH 27 #13;3.06494452862089;4.0113445960794;Artery;Lumen;M2 LRH 27 artery M43-4467 Lumen;M2 LRH 27 artery M43-4467;1.99158190195355;12.2759060437607;0.339715312745182;0.339664202244777;0.339510917994135;0.339255601705816;0.338898489418465;0.338439911272889;0.337880291197589;0.337220146502806;0.336460087381852;0.335600816318309;0.334643127397446…
Locomotion;458.833333333333;515.766666666667;56.9333333333333;M2 LRH 27 #15;2.92858019055421;2.71944779358249;Artery;Lumen;M2 LRH 27 artery M43-4467 Lumen;M2 LRH 27 artery M43-4467;1.99158190195355;12.2759060437607;0.000939612338895144;0.000950582177492579;0.000982962064887993;0.00103524780636921;0.00110519787358687;0.00119017570618711;0.00128752758129813;0.00139491721618712;0.00151054353817509;0…
Locomotion;526.8;556.9;30.1;M2 LRH 27 #17;2.0942463963126;2.94599517263124;Artery;Lumen;M2 LRH 27 artery M43-4467 Lumen;M2 LRH 27 artery M43-4467;1.99158190195355;12.2759060437607;0.000951761563764549;0.000952116839708334;0.000953027429862396;0.000954037324673362;0.000954418413935162;0.000953216826452904;0.000949314832366482;0.000941505483050733;0.000928576561250358;0.000909399954101143;0.0008830…
IS;112;154;42;M2 TCJ 13 #1;0.0591473114202643;0.0579398917728052;Artery;Lumen;M2 TCJ 13 artery R74-4504 Lumen;M2 TCJ 13 artery R74-4504;1.99158190195355;12.7573141239082;0.0597890059519123;0.0595179415192863;0.058711767299171;0.0573913507702995;0.055590841845324;0.0533567406999518;0.0507466164159022;0.0478275009124725;0.044673990602147;0.0413660966212391;0.0379868931892399;0.0346200223529819;0.03…
IS;271;287;16;M2 TCJ 13 #3;0.00838176092726624;0.0836147657846746;Artery;Lumen;M2 TCJ 13 artery R74-4504 Lumen;M2 TCJ 13 artery R74-4504;1.99158190195355;12.7573141239082;0.65388922323945;0.653639117455804;0.652889154868112;0.651640399883694;0.649894626863594;0.647654320618533;0.644922677048945;0.641703603875509;0.638001721392317;0.633822363161279;0.629171576553753;0.624056123033816;0.61848347806…
IS;346;376;30;M2 TCJ 13 #4;-0.0248924854507305;0.0124212711593545;Artery;Lumen;M2 TCJ 13 artery R74-4504 Lumen;M2 TCJ 13 artery R74-4504;1.99158190195355;12.7573141239082;0.291455934836762;0.29114660079079;0.290219406723796;0.288676789012515;0.286522848530005;0.283763410017049;0.280406103221414;0.276460463852193;0.271938051878519;0.266852584214114;0.261220078378217;0.25505900331607;0.248390433205…
NREM;402;442;40;M2 TCJ 13 #6;0.0187779280527869;0.057536471674149;Artery;Lumen;M2 TCJ 13 artery R74-4504 Lumen;M2 TCJ 13 artery R74-4504;1.99158190195355;12.7573141239082;0.0955786742828554;0.0956296640600147;0.0957875874784072;0.0960671612381855;0.096492431217431;0.0970960608143202;0.0979183568067779;0.0990060540785412;0.100410885551164;0.102187967949215;0.104394037579822;0.107085573149084;0.110…
IS;442;467;25;M2 TCJ 13 #7;0.0311615531782861;0.101688274891702;Artery;Lumen;M2 TCJ 13 artery R74-4504 Lumen;M2 TCJ 13 artery R74-4504;1.99158190195355;12.7573141239082;0.490563092471592;0.490507722916005;0.49034199069455;0.490067018552502;0.489684655839479;0.489197446028624;0.488608581952492;0.487921849448915;0.48714156028613;0.486272475396702;0.485319719591609;0.484288689047114;0.48318495295597…
NREM;503;580;77;M2 TCJ 13 #8;0.0644098805423643;0.0673307761281408;Artery;Lumen;M2 TCJ 13 artery R74-4504 Lumen;M2 TCJ 13 artery R74-4504;1.99158190195355;12.7573141239082;0.000220156991761718;0.00152049616452719;0.00533934807619169;0.0114380151279891;0.019443597466374;0.0288828334591329;0.0392229935689708;0.0499146733802509;0.060431456585691;0.0703022945076464;0.0791338771048051;0.08662197605357…
IS;580;600;20;M2 TCJ 13 #9;0.0550726010616631;0.0825767246240645;Artery;Lumen;M2 TCJ 13 artery R74-4504 Lumen;M2 TCJ 13 artery R74-4504;1.99158190195355;12.7573141239082;0.000463328472977963;0.000719882891461884;0.00148896623885103;0.00276884023187242;0.00455661252956513;0.00684824391184142;0.00963855829328409;0.0129212555364094;0.0166889270189932;0.0209330739008566;0.0256441280268174;0.030811475…
IS;10;35;25;M3 LCE 20 #1;0.00368869484187484;0.017204816822947;Artery;Lumen;M3 LCE 20 artery G83-2542 Lumen;M3 LCE 20 artery G83-2542;1.99158172346563;11.7944979636133;0.0991641770290995;0.0991266475319352;0.0990158362329978;0.0988370682365671;0.0985991968474756;0.098314569780459;0.0979989799239331;0.0976715988324888;0.0973548907448937;0.0970745046482309;0.0968591417493819;0.0967403956837703;0.09…
IS;110;148;38;M3 LCE 20 #2;-0.0144295570190197;0.0144973073875709;Artery;Lumen;M3 LCE 20 artery G83-2542 Lumen;M3 LCE 20 artery G83-2542;1.99158172346563;11.7944979636133;0.0239082806962351;0.024286678306085;0.0254192024369442;0.0272978599430371;0.0299093733488083;0.0332352518227328;0.0372518987819688;0.0419307634528294;0.0472385445624914;0.0531374543688713;0.0595855503841337;0.0665371404093406;0…
NREM;183;229;46;M3 LCE 20 #4;0.0583692407596676;0.0248066798023553;Artery;Lumen;M3 LCE 20 artery G83-2542 Lumen;M3 LCE 20 artery G83-2542;1.99158172346563;11.7944979636133;0.778449745139131;0.781341501265396;0.790018454831834;0.804484430311027;0.824741771235423;0.850785546142839;0.8825959264324;0.920129193447747;0.963307918619649;1.01201091710402;1.06606359878446;1.12522932930894;1.18920236845201…
IS;229;270;41;M3 LCE 20 #5;0.0892086127137136;0.00772439668719574;Artery;Lumen;M3 LCE 20 artery G83-2542 Lumen;M3 LCE 20 artery G83-2542;1.99158172346563;11.7944979636133;0.886047020342379;0.890752802145673;0.904827526409248;0.928143747569571;0.960490446622885;1.0015751071847;1.0510266024561;1.10839887174869;1.17317535676311;1.24477415801678;1.32255386080072;1.40581996812635;1.49383186579042;1.58…
IS;311;331;20;M3 LCE 20 #7;-0.0213795555552042;0.0289486544254629;Artery;Lumen;M3 LCE 20 artery G83-2542 Lumen;M3 LCE 20 artery G83-2542;1.99158172346563;11.7944979636133;2.15019085290539;2.14904585798627;2.1456139328569;2.13990425007349;2.13193207598973;2.12171873878689;2.10929158349928;2.0946839138247;2.07793492045912;2.05908959565065;2.03819863363227;2.01531831656628;1.99051038561756;1.9638418…
NREM;336;383;47;M3 LCE 20 #8;0.140157046512371;0.00104260725253858;Artery;Lumen;M3 LCE 20 artery G83-2542 Lumen;M3 LCE 20 artery G83-2542;1.99158172346563;11.7944979636133;0.604868561300405;0.604601353962535;0.603796429281952;0.602444151799957;0.600529355322134;0.598032628914486;0.594932014184545;0.591205018862776;0.586830835475362;0.581792644705751;0.576079881285266;0.569690345807001;0.562632058…
IS;383;414;31;M3 LCE 20 #9;0.126650030860742;0.0270743766778791;Artery;Lumen;M3 LCE 20 artery G83-2542 Lumen;M3 LCE 20 artery G83-2542;1.99158172346563;11.7944979636133;0.866031054059455;0.866015627420885;0.865968348905297;0.865886255322803;0.865764515975302;0.865596592133836;0.86537445541438;0.865088860180837;0.864729663750364;0.864286186863825;0.863747605635169;0.863103365036183;0.8623436029412…
REM;440;580;140;M3 LCE 20 #10;0.174336678222123;0.0159589556943036;Artery;Lumen;M3 LCE 20 artery G83-2542 Lumen;M3 LCE 20 artery G83-2542;1.99158172346563;11.7944979636133;0.403521906628344;0.393019025144622;0.362316924435016;0.31412703900517;0.25373708843527;0.189525777356188;0.132668804199505;0.095579606251433;0.0891254312383404;0.119298551009525;0.184515806714081;0.274770193307618;0.3733330198…
IS;0;45;45;M3 CKH 09 #1;0.263887213453263;0.362742854337063;Artery;Lumen;M3 CKH 09 artery F16-2276 Lumen;M3 CKH 09 artery F16-2276;1.99158208044149;25.9960363279639;0.000358641896880985;0.000421369074819424;0.000608211872056373;0.000915218846471068;0.00133601604065804;0.00186211054242187;0.00248328825807127;0.00318808095891739;0.00396427359293291;0.00479942076430509;0.00568134129532206;0.00659856…
IS;175;200;25;M3 CKH 09 #2;0.23001094686118;0.132903568732462;Artery;Lumen;M3 CKH 09 artery F16-2276 Lumen;M3 CKH 09 artery F16-2276;1.99158208044149;25.9960363279639;0.0117250231400272;0.0117611395045301;0.0118691877020636;0.0120482669528564;0.012296882321525;0.0126129542780238;0.0129938321099613;0.013436311208181;0.0139366542466793;0.0144906162721098;0.0150934737065315;0.0157400572491215;0.0164…
NREM;220;265;45;M3 CKH 09 #3;0.208629435506624;0.139188774161752;Artery;Lumen;M3 CKH 09 artery F16-2276 Lumen;M3 CKH 09 artery F16-2276;1.99158208044149;25.9960363279639;0.0005662662084356;0.000581376437444059;0.000627781738418714;0.000708673507735976;0.000829263011690554;0.000996621304096657;0.00121945821687181;0.00150784372199342;0.00187287615007716;0.00232630307071495;0.0028801020719975;0.0035…
IS;270;300;30;M3 CKH 09 #4;0.13517504364229;0.121125583264088;Artery;Lumen;M3 CKH 09 artery F16-2276 Lumen;M3 CKH 09 artery F16-2276;1.99158208044149;25.9960363279639;0.00437613428252366;0.0043899384750282;0.00443120830916483;0.00449951773597437;0.00459416390039402;0.00471417782886464;0.00485833909153014;0.00502519414765316;0.00521307801227283;0.00542013882048502;0.00564436481445347;0.00588361323…
NREM;320;400;80;M3 CKH 09 #5;0.180553425165214;0.136096205866762;Artery;Lumen;M3 CKH 09 artery F16-2276 Lumen;M3 CKH 09 artery F16-2276;1.99158208044149;25.9960363279639;5.70424411722041e-05;0.000465872071456725;0.00164196858908764;0.0034423604685997;0.00565453770286375;0.00802993208266745;0.0103215463145712;0.0123188548989994;0.0138739174516578;0.0149146556262072;0.0154439836566772;0.01552634228…
IS;465;485;20;M3 CKH 09 #6;0.183984133844872;0.135026108652314;Artery;Lumen;M3 CKH 09 artery F16-2276 Lumen;M3 CKH 09 artery F16-2276;1.99158208044149;25.9960363279639;0.0121574524514035;0.0121573151087454;0.0121569013495367;0.0121562060496245;0.0121552208987695;0.0121539347416176;0.0121523340470375;0.012150403497977;0.0121481266920063;0.0121454869409021;0.0121424681560371;0.0121390558049831;0.01…
IS;545;600;55;M3 CKH 09 #8;0.109537888176045;0.138278631703059;Artery;Lumen;M3 CKH 09 artery F16-2276 Lumen;M3 CKH 09 artery F16-2276;1.99158208044149;25.9960363279639;0.0012707774883681;0.00132108266892639;0.00146881220097436;0.00170464664142826;0.00201382802195062;0.00237725060842751;0.00277285341520432;0.00317719600248531;0.00356708619413136;0.00392112793123117;0.00422106918331865;0.0044528520…
Locomotion;10;29.0333333333333;19.0333333333333;M2 LRH 12 #1;2.07169894366811;3.40979511782448;Artery;Lumen;M2 LRH 12 artery D18-2399 Lumen;M2 LRH 12 artery D18-2399;1.99158202094551;28.0821380086031;0.0286404819019125;0.0286271093859092;0.0285870130300304;0.028520256456966;0.0284269458560258;0.0283072302059066;0.028161301577674;0.0279893955091859;0.0277917914398505;0.0275688131924018;0.027320829…
Whisking;29.0333333333333;32.1333333333333;3.1;M2 LRH 12 #2;0.222331569163068;0.114333394652174;Artery;Lumen;M2 LRH 12 artery D18-2399 Lumen;M2 LRH 12 artery D18-2399;1.99158202094551;28.0821380086031;0.0371373831914276;0.0371373831917176;0.0371373831923882;0.0371373831934394;0.037137383194871;0.0371373831966829;0.0371373831988746;0.037137383201446;0.0371373832043966;0.037137383207726;0.037137383…
Locomotion;88.3666666666667;101.766666666667;13.4;M2 LRH 12 #5;2.66998317992071;4.3711082218151;Artery;Lumen;M2 LRH 12 artery D18-2399 Lumen;M2 LRH 12 artery D18-2399;1.99158202094551;28.0821380086031;0.013150038876058;0.0131527590586383;0.01316090269279;0.0131744191256227;0.0131932242273609;0.0132172008271417;0.0132461993196088;0.0132800384388107;0.0133185061949496;0.0133613609685975;0.013408332…
Locomotion;112.233333333333;148.4;36.1666666666667;M2 LRH 12 #7;2.38823744097146;3.70879972669534;Artery;Lumen;M2 LRH 12 artery D18-2399 Lumen;M2 LRH 12 artery D18-2399;1.99158202094551;28.0821380086031;0.00220720176138357;0.0022274079722163;0.00228773291063923;0.00238729860602072;0.00252465222649181;0.00269778202941152;0.00290414019802482;0.00314067298602265;0.0034038585990369;0.0036897531766987…
Locomotion;192.466666666667;234.666666666667;42.2;M2 LRH 12 #9;2.48864960226443;4.06709229945992;Artery;Lumen;M2 LRH 12 artery D18-2399 Lumen;M2 LRH 12 artery D18-2399;1.99158202094551;28.0821380086031;0.044606089996332;0.0446112581138248;0.0446271582123272;0.0446549806550928;0.0446967188733883;0.0447551804473867;0.0448339965522877;0.0449376242661494;0.0450713354273016;0.0452411854239945;0.045453…
Locomotion;297.933333333333;323.5;25.5666666666667;M2 LRH 12 #11;2.39663532516188;3.80389850506491;Artery;Lumen;M2 LRH 12 artery D18-2399 Lumen;M2 LRH 12 artery D18-2399;1.99158202094551;28.0821380086031;0.000542737708835865;0.0005460458887467;0.000555990482598874;0.000572630405515617;0.000596059727576708;0.000626401615165681;0.000663800093788511;0.00070840987005227;0.000760384508255867;0.0008198…
Locomotion;332.166666666667;354.2;22.0333333333333;M2 LRH 12 #13;2.30975801912043;5.0215813991913;Artery;Lumen;M2 LRH 12 artery D18-2399 Lumen;M2 LRH 12 artery D18-2399;1.99158202094551;28.0821380086031;0.00129435210045418;0.00129203030909835;0.0012851048621272;0.0012736951678457;0.00125799899979753;0.00123829064698344;0.00121491834544008;0.00118830101231558;0.00115892430942166;0.0011273360689338…
Whisking;354.2;359.366666666667;5.16666666666669;M2 LRH 12 #14;0.456399377683384;0.196548171241793;Artery;Lumen;M2 LRH 12 artery D18-2399 Lumen;M2 LRH 12 artery D18-2399;1.99158202094551;28.0821380086031;0.0212020845193318;0.0212019377392596;0.0212014974500922;0.0212007638053002;0.0211997370606077;0.0211984175739006;0.0211968058051002;0.0211949023159992;0.0211927077700619;0.0211902229321885;0.021…
Locomotion;359.366666666667;364.533333333333;5.16666666666669;M2 LRH 12 #15;0.57736475471076;0.970712253381328;Artery;Lumen;M2 LRH 12 artery D18-2399 Lumen;M2 LRH 12 artery D18-2399;1.99158202094551;28.0821380086031;0.0197267017370378;0.0197267017370907;0.0197267017371435;0.0197267017371962;0.0197267017372488;0.0197267017373012;0.0197267017373535;0.0197267017374057;0.0197267017374578;0.0197267017…
Locomotion;371.733333333333;377.233333333333;5.5;M2 LRH 12 #16;2.59471732357735;5.04880656397175;Artery;Lumen;M2 LRH 12 artery D18-2399 Lumen;M2 LRH 12 artery D18-2399;1.99158202094551;28.0821380086031;0.00096069508903864;0.000960792523994375;0.000961084719776949;0.000961571349266948;0.000962251867661963;0.000963125513071049;0.000964191307346015;0.000965448057148619;0.000966894355252446;0.0009685…
Whisking;377.233333333333;388.266666666667;11.0333333333333;M2 LRH 12 #17;0.654279821405342;0.207982820632425;Artery;Lumen;M2 LRH 12 artery D18-2399 Lumen;M2 LRH 12 artery D18-2399;1.99158202094551;28.0821380086031;0.0636413953435077;0.0636312312293195;0.0636007495143283;0.0635499820645106;0.0634789819306291;0.0633878232595716;0.063276601170495;0.063145431596047;0.0629944510890095;0.0628238165947…
Whisking;397.466666666667;401.4;3.93333333333334;M2 LRH 12 #19;0.772497146552814;0.0307597151805118;Artery;Lumen;M2 LRH 12 artery D18-2399 Lumen;M2 LRH 12 artery D18-2399;1.99158202094551;28.0821380086031;0.00635532195631669;0.00635527713664851;0.00635514269280392;0.00635491867035987;0.00635460514526078;0.00635420222379276;0.00635371004254764;0.00635312876837664;0.00635245859833376;0.006351699759…
Locomotion;401.4;419.7;18.3;M2 LRH 12 #20;2.21763682075409;4.37202709917626;Artery;Lumen;M2 LRH 12 artery D18-2399 Lumen;M2 LRH 12 artery D18-2399;1.99158202094551;28.0821380086031;0.0011004060953395;0.00110034880408168;0.00110017651396864;0.00109988798241728;0.00109948115975843;0.00109895322087594;0.00109830060887705;0.00109751909018023;0.00109660382024747;0.00109554941903953;0.00109435005513787…
Locomotion;464.2;478.6;14.4;M2 LRH 12 #23;2.33274665111895;4.44728196505544;Artery;Lumen;M2 LRH 12 artery D18-2399 Lumen;M2 LRH 12 artery D18-2399;1.99158202094551;28.0821380086031;0.0036332565456803;0.00363255930300998;0.00363046781985681;0.00362698283436546;0.00362210558847106;0.00361583784538815;0.00360818191399111;0.0035991406799815;0.00358871764370769;0.00357691696447141;0.00356374351112499;…
Whisking;489.4;493.9;4.5;M2 LRH 12 #25;1.6277806057726;0.82734831647606;Artery;Lumen;M2 LRH 12 artery D18-2399 Lumen;M2 LRH 12 artery D18-2399;1.99158202094551;28.0821380086031;0.034192278875596;0.0341916550068811;0.0341897834390377;0.0341866642875269;0.0341822977448096;0.0341766840803836;0.0341698236408372;0.0341617168499171;0.0341523642086107;0.0341417662952447;0.0341299237655969;0.034116837353…
Locomotion;512.433333333333;533.9;21.4666666666667;M2 LRH 12 #27;2.31244786498479;4.65662074785986;Artery;Lumen;M2 LRH 12 artery D18-2399 Lumen;M2 LRH 12 artery D18-2399;1.99158202094551;28.0821380086031;0.016480175164556;0.0164800357579474;0.0164795964485036;0.0164787941281493;0.0164775241513318;0.0164756411352394;0.0164729600767437;0.0164692577825188;0.0164642746075305;0.0164577164956426;0.0164…
Whisking;533.9;539.766666666667;5.86666666666667;M2 LRH 12 #28;0.409242452361999;0.343144665548006;Artery;Lumen;M2 LRH 12 artery D18-2399 Lumen;M2 LRH 12 artery D18-2399;1.99158202094551;28.0821380086031;0.000288497193368727;0.00028849734907979;0.000288497814096293;0.000288498582077001;0.000288499642467095;0.000288500980519003;0.000288502577321499;0.000288504409837028;0.000288506450947173;0.00028…
Locomotion;539.766666666667;546.366666666667;6.60000000000002;M2 LRH 12 #29;2.19665774798857;4.98483835495096;Artery;Lumen;M2 LRH 12 artery D18-2399 Lumen;M2 LRH 12 artery D18-2399;1.99158202094551;28.0821380086031;0.135606590846019;0.135606094290678;0.135604603300162;0.135602113904401;0.13559861949067;0.135594110809677;0.135588575984084;0.135582000519436;0.135574367317512;0.135565656692067;0.135…
Locomotion;554.8;577.833333333333;23.0333333333334;M2 LRH 12 #31;2.39309473748892;4.25081279799805;Artery;Lumen;M2 LRH 12 artery D18-2399 Lumen;M2 LRH 12 artery D18-2399;1.99158202094551;28.0821380086031;0.00834507350129715;0.00835386156808422;0.00838019787393235;0.00842399908411535;0.00848512746316222;0.00856339258576051;0.0086585536870466;0.00877032260831836;0.00889836728306783;0.00904231569812…
Locomotion;39.8666666666667;46.2666666666667;6.4;M2 VDX 15 #2;3.52059757258569;6.43707952693141;Artery;Lumen;M2 VDX 15 artery A43-3815 Lumen;M2 VDX 15 artery A43-3815;1.99158172346563;11.2328552034412;6.93707295387225;6.93684663866228;6.93616772895568;6.93503633262918;6.93345262946088;6.93141687110552;6.92892938105985;6.9259905546182;6.92260085881777;6.91876083237427;6.9144710856073;6.90973230035…
Whisking;99.2666666666667;104.033333333333;4.76666666666667;M2 VDX 15 #5;3.0961509107084;4.05068939582561;Artery;Lumen;M2 VDX 15 artery A43-3815 Lumen;M2 VDX 15 artery A43-3815;1.99158172346563;11.2328552034412;1.47364718196895;1.47371420969582;1.47391526592867;1.47425026985856;1.47471908683926;1.47532152844024;1.47605735252081;1.47692626332544;1.4779279116001;1.47906189472967;1.48032775689632;1.…
Whisking;134.466666666667;146.3;11.8333333333333;M2 VDX 15 #7;0.247036868627231;0.314279480985664;Artery;Lumen;M2 VDX 15 artery A43-3815 Lumen;M2 VDX 15 artery A43-3815;1.99158172346563;11.2328552034412;0.117115309154914;0.117088348614237;0.117007503789479;0.116872884999688;0.116684675861272;0.116443132915618;0.11614858510903;0.11580143312624;0.115402148579116;0.114951273052526;0.114449417009678;…
Whisking;179.1;185.833333333333;6.73333333333335;M2 VDX 15 #9;0.056238397995888;0.0680737829012249;Artery;Lumen;M2 VDX 15 artery A43-3815 Lumen;M2 VDX 15 artery A43-3815;1.99158172346563;11.2328552034412;0.18447580121725;0.184489399407133;0.184530188585012;0.184598152580404;0.184693264448678;0.184815486480313;0.184964770213854;0.185141056452582;0.185344275284857;0.185574346108175;0.18583117765690…
Locomotion;197.5;205.666666666667;8.16666666666666;M2 VDX 15 #12;2.24029160165026;6.66164093559232;Artery;Lumen;M2 VDX 15 artery A43-3815 Lumen;M2 VDX 15 artery A43-3815;1.99158172346563;11.2328552034412;12.1982243449625;12.1973073325441;12.1945566511006;12.1899733680877;12.1835592620135;12.1753168215613;12.1652492443622;12.1533604354167;12.1396550051671;12.1241382672204;12.1068162357218;12.08769…
Locomotion;211.533333333333;219.266666666667;7.73333333333335;M2 VDX 15 #13;1.96780809239312;7.2695352677205;Artery;Lumen;M2 VDX 15 artery A43-3815 Lumen;M2 VDX 15 artery A43-3815;1.99158172346563;11.2328552034412;4.27227566673993;4.27198314490694;4.27110569682434;4.26964367473915;4.2675976654934;4.26496849016981;4.26175720359606;4.25796509370801;4.2535936807723;4.24864471646895;4.24312018283435;…
Locomotion;230.766666666667;256.366666666667;25.6;M2 VDX 15 #15;2.26512882000994;6.62329854180463;Artery;Lumen;M2 VDX 15 artery A43-3815 Lumen;M2 VDX 15 artery A43-3815;1.99158172346563;11.2328552034412;0.03203956703392;0.0320069321462696;0.0319096420079953;0.0317495304112133;0.0315296212213779;0.0312540802299251;0.0309281488101749;0.030558060421673;0.0301509412825932;0.0297146967863275;0.0292578…
Whisking;261.9;267.533333333333;5.63333333333338;M2 VDX 15 #16;2.19353748769663;5.81386974491736;Artery;Lumen;M2 VDX 15 artery A43-3815 Lumen;M2 VDX 15 artery A43-3815;1.99158172346563;11.2328552034412;8.8726851902527;8.8724138668376;8.87159994312613;8.87024355885053;8.86834494685742;8.86590443304712;8.86292243628873;8.85939946831118;8.85533613356965;8.85073312908845;8.84559124427931;8.8399113607…
Locomotion;275.966666666667;281.933333333333;5.9666666666667;M2 VDX 15 #18;2.38115907500281;6.82274373842895;Artery;Lumen;M2 VDX 15 artery A43-3815 Lumen;M2 VDX 15 artery A43-3815;1.99158172346563;11.2328552034412;7.2705260514806;7.27027952449932;7.26953999085163;7.26830759252933;7.26658256613949;7.26436524283563;7.2616560482214;7.25845550222678;7.2547642189568;7.25058290651305;7.24591236678762;7…
Locomotion;290.566666666667;295.633333333333;5.06666666666666;M2 VDX 15 #20;0.011274182730777;0.583389075748395;Artery;Lumen;M2 VDX 15 artery A43-3815 Lumen;M2 VDX 15 artery A43-3815;1.99158172346563;11.2328552034412;0.0523887148246974;0.0523952797568508;0.0524149727639946;0.0524477884796268;0.0524937179615906;0.0525527486950916;0.0526248645969218;0.0527100460208874;0.0528082697644363;0.052919509…
Whisking;329.7;335.366666666667;5.66666666666669;M2 VDX 15 #23;0.153571477889435;0.157681366030164;Artery;Lumen;M2 VDX 15 artery A43-3815 Lumen;M2 VDX 15 artery A43-3815;1.99158172346563;11.2328552034412;0.098560041275959;0.0985659474214362;0.0985836621179078;0.0986131741496124;0.098654464832041;0.0987075080245736;0.0987722701481524;0.098848710207985;0.0989367798212497;0.0990364232497911;0.099147…
Locomotion;346.8;365.933333333333;19.1333333333333;M2 VDX 15 #25;1.86267581332091;5.60682998125222;Artery;Lumen;M2 VDX 15 artery A43-3815 Lumen;M2 VDX 15 artery A43-3815;1.99158172346563;11.2328552034412;8.09980722553754;8.09721153926025;8.08942707861127;8.07646164864241;8.05832829217443;8.03504534079656;8.00663648506746;7.97313086273284;7.93456316345583;7.89097374825069;7.84240878152323;7.788920…
Whisking;365.933333333333;375.066666666667;9.13333333333333;M2 VDX 15 #26;0.598657412268379;0.286673428104936;Artery;Lumen;M2 VDX 15 artery A43-3815 Lumen;M2 VDX 15 artery A43-3815;1.99158172346563;11.2328552034412;0.691415680659935;0.691410671165895;0.691395624958335;0.691370488889717;0.691335174439563;0.6912895578026;0.691233480012132;0.691166747098675;0.691089130283809;0.691000366209254;0.6909…
Locomotion;375.066666666667;380.6;5.53333333333336;M2 VDX 15 #27;3.08728685212521;7.06754688948488;Artery;Lumen;M2 VDX 15 artery A43-3815 Lumen;M2 VDX 15 artery A43-3815;1.99158172346563;11.2328552034412;9.62846995987911;9.6281691060761;9.62726659822933;9.6257625971658;9.6236573708814;9.62095129446709;9.61764485000572;9.61373862643952;9.60923331940787;9.6041297310562;9.59842876981526;9.5921314501…
Locomotion;387;393.766666666667;6.76666666666665;M2 VDX 15 #28;3.02097800355422;6.44522552975766;Artery;Lumen;M2 VDX 15 artery A43-3815 Lumen;M2 VDX 15 artery A43-3815;1.99158172346563;11.2328552034412;7.02929081249197;7.02892084551878;7.02781104716671;7.02596172521147;7.02337339247872;7.02004676664345;7.01598276994914;7.01118252884708;7.00564737355541;6.99937883753898;6.99237865690933;6.98464876…
Whisking;399.466666666667;404.066666666667;4.60000000000002;M2 VDX 15 #29;3.15384905764507;6.97143991598507;Artery;Lumen;M2 VDX 15 artery A43-3815 Lumen;M2 VDX 15 artery A43-3815;1.99158172346563;11.2328552034412;5.48575294179474;5.48564761941913;5.48533166343623;5.48480510736444;5.48406800706185;5.48312044071751;5.4819625088391;5.48059433423714;5.47901606200562;5.47722785949925;5.47522991630705;…
Locomotion;409.9;418.7;8.80000000000001;M2 VDX 15 #30;2.93120584769849;7.23785933488399;Artery;Lumen;M2 VDX 15 artery A43-3815 Lumen;M2 VDX 15 artery A43-3815;1.99158172346563;11.2328552034412;1.58296758295978;1.58286660085855;1.58256366703743;1.58205881901177;1.58135211944765;1.58044365637211;1.57933354346652;1.5780219204422;1.5765089534969;1.57479483585083;1.57287978836041;1.57076406020774;1.56…
Locomotion;431.2;450.033333333333;18.8333333333334;M2 VDX 15 #32;2.26113335982831;5.38538543765504;Artery;Lumen;M2 VDX 15 artery A43-3815 Lumen;M2 VDX 15 artery A43-3815;1.99158172346563;11.2328552034412;10.6478151465851;10.6457936364329;10.6397293707401;10.629623154355;10.6154763632295;10.5972909959638;10.5750697454424;10.5488160900396;10.5185344037266;10.4842300842702;10.445909698575;10.4035811…
Locomotion;465.466666666667;493.166666666667;27.7;M2 VDX 15 #34;2.84350292786158;6.93703836943474;Artery;Lumen;M2 VDX 15 artery A43-3815 Lumen;M2 VDX 15 artery A43-3815;1.99158172346563;11.2328552034412;1.10888040625924;1.10832574392907;1.10666355732926;1.10389923770784;1.10004173739647;1.095103520395;1.08910049360608;1.08205191914168;1.07398030825084;1.06491129754988;1.0548735083727;1.0438983901…
Locomotion;505.366666666667;528.8;23.4333333333333;M2 VDX 15 #36;2.75467911407051;7.17569839515624;Artery;Lumen;M2 VDX 15 artery A43-3815 Lumen;M2 VDX 15 artery A43-3815;1.99158172346563;11.2328552034412;1.01852412599095;1.01822794394565;1.01733864557951;1.01585399224663;1.01377031270567;1.01108259196819;1.0077845938904;1.0038690157422;0.999327672524672;0.994151708375373;0.988331832005833;0.98185…
Locomotion;536.6;547.366666666667;10.7666666666667;M2 VDX 15 #37;2.83429464279391;5.98509770650376;Artery;Lumen;M2 VDX 15 artery A43-3815 Lumen;M2 VDX 15 artery A43-3815;1.99158172346563;11.2328552034412;0.0030546910062083;0.00331797012378004;0.00410744313080515;0.00542201759400779;0.00725987480260586;0.00961847278130009;0.0124945505004083;0.0158841332751087;0.0197825393434947;0.0241843876108912;…
Whisking;547.366666666667;555.266666666667;7.89999999999998;M2 VDX 15 #38;0.482128662030103;0.234301934258317;Artery;Lumen;M2 VDX 15 artery A43-3815 Lumen;M2 VDX 15 artery A43-3815;1.99158172346563;11.2328552034412;0.00533264242072618;0.00533782572897781;0.00535337060501626;0.00537926191030312;0.00541547443901029;0.00546197295557442;0.00551871224717298;0.00558563719102304;0.00566268283637477;0.00…
Locomotion;555.266666666667;597.266666666667;42;M2 VDX 15 #39;2.52916984569846;6.76325972974101;Artery;Lumen;M2 VDX 15 artery A43-3815 Lumen;M2 VDX 15 artery A43-3815;1.99158172346563;11.2328552034412;0.157005138316627;0.157374658101328;0.158468536800307;0.160243301486057;0.162628367351866;0.165528750903958;0.168828690152419;0.172396006071646;0.176087009150585;0.179751735377262;0.183239288230215;…
IS;136;156;20;M4 JGE 14 #2;0.101368915013162;0.0771867736272578;Artery;Lumen;M4 JGE 14 artery C13-1733 Lumen;M4 JGE 14 artery C13-1733;1.99158196144953;10.5909777632446;0.876226507399807;0.876508229497804;0.87735428981389;0.878767361521278;0.880751870263511;0.883313949846913;0.886461380529906;0.890203510228086;0.894551159043628;0.899516507616156;0.905112969879442;0.911355050893991;0.9182581905092…
NREM;175;215;40;M4 JGE 14 #4;0.156068183938888;0.145376062669221;Artery;Lumen;M4 JGE 14 artery C13-1733 Lumen;M4 JGE 14 artery C13-1733;1.99158196144953;10.5909777632446;0.0492303992309152;0.0490077979508519;0.0483517826229404;0.0472972347896315;0.0459006959927662;0.0442380418742439;0.0424013547128405;0.0404951174611521;0.0386318795311743;0.0369275661439326;0.0354966181531367;0.0344471572402275;0…
IS;218;245;27;M4 JGE 14 #5;0.153120199261994;0.154920944914789;Artery;Lumen;M4 JGE 14 artery C13-1733 Lumen;M4 JGE 14 artery C13-1733;1.99158196144953;10.5909777632446;0.325105688712854;0.324910170092209;0.324324718347654;0.323352633083238;0.321999371337953;0.32027248486626;0.31818153378289;0.315737977995585;0.312955048216132;0.309847598677512;0.306431943987684;0.302725682813404;0.298747511306174…
NREM;315;337;22;M4 JGE 14 #6;0.197251515644556;0.204069983237591;Artery;Lumen;M4 JGE 14 artery C13-1733 Lumen;M4 JGE 14 artery C13-1733;1.99158196144953;10.5909777632446;0.967709142226588;0.967188700899239;0.96562912646396;0.963035659842064;0.959417010137043;0.954785316046391;0.949156091960049;0.942548158872282;0.934983560276983;0.926487463264264;0.917088045089757;0.906816365547653;0.895706225544…
IS;337;354;17;M4 JGE 14 #7;0.235768249860111;0.218603971503086;Artery;Lumen;M4 JGE 14 artery C13-1733 Lumen;M4 JGE 14 artery C13-1733;1.99158196144953;10.5909777632446;1.08994110093855;1.08959396058019;1.08855285709222;1.08681874649627;1.08439323292588;1.08127858461789;1.07747775599205;1.07299441551473;1.06783297896048;1.06199864760825;1.05549745083576;1.04833629250866;1.0405230004999;1.032066378…
IS;370;387;17;M4 JGE 14 #8;0.154208245883981;0.146151559405594;Artery;Lumen;M4 JGE 14 artery C13-1733 Lumen;M4 JGE 14 artery C13-1733;1.99158196144953;10.5909777632446;2.0250674862915;2.02509545829624;2.02517826161201;2.02531256435145;2.0254928339152;2.0257113676788;2.02595833569055;2.02622183511878;2.02648795611573;2.02674085869612;2.02696286016293;2.02713453254989;2.02723480949201;2.02724110188…
NREM;140;190;50;M2 QOE 11 #1;0.143443114311602;0.139821050897868;Artery;Lumen;M2 QOE 11 artery S6-2547 Lumen;M2 QOE 11 artery S6-2547;1.99158190195355;15.4050585647194;0.00622441464601149;0.00630874205687535;0.00656373803620662;0.00699525906292466;0.00761245533276658;0.00842687375491559;0.00945124149755248;0.0106979726825459;0.0121774567548696;0.0138962043732251;0.0158549443693977;0.0180467819080…
IS;195;240;45;M2 QOE 11 #2;0.178749374621692;0.155795314377744;Artery;Lumen;M2 QOE 11 artery S6-2547 Lumen;M2 QOE 11 artery S6-2547;1.99158190195355;15.4050585647194;0.136273840421213;0.136650735592506;0.137775902026496;0.139632993997727;0.142195462303666;0.145427555671047;0.149285646922162;0.153719813548268;0.158675589620355;0.164095798116539;0.169922370153912;0.176098060338909;0.182567975219264…
REM;250;360;110;M2 QOE 11 #3;0.255713817669624;0.156749517821989;Artery;Lumen;M2 QOE 11 artery S6-2547 Lumen;M2 QOE 11 artery S6-2547;1.99158190195355;15.4050585647194;0.191850145919111;0.195884181613931;0.207184106124401;0.223509443504555;0.241643222559498;0.258047917942523;0.269570711841439;0.274042655179748;0.270642582924468;0.259955040573327;0.243727841427845;0.22440853926166;0.20458903941335…
NREM;545;575;30;M2 QOE 11 #6;0.240604842042588;0.175551956916409;Artery;Lumen;M2 QOE 11 artery S6-2547 Lumen;M2 QOE 11 artery S6-2547;1.99158190195355;15.4050585647194;0.309425899699409;0.309198433725568;0.308516095235433;0.307379087956135;0.305787835357563;0.303743103638771;0.301246168187921;0.29829901797989;0.2949045910538;0.291067033077429;0.286791970089299;0.282086785839577;0.276960893749225;…
Locomotion;21.4666666666667;42.7;21.2333333333333;M2 LRH 39 #2;2.27251885189697;3.4648879854182;Artery;Lumen;M2 LRH 39 artery Z43-1111 Lumen;M2 LRH 39 artery Z43-1111;1.99158172346563;8.90604948272838;0.0243730115780694;0.0243615669263022;0.0243273301530957;0.0242705918229728;0.0241918329466897;0.0240917201223728;0.0239710988053327;0.0238309847778474;0.0236725539092644;0.0234971303148491;0.023306…
Locomotion;128.7;136.633333333333;7.93333333333334;M2 LRH 39 #6;2.20328886536249;4.54974308314425;Artery;Lumen;M2 LRH 39 artery Z43-1111 Lumen;M2 LRH 39 artery Z43-1111;1.99158172346563;8.90604948272838;0.00152278822106552;0.00155481481132282;0.00165087436824918;0.00181090626585971;0.00203480951259129;0.00232244282886842;0.00267362475559168;0.00308813379344465;0.00356570857288576;0.00410604805466…
Locomotion;149.6;170.6;21;M2 LRH 39 #8;2.31272816156319;4.54853667211771;Artery;Lumen;M2 LRH 39 artery Z43-1111 Lumen;M2 LRH 39 artery Z43-1111;1.99158172346563;8.90604948272838;0.0351715845369862;0.0351611482699251;0.035129824073299;0.0350775661410844;0.0350042993912177;0.0349099213419476;0.0347943047076775;0.0346573006836535;0.0344987428806695;0.0343184518631957;0.0341162402370851;0.03389191822…
Locomotion;176.733333333333;186.533333333333;9.80000000000001;M2 LRH 39 #9;1.99263620431407;4.63378302580114;Artery;Lumen;M2 LRH 39 artery Z43-1111 Lumen;M2 LRH 39 artery Z43-1111;1.99158172346563;8.90604948272838;0.0252481008052376;0.0252425407673972;0.0252258708727688;0.0251981217620143;0.0251593444481874;0.0251096102347498;0.0250490106009779;0.0249776570549426;0.0248956809542961;0.024803233295…
Locomotion;217.933333333333;226.7;8.76666666666665;M2 LRH 39 #11;1.85483071204744;3.38720783746374;Artery;Lumen;M2 LRH 39 artery Z43-1111 Lumen;M2 LRH 39 artery Z43-1111;1.99158172346563;8.90604948272838;0.0392921540960239;0.0392974794201363;0.0393134531961735;0.0393400688356425;0.0393773153569677;0.0394251773843744;0.0394836351463493;0.0395526644737081;0.0396322367972993;0.0397223191453857;0.039…
Locomotion;250.3;270.766666666667;20.4666666666666;M2 LRH 39 #13;2.16147729262147;3.8805134417471;Artery;Lumen;M2 LRH 39 artery Z43-1111 Lumen;M2 LRH 39 artery Z43-1111;1.99158172346563;8.90604948272838;0.0306381872283493;0.0306486893951405;0.0306800992672686;0.0307321279102861;0.030804296921555;0.0308959431233807;0.0310062250558954;0.031134131193481;0.0312784897885639;0.0314379802279896;0.031611…
Locomotion;282.633333333333;336;53.3666666666667;M2 LRH 39 #15;2.24341443419502;3.42159688414932;Artery;Lumen;M2 LRH 39 artery Z43-1111 Lumen;M2 LRH 39 artery Z43-1111;1.99158172346563;8.90604948272838;0.00953459859319696;0.00953129774288883;0.00952167624452797;0.00950657702792373;0.00948740083896315;0.0094660888847728;0.009445078548026;0.00942721720396967;0.0094156211856952;0.00941347226041158;0…
Whisking;363.7;377.633333333333;13.9333333333333;M2 LRH 39 #17;2.28485680216655;2.30275614382747;Artery;Lumen;M2 LRH 39 artery Z43-1111 Lumen;M2 LRH 39 artery Z43-1111;1.99158172346563;8.90604948272838;0.0965305837587288;0.0965257332798678;0.0965111547837159;0.0964867672263383;0.0964524359780542;0.0964079734869948;0.0963531402045782;0.0962876457694055;0.0962111504451007;0.0961232668066467;0.09602…
Locomotion;377.633333333333;384.233333333333;6.60000000000002;M2 LRH 39 #18;1.49072401118398;2.97934328227539;Artery;Lumen;M2 LRH 39 artery Z43-1111 Lumen;M2 LRH 39 artery Z43-1111;1.99158172346563;8.90604948272838;0.0390699737372546;0.0390714912010696;0.039076043170845;0.0390836283823516;0.0390942447290393;0.0391078892627865;0.0391245581949462;0.0391442468976926;0.0391669499056627;0.039192660917…
Whisking;384.233333333333;388.866666666667;4.63333333333333;M2 LRH 39 #19;0.224212629895551;0.266654610694626;Artery;Lumen;M2 LRH 39 artery Z43-1111 Lumen;M2 LRH 39 artery Z43-1111;1.99158172346563;8.90604948272838;0.0111316647103854;0.0111310027690281;0.0111290171776094;0.0111257086341835;0.0111210783018943;0.0111151278085555;0.0111078592460632;0.0110992751696405;0.0110893785969157;0.01107817300…
Locomotion;414.733333333333;432.833333333333;18.1;M2 LRH 39 #21;2.44022730584572;3.2649329830493;Artery;Lumen;M2 LRH 39 artery Z43-1111 Lumen;M2 LRH 39 artery Z43-1111;1.99158172346563;8.90604948272838;0.118740478127565;0.118745831357964;0.118761834612503;0.118788318806628;0.11882500287706;0.118871494895726;0.118927293624249;0.118991790503958;0.119064272074969;0.119143922816509;0.119229828399189;…
Locomotion;438.333333333333;455.4;17.0666666666667;M2 LRH 39 #22;2.22348458869458;3.52700813318402;Artery;Lumen;M2 LRH 39 artery Z43-1111 Lumen;M2 LRH 39 artery Z43-1111;1.99158172346563;8.90604948272838;0.000130784493003648;0.000133126046881881;0.000140146648988412;0.000151834135828473;0.000168168285167283;0.000189120891289453;0.000214655870110687;0.000244729393888464;0.000279290055203622;0.0003…
Whisking;474.666666666667;478.466666666667;3.79999999999995;M2 LRH 39 #24;0.620301076956552;0.415628562921778;Artery;Lumen;M2 LRH 39 artery Z43-1111 Lumen;M2 LRH 39 artery Z43-1111;1.99158172346563;8.90604948272838;2.67732362551646e-07;5.17040429397826e-07;1.26487776293804e-06;2.51098379295318e-06;4.25492433831889e-06;6.49609176083158e-06;9.23370518048486e-06;1.24668107521223e-05;1.61942820033583…
Locomotion;478.466666666667;484.366666666667;5.90000000000003;M2 LRH 39 #25;2.37401250498419;5.01461495077402;Artery;Lumen;M2 LRH 39 artery Z43-1111 Lumen;M2 LRH 39 artery Z43-1111;1.99158172346563;8.90604948272838;0.00168802348941205;0.00169022615016219;0.00169683298214014;0.00170784053518894;0.00172324306115795;0.001743032517068;0.00176719856953999;0.00179572860048424;0.00182860771404732;0.0018…
Locomotion;494.7;508.666666666667;13.9666666666667;M2 LRH 39 #27;1.949665150836;4.51480791407989;Artery;Lumen;M2 LRH 39 artery Z43-1111 Lumen;M2 LRH 39 artery Z43-1111;1.99158172346563;8.90604948272838;0.00189188869237506;0.00189500668321018;0.00190436495399188;0.00191997636374958;0.00194186222490761;0.00197005212484527;0.00200458367707421;0.00204550220302338;0.0020928603457013;0.0021467176167808…
Locomotion;523.366666666667;538.633333333333;15.2666666666667;M2 LRH 39 #29;2.24194673564251;4.71653038972819;Artery;Lumen;M2 LRH 39 artery Z43-1111 Lumen;M2 LRH 39 artery Z43-1111;1.99158172346563;8.90604948272838;0.219135396462338;0.219091261288134;0.218958885800502;0.218738360153279;0.218429834753518;0.2180335204856;0.217549689021274;0.216978673211905;0.216320867558238;0.215576728751926;0.2147…
Whisking;544.8;548.5;3.70000000000005;M2 LRH 39 #30;1.96414044797032;2.53967961514069;Artery;Lumen;M2 LRH 39 artery Z43-1111 Lumen;M2 LRH 39 artery Z43-1111;1.99158172346563;8.90604948272838;0.00122447586211833;0.00122456433450081;0.00122482976716816;0.00122527220669661;0.00122589173070201;0.00122668844782314;0.0012276624976983;0.00122881405093522;0.00123014330907429;0.00123165050454511;0.0012333…
Locomotion;553.933333333333;567.6;13.6666666666667;M2 LRH 39 #31;2.17382771420213;4.55262144001178;Artery;Lumen;M2 LRH 39 artery Z43-1111 Lumen;M2 LRH 39 artery Z43-1111;1.99158172346563;8.90604948272838;0.00503179253662774;0.00503236035420121;0.00503406332161452;0.00503689998539982;0.00504086793101277;0.00504596379466696;0.00505218327986486;0.00505952117858807;0.00506797139709892;0.0050775269862…
Locomotion;586.866666666667;597.7;10.8333333333334;M2 LRH 39 #33;2.05392199962965;4.25402830165386;Artery;Lumen;M2 LRH 39 artery Z43-1111 Lumen;M2 LRH 39 artery Z43-1111;1.99158172346563;8.90604948272838;0.0595331014429804;0.0595307999942682;0.0595238938076815;0.0595123773790333;0.0594962415886156;0.0594754737818504;0.0594500578817012;0.0594199745323397;0.0593852012734307;0.0593457127442558;0.059…
NREM;55;75;20;M2 QOE 21 #2;0.200082350034281;0.0897234763813208;Artery;Lumen;M2 QOE 21 artery T18-2874 Lumen;M2 QOE 21 artery T18-2874;1.99158202094551;11.2328552034412;0.0140580342802616;0.0140945288442127;0.0142036134657367;0.0143840944675564;0.014633994141295;0.0149505682923487;0.0153303306315152;0.015769083842939;0.0162619571103226;0.01680344983658;0.0173874812463794;0.0180074455165585;0.0186…
IS;75;109;34;M2 QOE 21 #3;0.217995505485637;0.118072657747772;Artery;Lumen;M2 QOE 21 artery T18-2874 Lumen;M2 QOE 21 artery T18-2874;1.99158202094551;11.2328552034412;0.0967154962290393;0.0968929149264757;0.0974218644363512;0.098292492415276;0.0994886013513964;0.10098797754871;0.102762840644884;0.10478040295412;0.107003525359073;0.109391454259027;0.111900622273788;0.114485494051074;0.117099437664…
NREM;145;180;35;M2 QOE 21 #6;0.163407381880128;0.141726595063113;Artery;Lumen;M2 QOE 21 artery T18-2874 Lumen;M2 QOE 21 artery T18-2874;1.99158202094551;11.2328552034412;0.0261584367427898;0.0262740355455896;0.0266189006316166;0.0271872734338982;0.0279696735667675;0.0289530719785507;0.0301211280629918;0.0314544855886633;0.0329311210623411;0.0345267370590546;0.0362151921540975;0.0379689584012154;0…
IS;180;195;15;M2 QOE 21 #7;0.124608547158363;0.12114784413876;Artery;Lumen;M2 QOE 21 artery T18-2874 Lumen;M2 QOE 21 artery T18-2874;1.99158202094551;11.2328552034412;0.00805722090228821;0.00808008481065019;0.00814871152263916;0.00826320548335215;0.0084237390527603;0.00863054994671357;0.00888393768182674;0.00918425905148768;0.00953192266767714;0.00992738261048315;0.010371131234094;0.0108636911845…
NREM;240;325;85;M2 QOE 21 #9;0.111678394770811;0.136580514453445;Artery;Lumen;M2 QOE 21 artery T18-2874 Lumen;M2 QOE 21 artery T18-2874;1.99158202094551;11.2328552034412;0.0708132287153836;0.0704347283651177;0.0692908593442099;0.0673609491943238;0.0646241424502262;0.0610760281747945;0.0567454754854747;0.0517074408754617;0.0460886656093229;0.0400650265704472;0.0338512654598533;0.0276853468197616;0…
IS;325;350;25;M2 QOE 21 #10;0.0972249433636505;0.113967735484565;Artery;Lumen;M2 QOE 21 artery T18-2874 Lumen;M2 QOE 21 artery T18-2874;1.99158202094551;11.2328552034412;0.00974925609900799;0.00975919180463744;0.00978909278060167;0.00983923946179615;0.00991009544945994;0.0100023018886442;0.0101166697212881;0.0102541699370153;0.0104159219751096;0.0106031804598717;0.0108173204771891;0.0110598216221…
NREM;417;450;33;M2 QOE 21 #12;0.12977000136248;0.126564947936062;Artery;Lumen;M2 QOE 21 artery T18-2874 Lumen;M2 QOE 21 artery T18-2874;1.99158202094551;11.2328552034412;0.122537480863848;0.122477385925428;0.122297203339563;0.121997242197959;0.121578025561788;0.12104030198888;0.120385061013176;0.119613551945235;0.11872730522041;0.11772815540579;0.116618264892162;0.115400147245944;0.11407668917999…
IS;452;505;53;M2 QOE 21 #13;0.102415170793153;0.129960862575081;Artery;Lumen;M2 QOE 21 artery T18-2874 Lumen;M2 QOE 21 artery T18-2874;1.99158202094551;11.2328552034412;0.0331333046112257;0.0330517098321138;0.0328062275466182;0.0323949867784102;0.031815583210419;0.0310660525775934;0.0301460508651574;0.0290580864607185;0.0278086406435615;0.0264090240945531;0.0248758468045029;0.0232310228977113;0.0…
REM;510;600;90;M2 QOE 21 #14;0.088420047387375;0.135655178749502;Artery;Lumen;M2 QOE 21 artery T18-2874 Lumen;M2 QOE 21 artery T18-2874;1.99158202094551;11.2328552034412;0.00390416100554929;0.00467473241403389;0.00686056971655392;0.0101090013619891;0.0139094133524271;0.0176896248689707;0.0209176448920369;0.0231868772895176;0.0242686033560351;0.0241248507312186;0.0228846766352959;0.020794698416775…
Whisking;68.8333333333333;86.8;17.9666666666667;M3 WOJ 05 #2;0.489401322090509;0.0272467886679491;Artery;Lumen;M3 WOJ 05 artery D18-2399 Lumen;M3 WOJ 05 artery D18-2399;1.99158202094551;9.6281616029496;0.00755606702155633;0.00755933732013755;0.00756913285435406;0.00758540794945405;0.00760808784289225;0.00763707071464191;0.00767223050423021;0.00771342048932387;0.00776047759382304;0.007813227386791…
Whisking;110;117.466666666667;7.46666666666667;M3 WOJ 05 #4;0.4412397257056;0.0350375897306782;Artery;Lumen;M3 WOJ 05 artery D18-2399 Lumen;M3 WOJ 05 artery D18-2399;1.99158202094551;9.6281616029496;0.00165823083800631;0.00166930831908047;0.00170253536246085;0.00175789577109856;0.00183536255808147;0.00193489795888784;0.00205645344853977;0.00219996976365505;0.00236537692939524;0.00255259429130784;…
Whisking;130.933333333333;139.966666666667;9.03333333333333;M3 WOJ 05 #6;0.0840786919541013;-0.0520038538483885;Artery;Lumen;M3 WOJ 05 artery D18-2399 Lumen;M3 WOJ 05 artery D18-2399;1.99158202094551;9.6281616029496;0.296096852700478;0.296125257566017;0.296210447595712;0.296352349115122;0.296550839405312;0.296805746810486;0.297116850888503;0.297483882604152;0.29790652456495;0.29838441129925;0.298…
Whisking;147;152.1;5.09999999999999;M3 WOJ 05 #7;0.180119060938991;-0.0371009073514467;Artery;Lumen;M3 WOJ 05 artery D18-2399 Lumen;M3 WOJ 05 artery D18-2399;1.99158202094551;9.6281616029496;0.212368738359886;0.21238131262355;0.212419030780481;0.212481878933651;0.212569833927151;0.212682863354881;0.212820925572731;0.212983969714214;0.213171935709574;0.213384754308339;0.213622347105325;0.213884626…
Whisking;191.833333333333;200.433333333333;8.59999999999999;M3 WOJ 05 #9;0.16376835356675;0.0151313775752011;Artery;Lumen;M3 WOJ 05 artery D18-2399 Lumen;M3 WOJ 05 artery D18-2399;1.99158202094551;9.6281616029496;0.000210347051383321;0.000223819300855244;0.000264226904364205;0.000331542428096962;0.000425720152065639;0.000546696074732366;0.000694387919629889;0.00086869514412333;0.00106949895049924…
Whisking;210.566666666667;222.766666666667;12.2;M3 WOJ 05 #11;0.103329471525528;0.0775915779555002;Artery;Lumen;M3 WOJ 05 artery D18-2399 Lumen;M3 WOJ 05 artery D18-2399;1.99158202094551;9.6281616029496;0.195574764028261;0.195560238406456;0.195516695669545;0.195444238117205;0.195343035952582;0.195213326839143;0.195055415282865;0.194869671842376;0.194656532170348;0.194416495890141;0.19415012531238…
Whisking;228.2;250.1;21.9;M3 WOJ 05 #12;0.177072934653122;0.094758209040634;Artery;Lumen;M3 WOJ 05 artery D18-2399 Lumen;M3 WOJ 05 artery D18-2399;1.99158202094551;9.6281616029496;0.196145183851719;0.195893499569572;0.195139833268267;0.193888337747293;0.192145911588129;0.189922165188104;0.187229373526517;0.18408241597705;0.180498703563614;0.176498094135185;0.172102796008009;0.167337260690045;0.16…
Whisking;260.566666666667;284.033333333333;23.4666666666667;M3 WOJ 05 #14;0.20147871832104;0.0388082835945695;Artery;Lumen;M3 WOJ 05 artery D18-2399 Lumen;M3 WOJ 05 artery D18-2399;1.99158202094551;9.6281616029496;0.000260629602497516;0.000506309165623469;0.00124226529997831;0.00246525725293622;0.00416990674710831;0.00634873222088376;0.00899219631806575;0.012088766185898;0.0156249860239426;0.0195…
Whisking;301.733333333333;307.5;5.76666666666665;M3 WOJ 05 #16;0.669701289572828;0.0291478869582111;Artery;Lumen;M3 WOJ 05 artery D18-2399 Lumen;M3 WOJ 05 artery D18-2399;1.99158202094551;9.6281616029496;0.0652496150394351;0.0652548351631541;0.0652704930421684;0.0652965812024034;0.065333087191414;0.0653799935849001;0.0654372779958237;0.0655049130861199;0.0655828665809947;0.0656711012858027;0.0657…
Whisking;324.333333333333;328.333333333333;4;M3 WOJ 05 #18;0.516780370942836;0.0539558882677114;Artery;Lumen;M3 WOJ 05 artery D18-2399 Lumen;M3 WOJ 05 artery D18-2399;1.99158202094551;9.6281616029496;0.602713586531571;0.602716775375602;0.602726341201729;0.602742281901833;0.602764593962645;0.602793272466136;0.602828311090065;0.60286970210869;0.60291743639362;0.602971503414846;0.603031891241908;0.6…
Whisking;338.833333333333;355.5;16.6666666666667;M3 WOJ 05 #20;0.163721350016374;0.0515504342253593;Artery;Lumen;M3 WOJ 05 artery D18-2399 Lumen;M3 WOJ 05 artery D18-2399;1.99158202094551;9.6281616029496;0.0441751739137534;0.0441498905236495;0.0440740662795939;0.0439477798880712;0.0437711656076881;0.0435444178398865;0.0432677974941912;0.0429416400667575;0.0425663653542158;0.0421424887085835;0.041…
Whisking;361.666666666667;366.533333333333;4.86666666666667;M3 WOJ 05 #21;0.339725243239469;0.0694054896750439;Artery;Lumen;M3 WOJ 05 artery D18-2399 Lumen;M3 WOJ 05 artery D18-2399;1.99158202094551;9.6281616029496;0.922709219931852;0.922695284839631;0.92265347990749;0.92258380618421;0.922486265418911;0.922360860062779;0.922207593271492;0.922026468908338;0.92181749154799;0.921580666481012;0.92131…
Whisking;373.5;383.2;9.69999999999999;M3 WOJ 05 #22;0.206476021714603;0.0636364162749802;Artery;Lumen;M3 WOJ 05 artery D18-2399 Lumen;M3 WOJ 05 artery D18-2399;1.99158202094551;9.6281616029496;0.261237106988154;0.261229115787518;0.261205124147407;0.26116507800974;0.261108887452;0.261036426948277;0.260947535733983;0.260842018273477;0.260719644829636;0.260580152134205;0.260423244157529;0.2602485929…
Whisking;401.6;420.233333333333;18.6333333333333;M3 WOJ 05 #24;0.155301667269798;0.068153308742311;Artery;Lumen;M3 WOJ 05 artery D18-2399 Lumen;M3 WOJ 05 artery D18-2399;1.99158202094551;9.6281616029496;0.00151207636044317;0.0015362580529169;0.00160884560853367;0.00172996577427552;0.00189982750893554;0.00211871857451734;0.00238700080535244;0.002705104095694;0.00307351915762466;0.00349278911177688…
Whisking;427.2;433.133333333333;5.93333333333334;M3 WOJ 05 #25;0.753721594448856;0.0746246254001722;Artery;Lumen;M3 WOJ 05 artery D18-2399 Lumen;M3 WOJ 05 artery D18-2399;1.99158202094551;9.6281616029496;0.0714027511917726;0.071436509063289;0.0715377585101005;0.0717064270493705;0.0719423939404366;0.0722454902808485;0.0726154991406951;0.0730521557351028;0.0735551476347386;0.0741241150141312;0.0747…
Whisking;438.866666666667;447.5;8.63333333333333;M3 WOJ 05 #26;0.201523036941443;0.0522785128672301;Artery;Lumen;M3 WOJ 05 artery D18-2399 Lumen;M3 WOJ 05 artery D18-2399;1.99158202094551;9.6281616029496;0.377525694709214;0.377548133941464;0.377615433192962;0.377727537140731;0.377884353602142;0.378085753568464;0.378331571251949;0.378621604146572;0.378955613102542;0.379333322414798;0.3797544199256…
Whisking;460.666666666667;484.9;24.2333333333333;M3 WOJ 05 #28;0.166211819562078;0.092985410375082;Artery;Lumen;M3 WOJ 05 artery D18-2399 Lumen;M3 WOJ 05 artery D18-2399;1.99158202094551;9.6281616029496;1.88449766213916e-05;1.8409702646958e-05;1.74644206700572e-05;1.70892033162321e-05;1.90790553225033e-05;2.59363814769335e-05;4.08607216516667e-05;6.77360215538503e-05;0.000111115768665419;0.000176…
Whisking;490.466666666667;495.666666666667;5.20000000000005;M3 WOJ 05 #29;0.548165564999247;0.125121988136113;Artery;Lumen;M3 WOJ 05 artery D18-2399 Lumen;M3 WOJ 05 artery D18-2399;1.99158202094551;9.6281616029496;0.0426776012388464;0.0427001994420567;0.0427679875010579;0.0428809457670028;0.0430390414996589;0.0432422288791763;0.043490449022555;0.0437836300048029;0.0441216868847772;0.0445045217356…
Whisking;524.3;530.9;6.60000000000002;M3 WOJ 05 #32;0.51820145790703;0.074236683384853;Artery;Lumen;M3 WOJ 05 artery D18-2399 Lumen;M3 WOJ 05 artery D18-2399;1.99158202094551;9.6281616029496;0.989660317481245;0.989650175021438;0.989619742027895;0.989569001679687;0.98949792596016;0.989406475684284;0.989294600536891;0.989162239121795;0.989009319021715;0.988835756868993;0.988641458427019;0.988426318…
Locomotion;556.033333333333;561.266666666667;5.23333333333335;M3 WOJ 05 #34;2.33113793088343;12.1804477559229;Artery;Lumen;M3 WOJ 05 artery D18-2399 Lumen;M3 WOJ 05 artery D18-2399;1.99158202094551;9.6281616029496;0.460491674602193;0.460489655832719;0.46048359785622;0.460473495677514;0.460459340976751;0.460441122117591;0.460418824158644;0.460392428868155;0.460361914741912;0.4603272570244;0.460288…
Whisking;561.266666666667;574.166666666667;12.9;M3 WOJ 05 #35;1.01254559847479;1.63388670423858;Artery;Lumen;M3 WOJ 05 artery D18-2399 Lumen;M3 WOJ 05 artery D18-2399;1.99158202094551;9.6281616029496;0.11103159298563;0.111072219691541;0.111193890073506;0.111395975941533;0.111677433691856;0.112036809356979;0.112472245637277;0.112981490875964;0.113561909928758;0.114210496869304;0.114923889461598;0.…
Whisking;580.3;584.233333333333;3.93333333333339;M3 WOJ 05 #36;0.675804417807483;-0.181229264586447;Artery;Lumen;M3 WOJ 05 artery D18-2399 Lumen;M3 WOJ 05 artery D18-2399;1.99158202094551;9.6281616029496;0.0740249291909124;0.0740259280401657;0.0740289243288641;0.0740339172810738;0.0740409056037645;0.0740498874871006;0.0740608606048475;0.0740738221148936;0.0740887686598875;0.0741056963679939;0.074…
Whisking;591.733333333333;597.733333333333;6;M3 WOJ 05 #37;1.02989764056229;-0.127999342684484;Artery;Lumen;M3 WOJ 05 artery D18-2399 Lumen;M3 WOJ 05 artery D18-2399;1.99158202094551;9.6281616029496;0.0935555171750418;0.0935531586211395;0.0935460828163835;0.0935342893335957;0.0935177774623485;0.093496546211269;0.0934705943112593;0.0934399202196335;0.0934045221251609;0.0933643979540183;0.093319545…
NREM;150;198;48;M4 CGF 14 #2;0.0144926759698104;0.00536275247641281;Artery;Lumen;M4 CGF 14 artery F3-7439 Lumen;M4 CGF 14 artery F3-7439;1.99158213993748;17.3306908853093;1.07201780877105;1.07392158332307;1.07963551135923;1.08916734988494;1.10252981867101;1.11974021548835;1.14081974395222;1.16579244316392;1.19468360558773;1.22751758299008;1.26431490823074;1.30508869981354;1.34984036164156;1.39855…
NREM;230;265;35;M4 CGF 14 #3;0.00497522435916848;-0.0207969085273291;Artery;Lumen;M4 CGF 14 artery F3-7439 Lumen;M4 CGF 14 artery F3-7439;1.99158213993748;17.3306908853093;1.6314780386893e-07;0.000209136783661769;0.000883542917285427;0.00216398619274534;0.004278706815992;0.00753466885123281;0.0123055531969772;0.0190171020738721;0.0281303583940341;0.0401234183722416;0.055472366301227;0.07463208468…
NREM;276;345;69;M4 CGF 14 #4;0.0218235560920897;0.000140683278965065;Artery;Lumen;M4 CGF 14 artery F3-7439 Lumen;M4 CGF 14 artery F3-7439;1.99158213993748;17.3306908853093;2.05653496866636;2.04865623906469;2.02625402718292;1.99295043380247;1.95451724274686;1.91848291909005;1.89359454615001;1.88915293403946;1.91425096743636;1.97695892522575;2.08351380876396;2.23757993900748;2.43965251268659;2.6866…
IS;345;363;18;M4 CGF 14 #5;0.0142873401041934;-0.00537232993296395;Artery;Lumen;M4 CGF 14 artery F3-7439 Lumen;M4 CGF 14 artery F3-7439;1.99158213993748;17.3306908853093;0.964163597605253;0.96370053895181;0.962312682723269;0.96000398193499;0.956781004326671;0.952652901548152;0.947631366248677;0.941730577298224;0.934967133434068;0.927359975689686;0.918930299026207;0.909701453648757;0.8996988365507…
NREM;375;400;25;M4 CGF 14 #6;0.00321700022357107;-0.00818944154558175;Artery;Lumen;M4 CGF 14 artery F3-7439 Lumen;M4 CGF 14 artery F3-7439;1.99158213993748;17.3306908853093;2.6444830053216;2.64474806210965;2.645537681116;2.64683524036669;2.64861314355582;2.65083298096253;2.65344575557815;2.65639217519912;2.65960301133442;2.66299952578203;2.66649396563493;2.66999012727025;2.67338398955044;2.676564…
IS;400;423;23;M4 CGF 14 #7;0.0311582309269065;-0.000479125486201988;Artery;Lumen;M4 CGF 14 artery F3-7439 Lumen;M4 CGF 14 artery F3-7439;1.99158213993748;17.3306908853093;0.0767750262470007;0.0769588521860633;0.0775098396453504;0.0784265269240214;0.0797065088833239;0.0813464827620568;0.0833423108770781;0.0856890988044549;0.0883812872871887;0.0914127558029678;0.0947769354566805;0.0984669286432137;…
NREM;440;500;60;M4 CGF 14 #8;0.10506696977579;-0.00300403738540345;Artery;Lumen;M4 CGF 14 artery F3-7439 Lumen;M4 CGF 14 artery F3-7439;1.99158213993748;17.3306908853093;0.391536921536222;0.387363483009373;0.375023154494629;0.355055190581227;0.328354868955681;0.296164556727701;0.260054540954162;0.221888622723627;0.183770120221971;0.147965653947983;0.116806700002168;0.0925720465134334;0.0773575226…
IS;500;525;25;M4 CGF 14 #9;0.0166483362346661;-0.00364134246267807;Artery;Lumen;M4 CGF 14 artery F3-7439 Lumen;M4 CGF 14 artery F3-7439;1.99158213993748;17.3306908853093;0.00798839447388556;0.00864367058077451;0.0106056717485283;0.0138629497234096;0.0183965344424334;0.0241800984454078;0.0311801848059383;0.0393564963584271;0.0486622433955798;0.0590445464327142;0.0704448900865052;0.0827996236017851…
REM;530;570;40;M4 CGF 14 #10;0.132850359925901;-0.00149412252739073;Artery;Lumen;M4 CGF 14 artery F3-7439 Lumen;M4 CGF 14 artery F3-7439;1.99158213993748;17.3306908853093;0.0374527033678653;0.0372578452260702;0.0366839647169985;0.0357626698154235;0.0345450812501333;0.0330995628349805;0.0315086791068521;0.0298655082122045;0.0282694646447719;0.026821806411104;0.0256210137509073;0.0247582312933076;0…
IS;117;133;16;M4 CGF 15 #2;0.0988664288158597;0.00101077011914599;Artery;Lumen;M4 CGF 15 artery N47-9046 Lumen;M4 CGF 15 artery N47-9046;1.99158213993748;19.7377312860467;0.897614016870226;0.897480837967025;0.897081435189731;0.896416210496405;0.895485834302036;0.894291246192551;0.892833655897923;0.891114544498238;0.889135665829575;0.886899048049917;0.884406995319138;0.881662089541407;0.8786671921…
NREM;135;168;33;M4 CGF 15 #3;0.0922179576313317;0.00403014584486722;Artery;Lumen;M4 CGF 15 artery N47-9046 Lumen;M4 CGF 15 artery N47-9046;1.99158213993748;19.7377312860467;0.197756802774596;0.198160753016816;0.199366576496962;0.201356247769236;0.204099912549903;0.207556171565629;0.211672481053236;0.216385672550886;0.221622594727648;0.227300879665435;0.233329835184845;0.239611463470236;0.24604160…
IS;205;225;20;M4 CGF 15 #4;-0.0236367309887375;-0.00197321398202289;Artery;Lumen;M4 CGF 15 artery N47-9046 Lumen;M4 CGF 15 artery N47-9046;1.99158213993748;19.7377312860467;0.00335687913940079;0.00344001051751687;0.0036885020559246;0.00409965733749452;0.0046690200917675;0.00539043032983418;0.00625610193537682;0.00725672072968234;0.00838156176985339;0.00961862439698434;0.0109547833278592;0.0123759…
IS;375;390;15;M4 CGF 15 #5;0.0409619266468868;0.0103169437112296;Artery;Lumen;M4 CGF 15 artery N47-9046 Lumen;M4 CGF 15 artery N47-9046;1.99158213993748;19.7377312860467;0.0268235305440206;0.0270275175228185;0.0276391628596881;0.0286575201983714;0.0300810137515297;0.0319074405108999;0.0341339733425155;0.0367571649679114;0.0397729528323916;0.0431766648615078;0.0469630261068683;0.0511261662822728;0…
NREM;90;115;25;M4 JGE 20 #1;0.112099359843143;0.109528115582524;Artery;Lumen;M4 JGE 20 artery J19-4896 Lumen;M4 JGE 20 artery J19-4896;1.99158190195355;10.1095696830971;1.59256397185762;1.59553925642961;1.60443787893013;1.61917842374003;1.63962612152158;1.66559422271822;1.69684589753151;1.73309663982362;1.77401714647458;1.81923663818651;1.86834658264556;1.92090477639231;1.976439737772;2.034455359…
IS;115;135;20;M4 JGE 20 #2;0.14476652513749;0.110457386724036;Artery;Lumen;M4 JGE 20 artery J19-4896 Lumen;M4 JGE 20 artery J19-4896;1.99158190195355;10.1095696830971;0.0251877473615411;0.0251840052840983;0.0251726544569355;0.025153322998233;0.0251253974265021;0.0250880320752912;0.0250401621392116;0.0249805202182565;0.02490765619155;0.0248199602174349;0.0247156886244944;0.0245929924280273;0.02444…
IS;175;200;25;M4 JGE 20 #3;0.11259491110956;0.116370683040674;Artery;Lumen;M4 JGE 20 artery J19-4896 Lumen;M4 JGE 20 artery J19-4896;1.99158190195355;10.1095696830971;0.547564668295442;0.547099934230847;0.545707580526826;0.543393144344452;0.54016582658915;0.536038450461783;0.53102740362152;0.52515256415185;0.518437210575976;0.510907916222678;0.502594428298832;0.493529532080063;0.4837489006866;0.4…
NREM;225;270;45;M4 JGE 20 #4;0.0705768628915619;0.103675712733358;Artery;Lumen;M4 JGE 20 artery J19-4896 Lumen;M4 JGE 20 artery J19-4896;1.99158190195355;10.1095696830971;0.00345315499850918;0.0047938068556893;0.00878995405114691;0.0153647927953484;0.02439237439115;0.0357006441180872;0.0490755997486375;0.0642664721652405;0.0809918011981567;0.0989462506441058;0.117807978701204;0.137246355437198;0.…
REM;320;410;90;M4 JGE 20 #5;0.218331274497027;0.119542198433169;Artery;Lumen;M4 JGE 20 artery J19-4896 Lumen;M4 JGE 20 artery J19-4896;1.99158190195355;10.1095696830971;0.439441350875418;0.512434733786333;0.722134152673575;1.0421234602796;1.43286301760771;1.84754733174369;2.23875489812;2.5647463662444;2.79440806350437;2.91016495495369;2.90861599982839;2.79907562752914;2.60054757820005;2.337851871…
NREM;510;580;70;M4 JGE 20 #8;0.0715663440989421;0.100675477932933;Artery;Lumen;M4 JGE 20 artery J19-4896 Lumen;M4 JGE 20 artery J19-4896;1.99158190195355;10.1095696830971;0.0357366248226719;0.0375344768915096;0.0428944681764777;0.0517153955839055;0.0638269625288985;0.0789876004461102;0.0968819828140078;0.117118881383005;0.139230269271522;0.162672804350349;0.186832962679664;0.211037064020648;0.234…
IS;15;35;20;M4 JGE 21 #1;0.0160680795847889;0.114629265962946;Artery;Lumen;M4 JGE 21 artery I94-9202 Lumen;M4 JGE 21 artery I94-9202;1.99158213993748;14.2015383643507;0.0303330656828193;0.0303046052907819;0.0302193354051208;0.0300775896006677;0.0298799228461774;0.0296271100229552;0.0293201438559949;0.0289602322624729;0.0285487951235314;0.0280874604861643;0.0275780602026631;0.0270226250154582;0.02…
NREM;142;170;28;M4 JGE 21 #3;0.0218801819054918;0.106990672145467;Artery;Lumen;M4 JGE 21 artery I94-9202 Lumen;M4 JGE 21 artery I94-9202;1.99158213993748;14.2015383643507;0.129353116778808;0.129725309408866;0.130837941290174;0.13267922766162;0.13522970398106;0.138462488163464;0.14234364205631;0.146832626598307;0.151882843668006;0.157442256297387;0.163454077723485;0.169857518698106;0.1765885815894…
IS;170;187;17;M4 JGE 21 #4;0.0188291236594982;0.0876199449072102;Artery;Lumen;M4 JGE 21 artery I94-9202 Lumen;M4 JGE 21 artery I94-9202;1.99158213993748;14.2015383643507;0.0393760243567071;0.0393888122877385;0.0394270165292637;0.0394901598611324;0.0395774516829241;0.0396877951174727;0.0398197968638283;0.0399717797087554;0.0401417975814233;0.040327653012619;0.0405269168378366;0.0407369499631765;0.…
IS;353;373;20;M4 YLL 14 #5;0.0587178765250966;0.0521625751188795;Artery;Lumen;M4 YLL 14 artery X87-8176 Lumen;M4 YLL 14 artery X87-8176;1.99158190195355;17.8120989654568;0.0444038545872791;0.0444083100205856;0.04442156645961;0.044443295365137;0.044472952635831;0.0445097837630761;0.0445528309659423;0.0446009422258151;0.0446527821191378;0.0447068443270199;0.0447614656824158;0.0448148415994429;0.044…
IS;415;480;65;M4 YLL 14 #7;0.0394561871298763;0.0597755089138539;Artery;Lumen;M4 YLL 14 artery X87-8176 Lumen;M4 YLL 14 artery X87-8176;1.99158190195355;17.8120989654568;0.0479669857186704;0.0488227676585372;0.0513736278278794;0.0555673848674708;0.0613085650465078;0.0684475800096015;0.0767691573446207;0.0859829713956825;0.0957194509006719;0.105533309942045;0.114916500969843;0.123321121486168;0.13…
NREM;506;563;57;M4 YLL 14 #8;0.0768316658919478;0.0492157402425944;Artery;Lumen;M4 YLL 14 artery X87-8176 Lumen;M4 YLL 14 artery X87-8176;1.99158190195355;17.8120989654568;0.0240052524606636;0.0243692820194218;0.0254610759296435;0.0272789979509565;0.0298178876687778;0.0330656615443381;0.0369990391204282;0.0415788390884746;0.0467453613940003;0.0524144043690808;0.0584744551921901;0.0647855355717524…
IS;563;578;15;M4 YLL 14 #9;0.0653739007817028;0.050765217377199;Artery;Lumen;M4 YLL 14 artery X87-8176 Lumen;M4 YLL 14 artery X87-8176;1.99158190195355;17.8120989654568;0.0112838215690549;0.0112960558254173;0.0113327517072978;0.0113938887329958;0.011479433363927;0.0115893398956149;0.0117235516943473;0.0118820027688561;0.0120646196634619;0.012271323656303;0.012502033243558;0.0127566668879891;0.013…
NREM;42;160;118;M2 QOE 05 #1;-0.00776602739827736;0.229286082236271;Artery;Lumen;M2 QOE 05 artery L52-4573 Lumen;M2 QOE 05 artery L52-4573;1.99158196144953;12.4684692758198;0.00419526528067329;0.00482171431508775;0.00662355098365165;0.00938379795265482;0.0127882135020883;0.0164825018620271;0.020130073930699;0.0234580188691579;0.0262844444450931;0.0285265470650904;0.0301932921193535;0.031368318268…
REM;164;194;30;M2 QOE 05 #2;0.0819760921986415;0.267220487149429;Artery;Lumen;M2 QOE 05 artery L52-4573 Lumen;M2 QOE 05 artery L52-4573;1.99158196144953;12.4684692758198;0.0230559923541411;0.0237639211811318;0.0258747575977168;0.0293499360450987;0.0341261221883935;0.0401166003717747;0.0472131669007009;0.0552884816628703;0.0641988193541598;0.073787151972763;0.0838864865424441;0.0943233764243537;0.…
NREM;350;515;165;M2 QOE 05 #4;0.0686423710794184;0.249045902358406;Artery;Lumen;M2 QOE 05 artery L52-4573 Lumen;M2 QOE 05 artery L52-4573;1.99158196144953;12.4684692758198;0.140241331678734;0.135883489539688;0.123234163477271;0.103704825731109;0.079895681457777;0.0554080546363682;0.0340094500874907;0.0184033876788927;0.00928334429759805;0.0053137640456595;0.0041447382049553;0.00389633439445716;0.…
IS;515;550;35;M2 QOE 05 #5;0.00779545332269445;0.217876676934166;Artery;Lumen;M2 QOE 05 artery L52-4573 Lumen;M2 QOE 05 artery L52-4573;1.99158196144953;12.4684692758198;0.469622672319728;0.469595456146452;0.469516105205159;0.469391415943636;0.469232398030615;0.469053808977574;0.468873524714459;0.46871176737012;0.468590216388867;0.468531033152601;0.468555832341054;0.468684635248792;0.468934841118…
REM;550;600;50;M2 QOE 05 #6;0.145779939754073;0.224844668940713;Artery;Lumen;M2 QOE 05 artery L52-4573 Lumen;M2 QOE 05 artery L52-4573;1.99158196144953;12.4684692758198;0.0265844826221589;0.0265025783744402;0.0262551288286305;0.0258372697706134;0.025242009083707;0.024461766885133;0.0234902830066418;0.0223246778677417;0.0209674365262287;0.0194280953545633;0.0177244447956525;0.0158831155366322;0.01…
Whisking;10;13.5333333333333;3.53333333333333;M2 VDX 13 #1;-0.0695812731833591;0.0430868635912252;Artery;Lumen;M2 VDX 13 artery B9-8233 Lumen;M2 VDX 13 artery B9-8233;1.99158130699395;11.5136765835273;2.87114893054597e-06;3.82827138284717e-06;6.6994855263982e-06;1.14843317471388e-05;1.81820441081763e-05;2.6791550479601e-05;3.73114727201859e-05;4.97401269109532e-05;6.40755236405389e-05;8.031536834…
Locomotion;198.066666666667;226.4;28.3333333333333;M2 VDX 13 #6;2.02871949390548;2.93715463136347;Artery;Lumen;M2 VDX 13 artery B9-8233 Lumen;M2 VDX 13 artery B9-8233;1.99158130699395;11.5136765835273;0.0756756481755297;0.078169654363966;0.0856519632586377;0.098123255803823;0.115584036452587;0.138033698077324;0.165469233987305;0.197883618096953;0.235263880147471;0.277588908607683;0.32482701941600…
Whisking;233.733333333333;245.5;11.7666666666667;M2 VDX 13 #7;1.23045575529665;0.802071678809422;Artery;Lumen;M2 VDX 13 artery B9-8233 Lumen;M2 VDX 13 artery B9-8233;1.99158130699395;11.5136765835273;0.353354737918251;0.353704562651206;0.354753137962023;0.35649776974641;0.358933976336007;0.362055501227144;0.365854330842335;0.370320717266038;0.375443205879799;0.381208667805935;0.387602337053115;0.…
Whisking;252.233333333333;276.9;24.6666666666667;M2 VDX 13 #8;0.443338211098536;0.0870500611921554;Artery;Lumen;M2 VDX 13 artery B9-8233 Lumen;M2 VDX 13 artery B9-8233;1.99158130699395;11.5136765835273;0.00130282547270392;0.00137094257675683;0.00157547867125769;0.00191698310272113;0.00239635483305752;0.00301481770085188;0.00377388615586492;0.00467532183382787;0.00572108144104762;0.006913256518801…
Whisking;288.066666666667;297.633333333333;9.56666666666666;M2 VDX 13 #10;0.298952872657336;-0.024597746598254;Artery;Lumen;M2 VDX 13 artery B9-8233 Lumen;M2 VDX 13 artery B9-8233;1.99158130699395;11.5136765835273;0.000535086061211352;0.000538778047234448;0.000549850474035;0.000568292751656128;0.000594087242969379;0.000627209282863486;0.000667627205087039;0.000715302376723486;0.000770189240270447…
Locomotion;10;17.0666666666667;7.06666666666667;M3 YZB 25 #1;1.60967083590129;3.1456189555654;Artery;Lumen;M3 YZB 25 artery A91-7302 Lumen;M3 YZB 25 artery A91-7302;1.99158208044149;14.2015383643507;0.0197008940840077;0.0197013850529881;0.0197028568921857;0.0197053063999259;0.0197087282442114;0.0197131149689079;0.0197184570023932;0.0197247426686599;0.0197319582008562;0.0197400877572512;0.01974911…
Locomotion;35.3;57.8666666666667;22.5666666666667;M3 YZB 25 #3;1.44183842068292;3.06612375657811;Artery;Lumen;M3 YZB 25 artery A91-7302 Lumen;M3 YZB 25 artery A91-7302;1.99158208044149;14.2015383643507;0.0128205567019718;0.0128882358698852;0.01309085459136;0.0134271598927626;0.0138950746941585;0.0144917145058713;0.0152134105698891;0.0160557392157682;0.0170135571397055;0.0180810422580011;0.0192517…
Locomotion;70.6333333333333;92.9333333333333;22.3;M3 YZB 25 #5;1.57583294699303;3.42193057447717;Artery;Lumen;M3 YZB 25 artery A91-7302 Lumen;M3 YZB 25 artery A91-7302;1.99158208044149;14.2015383643507;0.00135141592321122;0.0013610970045005;0.00139010461542952;0.00143833224581829;0.00150560367033422;0.00159167487284295;0.00169623671434921;0.0018189183184999;0.00195929114136293;0.00211687368508011…
Locomotion;179.966666666667;209.9;29.9333333333333;M3 YZB 25 #9;1.69565689724594;3.62300963058112;Artery;Lumen;M3 YZB 25 artery A91-7302 Lumen;M3 YZB 25 artery A91-7302;1.99158208044149;14.2015383643507;0.138260171287167;0.138357620671285;0.13864762074411;0.139123175530782;0.139772784798268;0.140580679661721;0.141527144583789;0.142588918177104;0.143739663413742;0.144950496294822;0.146190560778918…
Locomotion;229.133333333333;240.566666666667;11.4333333333333;M3 YZB 25 #11;1.56514244427886;3.56056764579411;Artery;Lumen;M3 YZB 25 artery A91-7302 Lumen;M3 YZB 25 artery A91-7302;1.99158208044149;14.2015383643507;0.00022638958858717;0.000228430321275272;0.000234549423331616;0.00024473761105059;0.000258979425970332;0.000277253256439587;0.000299531367802366;0.000325779941191224;0.0003559591209170…
Locomotion;314.233333333333;347.133333333333;32.9;M3 YZB 25 #14;1.73081693606568;3.42569297103295;Artery;Lumen;M3 YZB 25 artery A91-7302 Lumen;M3 YZB 25 artery A91-7302;1.99158208044149;14.2015383643507;0.167373301741844;0.167228441885577;0.166792915937358;0.166063947988429;0.165037119734781;0.163706673988846;0.162065922359012;0.160107740710149;0.157825132508276;0.155211837449265;0.15226296097873…
Locomotion;391.7;418.866666666667;27.1666666666667;M3 YZB 25 #16;1.77842860989622;3.48549774186344;Artery;Lumen;M3 YZB 25 artery A91-7302 Lumen;M3 YZB 25 artery A91-7302;1.99158208044149;14.2015383643507;0.0753334269860357;0.0753510261294917;0.0754035183118756;0.0754900032562489;0.0756090314407525;0.075758678385064;0.0759366444841672;0.0761403764034442;0.0763672051618943;0.0766144953192704;0.0768…
Locomotion;503.766666666667;516.266666666667;12.5;M3 YZB 25 #18;1.85035895477489;3.66642326075941;Artery;Lumen;M3 YZB 25 artery A91-7302 Lumen;M3 YZB 25 artery A91-7302;1.99158208044149;14.2015383643507;0.376462355201147;0.376476952880373;0.376520634102936;0.376593063810337;0.37669368483954;0.376821719819717;0.376976173817825;0.377155837723187;0.377359292358542;0.377584913302311;0.377830876404254…
Whisking;516.266666666667;523.066666666667;6.80000000000007;M3 YZB 25 #19;0.55962962723401;0.371684091694923;Artery;Lumen;M3 YZB 25 artery A91-7302 Lumen;M3 YZB 25 artery A91-7302;1.99158208044149;14.2015383643507;0.0257489668584394;0.0257528655716314;0.0257645576704688;0.0257840310376532;0.0258112654926884;0.0258462328143637;0.0258888967721928;0.0259392131667701;0.0259971298789963;0.026062586928…
IS;10;30;20;M3 LCE 14 #1;0.0269373972813039;0.0338137095798126;Artery;Lumen;M3 LCE 14 artery R64-1625 Lumen;M3 LCE 14 artery R64-1625;1.99158208044149;30.0880050092175;0.016529641828081;0.0165318530625121;0.0165384879213882;0.0165495498485009;0.016565044505965;0.0165849796574709;0.016609365003984;0.01663821197108;0.0166715334469489;0.0167093434699839;0.0167516568648181;0.0167984888256858;0.016849…
NREM;83;150;67;M3 LCE 14 #2;0.1440717270844;0.0215507310236042;Artery;Lumen;M3 LCE 14 artery R64-1625 Lumen;M3 LCE 14 artery R64-1625;1.99158208044149;30.0880050092175;0.000121995080427291;0.000149200360847504;0.000228801568580154;0.000354926766226022;0.000518344228687368;0.000707232971058722;0.000908146866248416;0.00110707678898195;0.00129051146449994;0.00144640596561238;0.00156498491405877;0.00…
IS;150;175;25;M3 LCE 14 #3;0.00776596129548558;-0.00262490952768118;Artery;Lumen;M3 LCE 14 artery R64-1625 Lumen;M3 LCE 14 artery R64-1625;1.99158208044149;30.0880050092175;0.00947905524268994;0.0094743309455345;0.00946018310839454;0.00943668663139098;0.00940396547545141;0.00936219136766305;0.00931158201698781;0.00925239886785232;0.00918494442599472;0.00910955919710782;0.00902661828414412;0.00893…
IS;250;285;35;M3 LCE 14 #4;-0.0285084753378854;0.066533484072136;Artery;Lumen;M3 LCE 14 artery R64-1625 Lumen;M3 LCE 14 artery R64-1625;1.99158208044149;30.0880050092175;0.000766896544447067;0.000768956716928376;0.000775152082310263;0.000785527475025348;0.000800158563028555;0.000819153177908005;0.000842653009183451;0.000870835503270283;0.000903915773614856;0.000942148302716484;0.00098582820039520…
NREM;383;450;67;M3 LCE 14 #7;0.0153598756099024;0.0481902564169716;Artery;Lumen;M3 LCE 14 artery R64-1625 Lumen;M3 LCE 14 artery R64-1625;1.99158208044149;30.0880050092175;0.00697812847248168;0.00693700358489167;0.00681557930651787;0.00661963589173294;0.00635857261305422;0.00604506214982956;0.00569457788933614;0.00532480330815504;0.0049549335400205;0.00460488051770288;0.00429439583421806;0.004042…
IS;450;473;23;M3 LCE 14 #8;-0.00593096156663677;0.0311917650356072;Artery;Lumen;M3 LCE 14 artery R64-1625 Lumen;M3 LCE 14 artery R64-1625;1.99158208044149;30.0880050092175;0.0134576776679724;0.0134476240023165;0.0134175024972606;0.0133674313972169;0.0132976070060519;0.0132083025376333;0.0130998665181172;0.0129727207514211;0.0128273578624873;0.0126643384360137;0.0124842877712968;0.0122878922766755…
IS;512;542;30;M3 LCE 14 #9;0.00730754005377411;0.0279229753722896;Artery;Lumen;M3 LCE 14 artery R64-1625 Lumen;M3 LCE 14 artery R64-1625;1.99158208044149;30.0880050092175;0.0189243162198013;0.0188991714919898;0.0188239213880435;0.0186991159113115;0.0185256643227672;0.0183048241636788;0.0180381861633573;0.0177276553006957;0.0173754283547523;0.0169839683388166;0.0165559762629465;0.016094360710795;0…
REM;550;600;50;M3 LCE 14 #10;0.312570105006252;0.0399208683748626;Artery;Lumen;M3 LCE 14 artery R64-1625 Lumen;M3 LCE 14 artery R64-1625;1.99158208044149;30.0880050092175;0.00980708849628388;0.00970421112420147;0.00940031886731955;0.00890936926244747;0.00825376779564208;0.00746313854848471;0.00657271164522315;0.0056214270632337;0.00464987072963124;0.00369816736056045;0.002803954725125;0.002000556…
IS;50;97;47;M3 WOJ 25 #2;0.149668558230288;0.071508727140033;Artery;Lumen;M3 WOJ 25 artery J81-154 Lumen;M3 WOJ 25 artery J81-154;1.99158196144953;17.8120989654568;1.74176099834777e-05;2.7267852657123e-05;5.64178981977208e-05;0.000103701233081486;0.000167289199777142;0.000244854320754059;0.000333779808082554;0.000431397924441027;0.000535237335199801;0.000643258620511279;0.000754057779127408;0.000…
NREM;100;160;60;M3 WOJ 25 #3;0.130624572393418;0.0938711633307713;Artery;Lumen;M3 WOJ 25 artery J81-154 Lumen;M3 WOJ 25 artery J81-154;1.99158196144953;17.8120989654568;0.00128731920319084;0.0012826530756191;0.00126885208634398;0.0012465020567728;0.0012165576774955;0.00118030850333361;0.00113932904271234;0.00109541203900004;0.00105048539978591;0.00100651521772301;0.000965399599610572;0.0009288601…
IS;160;215;55;M3 WOJ 25 #4;-6.5337324719297e-05;0.0740049043358792;Artery;Lumen;M3 WOJ 25 artery J81-154 Lumen;M3 WOJ 25 artery J81-154;1.99158196144953;17.8120989654568;0.000502030519979724;0.000564454663362633;0.00074947066592137;0.00105042452426751;0.00145660245078481;0.0019537677560916;0.00252486010316242;0.00315081032679334;0.00381141792755631;0.00448623664206627;0.00515541609538063;0.005800…
NREM;270;425;155;M3 WOJ 25 #6;0.095897691215522;0.0339889890813991;Artery;Lumen;M3 WOJ 25 artery J81-154 Lumen;M3 WOJ 25 artery J81-154;1.99158196144953;17.8120989654568;0.0138097424662522;0.0137644261873554;0.0135490224377288;0.0129794383711019;0.0118964063033517;0.0102911242715123;0.00835148267091079;0.00640176394720683;0.00477048073170343;0.00365875448050889;0.00307586618915379;0.0028673018234…
IS;425;470;45;M3 WOJ 25 #7;-0.121884866420064;0.0244324853329357;Artery;Lumen;M3 WOJ 25 artery J81-154 Lumen;M3 WOJ 25 artery J81-154;1.99158196144953;17.8120989654568;0.00192019224572143;0.00192544862521566;0.00194109221089555;0.0019667509031108;0.00200181966466656;0.00204548297224249;0.00209674573726033;0.00215447212524445;0.00221743146365081;0.00228435014790585;0.00235396814066984;0.0024250983…
NREM;107;143;36;M2 IMB 13 #2;-0.00890320710699709;-0.0247019072960932;Artery;Lumen;M2 IMB 13 artery H42-154 Lumen;M2 IMB 13 artery H42-154;1.99158208044149;14.0410690043016;0.914370466573897;0.913157047248038;0.909527497958672;0.903513746333086;0.895168349925208;0.884563535437202;0.871789896611766;0.856954791636071;0.840180489616148;0.821602122368164;0.801365502172761;0.779624868094758;0.75654062…
IS;168;195;27;M2 IMB 13 #3;-0.0312749024344652;-0.0191239660037582;Artery;Lumen;M2 IMB 13 artery H42-154 Lumen;M2 IMB 13 artery H42-154;1.99158208044149;14.0410690043016;1.11888820809865;1.11833364694189;1.11667369495602;1.11391952244304;1.11008966610395;1.10520990867071;1.0993131110644;1.0924389977592;1.08463389623456;1.07595043160667;1.0664471777464;1.05618826641449;1.04524295617693;1.033685163…
IS;272;290;18;M2 IMB 13 #4;0.0293638324888888;0.0309912175374444;Artery;Lumen;M2 IMB 13 artery H42-154 Lumen;M2 IMB 13 artery H42-154;1.99158208044149;14.0410690043016;0.125753117031272;0.125775817094492;0.125843791058486;0.125956660924438;0.126113798943995;0.126314330979332;0.126557141178462;0.126840877937222;0.127163961111526;0.127524590435874;0.127920755096763;0.128350244402683;0.1288106594857…
IS;322;338;16;M2 IMB 13 #5;0.0301950994952844;0.0411095164468824;Artery;Lumen;M2 IMB 13 artery H42-154 Lumen;M2 IMB 13 artery H42-154;1.99158208044149;14.0410690043016;0.257018051962934;0.256914211256921;0.256602857230453;0.256084494261473;0.255359963305995;0.25443044237293;0.253297447160346;0.251962831824922;0.250428789848841;0.248697854961013;0.246772902062715;0.244657148101318;0.24235415282990…
NREM;372;426;54;M2 IMB 13 #6;0.0778710370436521;-0.0193847981803058;Artery;Lumen;M2 IMB 13 artery H42-154 Lumen;M2 IMB 13 artery H42-154;1.99158208044149;14.0410690043016;0.152899451852756;0.151621938251127;0.147836125970812;0.141680632449389;0.133381314781286;0.123243704202528;0.111642796641182;0.0990105743321092;0.0858217274642834;0.0725781248327249;0.0597926422678541;0.0479729907423126;0.03760…
NREM;517;557;40;M2 IMB 13 #7;0.0696068873320862;-0.00432456034781141;Artery;Lumen;M2 IMB 13 artery H42-154 Lumen;M2 IMB 13 artery H42-154;1.99158208044149;14.0410690043016;0.164894972981943;0.163677185246513;0.160057576585671;0.154136688526887;0.146079695937377;0.136112859884809;0.12451865021147;0.111629625900419;0.0978211856479364;0.0835033245579552;0.0691115551451544;0.0550971713844336;0.041917…
IS;557;572;15;M2 IMB 13 #8;0.0647662398758408;0.016202336743171;Artery;Lumen;M2 IMB 13 artery H42-154 Lumen;M2 IMB 13 artery H42-154;1.99158208044149;14.0410690043016;0.223812959796371;0.223809394135598;0.223798638291276;0.223780515938812;0.22375473406214;0.223720884237442;0.223678444423077;0.223626781248439;0.223565152792489;0.223492711840689;0.223408509607144;0.223311499906907;0.223200543761535…
Whisking;10;11.7;1.7;M2 VDX 02 #1;0.409706590550753;0.3922303525828;Artery;Lumen;M2 VDX 02 artery V89-1269 Lumen;M2 VDX 02 artery V89-1269;1.99158112850614;12.9177834839574;0.0394303164878303;0.0394303164880041;0.0394303164883141;0.0394303164887602;0.0394303164893426;0.039430316490061;0.0394303164909155;0.039430316491906;0.0394303164930325;0.0394303164942951;0.0394303164956936;0.0394303164972281;…
Whisking;22.7333333333333;28.8;6.06666666666667;M2 VDX 02 #4;0.158069677759617;0.125526732521377;Artery;Lumen;M2 VDX 02 artery V89-1269 Lumen;M2 VDX 02 artery V89-1269;1.99158112850614;12.9177834839574;0.0328971966735607;0.0328969374537929;0.0328961597901163;0.0328948636699543;0.0328930490723866;0.0328907159682114;0.0328878643200314;0.0328844940823649;0.0328806052017805;0.0328761976170571;0.03287…
Locomotion;41.4;52.2;10.8;M2 VDX 02 #6;2.65162220294963;6.647567384156;Artery;Lumen;M2 VDX 02 artery V89-1269 Lumen;M2 VDX 02 artery V89-1269;1.99158112850614;12.9177834839574;1.72284580100878;1.72286946496021;1.72294034046554;1.72305807863931;1.72322209845144;1.72343158739573;1.72368550242584;1.72398257115875;1.72432129334577;1.72469994261103;1.72511656845763;1.72556899854126;1.72605484121129;1.…
Whisking;52.2;57.3666666666667;5.16666666666666;M2 VDX 02 #7;0.0904797825272315;0.345129634791188;Artery;Lumen;M2 VDX 02 artery V89-1269 Lumen;M2 VDX 02 artery V89-1269;1.99158112850614;12.9177834839574;0.0369986672039929;0.0370117984914174;0.037051185941726;0.0371168103231634;0.0372086395946125;0.0373266289232988;0.0374707207095623;0.0376408446186774;0.0378369176197033;0.0380588440313388;0.03830…
Locomotion;57.3666666666667;76.3333333333333;18.9666666666667;M2 VDX 02 #8;2.2801074914759;4.42337239054527;Artery;Lumen;M2 VDX 02 artery V89-1269 Lumen;M2 VDX 02 artery V89-1269;1.99158112850614;12.9177834839574;0.891031299041176;0.891930577456958;0.894626545338762;0.899113601444897;0.90538241321197;0.913419921145052;0.923209345224266;0.934730193584157;0.947958273789923;0.962865707097997;0.97942…
Whisking;111.766666666667;126.666666666667;14.9;M2 VDX 02 #11;0.78890001212097;1.62715575748428;Artery;Lumen;M2 VDX 02 artery V89-1269 Lumen;M2 VDX 02 artery V89-1269;1.99158112850614;12.9177834839574;0.288524009071564;0.288738994972909;0.289384008065594;0.290459213122205;0.291964880111542;0.293901377248027;0.296269161316036;0.299068765324056;0.30230078355874;0.305965854123872;0.31006463906377;0.…
Locomotion;126.666666666667;132.733333333333;6.06666666666665;M2 VDX 02 #12;3.58208921162107;6.88420626318045;Artery;Lumen;M2 VDX 02 artery V89-1269 Lumen;M2 VDX 02 artery V89-1269;1.99158112850614;12.9177834839574;1.39757800408221;1.39754054408601;1.39742816631333;1.39724087743738;1.39697868859006;1.39664161537669;1.39622967789673;1.39574290077027;1.39518131317029;1.39454494886084;1.393833846240…
Whisking;185.966666666667;192.866666666667;6.90000000000001;M2 VDX 02 #14;0.0144316410684108;0.0404666189411666;Artery;Lumen;M2 VDX 02 artery V89-1269 Lumen;M2 VDX 02 artery V89-1269;1.99158112850614;12.9177834839574;0.160875512120836;0.160877783983141;0.160884590049783;0.160895901776319;0.160911671634564;0.160931833181361;0.160956301154709;0.160984971597113;0.161017722005979;0.161054411510821;0.…
Whisking;204.366666666667;215.9;11.5333333333333;M2 VDX 02 #16;0.137760797134395;0.106940157948032;Artery;Lumen;M2 VDX 02 artery V89-1269 Lumen;M2 VDX 02 artery V89-1269;1.99158112850614;12.9177834839574;0.215738388711297;0.215729043534301;0.21570099823275;0.215654223533813;0.21558867076725;0.215504272041754;0.215400940491092;0.215278570589281;0.215137038533872;0.214976202696166;0.214795904137018…
Whisking;225.166666666667;232.8;7.63333333333335;M2 VDX 02 #18;0.205561863943367;0.123536459875692;Artery;Lumen;M2 VDX 02 artery V89-1269 Lumen;M2 VDX 02 artery V89-1269;1.99158112850614;12.9177834839574;0.0685323333489038;0.0685622103587811;0.0686518197346289;0.0688010965330178;0.069009932570953;0.0692781765099084;0.0696056339733797;0.0699920676978653;0.0704371977171466;0.0709407015797298;0.0715…
Whisking;244.666666666667;262.1;17.4333333333334;M2 VDX 02 #20;0.244748859539067;0.152765945918848;Artery;Lumen;M2 VDX 02 artery V89-1269 Lumen;M2 VDX 02 artery V89-1269;1.99158112850614;12.9177834839574;0.0282193978251779;0.0282276251702785;0.0282522937424151;0.0282933633231468;0.0283507674485754;0.0284244142532421;0.0285141876389232;0.0286199487558066;0.0287415377801472;0.0288787759692676;0.029…
Whisking;268.566666666667;271.966666666667;3.39999999999998;M2 VDX 02 #21;0.169546192037059;0.132685102669199;Artery;Lumen;M2 VDX 02 artery V89-1269 Lumen;M2 VDX 02 artery V89-1269;1.99158112850614;12.9177834839574;0.00608803048159098;0.00608803048179974;0.00608803048239323;0.00608803048337102;0.00608803048473237;0.00608803048647627;0.00608803048860141;0.00608803049110623;0.00608803049398881;0.00…
Whisking;285.333333333333;297.266666666667;11.9333333333333;M2 VDX 02 #23;0.18112665320244;0.11091053449678;Artery;Lumen;M2 VDX 02 artery V89-1269 Lumen;M2 VDX 02 artery V89-1269;1.99158112850614;12.9177834839574;0.0963294023158446;0.0963381746581965;0.096364454396974;0.0964081297645114;0.0964690147998258;0.0965468498254442;0.0966413021132437;0.0967519667375845;0.0968783676135459;0.09701995871758…
NREM;97;122;25;M3 LCE 15 #2;0.232625657532287;0.0362879029690676;Artery;Lumen;M3 LCE 15 artery D49-9596 Lumen;M3 LCE 15 artery D49-9596;1.99158172346563;30.0880050092175;0.0256127399266625;0.02558444089589;0.0254997288672057;0.0253591571721097;0.0251636418549238;0.0249144524960081;0.024613199533857;0.024261818252463;0.0238625496433707;0.023417918391607;0.0229307082705546;0.0224039352623129;0.0218…
NREM;210;240;30;M3 LCE 15 #4;0.188713269948059;0.0225102666603502;Artery;Lumen;M3 LCE 15 artery D49-9596 Lumen;M3 LCE 15 artery D49-9596;1.99158172346563;30.0880050092175;0.0190119383161051;0.0189957474007255;0.0189473825337773;0.0188674639926935;0.0187570144333379;0.0186174423946404;0.0184505196293563;0.0182583526746354;0.0180433491794602;0.0178081795987472;0.0175557349441702;0.0172890813480154;…
IS;240;272;32;M3 LCE 15 #5;0.00195725065765281;0.025617666574233;Artery;Lumen;M3 LCE 15 artery D49-9596 Lumen;M3 LCE 15 artery D49-9596;1.99158172346563;30.0880050092175;0.0124038893207069;0.0124080426572099;0.0124204308140236;0.0124408389477789;0.0124689113574078;0.0125041550044637;0.0125459443695046;0.0125935275746383;0.0126460336854111;0.0127024810905207;0.012761786845761;0.0128227768595096;0.…
IS;375;398;23;M3 LCE 15 #7;0.0130354417014741;0.0348499159889434;Artery;Lumen;M3 LCE 15 artery D49-9596 Lumen;M3 LCE 15 artery D49-9596;1.99158172346563;30.0880050092175;0.00423092628393498;0.00423663239475876;0.00425373695026266;0.004282198638007;0.00432194866590129;0.00437289085745805;0.00443490178964767;0.00450783097766532;0.0045915011118904;0.00468570835310198;0.00479022269257992;0.0049047883…
REM;420;495;75;M3 LCE 15 #8;0.258727287184644;0.0405824660160518;Artery;Lumen;M3 LCE 15 artery D49-9596 Lumen;M3 LCE 15 artery D49-9596;1.99158172346563;30.0880050092175;0.0149837742319681;0.0149226513545351;0.0147403604885404;0.0144401714255966;0.0140276416679787;0.0135107326787675;0.0128998909238076;0.0122080318968569;0.0114503716487338;0.0106440679686673;0.00980765921914869;0.00896031852159272…
Whisking;10;13.1;3.1;M2 LRH 01 #1;0.506904645859478;0.296909458572927;Artery;Lumen;M2 LRH 01 artery U80-8686 Lumen;M2 LRH 01 artery U80-8686;1.99158154497775;13.1424405880262;0.233870669419032;0.233870736471348;0.233870937548935;0.233871272417486;0.233871740686556;0.233872341809642;0.233873075084319;0.233873939652402;0.233874934500136;0.233876058458447;0.233877310203199;0.233878688255507;0.233880…
Whisking;23.2;35.4666666666667;12.2666666666667;M2 LRH 01 #3;0.787254211991512;0.486727509506243;Artery;Lumen;M2 LRH 01 artery U80-8686 Lumen;M2 LRH 01 artery U80-8686;1.99158154497775;13.1424405880262;0.993145677626303;0.993225118714375;0.993463054294278;0.993858322644246;0.994408991940083;0.995112366805663;0.995964997448538;0.99696269134569;0.998100527434788;0.999372872756732;1.00077340148606;1…
Whisking;41.0666666666667;50.1;9.03333333333333;M2 LRH 01 #4;0.651620128596456;0.437180741771732;Artery;Lumen;M2 LRH 01 artery U80-8686 Lumen;M2 LRH 01 artery U80-8686;1.99158154497775;13.1424405880262;0.796666433543816;0.796663874355345;0.796656177369735;0.796643284359716;0.796625098348066;0.796601483709913;0.796572266315845;0.796537233715763;0.796496135363313;0.796448682880781;0.796394550364244…
Whisking;55.3;61.5666666666667;6.26666666666667;M2 LRH 01 #5;0.366269193093432;0.391857883043588;Artery;Lumen;M2 LRH 01 artery U80-8686 Lumen;M2 LRH 01 artery U80-8686;1.99158154497775;13.1424405880262;0.000780764982715403;0.000781508833177279;0.000783741407536867;0.000787465773588746;0.000792687040525389;0.000799412353243017;0.0008076508843769;0.000817413824073234;0.00082871436750665;0.000841567…
Whisking;69.2666666666667;75.3333333333333;6.06666666666666;M2 LRH 01 #7;0.47814746117038;0.40099470345105;Artery;Lumen;M2 LRH 01 artery U80-8686 Lumen;M2 LRH 01 artery U80-8686;1.99158154497775;13.1424405880262;0.130598073558581;0.130596385387112;0.130591320365342;0.130582876973828;0.13057105268194;0.13055584395053;0.130537246235654;0.130515253993369;0.130489860685567;0.130461058786881;0.1304288…
Locomotion;75.3333333333333;99.7666666666667;24.4333333333333;M2 LRH 01 #8;2.25544789323592;4.15099252232685;Artery;Lumen;M2 LRH 01 artery U80-8686 Lumen;M2 LRH 01 artery U80-8686;1.99158154497775;13.1424405880262;0.0262631894475833;0.0268468459999828;0.0285940680964687;0.0314936450891648;0.0355269990087662;0.0406683430593876;0.0468849011837803;0.0541371864043456;0.0623793350364711;0.071559493296…
Locomotion;105.166666666667;113.966666666667;8.8;M2 LRH 01 #9;2.05652191276422;3.77595743076873;Artery;Lumen;M2 LRH 01 artery U80-8686 Lumen;M2 LRH 01 artery U80-8686;1.99158154497775;13.1424405880262;0.400573167711719;0.400539030134719;0.400436646687505;0.400266105186095;0.400027551851262;0.399721191099891;0.399347285253377;0.398906154163534;0.398398174756662;0.397823780496523;0.39718346076713;0…
Whisking;119.4;137.3;17.9;M2 LRH 01 #10;0.380753516444381;0.0774926374370433;Artery;Lumen;M2 LRH 01 artery U80-8686 Lumen;M2 LRH 01 artery U80-8686;1.99158154497775;13.1424405880262;0.0128964895216767;0.0128941583906668;0.0128871705310019;0.0128755425312703;0.0128593020003131;0.0128384875098613;0.0128131485159073;0.0127833452604656;0.0127491486558044;0.0127106401536414;0.0126679116021564;0.012621…
Whisking;163.366666666667;170.266666666667;6.90000000000001;M2 LRH 01 #12;1.06495040797886;0.34766840043398;Artery;Lumen;M2 LRH 01 artery U80-8686 Lumen;M2 LRH 01 artery U80-8686;1.99158154497775;13.1424405880262;1.05057016042108;1.05053178363571;1.05041665613524;1.05022478650931;1.04995618909325;1.04961088399684;1.04918889714467;1.04869026032771;1.04811501126631;1.04746319368425;1.04673485739389…
Whisking;176.466666666667;182.366666666667;5.90000000000001;M2 LRH 01 #13;0.59790081480884;0.325099872542883;Artery;Lumen;M2 LRH 01 artery U80-8686 Lumen;M2 LRH 01 artery U80-8686;1.99158154497775;13.1424405880262;0.204545418507712;0.204586188935201;0.204708478383177;0.20491222136423;0.205197308775264;0.205563587961351;0.20601086280506;0.206538893841212;0.207147398396975;0.207836050757211;0.20860…
Whisking;187.733333333333;200.1;12.3666666666667;M2 LRH 01 #14;0.785489854387739;0.227705564861564;Artery;Lumen;M2 LRH 01 artery U80-8686 Lumen;M2 LRH 01 artery U80-8686;1.99158154497775;13.1424405880262;0.157344239604577;0.15733866158078;0.157321941377489;0.157294120535803;0.157255268072023;0.157205480150371;0.157144879626855;0.157073615466292;0.156991862035088;0.156899818272932;0.15679770674709…
Whisking;210.8;228.466666666667;17.6666666666667;M2 LRH 01 #16;0.913262070307999;0.518260789791927;Artery;Lumen;M2 LRH 01 artery U80-8686 Lumen;M2 LRH 01 artery U80-8686;1.99158154497775;13.1424405880262;0.0997095752455378;0.099677917898259;0.0995830493829994;0.0994252798627763;0.0992051248824138;0.0989233032813355;0.0985807342777173;0.0981785337303458;0.0977180095864767;0.0972006565260454;0.0966…
Whisking;236.733333333333;254.7;17.9666666666667;M2 LRH 01 #18;0.396723166581151;0.0346527457124997;Artery;Lumen;M2 LRH 01 artery U80-8686 Lumen;M2 LRH 01 artery U80-8686;1.99158154497775;13.1424405880262;8.41836616459503e-06;8.80420646403022e-06;9.97085855926813e-06;1.1945569490366e-05;1.47732641468166e-05;1.85158207918952e-05;2.32510683194691e-05;2.9071516631675e-05;3.60828345892312e-05;4.44020…
Whisking;266.2;297.666666666667;31.4666666666667;M2 LRH 01 #21;0.633481442209673;0.0983033904104265;Artery;Lumen;M2 LRH 01 artery U80-8686 Lumen;M2 LRH 01 artery U80-8686;1.99158154497775;13.1424405880262;0.0201681492158533;0.020178707674406;0.0202103360373533;0.0202628936748623;0.0203361475514883;0.0204297742048659;0.0205433624315877;0.0206764165986504;0.0208283604792907;0.0209985414951851;0.021…
Locomotion;10;21.4666666666667;11.4666666666667;M2 LRH 02 #1;2.91069517058323;4.72902288935029;Artery;Lumen;M2 LRH 02 artery C39-2598 Lumen;M2 LRH 02 artery C39-2598;1.99158172346563;10.1095696830971;0.461388536408474;0.461523201528809;0.461926672935768;0.462597380558841;0.46353271355449;0.464729029193742;0.466181665258189;0.467884955897981;0.469832250892506;0.472015938241759;0.474427470004048;0.…
Whisking;21.4666666666667;26.7666666666667;5.3;M2 LRH 02 #2;0.449670227179038;0.0281555056955716;Artery;Lumen;M2 LRH 02 artery C39-2598 Lumen;M2 LRH 02 artery C39-2598;1.99158172346563;10.1095696830971;0.415800411353514;0.41579187579151;0.415766270136839;0.415723597490003;0.415663863017795;0.415587073952241;0.415493239589114;0.415382371286024;0.415254482460086;0.415109588585171;0.41494770718872;0…
Locomotion;26.7666666666667;36.8666666666667;10.1;M2 LRH 02 #3;1.64168446150674;3.17041429651861;Artery;Lumen;M2 LRH 02 artery C39-2598 Lumen;M2 LRH 02 artery C39-2598;1.99158172346563;10.1095696830971;0.387607271896979;0.387617129712925;0.387646589516258;0.387695310768347;0.387762727198974;0.387848048742913;0.387950264241859;0.388068144902453;0.388200248498542;0.388344924303326;0.388500318734507…
Whisking;36.8666666666667;45.7666666666667;8.9;M2 LRH 02 #4;0.395325076396142;0.0330811510987531;Artery;Lumen;M2 LRH 02 artery C39-2598 Lumen;M2 LRH 02 artery C39-2598;1.99158172346563;10.1095696830971;0.00239191973423864;0.00239568504518977;0.00240697918401628;0.00242579676889558;0.00245212883085779;0.00248596281489651;0.00252728258154162;0.00257606840891211;0.00263229699527121;0.002695941462111…
Whisking;69.8666666666667;81.1666666666667;11.3;M2 LRH 02 #7;0.343496286731919;0.0224063644003977;Artery;Lumen;M2 LRH 02 artery C39-2598 Lumen;M2 LRH 02 artery C39-2598;1.99158172346563;10.1095696830971;0.0252963732161166;0.0252867141478533;0.025257757153368;0.0252095628317199;0.0251422320737995;0.0250559059010182;0.0249507652394781;0.0248270306296341;0.0246849618714618;0.024524857605164;0.024347…
Whisking;94.4666666666667;106;11.5333333333333;M2 LRH 02 #10;0.239385507324548;0.0668036919574787;Artery;Lumen;M2 LRH 02 artery C39-2598 Lumen;M2 LRH 02 artery C39-2598;1.99158172346563;10.1095696830971;0.206072403747906;0.206066615432473;0.206049240678291;0.206020250095893;0.205979594805617;0.205927206591456;0.205862998115795;0.205786863194423;0.205698677130959;0.205598297109731;0.20548556264591…
Whisking;114.433333333333;126.533333333333;12.1;M2 LRH 02 #12;0.951351818701544;0.100294087808642;Artery;Lumen;M2 LRH 02 artery C39-2598 Lumen;M2 LRH 02 artery C39-2598;1.99158172346563;10.1095696830971;0.445619236939012;0.446495735638824;0.449124103593855;0.453500958335866;0.459620668938955;0.467475365784759;0.477054954200697;0.488347131938315;0.501337410449619;0.516009139910119;0.53234353792849…
Locomotion;133.066666666667;172.233333333333;39.1666666666667;M2 LRH 02 #13;2.39362805205643;3.71997435943721;Artery;Lumen;M2 LRH 02 artery C39-2598 Lumen;M2 LRH 02 artery C39-2598;1.99158172346563;10.1095696830971;0.593941453021043;0.594169057255005;0.594844314240213;0.59594471510549;0.597433271307217;0.599259299246012;0.601359508825516;0.603659385125366;0.606074848047248;0.608514169732599;0.610…
Whisking;178.866666666667;208.166666666667;29.3;M2 LRH 02 #14;0.827786591222362;0.872356769415522;Artery;Lumen;M2 LRH 02 artery C39-2598 Lumen;M2 LRH 02 artery C39-2598;1.99158172346563;10.1095696830971;0.00636446600624311;0.00654871513188661;0.007098558138771;0.00800533623171994;0.00925479800237232;0.0108273653662914;0.0126984980907094;0.0148391493419146;0.0172163028168156;0.019793580372542;0.02…
Whisking;216.533333333333;234.933333333333;18.4;M2 LRH 02 #16;0.272796222038059;-0.0888305456212726;Artery;Lumen;M2 LRH 02 artery C39-2598 Lumen;M2 LRH 02 artery C39-2598;1.99158172346563;10.1095696830971;0.149299016435297;0.149226680004069;0.149009961469921;0.148649731845756;0.148147438598116;0.147505099333708;0.146725292998435;0.145811148626647;0.14476633168889;0.143595028096796;0.1423019259339…
Whisking;240.9;250.9;10;M2 LRH 02 #18;0.588164253837687;-0.0144941671989294;Artery;Lumen;M2 LRH 02 artery C39-2598 Lumen;M2 LRH 02 artery C39-2598;1.99158172346563;10.1095696830971;0.00380525349999859;0.00379975243661067;0.00378329996447984;0.00375604812589314;0.00371824995198301;0.00367025890451749;0.00361252809602397;0.00354560928985971;0.00347015168229725;0.00338690046914427;0.0032966951998628…
Locomotion;250.9;267.033333333333;16.1333333333334;M2 LRH 02 #19;2.15806594110768;4.08415658587707;Artery;Lumen;M2 LRH 02 artery C39-2598 Lumen;M2 LRH 02 artery C39-2598;1.99158172346563;10.1095696830971;0.51936610628573;0.519206412318765;0.518727402225814;0.517929292801661;0.51681244989993;0.515377395181821;0.513624815475095;0.511555574654686;0.509170727931911;0.506471538415414;0.503459495784076…
Whisking;272.033333333333;286.966666666667;14.9333333333333;M2 LRH 02 #20;0.490885653916133;0.34772191512966;Artery;Lumen;M2 LRH 02 artery C39-2598 Lumen;M2 LRH 02 artery C39-2598;1.99158172346563;10.1095696830971;0.000311903596197547;0.000342992924700201;0.00043611367276112;0.000590824889810988;0.000806394193270639;0.0010818015564756;0.00141574458260297;0.00180664523565093;0.00225265799155896;0.…
IS;180;195;15;M4 CGF 19 #2;0.0805587438798738;0.046177857775632;Artery;Lumen;M4 CGF 19 artery M16-9785 Lumen;M4 CGF 19 artery M16-9785;1.99158208044149;9.6281616029496;0.990310827780992;0.990271281373738;0.990152430026878;0.989953638279712;0.989673850023322;0.989311592978477;0.988864984943788;0.98833174179321;0.987709187196204;0.986994264027895;0.98618354743097;0.985273259485263;0.984259285435466…
IS;435;458;23;M4 CGF 19 #3;0.120100462174731;0.0192623100128549;Artery;Lumen;M4 CGF 19 artery M16-9785 Lumen;M4 CGF 19 artery M16-9785;1.99158208044149;9.6281616029496;0.0512456360911501;0.0512804273942829;0.0513844846938074;0.0515568612123746;0.0517959891219882;0.0520996946156548;0.0524652187502382;0.0528892438076985;0.0533679248561959;0.0538969261315791;0.0544714618044461;0.0550863406490503;0.0…
NREM;550;580;30;M4 CGF 19 #5;0.106641979499456;0.0380387237057707;Artery;Lumen;M4 CGF 19 artery M16-9785 Lumen;M4 CGF 19 artery M16-9785;1.99158208044149;9.6281616029496;0.134134487672121;0.134187642529514;0.134346294530839;0.134608009438401;0.134968741963514;0.135422854111395;0.135963142191949;0.136580873733918;0.137265835768382;0.138006396089385;0.13878957914277;0.139601158131463;0.140425764753…
REM;15;145;130;M4 YLL 27 #1;0.106821144898045;0.0366037809986893;Artery;Lumen;M4 YLL 27 artery S95-5312 Lumen;M4 YLL 27 artery S95-5312;1.99158196144953;12.7822145418469;0.558165529977376;0.54307362010177;0.503526041494708;0.455060780103364;0.418524110147144;0.413932571954933;0.454411715248973;0.541964446571403;0.666331132566885;0.80728118497927;0.939609213867708;1.03928134545885;1.08889925937463…
NREM;293;322;29;M4 YLL 27 #4;0.128120320357786;0.0461399289202891;Artery;Lumen;M4 YLL 27 artery S95-5312 Lumen;M4 YLL 27 artery S95-5312;1.99158196144953;12.7822145418469;0.264492840024122;0.266025939884412;0.270616310019246;0.278237204601542;0.288844189243781;0.302375355018134;0.318751620070994;0.337877120632275;0.359639693476619;0.38391145197066;0.410549457712572;0.439396489419587;0.47028191013…
NREM;485;514;29;M4 YLL 27 #5;0.176021707819049;0.0514524553203268;Artery;Lumen;M4 YLL 27 artery S95-5312 Lumen;M4 YLL 27 artery S95-5312;1.99158196144953;12.7822145418469;0.778714146624687;0.77868922777705;0.778613309000529;0.778482922311592;0.778292349746173;0.778033715189188;0.777697110597679;0.777270754344593;0.776741178852134;0.776093444190666;0.775311373902631;0.774377808979617;0.77327487568…
Whisking;37.6666666666667;40.8333333333333;3.16666666666667;M3 EPE 02 #2;0.175340082715468;0.0411554977030306;Artery;Lumen;M3 EPE 02 artery C92-7756 Lumen;M3 EPE 02 artery C92-7756;1.99158190195355;26.9588524882589;2.5229741356326e-05;2.52297413553298e-05;2.52297413522062e-05;2.52297413469553e-05;2.52297413395773e-05;2.52297413300723e-05;2.52297413184408e-05;2.52297413046831e-05;2.52297412887999e…
Whisking;83.5666666666667;91.7666666666667;8.2;M3 EPE 02 #4;0.141367020651254;-0.0025048397965227;Artery;Lumen;M3 EPE 02 artery C92-7756 Lumen;M3 EPE 02 artery C92-7756;1.99158190195355;26.9588524882589;0.0268759516211844;0.0268710360852442;0.026856294291777;0.0268317406775498;0.0267973992814316;0.0267533037108227;0.0266994970947394;0.0266360320236408;0.0265629704761049;0.0264803837324869;0.02638…
Whisking;125.133333333333;128.466666666667;3.33333333333333;M3 EPE 02 #7;0.196327228945292;0.00783878730065761;Artery;Lumen;M3 EPE 02 artery C92-7756 Lumen;M3 EPE 02 artery C92-7756;1.99158190195355;26.9588524882589;0.0732367365527149;0.0732362232826491;0.0732346834913921;0.073232117236945;0.0732285246159726;0.0732239057638013;0.073218260854413;0.0732115901004394;0.073203893753153;0.0731951721024…
Whisking;133.5;137.5;4;M3 EPE 02 #8;0.282038324964691;0.0381055410209656;Artery;Lumen;M3 EPE 02 artery C92-7756 Lumen;M3 EPE 02 artery C92-7756;1.99158190195355;26.9588524882589;0.0202999099743612;0.0202999211229005;0.0202999545667294;0.0203000103008085;0.0203000883167395;0.0203001886027661;0.0203003111437768;0.0203004559213062;0.0203006229135382;0.0203008120953093;0.0203010234381125;0.0203012569…
Whisking;143.566666666667;179.466666666667;35.9;M3 EPE 02 #9;0.242951659739017;0.0311233018491288;Artery;Lumen;M3 EPE 02 artery C92-7756 Lumen;M3 EPE 02 artery C92-7756;1.99158190195355;26.9588524882589;0.00590174806557226;0.0058916652581649;0.00586149437893366;0.00581146880880399;0.00574197989634036;0.00565358009689403;0.00554698653658533;0.00542308424274495;0.0052829281640236;0.0051277430498563…
Whisking;184.7;189.9;5.20000000000002;M3 EPE 02 #10;0.282031248295719;0.0456265862926648;Artery;Lumen;M3 EPE 02 artery C92-7756 Lumen;M3 EPE 02 artery C92-7756;1.99158190195355;26.9588524882589;0.00573026282488112;0.0057371296880019;0.00575772804926443;0.0057920512252861;0.00584008807984469;0.00590182302800054;0.00597723604186504;0.00606630265801291;0.00616899398653529;0.00628527672172963;0.00641…
Whisking;226.933333333333;231.733333333333;4.79999999999998;M3 EPE 02 #13;0.134166498029346;-0.0644303217281859;Artery;Lumen;M3 EPE 02 artery C92-7756 Lumen;M3 EPE 02 artery C92-7756;1.99158190195355;26.9588524882589;0.000132059817842288;0.00013205972605402;0.000132059450691962;0.000132058991766488;0.000132058349294885;0.000132057523301352;0.000132056513817002;0.000132055320879863;0.0001320539445…
Whisking;254.566666666667;258.633333333333;4.06666666666666;M3 EPE 02 #15;0.221861654120968;-0.0578810159019705;Artery;Lumen;M3 EPE 02 artery C92-7756 Lumen;M3 EPE 02 artery C92-7756;1.99158190195355;26.9588524882589;0.0205958703142971;0.0205965397651414;0.020598547951148;0.020601894373113;0.0206065781991745;0.0206125982650293;0.0206199530742363;0.0206286407986069;0.0206386592786806;0.02065000602…
Whisking;272.533333333333;277.466666666667;4.93333333333328;M3 EPE 02 #17;0.62822074003631;0.288324994544928;Artery;Lumen;M3 EPE 02 artery C92-7756 Lumen;M3 EPE 02 artery C92-7756;1.99158190195355;26.9588524882589;0.0345179666111981;0.034516265057025;0.0345111608100732;0.0345026551174843;0.0344907500574422;0.0344754485385951;0.0344567542992458;0.0344346719063124;0.0344092067540565;0.0343803650625…
Whisking;299.9;303.033333333333;3.13333333333338;M3 EPE 02 #19;0.230522011699558;-0.0553270903834741;Artery;Lumen;M3 EPE 02 artery C92-7756 Lumen;M3 EPE 02 artery C92-7756;1.99158190195355;26.9588524882589;3.16063967253604e-17;3.16063967254451e-17;3.16063967255297e-17;3.16063967256141e-17;3.16063967256983e-17;3.16063967257824e-17;3.16063967258662e-17;3.16063967259498e-17;3.16063967260333e-17;3.16…
Whisking;313.633333333333;317.766666666667;4.13333333333333;M3 EPE 02 #21;0.318825242154696;-0.0609479460329549;Artery;Lumen;M3 EPE 02 artery C92-7756 Lumen;M3 EPE 02 artery C92-7756;1.99158190195355;26.9588524882589;0.0204476229832142;0.020447622983269;0.0204476229833237;0.0204476229833783;0.0204476229834327;0.0204476229834871;0.0204476229835413;0.0204476229835954;0.0204476229836493;0.0204476229…
Whisking;332.1;335.166666666667;3.06666666666666;M3 EPE 02 #23;1.66377795101565;1.52578497415138;Artery;Lumen;M3 EPE 02 artery C92-7756 Lumen;M3 EPE 02 artery C92-7756;1.99158190195355;26.9588524882589;0.0256504654828445;0.0256505904919674;0.0256509655003633;0.0256515904515295;0.0256524652513043;0.0256535897678812;0.0256549638318289;0.0256565872361163;0.0256584597361444;0.0256605810497829;0.02566…
Locomotion;346.233333333333;353.033333333333;6.80000000000001;M3 EPE 02 #25;1.50438230299034;2.17684519960816;Artery;Lumen;M3 EPE 02 artery C92-7756 Lumen;M3 EPE 02 artery C92-7756;1.99158190195355;26.9588524882589;0.0409616289773256;0.0409650797778897;0.0409754291872452;0.0409926682314459;0.0410167819619235;0.041047749467495;0.0410855438911576;0.0411301324516599;0.0411814764698254;0.041239531399…
Whisking;403.8;423.8;20;M3 EPE 02 #27;0.836719790990605;0.549148097108844;Artery;Lumen;M3 EPE 02 artery C92-7756 Lumen;M3 EPE 02 artery C92-7756;1.99158190195355;26.9588524882589;1.65659151518556e-05;4.89311817911182e-05;0.000145990869215228;0.000307635910170146;0.00053368210770743;0.000823866558022568;0.0011778427418918;0.00159517438234484;0.00207532819152923;0.00261766565315864;0.00322143400813…
Locomotion;423.8;429.6;5.80000000000001;M3 EPE 02 #28;1.43775022789135;2.51496404929902;Artery;Lumen;M3 EPE 02 artery C92-7756 Lumen;M3 EPE 02 artery C92-7756;1.99158190195355;26.9588524882589;0.0488108271327702;0.0488095071002718;0.0488055473366897;0.0487989488444191;0.0487897132936829;0.0487778430218796;0.0487633410326686;0.048746210994798;0.0487264572406691;0.0487040847646453;0.048679099221100…
Whisking;429.6;432.733333333333;3.13333333333333;M3 EPE 02 #29;1.9354877946265;1.93693621577657;Artery;Lumen;M3 EPE 02 artery C92-7756 Lumen;M3 EPE 02 artery C92-7756;1.99158190195355;26.9588524882589;0.112482421188263;0.112481237175126;0.112477685193838;0.11247176542057;0.112463478148928;0.11245282378993;0.112439802871974;0.112424416040804;0.112406664059453;0.112386547808199;0.112364068284488;0.…
Whisking;439.966666666667;449;9.03333333333336;M3 EPE 02 #30;1.10221270511854;1.55055206139255;Artery;Lumen;M3 EPE 02 artery C92-7756 Lumen;M3 EPE 02 artery C92-7756;1.99158190195355;26.9588524882589;0.00236725703039842;0.00236772131667753;0.00236911408497181;0.00237143506378407;0.00237468380093052;0.00237885966400505;0.00238396184102308;0.00238998934123898;0.0023969409961292;0.00240481546053175;…
Whisking;465.5;469.3;3.80000000000001;M3 EPE 02 #32;0.12996901437528;-0.0665285732407778;Artery;Lumen;M3 EPE 02 artery C92-7756 Lumen;M3 EPE 02 artery C92-7756;1.99158190195355;26.9588524882589;0.0202999122593166;0.020299937342014;0.020300012581494;0.0203001379522502;0.0203003134117811;0.0203005389006048;0.0203008143422796;0.0203011396434291;0.0203015146937743;0.0203019393661712;0.020302413516653…
Whisking;477.666666666667;508.533333333333;30.8666666666667;M3 EPE 02 #34;1.04884517319122;1.04700991844838;Artery;Lumen;M3 EPE 02 artery C92-7756 Lumen;M3 EPE 02 artery C92-7756;1.99158190195355;26.9588524882589;0.00315477449821917;0.00320554148541984;0.00335778338478586;0.0036113163312467;0.0039658118176642;0.00442076427917309;0.00497544706265699;0.00562885810168993;0.00637965695030785;0.007226…
Whisking;540.666666666667;544.466666666667;3.80000000000007;M3 EPE 02 #36;0.268771039017844;0.0495778501863553;Artery;Lumen;M3 EPE 02 artery C92-7756 Lumen;M3 EPE 02 artery C92-7756;1.99158190195355;26.9588524882589;2.10938836691923e-06;2.10938837332181e-06;2.10938839251218e-06;2.10938842447228e-06;2.10938846917203e-06;2.10938852656934e-06;2.10938859661016e-06;2.10938867922856e-06;2.1093887743467…
NREM;170;192;22;M4 CFF 04 #3;0.0585677763312583;0.0102191382469164;Artery;Lumen;M4 CFF 04 artery D58-2261 Lumen;M4 CFF 04 artery D58-2261;1.9915817829616;16.8492828051619;0.025011247374236;0.0250101539193683;0.0250065536078963;0.0249994924447143;0.0249873998561851;0.0249681175888483;0.0249389397121184;0.0248966632734701;0.024837649031314;0.024757891571782;0.0246530980019236;0.0245187743043628;0.0…
IS;192;205;13;M4 CFF 04 #4;0.0749135942725759;0.0120286992419539;Artery;Lumen;M4 CFF 04 artery D58-2261 Lumen;M4 CFF 04 artery D58-2261;1.9915817829616;16.8492828051619;0.000610579549724242;0.000658232156418141;0.000801176403562658;0.00103937140330767;0.00137274844669245;0.00180121016314746;0.00232462935041735;0.00294284748149292;0.00365567289697782;0.00446287869311722;0.0053642003174786;0.006359…
NREM;256;316;60;M4 CFF 04 #5;0.0635161987214397;0.00968787964453233;Artery;Lumen;M4 CFF 04 artery D58-2261 Lumen;M4 CFF 04 artery D58-2261;1.9915817829616;16.8492828051619;0.972607574768519;0.974822036421523;0.981337593348228;0.991773843136253;1.00550731751782;1.02168814648759;1.03926489474545;1.05701860682464;1.07360679467097;1.08761746924978;1.09763239881744;1.10229766154189;1.10039837929298;1.…
IS;316;342;26;M4 CFF 04 #6;0.133805453779277;0.0108727740981469;Artery;Lumen;M4 CFF 04 artery D58-2261 Lumen;M4 CFF 04 artery D58-2261;1.9915817829616;16.8492828051619;0.00736603629282892;0.00742482818036774;0.00760073680502032;0.00789236831983409;0.00829742373148748;0.00881273454868395;0.00943431174363639;0.0101574071074352;0.0109765858552477;0.0118858091392914;0.0128785249607181;0.0139477658394…
IS;460;495;35;M4 CFF 04 #7;0.205329273220705;0.0639387484256969;Artery;Lumen;M4 CFF 04 artery D58-2261 Lumen;M4 CFF 04 artery D58-2261;1.9915817829616;16.8492828051619;0.00336668109781847;0.00367336343077548;0.00459378247742948;0.00612900235505166;0.00828062428532275;0.0110505320224915;0.014440543201686;0.0184519742870905;0.0230851288897023;0.0283387212271787;0.0342092483851203;0.0406903267765956…
REM;521;600;79;M4 CFF 04 #8;0.239143049083113;0.126387870637765;Artery;Lumen;M4 CFF 04 artery D58-2261 Lumen;M4 CFF 04 artery D58-2261;1.9915817829616;16.8492828051619;6.7497006852091;6.72713802384711;6.65960739076272;6.54761325883703;6.39209845599463;6.19457697874646;5.95728239678428;5.68330089935432;5.37665777123087;5.04233080182524;4.68617336371827;4.31474242104308;3.93504067698406;3.554195210…
IS;312;335;23;M4 ROF 15 #1;0.127064246628956;-0.00182322369713116;Artery;Lumen;M4 ROF 15 artery D98-1711 Lumen;M4 ROF 15 artery D98-1711;1.99158184245757;13.7201302842032;0.0111344408125718;0.0113416714695461;0.0119624732258536;0.012994188249834;0.0144324292537339;0.0162711421850019;0.0185026921041859;0.0211179704115606;0.0241065211324546;0.0274566835713874;0.0311557483065877;0.0351901232267895;0…
NREM;430;452;22;M4 ROF 15 #4;0.112928586569947;-0.0178300630422392;Artery;Lumen;M4 ROF 15 artery D98-1711 Lumen;M4 ROF 15 artery D98-1711;1.99158184245757;13.7201302842032;0.052001326634028;0.052046609421068;0.0521822584897891;0.0524076785271933;0.0527218858438624;0.0531235209636492;0.0536108659351236;0.0541818660581448;0.0548341556418363;0.0555650873407372;0.05637176455533;0.0572510763326715;0.0…
IS;452;480;28;M4 ROF 15 #5;0.198175468863406;-0.0292016688133792;Artery;Lumen;M4 ROF 15 artery D98-1711 Lumen;M4 ROF 15 artery D98-1711;1.99158184245757;13.7201302842032;0.118373072948706;0.118385146358314;0.118421890102856;0.118484873427201;0.118576707111266;0.118701035560469;0.118862523853451;0.119066837995334;0.119320616299747;0.119631429618599;0.12000772807073;0.120458771998494;0.120994545107…
Whisking;10;17.9;7.9;M2 PRT 06 #1;0.382169188030941;0.0621225598665036;Artery;Lumen;M2 PRT 06 artery I94-9202 Lumen;M2 PRT 06 artery I94-9202;1.99158196144953;21.7636569566674;0.0144516132503331;0.0144536506205623;0.0144597612284565;0.0144699405664112;0.0144841811235617;0.0145024723885006;0.01452480085309;0.0145511500173741;0.0145815003956032;0.0146158295233772;0.0146541119659253;0.01469631932753…
Whisking;26.7;48.7666666666667;22.0666666666667;M2 PRT 06 #3;0.380330129394887;0.0404094193615261;Artery;Lumen;M2 PRT 06 artery I94-9202 Lumen;M2 PRT 06 artery I94-9202;1.99158196144953;21.7636569566674;0.07377630960838;0.0736994475629573;0.0734692606694301;0.0730869438323933;0.0725544791659993;0.0718746219825383;0.0710508813335374;0.070087495259071;0.0689894009434789;0.0677622000167019;0.0664121…
Whisking;56.5333333333333;69.4666666666667;12.9333333333333;M2 PRT 06 #4;0.441532560494991;0.675210618580497;Artery;Lumen;M2 PRT 06 artery I94-9202 Lumen;M2 PRT 06 artery I94-9202;1.99158196144953;21.7636569566674;0.172246866815789;0.172222244497822;0.172148404586043;0.172025428163057;0.171853450211484;0.171632659381633;0.171363297666771;0.171045659986491;0.170680093678872;0.170266997902222;0.169…
Whisking;98.2;109.733333333333;11.5333333333333;M2 PRT 06 #6;0.529467166712265;0.801653959101589;Artery;Lumen;M2 PRT 06 artery I94-9202 Lumen;M2 PRT 06 artery I94-9202;1.99158196144953;21.7636569566674;0.226158146275364;0.226174214735275;0.226222383076592;0.226302540305736;0.226414501826225;0.226558010025903;0.226732735095083;0.226938276071649;0.227174162108075;0.227439853954251;0.227734745648979…
Whisking;130.366666666667;139.766666666667;9.40000000000001;M2 PRT 06 #8;0.38955903956446;0.384858112892882;Artery;Lumen;M2 PRT 06 artery I94-9202 Lumen;M2 PRT 06 artery I94-9202;1.99158196144953;21.7636569566674;0.00917475365356905;0.00917536941539889;0.00917721596066185;0.00918029106996556;0.00918459104811817;0.00919011072981267;0.00919684348756685;0.0092047812419013;0.0092139144737324;0.009224…
Whisking;150.866666666667;156.6;5.73333333333332;M2 PRT 06 #10;0.314280113975621;-0.00996853890383524;Artery;Lumen;M2 PRT 06 artery I94-9202 Lumen;M2 PRT 06 artery I94-9202;1.99158196144953;21.7636569566674;0.0217576604483351;0.0217578424912619;0.0217583885085074;0.0217592981658857;0.0217605709066473;0.0217622059518202;0.0217642023006865;0.0217665587313949;0.0217692738017085;0.0217723458498877;0.…
Whisking;219;224.633333333333;5.63333333333333;M2 PRT 06 #13;1.3019216628944;1.59122108744932;Artery;Lumen;M2 PRT 06 artery I94-9202 Lumen;M2 PRT 06 artery I94-9202;1.99158196144953;21.7636569566674;0.286804316932551;0.286816355859629;0.286852465255468;0.286912622972867;0.286996792114381;0.28710492105414;0.287236943468382;0.287392778374669;0.287572330179761;0.287775488736119;0.288002129406996;0.2…
Locomotion;234.9;269.733333333333;34.8333333333333;M2 PRT 06 #15;2.06985468692373;2.71644240838232;Artery;Lumen;M2 PRT 06 artery I94-9202 Lumen;M2 PRT 06 artery I94-9202;1.99158196144953;21.7636569566674;0.247823017481141;0.247833911926322;0.247865804832168;0.247916331658823;0.247981574057893;0.248056093927446;0.24813298151741;0.248203917950743;0.24825925254348;0.248288095264928;0.248278424570867…
Whisking;326.2;330.066666666667;3.86666666666667;M2 PRT 06 #18;0.416783398655961;-0.19452413357191;Artery;Lumen;M2 PRT 06 artery I94-9202 Lumen;M2 PRT 06 artery I94-9202;1.99158196144953;21.7636569566674;0.00951254762747942;0.00951254762750492;0.00951254762753036;0.00951254762755576;0.00951254762758111;0.0095125476276064;0.00951254762763161;0.00951254762765679;0.00951254762768188;0.00951254762770…
Whisking;336.3;342.066666666667;5.76666666666665;M2 PRT 06 #19;1.19919705502772;0.785779162692517;Artery;Lumen;M2 PRT 06 artery I94-9202 Lumen;M2 PRT 06 artery I94-9202;1.99158196144953;21.7636569566674;0.141547688371599;0.141577717503259;0.141667791596443;0.141817870755013;0.142027888508652;0.14229775184772;0.142627341272018;0.143016510853431;0.143465088312413;0.143972875108254;0.144539646543087…
Whisking;417.733333333333;421.5;3.76666666666665;M2 PRT 06 #21;0.396838520329356;-0.0827926450843009;Artery;Lumen;M2 PRT 06 artery I94-9202 Lumen;M2 PRT 06 artery I94-9202;1.99158196144953;21.7636569566674;4.48614130816019e-06;4.48614130817221e-06;4.4861413081842e-06;4.48614130819617e-06;4.48614130820812e-06;4.48614130822002e-06;4.48614130823191e-06;4.48614130824377e-06;4.48614130825559e-06;4.486…
Whisking;475.966666666667;479.366666666667;3.40000000000003;M2 PRT 06 #23;0.890716468211582;2.3148250064557;Artery;Lumen;M2 PRT 06 artery I94-9202 Lumen;M2 PRT 06 artery I94-9202;1.99158196144953;21.7636569566674;0.0380501905099305;0.0380487572556126;0.038044457708403;0.0380372925161141;0.0380272627583245;0.0380143699462164;0.0379986160223485;0.0379800033603626;0.037958534764626;0.037934213469809…
Whisking;518.233333333333;523.3;5.06666666666661;M2 PRT 06 #25;0.872089179247306;1.89991798041411;Artery;Lumen;M2 PRT 06 artery I94-9202 Lumen;M2 PRT 06 artery I94-9202;1.99158196144953;21.7636569566674;0.261572096928808;0.261582980597569;0.261615626838888;0.261670021364134;0.261746140365743;0.261843950527446;0.261963409038577;0.26210446361247;0.262267052508903;0.262451104560622;0.262656539203889…
Whisking;542.966666666667;551.633333333333;8.66666666666663;M2 PRT 06 #27;0.416331353034081;0.263609119294744;Artery;Lumen;M2 PRT 06 artery I94-9202 Lumen;M2 PRT 06 artery I94-9202;1.99158196144953;21.7636569566674;0.0277691816045108;0.0277737626614631;0.0277875024883712;0.0278103910569247;0.027842411663559;0.0278835409448715;0.0279337488991769;0.0279929989141754;0.0280612478006995;0.028138445832…
Whisking;568.466666666667;576.266666666667;7.79999999999995;M2 PRT 06 #29;0.443272647082772;1.07736500225558;Artery;Lumen;M2 PRT 06 artery I94-9202 Lumen;M2 PRT 06 artery I94-9202;1.99158196144953;21.7636569566674;0.0289800233281752;0.0289769291194469;0.0289676484254614;0.0289521870413221;0.0289305546189964;0.0289027646575192;0.0288688344892998;0.0288287852625538;0.0287826419198873;0.028730433173…
Whisking;10;31.5333333333333;21.5333333333333;M2 LRH 11 #1;0.33915196042141;0.080276693863223;Artery;Lumen;M2 LRH 11 artery K7-2398 Lumen;M2 LRH 11 artery K7-2398;1.99158190195355;32.0136373298075;0.000162384246842322;0.000162395874904289;0.00016243074263802;0.000162488800715057;0.000162569967006001;0.000162674126707381;0.000162801132518945;0.000162950804871009;0.000163122932201453;0.000163317271…
Whisking;38.4333333333333;69.1666666666667;30.7333333333333;M2 LRH 11 #2;0.440519089827792;0.086163413016664;Artery;Lumen;M2 LRH 11 artery K7-2398 Lumen;M2 LRH 11 artery K7-2398;1.99158190195355;32.0136373298075;0.000165978101344558;0.000166868287067255;0.000169518612476786;0.000173868842066578;0.000179820105437546;0.000187237144152868;0.000195951385556755;0.000205764773738644;0.00021645427062511…
Whisking;75.3333333333333;85.9;10.5666666666667;M2 LRH 11 #3;0.412338598334138;-0.0507367094652794;Artery;Lumen;M2 LRH 11 artery K7-2398 Lumen;M2 LRH 11 artery K7-2398;1.99158190195355;32.0136373298075;0.0655010925348587;0.0654947829011396;0.0654758575113124;0.0654443268971402;0.0654002086006178;0.0653435271575726;0.0652743140747342;0.0651926078003062;0.0650984536880771;0.0649919039551166;0.06487…
Locomotion;107.2;129.166666666667;21.9666666666667;M2 LRH 11 #5;2.5484631954652;3.85671726502995;Artery;Lumen;M2 LRH 11 artery K7-2398 Lumen;M2 LRH 11 artery K7-2398;1.99158190195355;32.0136373298075;0.0354726491083335;0.0354499583747848;0.0353820004971712;0.035269117541117;0.035111876613338;0.034911065395413;0.0346676859659778;0.0343829469848639;0.03405825433174;0.0336952003094314;0.033295551538…
Locomotion;137.3;173.366666666667;36.0666666666667;M2 LRH 11 #7;2.0590840535233;4.00592244644567;Artery;Lumen;M2 LRH 11 artery K7-2398 Lumen;M2 LRH 11 artery K7-2398;1.99158190195355;32.0136373298075;0.0601993467046874;0.0601452777435843;0.0599832218244007;0.0597136360157667;0.0593372958100331;0.058855314975921;0.0582691719509285;0.0575807414348811;0.056792329550528;0.0559067107024419;0.054927164…
Locomotion;227.433333333333;267.133333333333;39.7;M2 LRH 11 #9;2.511863997301;4.63997795318333;Artery;Lumen;M2 LRH 11 artery K7-2398 Lumen;M2 LRH 11 artery K7-2398;1.99158190195355;32.0136373298075;0.000919598555624429;0.00094179773582538;0.00100747489766549;0.0011139081508673;0.00125669011742867;0.00142991566652554;0.00162643316572205;0.00183814828874027;0.00205636714123412;0.00227216377507009;0…
Whisking;267.133333333333;273.066666666667;5.93333333333334;M2 LRH 11 #10;0.808560359322271;1.03252352371652;Artery;Lumen;M2 LRH 11 artery K7-2398 Lumen;M2 LRH 11 artery K7-2398;1.99158190195355;32.0136373298075;4.0088050064947e-33;5.36134952563919e-12;2.14290442295926e-11;4.81540723775398e-11;8.54549138756299e-11;1.33217788933484e-10;1.91297005129844e-10;2.59515401822193e-10;3.37664890544789e-10…
Whisking;369.166666666667;385.2;16.0333333333333;M2 LRH 11 #14;0.205311370997927;0.133714283732662;Artery;Lumen;M2 LRH 11 artery K7-2398 Lumen;M2 LRH 11 artery K7-2398;1.99158190195355;32.0136373298075;0.0328787872471251;0.0328750969147541;0.0328640287152231;0.0328455910380547;0.0328197978532773;0.0327866686926865;0.032746228623661;0.0326985082155841;0.0326435434989344;0.032581375917125;0.0325120…
Locomotion;402.266666666667;412;9.73333333333335;M2 LRH 11 #16;2.12898522292157;3.12651762470413;Artery;Lumen;M2 LRH 11 artery K7-2398 Lumen;M2 LRH 11 artery K7-2398;1.99158190195355;32.0136373298075;0.13641330067639;0.136402686924834;0.136370850406233;0.136317805327766;0.136243575357327;0.136148193607429;0.136031702612685;0.135894154300896;0.135735609957755;0.135556140185213;0.135355824853531;0.…
Locomotion;440;465.733333333333;25.7333333333333;M2 LRH 11 #18;2.26384134888649;4.29274962810708;Artery;Lumen;M2 LRH 11 artery K7-2398 Lumen;M2 LRH 11 artery K7-2398;1.99158190195355;32.0136373298075;0.0290362365756761;0.0290087261369714;0.0289263301701233;0.0287894538863152;0.0285987698532191;0.0283552138394442;0.0280599790383869;0.027714508712685;0.0273204873116565;0.0268798301248482;0.02639467…
Locomotion;576.5;597.7;21.2;M2 LRH 11 #20;2.56855539428443;4.08374085926583;Artery;Lumen;M2 LRH 11 artery K7-2398 Lumen;M2 LRH 11 artery K7-2398;1.99158190195355;32.0136373298075;0.00335457980285291;0.00335797377365158;0.00336809585869587;0.00338476738351858;0.00340769323817827;0.00343646586037971;0.00347057073613966;0.00350939334361101;0.0035522274462819;0.00359828462372208;0.00364670491161258;0…
NREM;85;130;45;M3 CKH 08 #1;0.196664555988825;0.112967846936753;Artery;Lumen;M3 CKH 08 artery F83-1947 Lumen;M3 CKH 08 artery F83-1947;1.99158172346563;25.2739242077427;0.139530198190089;0.139586191433202;0.139747199900117;0.139992582340089;0.140288834688352;0.140590901030072;0.140843938350436;0.140985467972561;0.140947832230417;0.140660863869268;0.140054668319137;0.139062415589493;0.137623039154…
IS;180;230;50;M3 CKH 08 #2;0.184173577339983;0.129050611155566;Artery;Lumen;M3 CKH 08 artery F83-1947 Lumen;M3 CKH 08 artery F83-1947;1.99158172346563;25.2739242077427;0.0363499924452186;0.036494963195581;0.0369240475398091;0.0376200497794187;0.0385552529392015;0.0396927724052005;0.0409883352158129;0.0423923792852212;0.04385235006502;0.0453150638608456;0.0467290075332476;0.048046453253207;0.04922…
NREM;260;290;30;M3 CKH 08 #4;0.13682654005383;0.136907532100515;Artery;Lumen;M3 CKH 08 artery F83-1947 Lumen;M3 CKH 08 artery F83-1947;1.99158172346563;25.2739242077427;0.0249000283302801;0.02489662154032;0.0248864002222999;0.0248693619828875;0.0248455043195179;0.0248148267945799;0.0247773339705336;0.0247330390014762;0.0246819677527234;0.0246241633001554;0.0245596906459793;0.0244886414776198;0.02…
IS;390;420;30;M3 CKH 08 #5;0.148194130433681;0.125885667931624;Artery;Lumen;M3 CKH 08 artery F83-1947 Lumen;M3 CKH 08 artery F83-1947;1.99158172346563;25.2739242077427;0.0185739409537276;0.0185593675285622;0.0185156703515823;0.0184429216056525;0.0183412511038855;0.018210860153373;0.018052040180642;0.0178651953667329;0.0176508683688889;0.017409768065781;0.0171427981585347;0.0168510853939417;0.0165…
NREM;515;560;45;M3 CKH 08 #6;0.153065355547386;0.126820338391634;Artery;Lumen;M3 CKH 08 artery F83-1947 Lumen;M3 CKH 08 artery F83-1947;1.99158172346563;25.2739242077427;0.0189053708694891;0.0188692746412232;0.0187607443439788;0.0185791047187896;0.0183233916788725;0.0179925809093517;0.0175858820811742;0.017103075131196;0.016544861393411;0.0159132006743218;0.0152116057630081;0.0144453683148635;0.0…
IS;560;590;30;M3 CKH 08 #7;0.139544454632111;0.109877234507971;Artery;Lumen;M3 CKH 08 artery F83-1947 Lumen;M3 CKH 08 artery F83-1947;1.99158172346563;25.2739242077427;0.00136702245443795;0.00135451612898634;0.00131744315662329;0.00125713276734462;0.0011757712243238;0.00107635867814859;0.000962649825551523;0.000839079420919273;0.000710673967143796;0.000582951173929695;0.00046180901202072;0.000353…
Whisking;10;120.233333333333;110.233333333333;M3 WOJ 04 #1;1.18710092535185;0.6822080509182;Artery;Lumen;M3 WOJ 04 artery O14-8529 Lumen;M3 WOJ 04 artery O14-8529;1.99158184245757;8.4246414025809;0.00349170302200172;0.00372209738701338;0.00436509654040876;0.00528882264579543;0.00631220286344617;0.0072517077116804;0.00796737905551984;0.0083955304926451;0.00855950070806163;0.00855638054993448;0.008…
Whisking;130.266666666667;138.433333333333;8.16666666666666;M3 WOJ 04 #3;0.813039156134679;0.186041657442776;Artery;Lumen;M3 WOJ 04 artery O14-8529 Lumen;M3 WOJ 04 artery O14-8529;1.99158184245757;8.4246414025809;0.0262678401644468;0.0264217277874605;0.0268832933257611;0.0276522448593607;0.0287280960942702;0.0301101667212803;0.0317975829178358;0.0337892779925927;0.0360839931721121;0.0386802785290…
Whisking;147.933333333333;155.1;7.16666666666666;M3 WOJ 04 #6;0.269397760620966;0.147946779091509;Artery;Lumen;M3 WOJ 04 artery O14-8529 Lumen;M3 WOJ 04 artery O14-8529;1.99158184245757;8.4246414025809;0.0393503691962286;0.039369974402984;0.0394287756878065;0.0395267300581862;0.039663765903886;0.0398397830628075;0.0400546529130984;0.0403082184913937;0.0406002946370546;0.0409306681622427;0.0412990…
Whisking;185.433333333333;196.633333333333;11.2;M3 WOJ 04 #8;0.676438341502464;0.228728930499192;Artery;Lumen;M3 WOJ 04 artery O14-8529 Lumen;M3 WOJ 04 artery O14-8529;1.99158184245757;8.4246414025809;0.108911591673809;0.108938322111204;0.109018508673414;0.109152137111004;0.109339183670586;0.109579615087951;0.109873388577727;0.110220451818827;0.110620742934779;0.111074190467808;0.111580713345402;…
Whisking;202.733333333333;218.433333333333;15.7;M3 WOJ 04 #9;0.376497687826978;0.143848907672991;Artery;Lumen;M3 WOJ 04 artery O14-8529 Lumen;M3 WOJ 04 artery O14-8529;1.99158184245757;8.4246414025809;0.15733301681392;0.157390363760494;0.157562362605662;0.157848887190215;0.158249726657929;0.158764584578898;0.159393077741364;0.160134734630965;0.16098899362134;0.161955200904794;0.163032608196189;0.…
Whisking;224.5;238.933333333333;14.4333333333333;M3 WOJ 04 #10;0.176244140991549;0.12676847330913;Artery;Lumen;M3 WOJ 04 artery O14-8529 Lumen;M3 WOJ 04 artery O14-8529;1.99158184245757;8.4246414025809;0.443313923111257;0.443272697336074;0.443149041257984;0.442943018690692;0.442654736203661;0.442284343439985;0.441832033557322;0.441298043787804;0.440682656111753;0.439986198038879;0.439209043489655…
Whisking;244.833333333333;252.266666666667;7.43333333333334;M3 WOJ 04 #11;0.607885079848378;0.228080841281496;Artery;Lumen;M3 WOJ 04 artery O14-8529 Lumen;M3 WOJ 04 artery O14-8529;1.99158184245757;8.4246414025809;0.190135809489649;0.190129731269073;0.19011149828177;0.190081115553086;0.190038591455294;0.189983937702646;0.189917169344442;0.189838304756143;0.189747365628508;0.189644376954794;0.1895…
Whisking;258.266666666667;264.1;5.83333333333337;M3 WOJ 04 #12;3.51824341300471;4.86408138365266;Artery;Lumen;M3 WOJ 04 artery O14-8529 Lumen;M3 WOJ 04 artery O14-8529;1.99158184245757;8.4246414025809;0.812731624284879;0.812709759475585;0.812644167058392;0.812534853079297;0.812381827617797;0.81218510479111;0.811944702760097;0.811660643736856;0.811332953993951;0.810961663875319;0.810546807808763;0…
Whisking;273.366666666667;281.833333333333;8.46666666666664;M3 WOJ 04 #14;0.491379197662588;0.144255364590324;Artery;Lumen;M3 WOJ 04 artery O14-8529 Lumen;M3 WOJ 04 artery O14-8529;1.99158184245757;8.4246414025809;0.00979205099424185;0.00979068518998677;0.00978658723341945;0.00977975549828902;0.00977018729082292;0.00975787887464554;0.00974282550556691;0.00972502147614249;0.00970446016987942;0.009…
Locomotion;314.933333333333;326.933333333333;12;M3 WOJ 04 #16;2.68593936378358;6.1373705292323;Artery;Lumen;M3 WOJ 04 artery O14-8529 Lumen;M3 WOJ 04 artery O14-8529;1.99158184245757;8.4246414025809;2.73351414818297;2.73326668486071;2.73252436582203;2.73128740407267;2.72955615521191;2.72733111831353;2.72461293715197;2.72140240176637;2.71770045035345;2.71350817147791;2.70882680658743;2.70365775281…
Whisking;333.866666666667;344.5;10.6333333333333;M3 WOJ 04 #17;0.327291793438424;0.151397629390814;Artery;Lumen;M3 WOJ 04 artery O14-8529 Lumen;M3 WOJ 04 artery O14-8529;1.99158184245757;8.4246414025809;0.10523942949445;0.105230390560712;0.105203272479857;0.105158071428466;0.105094781080163;0.105013392674488;0.104913895113092;0.104796275083022;0.104660517206808;0.104506604218994;0.104334517168695…
Whisking;349.566666666667;356.866666666667;7.30000000000001;M3 WOJ 04 #18;0.468227959845265;0.184677230801995;Artery;Lumen;M3 WOJ 04 artery O14-8529 Lumen;M3 WOJ 04 artery O14-8529;1.99158184245757;8.4246414025809;0.13487838391663;0.134876779743626;0.134871968417624;0.134863953518082;0.134852741004961;0.134838339210027;0.134820758824692;0.134800012884402;0.134776116749598;0.13474908808327;0.13471…
Whisking;381;394.633333333333;13.6333333333333;M3 WOJ 04 #20;0.370405823746299;0.0189975320732324;Artery;Lumen;M3 WOJ 04 artery O14-8529 Lumen;M3 WOJ 04 artery O14-8529;1.99158184245757;8.4246414025809;1.10421082005435;1.10410832710916;1.10380072255675;1.10328763017344;1.10256842594503;1.10164224258867;1.10050797585157;1.09916429255459;1.09760964034043;1.095842259077;1.09386019385856;1.0916613095…
Whisking;406;428.166666666667;22.1666666666667;M3 WOJ 04 #22;0.320771974746476;0.0227110187535637;Artery;Lumen;M3 WOJ 04 artery O14-8529 Lumen;M3 WOJ 04 artery O14-8529;1.99158184245757;8.4246414025809;0.0147557032734189;0.0149744018255786;0.0156292709010635;0.0167166384165866;0.0182304097230665;0.0201621056939497;0.0225009157565204;0.0252337655743596;0.0283453990064883;0.0318184738867153;0.03563…
Locomotion;447.8;465.433333333333;17.6333333333333;M3 WOJ 04 #24;1.79416727984282;3.86274963768589;Artery;Lumen;M3 WOJ 04 artery O14-8529 Lumen;M3 WOJ 04 artery O14-8529;1.99158184245757;8.4246414025809;0.875203651685805;0.874950760251098;0.874192538148247;0.872930341441941;0.871166428383153;0.868903956580101;0.866146978951056;0.862900438374669;0.859170160932574;0.854962847620373;0.85028606438723…
Whisking;490.5;495.666666666667;5.16666666666669;M3 WOJ 04 #27;0.36087672052213;-0.00630779553790465;Artery;Lumen;M3 WOJ 04 artery O14-8529 Lumen;M3 WOJ 04 artery O14-8529;1.99158184245757;8.4246414025809;0.027216377149585;0.0272186578755123;0.0272254991612422;0.0272368983314236;0.0272528509283596;0.0272733507138405;0.0272983896717074;0.0273279580111472;0.027362044170716;0.0274006348230901;0.0274…
Locomotion;526.066666666667;533.833333333333;7.76666666666665;M3 WOJ 04 #29;2.33084615576162;5.73687329455707;Artery;Lumen;M3 WOJ 04 artery O14-8529 Lumen;M3 WOJ 04 artery O14-8529;1.99158184245757;8.4246414025809;0.381110365009252;0.381147169463869;0.381257533291951;0.381441307955478;0.38169824610144;0.382028001877054;0.382430131370412;0.382904093175914;0.383449249083656;0.384064864891744;0.3847…
Whisking;533.833333333333;538.1;4.26666666666665;M3 WOJ 04 #30;0.780452085041596;0.186968302466552;Artery;Lumen;M3 WOJ 04 artery O14-8529 Lumen;M3 WOJ 04 artery O14-8529;1.99158184245757;8.4246414025809;0.563972262991737;0.563961702250596;0.563930020858449;0.563877221318201;0.563803307801352;0.563708286147986;0.563592163866749;0.563454950134834;0.56329665579794;0.563117293370247;0.562916877034357…
IS;15;40;25;M3 TEQ 05 #1;0.169920356651354;0.177662906222066;Artery;Lumen;M3 TEQ 05 artery V57-5496 Lumen;M3 TEQ 05 artery V57-5496;1.99158202094551;20.7005474463416;0.0559908550278395;0.0559663371514546;0.0558929792324941;0.0557713657519655;0.0556024620045533;0.0553876008217786;0.0551284639606305;0.0548270581541767;0.0544856858475485;0.0541069106885265;0.0536935179088977;0.053248469821822;0.0527…
IS;110;130;20;M3 TEQ 05 #2;0.12369830995089;0.17201176962182;Artery;Lumen;M3 TEQ 05 artery V57-5496 Lumen;M3 TEQ 05 artery V57-5496;1.99158202094551;20.7005474463416;0.564848596023268;0.564760063212509;0.564494625028059;0.564052761090281;0.563435267001268;0.562643248728523;0.561678114804773;0.560541566405946;0.559235585386218;0.557762420365239;0.5561245709781;0.554324770413195;0.552365966376675;0…
NREM;135;160;25;M3 TEQ 05 #3;0.214984047141436;0.17620899198057;Artery;Lumen;M3 TEQ 05 artery V57-5496 Lumen;M3 TEQ 05 artery V57-5496;1.99158202094551;20.7005474463416;6.79545292477383e-05;7.00408916017107e-05;7.64782347186335e-05;8.77984645794284e-05;0.000104878589519814;0.000128926603752613;0.00016146199453185;0.000204291139217592;0.000259477928933731;0.000329310021778322;0.000416261189794756;…
NREM;177;218;41;M3 TEQ 05 #4;0.211712158354469;0.180864436264681;Artery;Lumen;M3 TEQ 05 artery V57-5496 Lumen;M3 TEQ 05 artery V57-5496;1.99158202094551;20.7005474463416;0.00962145183646199;0.0100815763102308;0.0114536865076363;0.0137132195376679;0.0168199852889698;0.020719261196633;0.0253432715280551;0.0306130005368681;0.036440278113921;0.0427300683920722;0.0493828864272906;0.0562972657327482;0.…
IS;218;246;28;M3 TEQ 05 #5;0.200664590899791;0.185451055688806;Artery;Lumen;M3 TEQ 05 artery V57-5496 Lumen;M3 TEQ 05 artery V57-5496;1.99158202094551;20.7005474463416;0.0828552192390312;0.0836834411019451;0.0861626733908533;0.0902766575615209;0.0959984335479679;0.103290544840956;0.112105323239796;0.122385250938553;0.134063396966952;0.147063924386234;0.161302664045679;0.176687750141295;0.19312031…
REM;250;405;155;M3 TEQ 05 #6;0.236301684130806;0.204164927534915;Artery;Lumen;M3 TEQ 05 artery V57-5496 Lumen;M3 TEQ 05 artery V57-5496;1.99158202094551;20.7005474463416;0.000226632978204432;0.00231643274053293;0.00814186185812792;0.0164877652769865;0.0256882759995598;0.0340624114650128;0.0403296777673831;0.0438637858075535;0.0446985572122704;0.0433076478280237;0.040286055598215;0.036101747142817…
NREM;505;530;25;M3 TEQ 05 #9;0.113707341112146;0.196752654650702;Artery;Lumen;M3 TEQ 05 artery V57-5496 Lumen;M3 TEQ 05 artery V57-5496;1.99158202094551;20.7005474463416;0.336761131050208;0.336723411369053;0.336610279810491;0.336421818618141;0.336158164142336;0.335819505754815;0.335406084326116;0.334918190263265;0.334356161105721;0.333720378678712;0.33301126580508;0.332229282579781;0.331374922215…
Whisking;10;17.0333333333333;7.03333333333333;M2 LRH 36 #1;0.305904783857526;0.168555868007389;Artery;Lumen;M2 LRH 36 artery F83-1947 Lumen;M2 LRH 36 artery F83-1947;1.99158196144953;14.3218903843876;0.276829156941461;0.276931163477675;0.277237120493588;0.277746840261257;0.278460010053311;0.279376192371618;0.280494825267125;0.281815222750598;0.283336575293878;0.285057950421215;0.28697829339016;0.…
Whisking;23.0333333333333;28.1666666666667;5.13333333333333;M2 LRH 36 #2;2.38835813580982;3.5008307827986;Artery;Lumen;M2 LRH 36 artery F83-1947 Lumen;M2 LRH 36 artery F83-1947;1.99158196144953;14.3218903843876;5.02396048607058;5.02384663910193;5.02350511186187;5.02293594542691;5.0221392082506;5.02111499615271;5.01986343230401;5.01838466720672;5.01667887867056;5.0147462717846;5.01258707888456;5.0…
Whisking;125.8;134.266666666667;8.46666666666668;M2 LRH 36 #6;1.4028623018079;2.10561704704439;Artery;Lumen;M2 LRH 36 artery F83-1947 Lumen;M2 LRH 36 artery F83-1947;1.99158196144953;14.3218903843876;0.882230858134315;0.882218468805604;0.882181291236915;0.882119296707943;0.882032437395304;0.881920646438166;0.881783838030009;0.881621907536402;0.881434731638625;0.881222168502976;0.880984057975519;0…
Locomotion;146.966666666667;157.533333333333;10.5666666666667;M2 LRH 36 #8;1.49905271239292;2.96707305093524;Artery;Lumen;M2 LRH 36 artery F83-1947 Lumen;M2 LRH 36 artery F83-1947;1.99158196144953;14.3218903843876;15.282350848578;15.2816261488646;15.2794519403461;15.2758278958509;15.2707534724847;15.2642279152104;15.2562502618477;15.2468193494799;15.2359338222498;15.2235921405272;15.2097925914223…
Whisking;169.6;175.133333333333;5.53333333333333;M2 LRH 36 #10;2.31018296750987;3.62118338957158;Artery;Lumen;M2 LRH 36 artery F83-1947 Lumen;M2 LRH 36 artery F83-1947;1.99158196144953;14.3218903843876;3.45370719694922;3.45363066467087;3.45340107203273;3.45301843168444;3.45248276471939;3.45179410069081;3.45095247763423;3.44995794209627;3.44881054916979;3.44751036253531;3.44605745450866;3.44445190…
Whisking;201.666666666667;206.8;5.13333333333335;M2 LRH 36 #12;1.95435713929757;3.74243252575295;Artery;Lumen;M2 LRH 36 artery F83-1947 Lumen;M2 LRH 36 artery F83-1947;1.99158196144953;14.3218903843876;0.294878305022983;0.294878162679732;0.294877734818499;0.294877018950001;0.294876010926768;0.294874704945153;0.294873093548141;0.294871167628962;0.29486891643549;0.294866327575453;0.294863387022421;…
Whisking;246.966666666667;258.933333333333;11.9666666666667;M2 LRH 36 #14;0.945239641780888;1.47630574157838;Artery;Lumen;M2 LRH 36 artery F83-1947 Lumen;M2 LRH 36 artery F83-1947;1.99158196144953;14.3218903843876;0.14159881873018;0.142169097779952;0.143878931250681;0.146725310228636;0.150703226917958;0.155805685212182;0.16202371545638;0.169346393362066;0.177760863026409;0.1872523639968;0.1978042…
Whisking;269.6;274.366666666667;4.76666666666665;M2 LRH 36 #16;2.35092084788625;3.60998228691795;Artery;Lumen;M2 LRH 36 artery F83-1947 Lumen;M2 LRH 36 artery F83-1947;1.99158196144953;14.3218903843876;0.157121043403196;0.157118879482651;0.157112387876121;0.157101569051433;0.157086423788249;0.157066953177977;0.157043158623666;0.157015041839854;0.156982604852391;0.15694584999823;0.156904779925184;…
Locomotion;312.466666666667;323.766666666667;11.3;M2 LRH 36 #18;1.79979908115941;3.86833294875972;Artery;Lumen;M2 LRH 36 artery F83-1947 Lumen;M2 LRH 36 artery F83-1947;1.99158196144953;14.3218903843876;0.576960608742864;0.577374109666283;0.578614089998019;0.580678983109119;0.583566180208207;0.587272033723999;0.591791862035225;0.597119955542374;0.603249584074075;0.610173005619288;0.61788147637502…
Locomotion;359.833333333333;376.8;16.9666666666667;M2 LRH 36 #20;1.1734291869047;2.51272380208789;Artery;Lumen;M2 LRH 36 artery F83-1947 Lumen;M2 LRH 36 artery F83-1947;1.99158196144953;14.3218903843876;1.15967237799232;1.15994930285067;1.1607788576026;1.16215738712699;1.16407881397349;1.16653465994168;1.16951407619566;1.17300388181817;1.17698861068062;1.18145056647838;1.18636988575354;1.19172460…
Whisking;404.4;412.166666666667;7.76666666666671;M2 LRH 36 #22;0.617104621827639;0.962380919217313;Artery;Lumen;M2 LRH 36 artery F83-1947 Lumen;M2 LRH 36 artery F83-1947;1.99158196144953;14.3218903843876;0.50611166501748;0.50602037307652;0.505746575800135;0.505290508752481;0.504652564262281;0.503833291005868;0.50283339342415;0.5016537309742;0.500295317216354;0.498759318737948;0.497047053914946;0.…
Whisking;425.466666666667;431;5.53333333333336;M2 LRH 36 #24;0.84402533013845;1.99189348762297;Artery;Lumen;M2 LRH 36 artery F83-1947 Lumen;M2 LRH 36 artery F83-1947;1.99158196144953;14.3218903843876;0.240118993465331;0.240124050410087;0.240139219987254;0.240164498429505;0.240199879458324;0.24024535428455;0.240300911609142;0.240366537624163;0.240442216013979;0.240527927956689;0.240623652125776;0.…
Whisking;446.7;449.966666666667;3.26666666666665;M2 LRH 36 #26;1.78107823100591;2.79071739264858;Artery;Lumen;M2 LRH 36 artery F83-1947 Lumen;M2 LRH 36 artery F83-1947;1.99158196144953;14.3218903843876;0.354872890123404;0.354872936686222;0.354873076299303;0.354873308742258;0.354873633647826;0.354874050501955;0.354874558643914;0.354875157266445;0.354875845415929;0.354876621992613;0.354877485750836…
Locomotion;471.666666666667;482.766666666667;11.1;M2 LRH 36 #28;1.62867291244554;2.97622329156611;Artery;Lumen;M2 LRH 36 artery F83-1947 Lumen;M2 LRH 36 artery F83-1947;1.99158196144953;14.3218903843876;0.187893605796375;0.187958901237608;0.188154595197851;0.188480111115102;0.188934489802228;0.189516392065819;0.190224102361663;0.191055533475996;0.192008232218593;0.193079386110816;0.19426583104874…
Whisking;489.2;493.6;4.40000000000003;M2 LRH 36 #29;2.00285962174975;4.48960323161841;Artery;Lumen;M2 LRH 36 artery F83-1947 Lumen;M2 LRH 36 artery F83-1947;1.99158196144953;14.3218903843876;0.0342855905456837;0.0342877332013467;0.0342941604135474;0.0343048699187579;0.0343198579453792;0.0343391192151623;0.0343626469451965;0.0343904328504648;0.0344224671469643;0.0344587385553914;0.0344992343053881…
Whisking;500.066666666667;505.366666666667;5.30000000000001;M2 LRH 36 #30;0.450631820722985;0.526360645617688;Artery;Lumen;M2 LRH 36 artery F83-1947 Lumen;M2 LRH 36 artery F83-1947;1.99158196144953;14.3218903843876;1.41935327553494e-08;2.34395338869144e-06;9.3318954329474e-06;2.0974007952136e-05;3.72636076143477e-05;5.81913437526115e-05;8.37452043573887e-05;0.000113910523773767;0.0001486699920977…
Whisking;534.3;541.833333333333;7.53333333333342;M2 LRH 36 #32;0.236623065713353;-0.00414785923247793;Artery;Lumen;M2 LRH 36 artery F83-1947 Lumen;M2 LRH 36 artery F83-1947;1.99158196144953;14.3218903843876;0.265512886282106;0.265552962093978;0.265673163607179;0.265873413075559;0.266153580978292;0.266513486103964;0.26695289566823;0.267471525464962;0.268069040050775;0.268745052962848;0.26949912696…
Locomotion;541.833333333333;549.3;7.46666666666658;M2 LRH 36 #33;2.36157435965034;4.53497361453332;Artery;Lumen;M2 LRH 36 artery F83-1947 Lumen;M2 LRH 36 artery F83-1947;1.99158196144953;14.3218903843876;0.425351365302196;0.425338581140378;0.425300226522367;0.425236295062545;0.425146776135512;0.425031654902021;0.424890912345241;0.424724525317306;0.424532466596108;0.424314704952255;0.4240712052261…
Whisking;549.3;554.4;5.10000000000002;M2 LRH 36 #34;0.58403192908374;0.247069739248088;Artery;Lumen;M2 LRH 36 artery F83-1947 Lumen;M2 LRH 36 artery F83-1947;1.99158196144953;14.3218903843876;0.157437526619266;0.157436698897367;0.157434215323616;0.157430074676706;0.15742427492219;0.157416813214071;0.157407685897035;0.157396888509319;0.1573844157862;0.157370261664125;0.157354419285467;0.1573368810…
Whisking;561.366666666667;566.6;5.23333333333335;M2 LRH 36 #35;0.4803418796336;0.169288092681504;Artery;Lumen;M2 LRH 36 artery F83-1947 Lumen;M2 LRH 36 artery F83-1947;1.99158196144953;14.3218903843876;0.06582841089541;0.0658281827413904;0.0658274979225027;0.0658263553695908;0.0658247533016301;0.0658226892270807;0.0658201599457794;0.0658171615513716;0.0658136894342771;0.0658097382851938;0.0658053…
Locomotion;566.6;575.4;8.79999999999995;M2 LRH 36 #36;1.66118986112043;3.48224185211812;Artery;Lumen;M2 LRH 36 artery F83-1947 Lumen;M2 LRH 36 artery F83-1947;1.99158196144953;14.3218903843876;4.16848085979786;4.16823382176873;4.16749276620151;4.16625786873832;4.16452942216386;4.16230783647678;4.15959363898899;4.15638747445209;4.15269010521015;4.14850241137774;4.14382539104189;4.13866016048671;4.…
Whisking;583.933333333333;588.633333333333;4.70000000000005;M2 LRH 36 #38;0.311195057414563;0.620151504633727;Artery;Lumen;M2 LRH 36 artery F83-1947 Lumen;M2 LRH 36 artery F83-1947;1.99158196144953;14.3218903843876;0.0104124573438931;0.0104131302989499;0.010415148915111;0.0104185124456222;0.0104232196462454;0.0104292687757877;0.010436657596841;0.0104453833767325;0.0104554428886856;0.0104668324131…
Locomotion;60.7;100;39.3;M3 YZB 24 #3;1.80891638953511;3.77096788798936;Artery;Lumen;M3 YZB 24 artery C25-8009 Lumen;M3 YZB 24 artery C25-8009;1.99158184245757;12.2759060437607;0.467893866881884;0.467761414831879;0.467357611160224;0.466663428655289;0.465648191764314;0.464271080638826;0.462483138130732;0.460229687084127;0.457453047005824;0.454095426456429;0.45010186085136;0.445423065034557;0.44001…
Locomotion;149.166666666667;180.233333333333;31.0666666666667;M3 YZB 24 #7;1.92214782836847;3.90554478661118;Artery;Lumen;M3 YZB 24 artery C25-8009 Lumen;M3 YZB 24 artery C25-8009;1.99158184245757;12.2759060437607;0.238264344670608;0.238993762197635;0.241167588683146;0.244742862172933;0.249649025535778;0.255789466847348;0.263043619229824;0.271269565544061;0.280307080639561;0.289981033216394;0.300…
Locomotion;224.833333333333;247.566666666667;22.7333333333333;M3 YZB 24 #10;1.96165008629129;4.10613994215451;Artery;Lumen;M3 YZB 24 artery C25-8009 Lumen;M3 YZB 24 artery C25-8009;1.99158184245757;12.2759060437607;6.80278323091789e-05;0.000197973815868795;0.000586733164182935;0.00123108171620334;0.00212568453175359;0.00326315333144299;0.0046341258169881;0.00622736579797425;0.00802988277462044;0.…
Locomotion;318.233333333333;347.366666666667;29.1333333333333;M3 YZB 24 #13;1.94159386344935;3.70853153585787;Artery;Lumen;M3 YZB 24 artery C25-8009 Lumen;M3 YZB 24 artery C25-8009;1.99158184245757;12.2759060437607;0.728240062857268;0.728437187746315;0.729021431439075;0.729971540149196;0.731252551637187;0.732816475849746;0.73460322714748;0.736541788069629;0.738551579716002;0.740544009569916;0.742…
Locomotion;415.466666666667;455.1;39.6333333333334;M3 YZB 24 #16;1.94559055935853;3.61771350810834;Artery;Lumen;M3 YZB 24 artery C25-8009 Lumen;M3 YZB 24 artery C25-8009;1.99158184245757;12.2759060437607;0.615479872409608;0.615118949036353;0.614034979991178;0.612224470630401;0.609681932201923;0.606400368920364;0.602371927891226;0.597588681795268;0.592043508234375;0.585731025374635;0.5786485411858…
Locomotion;523.433333333333;548.633333333333;25.2;M3 YZB 24 #19;2.01566900789978;4.0387591195179;Artery;Lumen;M3 YZB 24 artery C25-8009 Lumen;M3 YZB 24 artery C25-8009;1.99158184245757;12.2759060437607;0.00322054535601471;0.00323998984938246;0.00329815443870813;0.00339453460462763;0.00352829661902459;0.00369828811599908;0.00390305262381645;0.00414084779764229;0.00440966702862217;0.004707264047823…
Locomotion;581.166666666667;597.666666666667;16.5;M3 YZB 24 #21;1.90534828410546;4.25408134414053;Artery;Lumen;M3 YZB 24 artery C25-8009 Lumen;M3 YZB 24 artery C25-8009;1.99158184245757;12.2759060437607;0.00676297191302818;0.00676442908450025;0.00676880898536955;0.00677613673149605;0.006786454037444;0.00679981899923785;0.00681630579133704;0.00683600427894209;0.00685901954705568;0.0068854713480288…
Locomotion;10;30.8333333333333;20.8333333333333;M3 KXK 05 #1;1.47558936427036;2.85549618448904;Artery;Lumen;M3 KXK 05 artery C39-2598 Lumen;M3 KXK 05 artery C39-2598;1.99158196144953;13.2387222040557;0.237158421554649;0.237094487348403;0.236904079657478;0.236591370769482;0.236163272955799;0.235629376593234;0.235001864396209;0.234295402609044;0.233527010233223;0.232715907577057;0.231883345612546;0…
Locomotion;91.2;97.5666666666667;6.36666666666666;M3 KXK 05 #3;1.62301983067902;2.98479048973885;Artery;Lumen;M3 KXK 05 artery C39-2598 Lumen;M3 KXK 05 artery C39-2598;1.99158196144953;13.2387222040557;8.41201764195589;8.41175459733508;8.41096550674378;8.4096505001225;8.40780979401061;8.40544369150423;8.40255258219708;8.39913694210476;8.39519733357168;8.39073440516161;8.38574889153094;8.380241613…
Whisking;208.433333333333;212.3;3.86666666666667;M3 KXK 05 #5;1.24967975999571;2.03367546930422;Artery;Lumen;M3 KXK 05 artery C39-2598 Lumen;M3 KXK 05 artery C39-2598;1.99158196144953;13.2387222040557;0.289248887965437;0.289249643176267;0.289251908167997;0.289255681023214;0.28926095854693;0.28926773626764;0.289276008438797;0.289285768040714;0.28929700678287;0.289309715106661;0.289323882188546;0.2…
Locomotion;212.3;218.9;6.59999999999999;M3 KXK 05 #6;1.63815327721945;3.29928555278535;Artery;Lumen;M3 KXK 05 artery C39-2598 Lumen;M3 KXK 05 artery C39-2598;1.99158196144953;13.2387222040557;0.162219275531839;0.16225004970209;0.162342358729479;0.162496162173191;0.162711392654069;0.162987955887911;0.163325730732055;0.16372456924524;0.164184296760694;0.164704711972434;0.165285587034713;0.165926667…
Whisking;218.9;226.166666666667;7.26666666666665;M3 KXK 05 #7;0.912164122175089;0.809635519079272;Artery;Lumen;M3 KXK 05 artery C39-2598 Lumen;M3 KXK 05 artery C39-2598;1.99158196144953;13.2387222040557;0.298382412526167;0.298374674576833;0.29835146473437;0.298312795017587;0.298258685449081;0.298189164042135;0.29810426678236;0.298004037604116;0.297888528361702;0.297757798795332;0.297611916491911;…
Locomotion;226.166666666667;265.066666666667;38.9;M3 KXK 05 #8;1.60094026115583;2.8517024370043;Artery;Lumen;M3 KXK 05 artery C39-2598 Lumen;M3 KXK 05 artery C39-2598;1.99158196144953;13.2387222040557;0.226629743672911;0.226762470232549;0.227153909399972;0.227784115801952;0.228620755033074;0.229620421887156;0.230730401008097;0.231890790349738;0.233036892264588;0.23410176627871;0.235018832129604;0…
Whisking;265.066666666667;273.1;8.03333333333336;M3 KXK 05 #9;1.10932863129396;1.40538779526385;Artery;Lumen;M3 KXK 05 artery C39-2598 Lumen;M3 KXK 05 artery C39-2598;1.99158196144953;13.2387222040557;0.814560217460954;0.814507055628271;0.814347590712736;0.814081884464143;0.81371003976255;0.813232200563895;0.812648551823883;0.811959319400179;0.811164769932928;0.810265210703657;0.809260989472612;0…
Locomotion;273.1;296.933333333333;23.8333333333333;M3 KXK 05 #10;1.72514104642446;2.65071869472184;Artery;Lumen;M3 KXK 05 artery C39-2598 Lumen;M3 KXK 05 artery C39-2598;1.99158196144953;13.2387222040557;0.280390983386743;0.280662862488871;0.28147670091366;0.282827116816754;0.284705189619769;0.28709853320453;0.289991397294268;0.293364795948217;0.297196661813607;0.301462024514185;0.306133211310653…
Whisking;296.933333333333;302.033333333333;5.10000000000002;M3 KXK 05 #11;0.529489032921014;0.168079497976055;Artery;Lumen;M3 KXK 05 artery C39-2598 Lumen;M3 KXK 05 artery C39-2598;1.99158196144953;13.2387222040557;0.688555699892934;0.688542369142736;0.688502377343105;0.688435725858547;0.688342416964968;0.688222453852281;0.688075840628039;0.687902582322114;0.687702684892382;0.687476155231467;0.68…
Whisking;330.733333333333;353.933333333333;23.2;M3 KXK 05 #13;1.01941775042499;1.57778467657856;Artery;Lumen;M3 KXK 05 artery C39-2598 Lumen;M3 KXK 05 artery C39-2598;1.99158196144953;13.2387222040557;0.587507614248762;0.5874071692451;0.587105489798719;0.586601548633408;0.58589365361221;0.584979477450108;0.583856098770898;0.582520053976248;0.580967399255622;0.579193781935526;0.577194520247337;0.5…
Whisking;364.3;369.066666666667;4.76666666666665;M3 KXK 05 #15;1.82085488376631;2.20914085289292;Artery;Lumen;M3 KXK 05 artery C39-2598 Lumen;M3 KXK 05 artery C39-2598;1.99158196144953;13.2387222040557;0.0271153900581601;0.0271147388667303;0.0271127852423479;0.0271095290353242;0.0271049699966891;0.0270991077789568;0.0270919419371975;0.0270834719304127;0.0270736971232134;0.0270626167877999;0.02705…
Locomotion;387.733333333333;396.166666666667;8.43333333333334;M3 KXK 05 #17;1.66349727090407;2.82389674477642;Artery;Lumen;M3 KXK 05 artery C39-2598 Lumen;M3 KXK 05 artery C39-2598;1.99158196144953;13.2387222040557;0.21860308071179;0.218626938686321;0.218698477320736;0.218817590800407;0.218984102932103;0.219197767390445;0.219458268062389;0.219765219489188;0.220118167405129;0.22051658937218;0.2209…
Locomotion;431.266666666667;441.8;10.5333333333334;M3 KXK 05 #19;1.15582905879034;1.86102615779732;Artery;Lumen;M3 KXK 05 artery C39-2598 Lumen;M3 KXK 05 artery C39-2598;1.99158196144953;13.2387222040557;0.0444002084481376;0.0444052299126816;0.0444202718232531;0.0444452668035181;0.044480102799781;0.0445246234404021;0.0445786285372421;0.0446418747273991;0.0447140762530207;0.0447949058764977;0.0448…
Whisking;441.8;447.1;5.30000000000001;M3 KXK 05 #20;0.43159289725051;0.249219777762687;Artery;Lumen;M3 KXK 05 artery C39-2598 Lumen;M3 KXK 05 artery C39-2598;1.99158196144953;13.2387222040557;0.112138566205858;0.11213496125196;0.112124146995426;0.112106125253422;0.112080899054123;0.11204847263608;0.112008851447309;0.111962042144144;0.111908052589815;0.111846891852779;0.111778570204796;0.111703099…
Locomotion;526.633333333333;541.366666666667;14.7333333333333;M3 KXK 05 #23;1.75942910531902;2.91463419694221;Artery;Lumen;M3 KXK 05 artery C39-2598 Lumen;M3 KXK 05 artery C39-2598;1.99158196144953;13.2387222040557;0.0379315520579835;0.0379760992657465;0.038109630834164;0.0383318168102801;0.0386421079761015;0.0390397369043637;0.0395237194373205;0.0400928565892163;0.0407457368732281;0.041480739053…
Whisking;541.366666666667;546.433333333333;5.06666666666661;M3 KXK 05 #24;0.349050223034159;0.539508239578482;Artery;Lumen;M3 KXK 05 artery C39-2598 Lumen;M3 KXK 05 artery C39-2598;1.99158196144953;13.2387222040557;0.0438728135420583;0.0438711410667815;0.0438661239900407;0.0438577633597227;0.0438460609220065;0.043831019120916;0.0438126410976926;0.0437909306899907;0.0437658924308921;0.043737531547…
Whisking;557.766666666667;588.9;31.1333333333333;M3 KXK 05 #26;1.20146459194451;1.32839210135762;Artery;Lumen;M3 KXK 05 artery C39-2598 Lumen;M3 KXK 05 artery C39-2598;1.99158196144953;13.2387222040557;0.19398881429793;0.193921130442012;0.193718596757876;0.19338276130718;0.192916185590447;0.192322416780551;0.191605949125998;0.190772174806278;0.189827324609967;0.188778398899209;0.187633089421484;0…
NREM;45;70;25;M2 QOE 13 #1;0.119777469995822;0.184629501551157;Artery;Lumen;M2 QOE 13 artery I77-6752 Lumen;M2 QOE 13 artery I77-6752;1.9915817829616;25.9960363279639;0.000399697489192528;0.000424578568342377;0.000499285072018241;0.000624005236928284;0.000799047598845518;0.00102483325533994;0.00130188513541021;0.00163081437807824;0.00201230395146823;0.00244708967345585;0.00293593882454253;0.00347…
IS;70;100;30;M2 QOE 13 #2;0.0983619350351804;0.18092053133993;Artery;Lumen;M2 QOE 13 artery I77-6752 Lumen;M2 QOE 13 artery I77-6752;1.9915817829616;25.9960363279639;0.0899121901005038;0.0902015814813102;0.0910650573052014;0.0924886136279147;0.094449211716594;0.0969152222030516;0.0998470319093983;0.103197798879591;0.106914337743661;0.110938114645446;0.115206328656909;0.119653054940394;0.124210423…
NREM;135;160;25;M2 QOE 13 #4;0.183922240011719;0.217782979426055;Artery;Lumen;M2 QOE 13 artery I77-6752 Lumen;M2 QOE 13 artery I77-6752;1.9915817829616;25.9960363279639;0.00486273565720563;0.00492023853774251;0.00509255304860838;0.00537909615204341;0.00577889399847163;0.00629057885811419;0.00691238504640832;0.00764214405975366;0.00847727919337445;0.00941479996345904;0.0104512967001996;0.011582935…
IS;193;212;19;M2 QOE 13 #5;0.0894318087058199;0.140349466478542;Artery;Lumen;M2 QOE 13 artery I77-6752 Lumen;M2 QOE 13 artery I77-6752;1.9915817829616;25.9960363279639;0.00884792671719483;0.00887878938616165;0.00897128681885014;0.00912514740213687;0.0093399188140727;0.00961496858081351;0.00994948487029727;0.0103424775363701;0.0107927794305954;0.0112990480022271;0.011859767209736;0.012473249769795…
NREM;215;250;35;M2 QOE 13 #6;0.0782035503899602;0.170648175943635;Artery;Lumen;M2 QOE 13 artery I77-6752 Lumen;M2 QOE 13 artery I77-6752;1.9915817829616;25.9960363279639;0.204532389665493;0.204727976217755;0.205311119353378;0.206271026797471;0.207589901445563;0.209243223149954;0.211200136778332;0.21342394020987;0.215872664277914;0.218499735127575;0.221254708056739;0.224084060674992;0.226932032170…
IS;250;260;10;M2 QOE 13 #7;0.177779624590573;0.226878254948676;Artery;Lumen;M2 QOE 13 artery I77-6752 Lumen;M2 QOE 13 artery I77-6752;1.9915817829616;25.9960363279639;0.0449284477200271;0.0449325204130261;0.0449447304879852;0.0449650539445243;0.0449934508186915;0.0450298652379417;0.0450742254980205;0.0451264441616657;0.0451864181790154;0.0452540290295857;0.045329142885659;0.0454116107968934;0.045…
NREM;260;300;40;M2 QOE 13 #8;0.186104210656922;0.160874788450908;Artery;Lumen;M2 QOE 13 artery I77-6752 Lumen;M2 QOE 13 artery I77-6752;1.9915817829616;25.9960363279639;0.0101805719972656;0.0101610997595836;0.0101025031225446;0.0100042638538267;0.00986558888503791;0.00968551233628038;0.009463030648563;0.00919726359000366;0.00888763247528043;0.00853404594426762;0.00813708313231082;0.00769816405331…
IS;300;320;20;M2 QOE 13 #9;0.142491136783552;0.129307067670897;Artery;Lumen;M2 QOE 13 artery I77-6752 Lumen;M2 QOE 13 artery I77-6752;1.9915817829616;25.9960363279639;0.045451180940569;0.0454230377702939;0.0453387215569577;0.0451985715407172;0.0450031509490936;0.044753243752157;0.0444498501483113;0.0440941808090622;0.0436876499190476;0.0432318670553562;0.0427286279577007;0.0421799042483304;0.0415…
IS;430;465;35;M2 QOE 13 #11;0.139883666970987;0.202573971346588;Artery;Lumen;M2 QOE 13 artery I77-6752 Lumen;M2 QOE 13 artery I77-6752;1.9915817829616;25.9960363279639;3.2146279241281e-06;7.52700991296952e-05;0.000290196167819635;0.00064429538321516;0.00113148359761006;0.00174340616444324;0.0024695981786376;0.0032976862742789;0.00421362872652158;0.0052019898099047;0.00624624355545233;0.0073291012…
IS;530;550;20;M2 QOE 13 #15;0.201158738707131;0.199045163347812;Artery;Lumen;M2 QOE 13 artery I77-6752 Lumen;M2 QOE 13 artery I77-6752;1.9915817829616;25.9960363279639;0.0110349150245583;0.0110423001364708;0.0110643698985092;0.0111008681773042;0.0111513700408016;0.0112152846879628;0.0112918595389557;0.0113801854741908;0.011479203206885;0.0115877107699009;0.0117043720933878;0.0118277266451946;0.01…
Whisking;31.8666666666667;47.7666666666667;15.9;M2 PRT 03 #2;0.996116873548661;1.2008767084759;Artery;Lumen;M2 PRT 03 artery Z16-1062 Lumen;M2 PRT 03 artery Z16-1062;1.99158202094551;18.9554431558071;22.1465381126246;22.142701016382;22.1311927278004;22.1120222474934;22.0852045758469;22.0507607119722;22.0087176520619;21.9591083869693;21.9019718987855;21.8373531561421;21.7653031079261;21.6858786750…
Whisking;58.3666666666667;62.8333333333333;4.46666666666667;M2 PRT 03 #4;0.507836937638888;0.0895487312336222;Artery;Lumen;M2 PRT 03 artery Z16-1062 Lumen;M2 PRT 03 artery Z16-1062;1.99158202094551;18.9554431558071;0.0234805356519076;0.0234804076058808;0.0234800234517274;0.0234793831416237;0.0234784865959197;0.0234773337032246;0.0234759243205244;0.0234742582733347;0.0234723353558864;0.02347015533…
Whisking;71.1333333333333;82.6;11.4666666666667;M2 PRT 03 #6;0.120010285387161;-0.123591585517367;Artery;Lumen;M2 PRT 03 artery Z16-1062 Lumen;M2 PRT 03 artery Z16-1062;1.99158202094551;18.9554431558071;0.139711629413835;0.139722044018397;0.139753237807559;0.139805060852457;0.139877263746086;0.139969498313502;0.140081318603213;0.140212182156887;0.14036145155368;0.140528396224703;0.140712194532368…
Whisking;95.2;106.2;11;M2 PRT 03 #8;0.149460108945458;-0.0174882065322413;Artery;Lumen;M2 PRT 03 artery Z16-1062 Lumen;M2 PRT 03 artery Z16-1062;1.99158202094551;18.9554431558071;0.0659330639157922;0.0659383867864589;0.0659543508261517;0.0659809423182697;0.0660181383993491;0.0660659070554146;0.0661242071169572;0.0661929882526284;0.0662721909617588;0.0663617465658397;0.0664615771991268;0.066571595…
Whisking;122.533333333333;133;10.4666666666667;M2 PRT 03 #10;1.35337675359655;1.85524253124105;Artery;Lumen;M2 PRT 03 artery Z16-1062 Lumen;M2 PRT 03 artery Z16-1062;1.99158202094551;18.9554431558071;1.38409139127732;1.38400174902589;1.38373280427367;1.38328450325938;1.38265675708072;1.38184944274113;1.38086240460938;1.37969545628618;1.37834838287021;1.37682094361456;1.37511287496286;1.3732238939…
Locomotion;145.933333333333;172.5;26.5666666666667;M2 PRT 03 #12;1.72410712090651;1.91163129429643;Artery;Lumen;M2 PRT 03 artery Z16-1062 Lumen;M2 PRT 03 artery Z16-1062;1.99158202094551;18.9554431558071;0.0103993122715905;0.0106842120927841;0.0115435023761833;0.0129908597981906;0.0150487609003194;0.0177480099492393;0.0211270873642492;0.0252313280094947;0.0301119411250975;0.0358248860146641;0.042…
Whisking;172.5;178.933333333333;6.43333333333334;M2 PRT 03 #13;1.68398044782545;0.960169687534052;Artery;Lumen;M2 PRT 03 artery Z16-1062 Lumen;M2 PRT 03 artery Z16-1062;1.99158202094551;18.9554431558071;0.106436654990033;0.106495146916861;0.106670577646814;0.106962812070415;0.107371625139833;0.107896702070681;0.108537638624219;0.109293941469681;0.110165028626313;0.111150229984667;0.11224878790658…
Whisking;197.333333333333;201.233333333333;3.89999999999998;M2 PRT 03 #16;1.58164377404062;1.98998703565533;Artery;Lumen;M2 PRT 03 artery Z16-1062 Lumen;M2 PRT 03 artery Z16-1062;1.99158202094551;18.9554431558071;0.689507115311484;0.689513819998225;0.689533930995143;0.689567439124422;0.68961432909298;0.6896745794974;0.689748162830822;0.689835045491806;0.689935187795139;0.690048543984635;0.6901750…
Whisking;234.033333333333;237.633333333333;3.59999999999999;M2 PRT 03 #18;-0.0391120905815867;0.0454565389841723;Artery;Lumen;M2 PRT 03 artery Z16-1062 Lumen;M2 PRT 03 artery Z16-1062;1.99158202094551;18.9554431558071;0.00260413703315081;0.00260432519056144;0.00260488969580019;0.00260583064792233;0.0026071482119963;0.00260884261906816;0.00261091416611167;0.0026133632159645;0.00261619019724985;0.0…
Locomotion;237.633333333333;245.1;7.46666666666667;M2 PRT 03 #19;2.09822513078208;3.17203911816503;Artery;Lumen;M2 PRT 03 artery Z16-1062 Lumen;M2 PRT 03 artery Z16-1062;1.99158202094551;18.9554431558071;1.56550047777952;1.56554950642885;1.56569650166157;1.56594119146732;1.56628312286294;1.56672166244311;1.5672559971502;1.56788513526236;1.56860790759851;1.56942296893862;1.57032879965748;1.5713237…
Locomotion;251.933333333333;268.833333333333;16.9;M2 PRT 03 #20;2.13446070453993;2.72269259649499;Artery;Lumen;M2 PRT 03 artery Z16-1062 Lumen;M2 PRT 03 artery Z16-1062;1.99158202094551;18.9554431558071;1.00179825122323;1.0016961892754;1.00139019822003;1.00088086213146;1.0001691534433;0.999256431401924;0.998144439879346;0.996835304524116;0.995331529223095;0.993635991842052;0.991751939208606;0.989…
Whisking;403.066666666667;406.933333333333;3.86666666666667;M2 PRT 03 #22;0.290560786300141;0.150310352020967;Artery;Lumen;M2 PRT 03 artery Z16-1062 Lumen;M2 PRT 03 artery Z16-1062;1.99158202094551;18.9554431558071;0.240171121147783;0.24016930275931;0.240163847562917;0.240154755469573;0.240142026331007;0.240125659939871;0.240105656029974;0.240082014276576;0.240054734296759;0.240023815649854;0.239…
Whisking;423.7;427.733333333333;4.03333333333336;M2 PRT 03 #24;0.346459046469885;0.167501336969911;Artery;Lumen;M2 PRT 03 artery Z16-1062 Lumen;M2 PRT 03 artery Z16-1062;1.99158202094551;18.9554431558071;0.00594343908733716;0.00594294427705298;0.00594146000957632;0.00593898677507782;0.00593552539033327;0.00593107699846073;0.00592564306855251;0.00591922539520242;0.00591182609792797;0.0059034476204…
Whisking;464.666666666667;468.6;3.93333333333334;M2 PRT 03 #26;1.81100248758449;2.6628027324265;Artery;Lumen;M2 PRT 03 artery Z16-1062 Lumen;M2 PRT 03 artery Z16-1062;1.99158202094551;18.9554431558071;1.84782836688483;1.84783598019239;1.8478588147192;1.84789685430931;1.8479500720422;1.84801843024202;1.84810188049042;1.84820036364307;1.84831380984982;1.84844213857855;1.84858525864258;1.84874306823…
Whisking;504.2;509.166666666667;4.9666666666667;M2 PRT 03 #29;0.307003937609886;0.531564635125067;Artery;Lumen;M2 PRT 03 artery Z16-1062 Lumen;M2 PRT 03 artery Z16-1062;1.99158202094551;18.9554431558071;0.0233582900762628;0.0233598836447384;0.0233646634672819;0.0233726268960964;0.0233837695197772;0.0233980851656957;0.0234155659033353;0.0234362020485775;0.0234599821689349;0.0234868930897305;0.0235…
Whisking;515.233333333333;520.266666666667;5.0333333333333;M2 PRT 03 #30;0.0699271116327093;0.0766327178220033;Artery;Lumen;M2 PRT 03 artery Z16-1062 Lumen;M2 PRT 03 artery Z16-1062;1.99158202094551;18.9554431558071;0.166892782181445;0.166890164540956;0.166882311737273;0.166869224126465;0.166850902302066;0.166827347095209;0.16679855957481;0.166764541047807;0.166725293059444;0.16668081739362;0.166…
Whisking;584.766666666667;588.033333333333;3.26666666666665;M2 PRT 03 #32;0.0851451258596255;0.0792933779166946;Artery;Lumen;M2 PRT 03 artery Z16-1062 Lumen;M2 PRT 03 artery Z16-1062;1.99158202094551;18.9554431558071;0.0616098767575578;0.0616098102918157;0.0616096108967624;0.0616092785799089;0.0616088133537726;0.0616082152358777;0.061607484248754;0.0616066204199361;0.0616056237819625;0.0616044943…
IS;65;95;30;M2 QOE 16 #1;0.107536500867441;0.144537495190301;Artery;Lumen;M2 QOE 16 artery L45-7700 Lumen;M2 QOE 16 artery L45-7700;1.99158208044149;12.2759060437607;0.281746222964398;0.281579574968306;0.281080812536488;0.280253472346;0.279103422230467;0.277638821338535;0.275870064564275;0.273809711474547;0.271472400044932;0.268874745617192;0.266035225608482;0.26297405063576;0.259713022867002;0.2…
NREM;145;220;75;M2 QOE 16 #4;0.28379340951137;0.151049285986376;Artery;Lumen;M2 QOE 16 artery L45-7700 Lumen;M2 QOE 16 artery L45-7700;1.99158208044149;12.2759060437607;0.0422382611158367;0.0420735104225849;0.0415964815772139;0.0408574663326786;0.0399357534223651;0.0389330558123728;0.0379647731999607;0.0371495865504596;0.0365980513067994;0.0364010188818378;0.0366188477755818;0.0372724373981385;0.…
IS;220;277;57;M2 QOE 16 #5;0.220459892683733;0.140725889643829;Artery;Lumen;M2 QOE 16 artery L45-7700 Lumen;M2 QOE 16 artery L45-7700;1.99158208044149;12.2759060437607;0.0161325754526715;0.0160359503544327;0.0157497736016672;0.0152848986303436;0.0146586270821679;0.0138935956179761;0.0130163475179878;0.0120557059528497;0.011041081412497;0.0100008498328764;0.00896092984368115;0.00794366771887989;0.…
REM;280;310;30;M2 QOE 16 #6;0.18978010665553;0.16305644588705;Artery;Lumen;M2 QOE 16 artery L45-7700 Lumen;M2 QOE 16 artery L45-7700;1.99158208044149;12.2759060437607;0.480991962224106;0.48097507384269;0.480923515935395;0.480834631460562;0.480704062412765;0.480525854020502;0.480292597851025;0.479995611107801;0.479625148711376;0.4791706441186;0.478620974269205;0.477964743562611;0.477190581370116;0…
NREM;400;450;50;M2 QOE 16 #7;0.245756248935491;0.134098978410136;Artery;Lumen;M2 QOE 16 artery L45-7700 Lumen;M2 QOE 16 artery L45-7700;1.99158208044149;12.2759060437607;0.455049121985841;0.455111862473141;0.45526608432621;0.455412091215136;0.455391238350871;0.45499666108059;0.453987247594651;0.452103904529999;0.449087020676119;0.444693971532349;0.438715529180347;0.430990144097812;0.4214152381234…
IS;450;478;28;M2 QOE 16 #8;0.280128597511404;0.159178572524;Artery;Lumen;M2 QOE 16 artery L45-7700 Lumen;M2 QOE 16 artery L45-7700;1.99158208044149;12.2759060437607;0.367856312810299;0.367896354846014;0.368014926363089;0.368207387859945;0.368466087346326;0.368780479846852;0.36913729219716;0.369520730672888;0.369912728358237;0.37029322857754;0.37064050018975;0.370931480090198;0.371142137883841;0.3…
IS;523;560;37;M2 QOE 16 #9;0.198648823486385;0.169011748149038;Artery;Lumen;M2 QOE 16 artery L45-7700 Lumen;M2 QOE 16 artery L45-7700;1.99158208044149;12.2759060437607;0.0463428776058221;0.0466361806541895;0.0475174236987866;0.0489905490735541;0.0510619312633687;0.0537400890699804;0.0570352949400223;0.0609590931759429;0.0655237413071576;0.070741590909961;0.076624425561446;0.0831827743529239;0.090…
REM;565;585;20;M2 QOE 16 #10;0.178087258371285;0.117188315609305;Artery;Lumen;M2 QOE 16 artery L45-7700 Lumen;M2 QOE 16 artery L45-7700;1.99158208044149;12.2759060437607;0.843406243472743;0.843377823839389;0.843291983930323;0.843146983973943;0.842939935145383;0.842666815718584;0.842322493599818;0.841900755163189;0.841394340285661;0.840794983456169;0.840093460810073;0.839279642916987;0.83834255312…
Whisking;12.8;36.4;23.6;M4 CGF 04 #1;0.308516147455745;0.177687252523414;Artery;Lumen;M4 CGF 04 artery C25-3353 Lumen;M4 CGF 04 artery C25-3353;1.99158213993748;12.7573141239082;0.00482052826710262;0.00487619916270001;0.0050428031055216;0.00531911800130708;0.00570312076263434;0.00619200771985718;0.0067822228125539;0.00746949318524626;0.00824887171438633;0.00911478590461209;0.0100610925124763;0.01…
Whisking;47.8666666666667;66.7666666666667;18.9;M4 CGF 04 #3;0.286391246176131;0.1043128695961;Artery;Lumen;M4 CGF 04 artery C25-3353 Lumen;M4 CGF 04 artery C25-3353;1.99158213993748;12.7573141239082;0.0066430274212736;0.00679195242385669;0.00723814674452697;0.00797987193356292;0.00901424258801976;0.0103372442850713;0.0119437585161573;0.0138275944507211;0.0159815273112704;0.0183973430958448;0.021…
Whisking;71.8333333333333;83.3666666666667;11.5333333333333;M4 CGF 04 #4;0.1860834610326;0.0721601223365687;Artery;Lumen;M4 CGF 04 artery C25-3353 Lumen;M4 CGF 04 artery C25-3353;1.99158213993748;12.7573141239082;0.107914491588414;0.107904852547383;0.107875947066776;0.107827810071971;0.107760499759139;0.107674097575897;0.107568708193904;0.107444459473081;0.10730150241706;0.107140011119354;0.10696…
Whisking;143.266666666667;147.466666666667;4.19999999999999;M4 CGF 04 #7;0.446927113374961;0.0346424795225066;Artery;Lumen;M4 CGF 04 artery C25-3353 Lumen;M4 CGF 04 artery C25-3353;1.99158213993748;12.7573141239082;0.038695685926003;0.0386949725876363;0.0386928327452918;0.0386892669178267;0.0386842759698919;0.0386778611117652;0.0386700238991181;0.0386607662327158;0.0386500903580496;0.038637998864…
Whisking;167;173.333333333333;6.33333333333334;M4 CGF 04 #9;0.124224160674798;-0.0410787428813612;Artery;Lumen;M4 CGF 04 artery C25-3353 Lumen;M4 CGF 04 artery C25-3353;1.99158213993748;12.7573141239082;1.69152355060525;1.69149517699267;1.69141005380285;1.69126817401017;1.69106952591627;1.6908140931666;1.69050185477361;1.69013278514649;1.68970685412745;1.6892240270346;1.68868426471137;1.688087523…
Whisking;204.966666666667;212.633333333333;7.66666666666666;M4 CGF 04 #11;0.203149807357683;-0.0052586285056383;Artery;Lumen;M4 CGF 04 artery C25-3353 Lumen;M4 CGF 04 artery C25-3353;1.99158213993748;12.7573141239082;0.208426215041722;0.208453218188479;0.208534209896441;0.208669136987264;0.20885791088109;0.209100407672571;0.209396468237178;0.20974589836767;0.210148468940571;0.210603916112481;0.21…
Whisking;224.1;229.833333333333;5.73333333333335;M4 CGF 04 #13;0.237610253861236;0.0123789004090481;Artery;Lumen;M4 CGF 04 artery C25-3353 Lumen;M4 CGF 04 artery C25-3353;1.99158213993748;12.7573141239082;0.16281693608354;0.16281096165228;0.162793039754627;0.16276317458097;0.162721373113264;0.162667645121984;0.162602003161867;0.162524462566449;0.162435041441379;0.162333760656546;0.162220643836994…
Whisking;244.066666666667;252.166666666667;8.09999999999999;M4 CGF 04 #15;0.275294743652508;0.0458598424026434;Artery;Lumen;M4 CGF 04 artery C25-3353 Lumen;M4 CGF 04 artery C25-3353;1.99158213993748;12.7573141239082;0.108682581982231;0.108665101497007;0.108612680263456;0.108525378925543;0.108403298476105;0.108246580136284;0.108055405186954;0.107829994752336;0.107570609536078;0.107277549510122;0.1…
Whisking;262.3;266.766666666667;4.46666666666664;M4 CGF 04 #17;0.374196828307392;0.077472604053999;Artery;Lumen;M4 CGF 04 artery C25-3353 Lumen;M4 CGF 04 artery C25-3353;1.99158213993748;12.7573141239082;1.73523836545371;1.73521593197896;1.73514863282042;1.73503647180319;1.73487945530233;1.73467759224275;1.73443089409899;1.73413937489501;1.73380305120386;1.73342194214735;1.73299606939564;1.732525…
Whisking;348.2;354.533333333333;6.33333333333337;M4 CGF 04 #19;0.41402749630102;-0.0527522066773034;Artery;Lumen;M4 CGF 04 artery C25-3353 Lumen;M4 CGF 04 artery C25-3353;1.99158213993748;12.7573141239082;0.106100118854034;0.106097339000924;0.106088998869306;0.106075096744909;0.106055629773603;0.106030593965857;0.105999984202999;0.105963794245241;0.105922016741483;0.105874643240884;0.105821664206…
Whisking;372.7;379;6.30000000000001;M4 CGF 04 #21;0.519933197022818;0.234744545781801;Artery;Lumen;M4 CGF 04 artery C25-3353 Lumen;M4 CGF 04 artery C25-3353;1.99158213993748;12.7573141239082;0.552219598081074;0.552206124011269;0.552165702341899;0.552098334702845;0.552004023813368;0.551882773486318;0.551734588633995;0.551559475275705;0.551357440546942;0.551128492710253;0.55087264116773;0.550589896…
Locomotion;391.233333333333;398.7;7.46666666666664;M4 CGF 04 #23;1.97974791194449;5.64724456748423;Artery;Lumen;M4 CGF 04 artery C25-3353 Lumen;M4 CGF 04 artery C25-3353;1.99158213993748;12.7573141239082;1.75073403990758;1.75058317132211;1.75013064359581;1.7493766907873;1.74832170279438;1.74696622505436;1.74531095812488;1.74335675714572;1.74110463118179;1.73855574244826;1.73571140541824;1.7325730…
Whisking;426.9;431.666666666667;4.76666666666671;M4 CGF 04 #25;0.311416626296546;0.420512202782016;Artery;Lumen;M4 CGF 04 artery C25-3353 Lumen;M4 CGF 04 artery C25-3353;1.99158213993748;12.7573141239082;0.00024613748682567;0.000247209536130442;0.000250425195662193;0.000255783000516082;0.000263280509980202;0.000272914308729402;0.000284680008495735;0.000298572250214667;0.000314584706645861;0.00033…
Locomotion;437.6;445.9;8.29999999999995;M4 CGF 04 #26;0.229686118389003;0.421715836792621;Artery;Lumen;M4 CGF 04 artery C25-3353 Lumen;M4 CGF 04 artery C25-3353;1.99158213993748;12.7573141239082;2.87891973143018e-05;3.61843741807294e-05;5.8368320468454e-05;9.53362783452196e-05;0.000147080301780657;0.000213589232139107;0.000294848664124661;0.000390840902193132;0.00050154490757795;0.000626936236108…
Whisking;464.733333333333;482.266666666667;17.5333333333333;M4 CGF 04 #28;0.130740483752186;0.596051188712058;Artery;Lumen;M4 CGF 04 artery C25-3353 Lumen;M4 CGF 04 artery C25-3353;1.99158213993748;12.7573141239082;0.000176691888487963;0.000175172689990963;0.000170659852569392;0.000163287508071435;0.000153278734778104;0.000140944844319455;0.000126684381627304;0.000110981836286472;9.44060633083942…
Whisking;502.666666666667;507;4.33333333333331;M4 CGF 04 #30;0.203077273747773;0.379776321764322;Artery;Lumen;M4 CGF 04 artery C25-3353 Lumen;M4 CGF 04 artery C25-3353;1.99158213993748;12.7573141239082;0.0251208579494165;0.0251203995968409;0.0251190245672538;0.025116732945484;0.0251135248729316;0.0251094005475958;0.0251043602241134;0.0250984042138094;0.0250915328847572;0.0250837466618509;0.025075…
Locomotion;561.333333333333;575.333333333333;14;M4 CGF 04 #32;2.06500420628204;7.68076478788358;Artery;Lumen;M4 CGF 04 artery C25-3353 Lumen;M4 CGF 04 artery C25-3353;1.99158213993748;12.7573141239082;1.39478693303395;1.39497104805752;1.39552292062753;1.39644113358174;1.39772332604592;1.39936619504692;1.40136549780797;1.40371605476285;1.40641175333539;1.40944555253961;1.41280948846486;1.416494680…
Whisking;575.333333333333;579.066666666667;3.73333333333335;M4 CGF 04 #33;0.190044036748824;0.233888663813162;Artery;Lumen;M4 CGF 04 artery C25-3353 Lumen;M4 CGF 04 artery C25-3353;1.99158213993748;12.7573141239082;0.0409217278470063;0.0409217749753969;0.0409219163520988;0.0409221519523639;0.040922481734951;0.0409229056421366;0.0409234235997274;0.0409240355170788;0.040924741287115;0.0409255407863…
Locomotion;590;597.633333333333;7.63333333333333;M4 CGF 04 #35;2.25047371263257;8.85149760235814;Artery;Lumen;M4 CGF 04 artery C25-3353 Lumen;M4 CGF 04 artery C25-3353;1.99158213993748;12.7573141239082;0.720682237379233;0.720678918080256;0.720668937938007;0.720652230265996;0.72062868404614;0.720598144117666;0.720560411441109;0.720515243437008;0.72046235439868;0.720401415978447;0.720332057746446;0…
NREM;180;230;50;M2 VDX 27 #3;0.0397713863956442;0.0724889594947113;Artery;Lumen;M2 VDX 27 artery O13-1492 Lumen;M2 VDX 27 artery O13-1492;1.98398137406542;13.0581941740004;0.738335242365499;0.741443276563505;0.750671511598263;0.765735409497234;0.786170848511869;0.811348913048127;0.840495867917119;0.872717615602349;0.907027777598092;0.942378414084239;0.977692305616772;1.01189567037631;1.0439501836…
IS;230;260;30;M2 VDX 27 #4;-0.114501693934435;0.0910702456809396;Artery;Lumen;M2 VDX 27 artery O13-1492 Lumen;M2 VDX 27 artery O13-1492;1.98398137406542;13.0581941740004;0.000434970000881449;0.0010050796390019;0.00270423303680745;0.00549916679818254;0.00933531190299256;0.0141380736762672;0.0198145745724254;0.0262558124609139;0.0333391761634342;0.0409312508672715;0.0488908389925596;0.0570721173198…
REM;280;375;95;M2 VDX 27 #5;0.200267859300835;0.102800921353394;Artery;Lumen;M2 VDX 27 artery O13-1492 Lumen;M2 VDX 27 artery O13-1492;1.98398137406542;13.0581941740004;1.16256042400691;1.15924516214332;1.14928089601889;1.13262875011553;1.10927525454456;1.07929676798532;1.04292805351743;1.00062032690089;0.953077140648183;0.901261470942165;0.846372728153492;0.789796808942403;0.733035128164728;0.67…
Locomotion;10.1666666666667;23.2333333333333;13.0666666666667;M2 LRH 19 #1;2.52672537062924;4.6895796731254;Artery;Lumen;M2 LRH 19 artery O5-2347 Lumen;M2 LRH 19 artery O5-2347;1.99158208044149;13.4794262441295;1.44673024889131;1.44722221096214;1.4486965817751;1.45114881973479;1.45457137076636;1.45895369113764;1.46428227930258;1.47054071665853;1.47770971708032;1.48576718506436;1.4946882822873;1.5…
Whisking;40.0666666666667;50.3666666666667;10.3;M2 LRH 19 #3;0.257604740185512;-0.0284908213480458;Artery;Lumen;M2 LRH 19 artery O5-2347 Lumen;M2 LRH 19 artery O5-2347;1.99158208044149;13.4794262441295;0.757097733114016;0.757158768307168;0.757341780015025;0.757646486760373;0.758072419832236;0.758618923911779;0.759285157947273;0.760070096276793;0.760972529997007;0.761991068575939;0.763124141707392…
Locomotion;50.3666666666667;67.6333333333333;17.2666666666667;M2 LRH 19 #4;2.36666390242435;4.1065299050477;Artery;Lumen;M2 LRH 19 artery O5-2347 Lumen;M2 LRH 19 artery O5-2347;1.99158208044149;13.4794262441295;2.59517706240106;2.59497573135867;2.59437219160777;2.59336779914738;2.59196480010149;2.5901663100177;2.58797628510522;2.58539948563044;2.58244143174911;2.57910835211244;2.57540712564192;2.…
Whisking;67.6333333333333;75.9666666666667;8.33333333333333;M2 LRH 19 #5;0.228505558730601;0.0883655019503249;Artery;Lumen;M2 LRH 19 artery O5-2347 Lumen;M2 LRH 19 artery O5-2347;1.99158208044149;13.4794262441295;0.964828591746867;0.964876101918448;0.965018565362316;0.965255780965257;0.965587413818021;0.966012995634078;0.966531925335019;0.967143469801815;0.967846764790786;0.96864081601307;0.96952…
Whisking;90.4;93.6333333333333;3.23333333333333;M2 LRH 19 #7;1.59494006421765;0.306087456877524;Artery;Lumen;M2 LRH 19 artery O5-2347 Lumen;M2 LRH 19 artery O5-2347;1.99158208044149;13.4794262441295;0.037137385719399;0.0371373857194985;0.0371373857195978;0.0371373857196969;0.0371373857197958;0.0371373857198944;0.0371373857199929;0.0371373857200911;0.037137385720189;0.0371373857202867;0.0371373857…
Locomotion;93.6333333333333;129.266666666667;35.6333333333333;M2 LRH 19 #8;1.97934201932546;3.06760107152393;Artery;Lumen;M2 LRH 19 artery O5-2347 Lumen;M2 LRH 19 artery O5-2347;1.99158208044149;13.4794262441295;0.333797471799296;0.332928652888119;0.330326352957775;0.326003457183603;0.319982795724566;0.312299080600316;0.303001431492979;0.292156316108441;0.279850696650007;0.266195150599579;0.25132…
Locomotion;183.533333333333;197.566666666667;14.0333333333333;M2 LRH 19 #12;2.63799748906309;4.10899299037105;Artery;Lumen;M2 LRH 19 artery O5-2347 Lumen;M2 LRH 19 artery O5-2347;1.99158208044149;13.4794262441295;0.944542248454145;0.945256316059557;0.947398866945709;0.950970938108033;0.955974233820041;0.962411089717054;0.970284422836496;0.979597667935551;0.990354700495432;1.00255974690741;1.01621…
Locomotion;207.8;216.633333333333;8.83333333333331;M2 LRH 19 #14;2.46156910755117;4.54586865320716;Artery;Lumen;M2 LRH 19 artery O5-2347 Lumen;M2 LRH 19 artery O5-2347;1.99158208044149;13.4794262441295;3.44013683894696;3.44048966780185;3.44154762193072;3.44330910486196;3.44577145840929;3.44893096656668;3.4527828609519;3.45732132778927;3.46253951641955;3.46842954932253;3.47498253363484;3.482188574…
Locomotion;274.833333333333;293.5;18.6666666666667;M2 LRH 19 #16;2.26028886181411;3.4498063295914;Artery;Lumen;M2 LRH 19 artery O5-2347 Lumen;M2 LRH 19 artery O5-2347;1.99158208044149;13.4794262441295;0.660020782608235;0.65968794278957;0.658690588606089;0.657032211395035;0.654718615097652;0.651757893883165;0.648160400933063;0.64393870849687;0.639107559363075;0.633683809921802;0.627686365029228;0.…
Locomotion;300.233333333333;314.033333333333;13.8;M2 LRH 19 #17;1.64563636078903;2.52487601756115;Artery;Lumen;M2 LRH 19 artery O5-2347 Lumen;M2 LRH 19 artery O5-2347;1.99158208044149;13.4794262441295;0.601776382638916;0.603126586257401;0.607174670107326;0.613913058587431;0.623329143701256;0.635405312019859;0.650118982338297;0.667442653934754;0.687343965315781;0.709785763305668;0.73472618231329;0…
Whisking;323.933333333333;332.066666666667;8.13333333333333;M2 LRH 19 #19;1.7311794863731;2.27870798808911;Artery;Lumen;M2 LRH 19 artery O5-2347 Lumen;M2 LRH 19 artery O5-2347;1.99158208044149;13.4794262441295;20.2968200306624;20.2954939232529;20.2915160530252;20.2848877760883;20.2756113518853;20.2636899420871;20.2491276090431;20.2319293137921;20.2121009136325;20.189649159254;20.1645816914334;20.…
Locomotion;340.766666666667;351.766666666667;11;M2 LRH 19 #21;2.49226856293135;4.11608733954069;Artery;Lumen;M2 LRH 19 artery O5-2347 Lumen;M2 LRH 19 artery O5-2347;1.99158208044149;13.4794262441295;0.412421657873052;0.412504621944803;0.412753185832907;0.413166365624805;0.413742525003321;0.414479380539395;0.415374009076179;0.416422857178867;0.417621752617496;0.418965917842904;0.420449985409181;0.…
Locomotion;361.7;372.5;10.8;M2 LRH 19 #23;2.23624466221916;4.12930872662724;Artery;Lumen;M2 LRH 19 artery O5-2347 Lumen;M2 LRH 19 artery O5-2347;1.99158208044149;13.4794262441295;0.329665134698998;0.329750072207082;0.3300046407661;0.330428109337043;0.331019262356164;0.331776403975148;0.332697363973963;0.333779505323108;0.3350197333655;0.336414506581896;0.337959848897536;0.339651363481681;0.341484…
Locomotion;380.733333333333;390.4;9.66666666666663;M2 LRH 19 #25;2.27425788663522;4.28620360353201;Artery;Lumen;M2 LRH 19 artery O5-2347 Lumen;M2 LRH 19 artery O5-2347;1.99158208044149;13.4794262441295;3.01550925323588;3.01548034465484;3.01539357097509;3.01524878847815;3.01504575777584;3.01478414402418;3.01446351722268;3.01408335259891;3.01364303107831;3.01314183983873;3.01257897294985;3.01195353…
Locomotion;454.6;466.033333333333;11.4333333333333;M2 LRH 19 #27;2.6452635850781;4.10563347351225;Artery;Lumen;M2 LRH 19 artery O5-2347 Lumen;M2 LRH 19 artery O5-2347;1.99158208044149;13.4794262441295;7.10418659913559;7.10348484353821;7.10137983662495;7.09787235834585;7.09296370927833;7.08665571161286;7.07895071052203;7.06985157590228;7.05936170447468;7.04748502222768;7.03422598718276;7.019589592…
Whisking;466.033333333333;472.366666666667;6.33333333333331;M2 LRH 19 #28;0.518451830000179;0.171660357788425;Artery;Lumen;M2 LRH 19 artery O5-2347 Lumen;M2 LRH 19 artery O5-2347;1.99158208044149;13.4794262441295;3.91340768411216;3.91329636970825;3.91296244160952;3.91240594521725;3.91162695619747;3.91062558047686;3.90940195423692;3.90795624390658;3.90628864615289;3.90439938787018;3.90228872616732…
Locomotion;472.366666666667;479.266666666667;6.89999999999998;M2 LRH 19 #29;3.38231325581594;4.55686459702934;Artery;Lumen;M2 LRH 19 artery O5-2347 Lumen;M2 LRH 19 artery O5-2347;1.99158208044149;13.4794262441295;3.71494176515784;3.71478870455078;3.71432955557359;3.71356441680871;3.71249345252862;3.71111689264861;3.70943503266051;3.70744823354773;3.70515692168117;3.70256158869651;3.69966279135258…
Whisking;487.266666666667;497.233333333333;9.9666666666667;M2 LRH 19 #30;1.36871982160791;1.19529642735711;Artery;Lumen;M2 LRH 19 artery O5-2347 Lumen;M2 LRH 19 artery O5-2347;1.99158208044149;13.4794262441295;4.6510474652414;4.65069833599754;4.64965120835927;4.6479068623172;4.64546659664173;4.64233222706436;4.63850608373596;4.63399100796659;4.62879034825246;4.62290795559712;4.61634817813506;4.60…
Locomotion;557.766666666667;573.166666666667;15.4;M2 LRH 19 #32;2.29682404689407;5.29145415966758;Artery;Lumen;M2 LRH 19 artery O5-2347 Lumen;M2 LRH 19 artery O5-2347;1.99158208044149;13.4794262441295;1.67890541981829;1.67879133741679;1.67844878355728;1.67787684051349;1.67707398609899;1.67603810465291;1.67476650231921;1.67325592651999;1.67150258949584;1.66950219575977;1.66724997328627;1.664740708…
Whisking;592.966666666667;597.7;4.73333333333335;M2 LRH 19 #34;2.17922215969162;4.49433384573922;Artery;Lumen;M2 LRH 19 artery O5-2347 Lumen;M2 LRH 19 artery O5-2347;1.99158208044149;13.4794262441295;1.45415884891423;1.45416649747297;1.45418943666371;1.45422764705609;1.45428109627506;1.45434973901433;1.454433517055;1.45453235928967;1.45464618175178;1.45477488765027;1.4549183674096;1.4550764987149…
REM;32;110;78;M4 CGF 18 #1;0.175461397546508;-0.0381090029781713;Artery;Lumen;M4 CGF 18 artery G87-286 Lumen;M4 CGF 18 artery G87-286;1.99158166396967;7.46182524228594;0.0159935130528641;0.0165928253932898;0.0183030508633655;0.0208746300480653;0.0239344482706748;0.0270420506576337;0.0297540176592843;0.0316857319805418;0.0325608393821945;0.0322415189002103;0.0307365429712313;0.0281881641200618;0.0…
IS;297;310;13;M4 CGF 18 #4;0.228651266450835;0.0265873320388448;Artery;Lumen;M4 CGF 18 artery G87-286 Lumen;M4 CGF 18 artery G87-286;1.99158166396967;7.46182524228594;0.0992924823144561;0.0992750649460352;0.0992228470521181;0.0991359311872029;0.0990144880051944;0.0988587558547802;0.0986690402144841;0.0984457129689174;0.0981892115281778;0.0979000377927589;0.0975787569667595;0.0972259962225722;0.09…
NREM;460;500;40;M4 CGF 18 #5;0.167098758972702;0.0227010633342262;Artery;Lumen;M4 CGF 18 artery G87-286 Lumen;M4 CGF 18 artery G87-286;1.99158166396967;7.46182524228594;0.0449102614332544;0.0451665823886567;0.0459300000595789;0.0471840477325513;0.0489018377129739;0.0510468755432628;0.0535741587437073;0.056431520931159;0.0595611737707918;0.0629013927330499;0.0663882883068805;0.0699576023116957;0.0…
IS;10;45;35;M4 JGE 17 #1;0.0891662482395471;0.0991670180410762;Artery;Lumen;M4 JGE 17 artery B39-5268 Lumen;M4 JGE 17 artery B39-5268;1.99158202094551;19.4970272459729;0.0577247294747005;0.0585854233346508;0.0611665677631323;0.0654653141489818;0.0714767917214402;0.0791939256220847;0.0886071875683135;0.0997042843833763;0.112469791049116;0.126884736223534;0.142926149334366;0.160566579390655;0.17977…
REM;50;180;130;M4 JGE 17 #2;0.187732980814213;0.0882378643483412;Artery;Lumen;M4 JGE 17 artery B39-5268 Lumen;M4 JGE 17 artery B39-5268;1.99158202094551;19.4970272459729;0.191049499904187;0.193615143459107;0.200873654997486;0.21156654661163;0.223751821538941;0.234961575786157;0.242380015013507;0.243130929927499;0.234780301162689;0.216041495875739;0.187468657352066;0.151782365402856;0.113525002128…
Locomotion;42.8333333333333;78.0333333333333;35.2;M2 LRH 17 #3;1.96432227218682;3.89654861934524;Artery;Lumen;M2 LRH 17 artery G39-964 Lumen;M2 LRH 17 artery G39-964;1.99158196144953;17.1301041852479;0.164303299557008;0.165792904594318;0.170240905795863;0.177585241547436;0.187723733724958;0.200515942804844;0.215785702535013;0.233324273966219;0.252894044610006;0.274232686669604;0.297057679004368;0…
Locomotion;84.2666666666667;93.7;9.43333333333334;M2 LRH 17 #4;1.20387661840947;2.91348245469824;Artery;Lumen;M2 LRH 17 artery G39-964 Lumen;M2 LRH 17 artery G39-964;1.99158196144953;17.1301041852479;0.210071018330156;0.210052992570271;0.209998919356669;0.209908810900997;0.209782687589622;0.209620578033907;0.209422519140261;0.209188556199663;0.208918742996219;0.208613141934271;0.208271824183457;0…
Locomotion;118.8;134.833333333333;16.0333333333333;M2 LRH 17 #7;2.4273312779058;4.88887229324663;Artery;Lumen;M2 LRH 17 artery G39-964 Lumen;M2 LRH 17 artery G39-964;1.99158196144953;17.1301041852479;0.646570561999636;0.646487849315778;0.646239627182107;0.645825644268237;0.645245484702458;0.644498572569403;0.643584178165535;0.642501425971461;0.641249304288922;0.639826676479359;0.638232293730516;0…
Whisking;134.833333333333;138.566666666667;3.73333333333332;M2 LRH 17 #9;0.185715970179218;0.123086991292668;Artery;Lumen;M2 LRH 17 artery G39-964 Lumen;M2 LRH 17 artery G39-964;1.99158196144953;17.1301041852479;0.0280332679277986;0.0280332527540133;0.0280332072347935;0.0280331313769975;0.0280330251920552;0.0280328886959658;0.0280327219092954;0.0280325248571747;0.0280322975692937;0.02803204007989…
Locomotion;195.666666666667;212.5;16.8333333333333;M2 LRH 17 #11;2.06934165625813;3.7415206106562;Artery;Lumen;M2 LRH 17 artery G39-964 Lumen;M2 LRH 17 artery G39-964;1.99158196144953;17.1301041852479;0.0011540341142761;0.00116698706576285;0.00120585864287727;0.00127068675083125;0.0013615336915305;0.00147848486195548;0.0016216469489181;0.00179114563703165;0.00198712285127782;0.00220973355990716;0…
Locomotion;228.4;256.2;27.8;M2 LRH 17 #13;2.31115676367606;4.32482336198065;Artery;Lumen;M2 LRH 17 artery G39-964 Lumen;M2 LRH 17 artery G39-964;1.99158196144953;17.1301041852479;0.0171037600579438;0.0172206785249309;0.0175696694132854;0.0181454698175974;0.0189394097204698;0.0199395620894308;0.0211309487807246;0.0224957981315645;0.0240138491048307;0.0256626959466779;0.0274181665477928;0.029254727…
Locomotion;262.866666666667;284.366666666667;21.5;M2 LRH 17 #14;2.25992911547137;3.94557989963691;Artery;Lumen;M2 LRH 17 artery G39-964 Lumen;M2 LRH 17 artery G39-964;1.99158196144953;17.1301041852479;0.00181599756774158;0.00181968262674119;0.00183071643816265;0.00184903483822711;0.00187453067174389;0.00190705349659064;0.00194640922463268;0.0019923597514463;0.00204462263898661;0.00210287092485568…
Whisking;284.366666666667;293.033333333333;8.66666666666669;M2 LRH 17 #15;0.448197714726196;0.398531109015119;Artery;Lumen;M2 LRH 17 artery G39-964 Lumen;M2 LRH 17 artery G39-964;1.99158196144953;17.1301041852479;0.00381731493805975;0.00381930987194319;0.00382529103365951;0.00383524751079381;0.00384916114038915;0.00386700654548766;0.00388875118616775;0.0039143554249566;0.00394377260646417;0.00397…
Locomotion;293.033333333333;328.566666666667;35.5333333333333;M2 LRH 17 #16;1.91853476719587;3.47141530105881;Artery;Lumen;M2 LRH 17 artery G39-964 Lumen;M2 LRH 17 artery G39-964;1.99158196144953;17.1301041852479;0.0123347540578884;0.0127149441627966;0.0138514510330307;0.0157321241800116;0.0183368455699653;0.0216377286470317;0.0255993965829355;0.0301793391728067;0.0353283473635114;0.0409910237925…
Whisking;328.566666666667;331.8;3.23333333333335;M2 LRH 17 #17;0.275579903507614;0.0794019061358472;Artery;Lumen;M2 LRH 17 artery G39-964 Lumen;M2 LRH 17 artery G39-964;1.99158196144953;17.1301041852479;0;0;0;0;0;0;0;0;0;0;0;0;0;0;0;0;0;0;0;0;0;0;0;0;0;0;0;0;0;0;0;0;0;0;0;0;0;0;0;0;0;0;0;0;0;0;0;0;0;0;0;0;0;0;0;0;0;0;0;0;0;0;0;0;0;0;0;0;0;0;0;0;0;0;0;0;0;0;0;0;0;0;0;0;0;0;0;0;0;0;0;0;0;0;0;0;0;0;…
Locomotion;373.233333333333;433.666666666667;60.4333333333333;M2 LRH 17 #19;1.95242860180843;3.92752629349571;Artery;Lumen;M2 LRH 17 artery G39-964 Lumen;M2 LRH 17 artery G39-964;1.99158196144953;17.1301041852479;0.0151313418736605;0.0149296757140191;0.0143402958697389;0.0134090185666809;0.0122087986859626;0.0108348304117197;0.00939810017268527;0.0080177888198131;0.00681300808856934;0.00589442042…
Locomotion;462.5;470.1;7.60000000000002;M2 LRH 17 #21;2.15649046610496;4.88764556485183;Artery;Lumen;M2 LRH 17 artery G39-964 Lumen;M2 LRH 17 artery G39-964;1.99158196144953;17.1301041852479;0.169554936598533;0.169543344827568;0.169508573309782;0.169450633431792;0.169369544166492;0.169265332065844;0.169138031250796;0.168987683398313;0.168814337725527;0.168618050971007;0.168398887373151;0.16815691…
Locomotion;483.633333333333;499.366666666667;15.7333333333333;M2 LRH 17 #23;2.42225797403487;3.99266692801524;Artery;Lumen;M2 LRH 17 artery G39-964 Lumen;M2 LRH 17 artery G39-964;1.99158196144953;17.1301041852479;0.000185135824564904;0.000185172676727994;0.000185284274065485;0.000185473724342968;0.00018574615808802;0.0001861086556365;0.000186570146326181;0.000187141281145715;0.000187834280491179;…
Whisking;499.366666666667;506.7;7.33333333333331;M2 LRH 17 #24;3.06618335891928;2.0813362292811;Artery;Lumen;M2 LRH 17 artery G39-964 Lumen;M2 LRH 17 artery G39-964;1.99158196144953;17.1301041852479;0.0208825652198389;0.0208821804203564;0.0208810260684503;0.0208791023040708;0.0208764093604322;0.0208729475639594;0.020868717334213;0.0208637191837924;0.020857953718218;0.020851421635792;0.02084412372…
Locomotion;506.7;538.733333333333;32.0333333333334;M2 LRH 17 #25;2.6629993691275;3.73948645488737;Artery;Lumen;M2 LRH 17 artery G39-964 Lumen;M2 LRH 17 artery G39-964;1.99158196144953;17.1301041852479;0.0109519407607118;0.0109518785460475;0.010951717214353;0.0109515321488668;0.0109514471526934;0.0109516317317064;0.0109522973620096;0.0109536928104366;0.0109560985922201;0.0109598206630732;0.0109651…
REM;17;90;73;M4 ROF 17 #1;0.154842053038994;-0.000497331181143944;Artery;Lumen;M4 ROF 17 artery R18-3688 Lumen;M4 ROF 17 artery R18-3688;1.99158190195355;13.9608343242769;0.0349497362627699;0.0431692341229403;0.0668677522954232;0.10329463464498;0.148276309271925;0.196765915346912;0.243491401101018;0.283606209625567;0.313250170712053;0.3299464845917;0.332789879306564;0.32241555108462;0.30077215522…
NREM;247;287;40;M4 ROF 17 #3;0.212918551388984;-0.00159152890278452;Artery;Lumen;M4 ROF 17 artery R18-3688 Lumen;M4 ROF 17 artery R18-3688;1.99158190195355;13.9608343242769;0.00112103767634764;0.00142756158369735;0.00232964171601936;0.00377578835796837;0.0056834207490858;0.00794355426757829;0.0104270387950559;0.012992043370274;0.0154924209402147;0.0177865433040667;0.0197461722711083;0.02126492970…
NREM;495;555;60;M4 ROF 17 #5;0.112684232985321;-0.0182062773457482;Artery;Lumen;M4 ROF 17 artery R18-3688 Lumen;M4 ROF 17 artery R18-3688;1.99158190195355;13.9608343242769;0.00756670556167229;0.00730434636427424;0.00654841752845141;0.00539046330757228;0.00397680937047203;0.00249950987868898;0.00118430203953773;0.000276173495441732;2.32864853114963e-05;0.000660113891645107;0.00239071885350454;0.00…
IS;555;580;25;M4 ROF 17 #6;0.111056840770178;-0.0100674519627321;Artery;Lumen;M4 ROF 17 artery R18-3688 Lumen;M4 ROF 17 artery R18-3688;1.99158190195355;13.9608343242769;0.0717137421754021;0.0717459644419188;0.0718424356514762;0.0720025692026477;0.0722253880014169;0.072509525383097;0.0728532265205235;0.0732543504331377;0.0737103727402205;0.0742183893271519;0.0747751211155378;0.0753769201457899;0.…
IS;280;340;60;M3 WOJ 22 #1;0.108033951325519;0.0530382320160728;Artery;Lumen;M3 WOJ 22 artery G39-964 Lumen;M3 WOJ 22 artery G39-964;1.9915817829616;15.4050585647194;0.0232898020651358;0.0236456103450697;0.02468925353685;0.0263510922519052;0.0285206033422559;0.0310542081179146;0.0337853091389326;0.0365357201979534;0.0391275810546673;0.0413948387397291;0.0431934487159607;0.0444095916133766;0.04496…
REM;350;380;30;M3 WOJ 22 #2;0.187389387119426;0.0912858318279935;Artery;Lumen;M3 WOJ 22 artery G39-964 Lumen;M3 WOJ 22 artery G39-964;1.9915817829616;15.4050585647194;0.0161879491801982;0.0163394340266826;0.0167924940648765;0.0175429681220819;0.0185839948403636;0.0199061218139908;0.0214974549177136;0.023343844478219;0.0254291041466964;0.0277352576501084;0.0302428080499639;0.0329310237332881;0.035…
IS;455;495;40;M3 WOJ 22 #5;0.117699618873688;0.0622852426562889;Artery;Lumen;M3 WOJ 22 artery G39-964 Lumen;M3 WOJ 22 artery G39-964;1.9915817829616;15.4050585647194;0.102689508673153;0.102519010813157;0.102009018789282;0.101164022297997;0.0999914542004416;0.0985016153990914;0.0967075693767967;0.0946250062444952;0.0922720762817327;0.0896691932106376;0.0868388078272378;0.0838051531228405;0.0805939…
NREM;495;590;95;M3 WOJ 22 #6;0.14710668203117;0.0788870988423099;Artery;Lumen;M3 WOJ 22 artery G39-964 Lumen;M3 WOJ 22 artery G39-964;1.9915817829616;15.4050585647194;0.190836321361163;0.19074024406505;0.190422836486581;0.189799765731281;0.188740815122547;0.187084322330833;0.184655313510722;0.181285428856659;0.176832502671574;0.17119770267663;0.164338466172377;0.156276039669042;0.147097119872326;…
NREM;65;120;55;M2 QOE 15 #2;0.00109396479424263;0.235997211575929;Artery;Lumen;M2 QOE 15 artery X0-4624 Lumen;M2 QOE 15 artery X0-4624;1.99158202094551;10.1095696830971;0.0920416430662466;0.091851313857436;0.0912842849340367;0.0903522162467005;0.089073835459772;0.0874739308361986;0.0855820401066075;0.0834309257756792;0.0810549418363275;0.0784884039604718;0.0757640743729756;0.0729118638002969;0.06…
IS;125;150;25;M2 QOE 15 #3;0.0448646341156977;0.223564325527266;Artery;Lumen;M2 QOE 15 artery X0-4624 Lumen;M2 QOE 15 artery X0-4624;1.99158202094551;10.1095696830971;0.000938797294336565;0.000940335506884491;0.000944902497488652;0.000952358301853307;0.000962479482847144;0.000974973586784592;0.000989498792676783;0.0010056881833175;0.00102317792965053;0.00104163856084564;0.0010608083949887;0.00108…
REM;155;215;60;M2 QOE 15 #4;0.0221466825169935;0.216502463609671;Artery;Lumen;M2 QOE 15 artery X0-4624 Lumen;M2 QOE 15 artery X0-4624;1.99158202094551;10.1095696830971;0.00250109341407558;0.00296239985769989;0.00431511231806909;0.00646862714602116;0.00928163419241524;0.012575448089345;0.0161504174947755;0.0198035295839911;0.0233452567979783;0.02661387352402;0.0294858675246448;0.0318816205599758;0…
IS;252;280;28;M2 QOE 15 #7;-0.048102293216042;0.220656805758167;Artery;Lumen;M2 QOE 15 artery X0-4624 Lumen;M2 QOE 15 artery X0-4624;1.99158202094551;10.1095696830971;0.165216422185363;0.165473294260243;0.166239862847617;0.167504051056577;0.169245949533545;0.171438140267644;0.174046141235188;0.17702896343121;0.180339769744437;0.183926623271932;0.187733311080116;0.191700228132628;0.195765305147676…
NREM;310;335;25;M2 QOE 15 #8;0.0820023791939016;0.220521862401509;Artery;Lumen;M2 QOE 15 artery X0-4624 Lumen;M2 QOE 15 artery X0-4624;1.99158202094551;10.1095696830971;0.0242412173069665;0.0242555240500361;0.0242983621908871;0.0243694855927137;0.0244684844790871;0.0245947861988311;0.0247476564677339;0.0249262012484991;0.0251293694632721;0.025355956756725;0.0256046105406666;0.0258738365524;0.0261…
IS;340;365;25;M2 QOE 15 #9;-0.103168157993268;0.180916615217973;Artery;Lumen;M2 QOE 15 artery X0-4624 Lumen;M2 QOE 15 artery X0-4624;1.99158202094551;10.1095696830971;0.0933752815549555;0.0932668535868026;0.0929421795152039;0.0924030863481046;0.0916526107605038;0.0906949864798681;0.0895356264167701;0.0881810993444506;0.0866391008925685;0.0849184185944216;0.0830288907154181;0.0809813585950391;0.07…
[truncated: 86 more rows]
