# Supplementary material for: Sleep cycle-dependent vascular dynamics in male mice and the predicted effects on perivascular cerebrospinal fluid flow and solute transport
Source: Nat Commun. 2023 Feb 20;14:953. doi: 10.1038/s41467-023-36643-5 (PMC9941497; doi:10.1038/s41467-023-36643-5)
Supplement: Supplementary file 6 — Source Data [file 41467_2023_36643_MOESM6_ESM.zip › SourceData_final/Suppl_Fig_13a&14a.xls]

## Sheet: Sheet1
	stage	frequency band name	vessel id	Oscillation amplitude (pc)	Oscillation frequency (Hz)	Effective diffusion coefficient	Enhancement factor R	Peak velocity (um/s)	Peak pressure (Pa)
0	baseline	card-v1e-03	0-6-5	0.0265971	9.9732	1.68357e-07	0.00212427	9.68482	6.17924
1	baseline	card-v1e-03	0-6-7	0.0275545	9.62669	1.68319e-07	0.0018992	9.68468	10.8866
2	baseline	card-v1e-03	0-6-8	0.0282822	9.37898	1.68299e-07	0.00178173	9.68467	17.0268
3	baseline	card-v1e-03	105-10-5	0.038689	6.85616	1.68495e-07	0.0029441	9.68524	4.50151
4	baseline	card-v1e-03	109-10-10	0.0372209	7.1266	1.68497e-07	0.00295916	9.6852	3.98705
5	baseline	card-v1e-03	45-6-9	0.0353949	7.49425	1.68522e-07	0.00310747	9.68487	0.702655
6	baseline	card-v1e-03	48-6-1	0.0346866	7.64728	1.68467e-07	0.00277921	9.68693	0.412674
7	baseline	card-v1e-03	49-6-4	0.038695	6.8551	1.68595e-07	0.00354437	9.68562	0.91283
8	baseline	card-v1e-03	54-6-15	0.0382881	6.92795	1.68558e-07	0.00331913	9.68521	2.64932
9	baseline	card-v1e-03	63-8-2	0.0341963	7.75693	1.68386e-07	0.00229631	9.68471	8.76185
10	baseline	card-v1e-03	73-9-3	0.0443947	5.975	1.68524e-07	0.00312063	9.82762	1.1535
11	baseline	card-v1e-03	74-9-4	0.0452618	5.86053	1.68491e-07	0.00292215	9.82728	2.21039
12	baseline	card-v1e-03	76-9-6	0.0247178	10.7315	1.68272e-07	0.00162101	9.6846	17.0733
13	baseline	card-v1e-03	89-10-4	0.0296149	8.95691	1.68474e-07	0.00281932	9.68475	1.44782
14	baseline	card-v1e-03	92-10-4	0.0350352	7.5712	1.6842e-07	0.00249735	9.68496	6.62545
15	baseline	card-v1e-03	93-10-7	0.029905	8.87002	1.68477e-07	0.00283969	9.68578	2.07369
16	baseline	card-v5e-03	0-6-5	0.132986	9.9732	1.75962e-07	0.0473936	48.4342	30.9181
17	baseline	card-v5e-03	0-6-7	0.137772	9.62669	1.72463e-07	0.0265656	49.1383	55.2468
18	baseline	card-v5e-03	0-6-8	0.141411	9.37898	1.71894e-07	0.0231792	49.1384	86.4072
19	baseline	card-v5e-03	105-10-5	0.193445	6.85616	1.7584e-07	0.0466664	49.1428	22.8473
20	baseline	card-v5e-03	109-10-10	0.186104	7.1266	1.76045e-07	0.0478864	49.1424	20.2358
21	baseline	card-v5e-03	45-6-9	0.176974	7.49425	1.80102e-07	0.072034	48.4377	3.51666
22	baseline	card-v5e-03	48-6-1	0.173433	7.64728	1.78709e-07	0.063741	48.4477	2.06606
23	baseline	card-v5e-03	49-6-4	0.193475	6.8551	1.81943e-07	0.0829968	48.4427	4.56954
24	baseline	card-v5e-03	54-6-15	0.191441	6.92795	1.80994e-07	0.0773446	48.4405	13.2607
25	baseline	card-v5e-03	63-8-2	0.170981	7.75693	1.73518e-07	0.0328432	49.1394	44.4664
26	baseline	card-v5e-03	73-9-3	0.221973	5.975	1.80133e-07	0.0722196	49.1467	5.77148
27	baseline	card-v5e-03	74-9-4	0.226309	5.86053	1.79304e-07	0.0672845	49.1451	11.0592
28	baseline	card-v5e-03	76-9-6	0.123589	10.7315	1.71551e-07	0.0211364	49.1375	86.64
29	baseline	card-v5e-03	89-10-4	0.148075	8.95691	1.78877e-07	0.0647454	48.4349	7.24476
30	baseline	card-v5e-03	92-10-4	0.175176	7.5712	1.7429e-07	0.0374437	49.1408	33.6254
31	baseline	card-v5e-03	93-10-7	0.149525	8.87002	1.78962e-07	0.0652524	48.4402	10.3782
32	baseline	card-v1e-02	0-6-5	0.265971	9.9732	1.8991e-07	0.13042	98.2906	62.7443
33	baseline	card-v1e-02	0-6-7	0.275545	9.62669	1.80606e-07	0.0750343	98.6332	110.895
34	baseline	card-v1e-02	0-6-8	0.282822	9.37898	1.78176e-07	0.0605698	98.6333	173.441
35	baseline	card-v1e-02	105-10-5	0.38689	6.85616	1.92103e-07	0.143468	98.6422	45.8604
36	baseline	card-v1e-02	109-10-10	0.372209	7.1266	1.93204e-07	0.150023	98.6413	40.6186
37	baseline	card-v1e-02	45-6-9	0.353949	7.49425	2.16244e-07	0.287166	96.9089	7.04177
38	baseline	card-v1e-02	48-6-1	0.346866	7.64728	2.10659e-07	0.253923	96.9282	4.13886
39	baseline	card-v1e-02	49-6-4	0.38695	6.8551	2.08297e-07	0.239865	98.3081	9.27332
40	baseline	card-v1e-02	54-6-15	0.382881	6.92795	2.05779e-07	0.224877	98.3036	26.911
41	baseline	card-v1e-02	63-8-2	0.341963	7.75693	1.83591e-07	0.0928017	98.6354	89.2555
42	baseline	card-v1e-02	73-9-3	0.443947	5.975	2.16383e-07	0.287994	98.3147	11.5529
43	baseline	card-v1e-02	74-9-4	0.452618	5.86053	2.13063e-07	0.26823	98.3121	22.1366
44	baseline	card-v1e-02	76-9-6	0.247178	10.7315	1.77472e-07	0.0563785	98.6316	173.909
45	baseline	card-v1e-02	89-10-4	0.296149	8.95691	2.11348e-07	0.258024	96.8979	14.5037
46	baseline	card-v1e-02	92-10-4	0.350352	7.5712	1.86546e-07	0.110394	98.6383	67.4948
47	baseline	card-v1e-02	93-10-7	0.29905	8.87002	2.00499e-07	0.193444	98.3029	21.0614
48	baseline	LF	0-6-5	1.3161	0.567021	1.70902e-07	0.0172757	27.7812	17.73
49	baseline	LF	0-6-7	1.47686	0.557872	1.70958e-07	0.0176095	30.6719	34.4884
50	baseline	LF	0-6-8	1.67406	0.555287	1.70046e-07	0.0121805	34.6052	60.8466
51	baseline	LF	105-10-5	2.65512	0.53086	1.80272e-07	0.0730478	52.4817	24.4081
52	baseline	LF	109-10-10	2.05238	0.534783	1.75864e-07	0.046809	40.8645	16.8302
53	baseline	LF	44-6-5	0.888776	0.556658	1.70857e-07	0.0170079	18.417	2.8141
54	baseline	LF	44-6-6	0.599473	0.546796	1.69371e-07	0.00816278	12.2017	1.70051
55	baseline	LF	44-6-7	0.794264	0.560939	1.69695e-07	0.0100888	16.5846	4.00507
56	baseline	LF	45-6-9	1.15216	0.544566	1.75985e-07	0.0475268	23.3568	1.69489
57	baseline	LF	47-6-11	1.3494	0.559692	1.72737e-07	0.0281939	28.1182	7.70161
58	baseline	LF	48-6-1	0.661534	0.573502	1.72608e-07	0.0274295	14.1255	0.601793
59	baseline	LF	49-6-4	0.760048	0.554779	1.71101e-07	0.0184566	15.6971	1.47947
60	baseline	LF	54-6-15	1.00003	0.561404	1.70545e-07	0.0151458	20.8998	5.71769
61	baseline	LF	63-8-2	0.334112	0.560075	1.68197e-07	0.00117164	6.96527	6.30121
62	baseline	LF	64-8-3	1.05982	0.548041	1.71932e-07	0.0234076	21.6245	3.73259
63	baseline	LF	64-8-4	1.25188	0.552625	1.72993e-07	0.0297172	25.7545	4.63862
64	baseline	LF	65-8-6	1.88938	0.525611	1.76123e-07	0.0483528	36.9725	9.84573
65	baseline	LF	66-8-10	0.673051	0.536563	1.70129e-07	0.0126747	13.4455	1.56171
66	baseline	LF	73-9-3	1.13427	0.56244	1.74008e-07	0.0357645	23.7507	2.78848
67	baseline	LF	74-9-4	1.5181	0.554767	1.74504e-07	0.0387152	31.3545	7.05509
68	baseline	LF	76-9-6	1.15355	0.572439	1.69705e-07	0.0101458	24.5816	43.3446
69	baseline	LF	89-10-4	0.489363	0.575038	1.6895e-07	0.00565514	10.4747	1.56592
70	baseline	LF	92-10-4	1.55402	0.57123	1.71959e-07	0.0235641	33.0478	22.6145
71	baseline	LF	93-10-7	0.931255	0.56962	1.70766e-07	0.0164637	19.7487	4.22884
72	baseline	LF	94-10-9	1.23719	0.578255	1.74571e-07	0.039112	26.6359	3.91449
73	baseline	VLF	0-6-5	2.14816	0.218061	1.69409e-07	0.00838966	17.439	11.1288
74	baseline	VLF	0-6-7	2.99733	0.209021	1.70211e-07	0.0131627	23.3246	26.2271
75	baseline	VLF	0-6-8	1.55383	0.203554	1.68565e-07	0.00336054	11.7743	20.7025
76	baseline	VLF	105-10-5	3.10552	0.207817	1.71066e-07	0.0182492	24.0284	11.1713
77	baseline	VLF	109-10-10	2.7845	0.222432	1.70849e-07	0.0169596	23.0592	9.49503
78	baseline	VLF	44-6-5	1.45885	0.210947	1.6925e-07	0.00744012	11.4561	1.7504
79	baseline	VLF	44-6-6	1.15984	0.22024	1.68917e-07	0.00545581	9.50915	1.32525
80	baseline	VLF	44-6-7	1.13044	0.215975	1.68603e-07	0.003587	9.08841	2.19464
81	baseline	VLF	45-6-9	2.1981	0.222226	1.73226e-07	0.0311077	18.1851	1.31958
82	baseline	VLF	47-6-11	2.02214	0.213959	1.69801e-07	0.010721	16.1082	4.4115
83	baseline	VLF	48-6-1	1.33282	0.211992	1.712e-07	0.0190488	10.5204	0.448203
84	baseline	VLF	49-6-4	1.21089	0.216501	1.69336e-07	0.0079518	9.75982	0.91982
85	baseline	VLF	54-6-15	1.93396	0.203513	1.69487e-07	0.00884949	14.6526	4.00857
86	baseline	VLF	63-8-2	0.581858	0.212819	1.68123e-07	0.000733549	4.60946	4.16995
87	baseline	VLF	64-8-3	1.64442	0.216383	1.69648e-07	0.00981174	13.248	2.28651
88	baseline	VLF	64-8-4	1.94806	0.203608	1.69886e-07	0.0112258	14.7662	2.65931
89	baseline	VLF	65-8-6	4.24475	0.206756	1.75201e-07	0.0428624	32.677	8.70245
90	baseline	VLF	66-8-10	0.760918	0.211055	1.68491e-07	0.0029218	5.97931	0.694414
91	baseline	VLF	73-9-3	1.74232	0.209078	1.70201e-07	0.0131034	13.5622	1.59214
92	baseline	VLF	74-9-4	2.87871	0.223217	1.722e-07	0.0250013	23.9241	5.38302
93	baseline	VLF	76-9-6	1.43558	0.221786	1.68535e-07	0.0031819	11.8525	20.8969
94	baseline	VLF	89-10-4	0.970013	0.216987	1.68604e-07	0.0035943	7.8352	1.17132
95	baseline	VLF	92-10-4	2.15923	0.218145	1.69393e-07	0.00829287	17.5355	11.9978
96	baseline	VLF	93-10-7	1.59058	0.193069	1.68905e-07	0.00538844	11.4329	2.44767
97	baseline	VLF	94-10-9	1.25771	0.214874	1.69079e-07	0.00642492	10.0616	1.47833
98	stageIS	card-v1e-03	0-6-5	0.0252877	10.4896	1.6833e-07	0.00196152	9.68471	7.47901
99	stageIS	card-v1e-03	0-6-7	0.0266278	9.9617	1.68307e-07	0.00182574	9.68464	11.7797
100	stageIS	card-v1e-03	0-6-8	0.0262227	10.1156	1.68281e-07	0.00167132	9.68461	18.1875
101	stageIS	card-v1e-03	105-10-5	0.0388618	6.82568	1.68485e-07	0.00288818	9.6852	4.90465
102	stageIS	card-v1e-03	109-10-10	0.0376985	7.03632	1.68483e-07	0.00287546	9.68514	4.60248
103	stageIS	card-v1e-03	45-6-9	0.0332043	7.98868	1.68503e-07	0.00299217	9.68477	0.848928
104	stageIS	card-v1e-03	48-6-1	0.0301195	8.80685	1.68435e-07	0.00259152	9.68551	0.672278
105	stageIS	card-v1e-03	49-6-4	0.0301995	8.78354	1.68473e-07	0.00281299	9.68524	1.13063
106	stageIS	card-v1e-03	54-6-15	0.0379824	6.98372	1.68545e-07	0.00324522	9.68516	2.86144
107	stageIS	card-v1e-03	63-8-2	0.0334551	7.92877	1.68366e-07	0.00217939	9.68469	10.5123
108	stageIS	card-v1e-03	73-9-3	0.0442057	6.00054	1.68516e-07	0.00306937	9.82722	1.59113
109	stageIS	card-v1e-03	74-9-4	0.0449189	5.90528	1.68438e-07	0.00260467	9.82702	3.11539
110	stageIS	card-v1e-03	76-9-6	0.0220629	12.0228	1.6825e-07	0.0014895	9.68453	17.8296
111	stageIS	card-v1e-03	89-10-4	0.0269324	9.84902	1.68436e-07	0.00259544	9.68463	2.08654
112	stageIS	card-v1e-03	92-10-4	0.03335	7.95377	1.68401e-07	0.00238563	9.68489	6.97633
113	stageIS	card-v1e-03	93-10-7	0.0292955	9.05458	1.68458e-07	0.00272792	9.68538	2.6172
114	stageIS	card-v5e-03	0-6-5	0.126439	10.4896	1.75274e-07	0.0432974	48.4331	37.4196
115	stageIS	card-v5e-03	0-6-7	0.133139	9.9617	1.7224e-07	0.0252385	49.138	59.7783
116	stageIS	card-v5e-03	0-6-8	0.131114	10.1156	1.71622e-07	0.0215622	49.1378	92.2953
117	stageIS	card-v5e-03	105-10-5	0.194309	6.82568	1.75585e-07	0.0451459	49.1426	24.8934
118	stageIS	card-v5e-03	109-10-10	0.188492	7.03632	1.75642e-07	0.0454871	49.1421	23.3593
119	stageIS	card-v5e-03	45-6-9	0.166021	7.98868	1.796e-07	0.0690492	48.4364	4.2484
120	stageIS	card-v5e-03	48-6-1	0.150598	8.80685	1.77922e-07	0.0590604	48.4389	3.36453
121	stageIS	card-v5e-03	49-6-4	0.150997	8.78354	1.78849e-07	0.0645749	48.4376	5.65815
122	stageIS	card-v5e-03	54-6-15	0.189912	6.98372	1.80683e-07	0.0754923	48.4402	14.3222
123	stageIS	card-v5e-03	63-8-2	0.167276	7.92877	1.73089e-07	0.0302898	49.1392	53.3496
124	stageIS	card-v5e-03	73-9-3	0.221028	6.00054	1.79922e-07	0.0709638	49.1446	7.96072
125	stageIS	card-v5e-03	74-9-4	0.224594	5.90528	1.77974e-07	0.0593664	49.1438	15.5866
126	stageIS	card-v5e-03	76-9-6	0.110314	12.0228	1.71247e-07	0.0193245	49.1368	90.4756
127	stageIS	card-v5e-03	89-10-4	0.134662	9.84902	1.77934e-07	0.0591319	48.4333	10.4399
128	stageIS	card-v5e-03	92-10-4	0.16675	7.95377	1.73979e-07	0.0355863	49.1402	35.4054
129	stageIS	card-v5e-03	93-10-7	0.146477	9.05458	1.78496e-07	0.062474	48.438	13.0974
130	stageIS	card-v1e-02	0-6-5	0.252877	10.4896	1.87622e-07	0.116801	98.2884	75.9383
131	stageIS	card-v1e-02	0-6-7	0.266278	9.9617	1.79884e-07	0.0707379	98.6325	119.99
132	stageIS	card-v1e-02	0-6-8	0.262227	10.1156	1.77474e-07	0.056391	98.6322	185.261
133	stageIS	card-v1e-02	105-10-5	0.388618	6.82568	1.91036e-07	0.137121	98.6418	49.9674
134	stageIS	card-v1e-02	109-10-10	0.376985	7.03632	1.91491e-07	0.139831	98.6409	46.8882
135	stageIS	card-v1e-02	45-6-9	0.332043	7.98868	2.14239e-07	0.275232	96.9042	8.50621
136	stageIS	card-v1e-02	48-6-1	0.301195	8.80685	2.07526e-07	0.235271	96.9063	6.73689
137	stageIS	card-v1e-02	49-6-4	0.301995	8.78354	2.11232e-07	0.257334	96.9038	11.3288
138	stageIS	card-v1e-02	54-6-15	0.379824	6.98372	2.04651e-07	0.218163	98.3028	29.0651
139	stageIS	card-v1e-02	63-8-2	0.334551	7.92877	1.82003e-07	0.0833505	98.6351	107.086
140	stageIS	card-v1e-02	73-9-3	0.442057	6.00054	2.15539e-07	0.282971	98.3106	15.9342
141	stageIS	card-v1e-02	74-9-4	0.449188	5.90528	1.99515e-07	0.187587	98.6441	31.2863
142	stageIS	card-v1e-02	76-9-6	0.220629	12.0228	1.76751e-07	0.0520908	98.6301	181.608
143	stageIS	card-v1e-02	89-10-4	0.269324	9.84902	1.9748e-07	0.175478	98.2889	21.1865
144	stageIS	card-v1e-02	92-10-4	0.3335	7.95377	1.85611e-07	0.104825	98.637	71.0678
145	stageIS	card-v1e-02	93-10-7	0.292955	9.05458	1.9901e-07	0.184581	98.2984	26.5794
146	stageIS	LF	0-6-5	1.68605	0.556642	1.72292e-07	0.0255465	34.9402	26.9925
147	stageIS	LF	0-6-7	1.87811	0.528259	1.70719e-07	0.0161829	36.934	44.9302
148	stageIS	LF	0-6-8	2.04645	0.507295	1.70659e-07	0.0158271	38.6478	72.5915
149	stageIS	LF	105-10-5	4.37285	0.508812	1.89464e-07	0.127763	82.8445	41.9734
150	stageIS	LF	109-10-10	3.19075	0.497071	1.79427e-07	0.0680191	59.0499	28.0697
151	stageIS	LF	44-6-5	1.51604	0.521636	1.75337e-07	0.04367	29.4408	4.52681
152	stageIS	LF	44-6-6	0.942456	0.523389	1.70549e-07	0.0151732	18.3621	3.35023
153	stageIS	LF	44-6-7	1.35244	0.516618	1.72526e-07	0.0269375	26.0102	5.65646
154	stageIS	LF	45-6-9	2.87874	0.472873	2.01312e-07	0.198284	50.6857	4.446
155	stageIS	LF	47-6-11	1.92071	0.508237	1.75036e-07	0.0418841	36.3446	12.5849
156	stageIS	LF	48-6-1	1.2697	0.503016	1.77124e-07	0.0543115	23.7779	1.65092
157	stageIS	LF	49-6-4	1.29293	0.516645	1.74608e-07	0.0393314	24.8683	2.90387
158	stageIS	LF	54-6-15	1.44545	0.487542	1.7204e-07	0.0240455	26.2357	7.75325
159	stageIS	LF	63-8-2	0.361061	0.536133	1.68205e-07	0.00121959	7.20534	7.82075
160	stageIS	LF	64-8-3	1.48652	0.511274	1.73611e-07	0.0334015	28.296	6.30982
161	stageIS	LF	64-8-4	2.29764	0.522113	1.80579e-07	0.0748735	44.6642	10.6905
162	stageIS	LF	65-8-6	3.50441	0.475897	1.84232e-07	0.096622	62.092	20.0104
163	stageIS	LF	66-8-10	0.857183	0.54697	1.70975e-07	0.0177094	17.4551	2.43562
164	stageIS	LF	73-9-3	1.98845	0.508738	1.79958e-07	0.0711806	37.6635	6.1014
165	stageIS	LF	74-9-4	2.65886	0.506601	1.81803e-07	0.0821593	50.1535	15.9111
166	stageIS	LF	76-9-6	1.22347	0.574388	1.69904e-07	0.0113329	26.1607	48.1741
167	stageIS	LF	89-10-4	0.7524	0.559858	1.69635e-07	0.00973061	15.6802	3.37859
168	stageIS	LF	92-10-4	2.03874	0.565637	1.74552e-07	0.0389979	42.9338	30.94
169	stageIS	LF	93-10-7	1.23304	0.53078	1.71625e-07	0.0215764	24.3655	6.58583
170	stageIS	LF	94-10-9	2.11515	0.513289	1.80154e-07	0.0723475	40.4235	8.05597
171	stageIS	VLF	0-6-5	2.69333	0.245182	1.70386e-07	0.0142021	24.5847	18.9906
172	stageIS	VLF	0-6-7	4.3678	0.210824	1.70844e-07	0.0169271	34.2814	41.705
173	stageIS	VLF	0-6-8	1.72075	0.21218	1.68709e-07	0.00422137	13.5918	25.5282
174	stageIS	VLF	105-10-5	5.0368	0.211272	1.75891e-07	0.0469726	39.6237	20.0776
175	stageIS	VLF	109-10-10	5.63375	0.211684	1.75149e-07	0.0425553	44.4007	21.1049
176	stageIS	VLF	44-6-5	1.75328	0.219191	1.69893e-07	0.0112688	14.3066	2.19935
177	stageIS	VLF	44-6-6	1.78388	0.205299	1.69576e-07	0.00937865	13.6336	2.48747
178	stageIS	VLF	44-6-7	1.98412	0.219578	1.69932e-07	0.0115013	16.2188	3.52675
179	stageIS	VLF	45-6-9	6.3403	0.209945	2.0149e-07	0.199343	49.5672	4.36781
180	stageIS	VLF	47-6-11	2.95318	0.204976	1.71105e-07	0.0184836	22.5374	7.80283
181	stageIS	VLF	48-6-1	2.81834	0.207388	1.76353e-07	0.0497191	21.7619	1.51102
182	stageIS	VLF	49-6-4	1.8574	0.206296	1.7039e-07	0.0142288	14.2653	1.66554
183	stageIS	VLF	54-6-15	3.44136	0.202659	1.72405e-07	0.0262185	25.9664	7.67433
184	stageIS	VLF	63-8-2	0.596317	0.208504	1.68121e-07	0.000722262	4.62821	5.02342
185	stageIS	VLF	64-8-3	2.11218	0.220628	1.70297e-07	0.0136733	17.3498	3.8683
186	stageIS	VLF	64-8-4	3.51423	0.212662	1.73441e-07	0.0323844	27.8246	6.65881
187	stageIS	VLF	65-8-6	8.09727	0.200582	1.84805e-07	0.100028	60.4725	20.0105
188	stageIS	VLF	66-8-10	0.814683	0.208789	1.68464e-07	0.0027644	6.33262	0.883474
189	stageIS	VLF	73-9-3	3.58867	0.209107	1.75168e-07	0.0426636	27.9401	4.52594
190	stageIS	VLF	74-9-4	5.1049	0.210174	1.77798e-07	0.0583182	39.9507	12.6738
191	stageIS	VLF	76-9-6	1.42167	0.230753	1.68541e-07	0.00322291	12.2122	22.4853
192	stageIS	VLF	89-10-4	1.6122	0.201587	1.6914e-07	0.00678325	12.0985	2.60689
193	stageIS	VLF	92-10-4	2.71303	0.203454	1.69962e-07	0.0116779	20.5498	14.8062
194	stageIS	VLF	93-10-7	2.08787	0.206301	1.69807e-07	0.0107564	16.0362	4.3342
195	stageIS	VLF	94-10-9	2.21654	0.226912	1.70806e-07	0.0167032	18.7256	3.73049
196	stageNREM	card-v1e-03	0-6-5	0.0258229	10.2722	1.68346e-07	0.00206119	9.68477	6.4692
197	stageNREM	card-v1e-03	0-6-7	0.0271914	9.75523	1.68321e-07	0.00190916	9.68467	10.1911
198	stageNREM	card-v1e-03	0-6-8	0.0267777	9.90592	1.68292e-07	0.00173632	9.68464	15.7356
199	stageNREM	card-v1e-03	105-10-5	0.0396843	6.68421	1.68511e-07	0.00303925	9.68533	4.24077
200	stageNREM	card-v1e-03	109-10-10	0.0384963	6.89048	1.68509e-07	0.00302905	9.68526	3.9797
201	stageNREM	card-v1e-03	45-6-9	0.033907	7.82311	1.68502e-07	0.00299113	9.68485	0.734181
202	stageNREM	card-v1e-03	48-6-1	0.030757	8.62432	1.68434e-07	0.00258521	9.68576	0.580768
203	stageNREM	card-v1e-03	49-6-4	0.0308386	8.60149	1.68474e-07	0.00282123	9.68543	0.977139
204	stageNREM	card-v1e-03	54-6-15	0.0387863	6.83897	1.68571e-07	0.00339819	9.68529	2.47408
205	stageNREM	card-v1e-03	63-8-2	0.0341632	7.76444	1.68382e-07	0.00227687	9.68471	9.09591
206	stageNREM	card-v1e-03	73-9-3	0.0451413	5.87618	1.68532e-07	0.00316501	9.8274	1.37529
207	stageNREM	card-v1e-03	74-9-4	0.0458695	5.78289	1.68466e-07	0.0027737	9.82714	2.6938
208	stageNREM	card-v1e-03	76-9-6	0.0225299	11.7736	1.68261e-07	0.00155145	9.68456	15.426
209	stageNREM	card-v1e-03	89-10-4	0.0275025	9.64489	1.68445e-07	0.00264901	9.68467	1.80491
210	stageNREM	card-v1e-03	92-10-4	0.0340558	7.78892	1.68421e-07	0.00250858	9.68496	6.03408
211	stageNREM	card-v1e-03	93-10-7	0.0299155	8.86692	1.68474e-07	0.00282119	9.68559	2.26171
212	stageNREM	card-v5e-03	0-6-5	0.129115	10.2722	1.75693e-07	0.0457924	48.4336	32.368
213	stageNREM	card-v5e-03	0-6-7	0.135957	9.75523	1.72541e-07	0.027031	49.1382	51.7172
214	stageNREM	card-v5e-03	0-6-8	0.133889	9.90592	1.71847e-07	0.0228967	49.138	79.8531
215	stageNREM	card-v5e-03	105-10-5	0.198422	6.68421	1.76164e-07	0.0485935	49.1434	21.5243
216	stageNREM	card-v5e-03	109-10-10	0.192482	6.89048	1.76219e-07	0.0489201	49.1429	20.1989
217	stageNREM	card-v5e-03	45-6-9	0.169535	7.82311	1.79598e-07	0.0690363	48.4371	3.67429
218	stageNREM	card-v5e-03	48-6-1	0.153785	8.62432	1.77895e-07	0.0588957	48.4404	2.90672
219	stageNREM	card-v5e-03	49-6-4	0.154193	8.60149	1.78887e-07	0.0648013	48.4388	4.89025
220	stageNREM	card-v5e-03	54-6-15	0.193931	6.83897	1.81326e-07	0.0793212	48.4411	12.3839
221	stageNREM	card-v5e-03	63-8-2	0.170816	7.76444	1.73437e-07	0.0323627	49.1394	46.1617
222	stageNREM	card-v5e-03	73-9-3	0.225706	5.87618	1.80319e-07	0.0733259	49.1457	6.88108
223	stageNREM	card-v5e-03	74-9-4	0.229348	5.78289	1.78679e-07	0.0635637	49.1445	13.4777
224	stageNREM	card-v5e-03	76-9-6	0.112649	11.7736	1.71461e-07	0.0206026	49.137	78.2792
225	stageNREM	card-v5e-03	89-10-4	0.137512	9.64489	1.78159e-07	0.0604697	48.4338	9.03101
226	stageNREM	card-v5e-03	92-10-4	0.170279	7.78892	1.74431e-07	0.0382799	49.1407	30.6238
227	stageNREM	card-v5e-03	93-10-7	0.149578	8.86692	1.78885e-07	0.0647918	48.4393	11.3189
228	stageNREM	card-v1e-02	0-6-5	0.258229	10.2722	1.89119e-07	0.125706	98.2895	65.6867
229	stageNREM	card-v1e-02	0-6-7	0.271914	9.75523	1.80992e-07	0.0773334	98.633	103.81
230	stageNREM	card-v1e-02	0-6-8	0.267777	9.90592	1.78271e-07	0.0611346	98.6326	160.286
231	stageNREM	card-v1e-02	105-10-5	0.396843	6.68421	1.93209e-07	0.150056	98.6434	43.2048
232	stageNREM	card-v1e-02	109-10-10	0.384963	6.89048	1.93659e-07	0.152734	98.6423	40.5443
233	stageNREM	card-v1e-02	45-6-9	0.33907	7.82311	2.14225e-07	0.275149	96.9062	7.35705
234	stageNREM	card-v1e-02	48-6-1	0.30757	8.62432	2.07413e-07	0.234604	96.9099	5.82064
235	stageNREM	card-v1e-02	49-6-4	0.308386	8.60149	2.11384e-07	0.258239	96.9068	9.79192
236	stageNREM	card-v1e-02	54-6-15	0.387863	6.83897	2.06914e-07	0.231632	98.3048	25.1317
237	stageNREM	card-v1e-02	63-8-2	0.341632	7.76444	1.83271e-07	0.0909013	98.6354	92.6585
238	stageNREM	card-v1e-02	73-9-3	0.451413	5.87618	2.17126e-07	0.292418	98.3131	13.7737
239	stageNREM	card-v1e-02	74-9-4	0.458695	5.78289	2.02162e-07	0.203343	98.6457	27.0532
240	stageNREM	card-v1e-02	76-9-6	0.225299	11.7736	1.77527e-07	0.0567057	98.6305	157.126
241	stageNREM	card-v1e-02	89-10-4	0.275025	9.64489	1.9804e-07	0.178812	98.2898	18.3273
242	stageNREM	card-v1e-02	92-10-4	0.340558	7.78892	1.87301e-07	0.114886	98.638	61.4699
243	stageNREM	card-v1e-02	93-10-7	0.299155	8.86692	2.00259e-07	0.192016	98.301	22.9703
244	stageNREM	LF	0-6-5	1.8369	0.545693	1.73223e-07	0.0310899	37.3184	24.9382
245	stageNREM	LF	0-6-7	2.04614	0.517868	1.71318e-07	0.01975	39.4475	41.5172
246	stageNREM	LF	0-6-8	2.22954	0.497316	1.71201e-07	0.0190504	41.2779	67.0806
247	stageNREM	LF	105-10-5	4.76409	0.498804	1.95187e-07	0.161825	88.4843	38.7651
248	stageNREM	LF	109-10-10	3.47622	0.487294	1.82479e-07	0.0861865	63.0694	25.9247
249	stageNREM	LF	44-6-5	1.65168	0.511376	1.77378e-07	0.0558213	31.4447	4.18132
250	stageNREM	LF	44-6-6	1.02678	0.513093	1.71233e-07	0.019242	19.6118	3.09493
251	stageNREM	LF	44-6-7	1.47344	0.506456	1.73709e-07	0.0339835	27.7804	5.22631
252	stageNREM	LF	45-6-9	3.13629	0.463571	2.10887e-07	0.255283	54.1364	4.10717
253	stageNREM	LF	47-6-11	2.09256	0.49824	1.76838e-07	0.0526058	38.8189	11.6195
254	stageNREM	LF	48-6-1	1.3833	0.493122	1.79807e-07	0.0702774	25.3967	1.52333
255	stageNREM	LF	49-6-4	1.40861	0.506483	1.76539e-07	0.0508298	26.5612	2.68056
256	stageNREM	LF	54-6-15	1.57478	0.477952	1.73073e-07	0.0301954	28.0215	7.1602
257	stageNREM	LF	63-8-2	0.393365	0.525587	1.68238e-07	0.00141961	7.69562	7.22747
258	stageNREM	LF	64-8-3	1.61951	0.501217	1.75183e-07	0.0427577	30.2225	5.8231
259	stageNREM	LF	64-8-4	2.5032	0.511843	1.83905e-07	0.0946707	47.7046	9.87561
260	stageNREM	LF	65-8-6	3.81795	0.466536	1.887e-07	0.123214	66.3184	18.4859
261	stageNREM	LF	66-8-10	0.933874	0.536211	1.71861e-07	0.0229832	18.6435	2.24653
262	stageNREM	LF	73-9-3	2.16635	0.498731	1.83361e-07	0.0914362	40.2276	5.63313
263	stageNREM	LF	74-9-4	2.89674	0.496636	1.85325e-07	0.103127	53.568	14.6958
264	stageNREM	LF	76-9-6	1.33293	0.56309	1.70261e-07	0.0134557	27.9411	44.5176
265	stageNREM	LF	89-10-4	0.819716	0.548845	1.70062e-07	0.0122716	16.7473	3.12148
266	stageNREM	LF	92-10-4	2.22114	0.554511	1.76005e-07	0.0476509	45.8563	28.5843
267	stageNREM	LF	93-10-7	1.34336	0.52034	1.72604e-07	0.0274055	26.0242	6.07888
268	stageNREM	LF	94-10-9	2.30439	0.503193	1.83602e-07	0.0928713	43.1758	7.43567
269	stageNREM	VLF	0-6-5	3.01197	0.249187	1.71185e-07	0.0189586	27.9429	18.6712
270	stageNREM	VLF	0-6-7	4.88454	0.214268	1.71796e-07	0.0225978	38.9639	41.0105
271	stageNREM	VLF	0-6-8	1.92432	0.215646	1.68911e-07	0.00541973	15.4483	25.1039
272	stageNREM	VLF	105-10-5	5.63269	0.214723	1.78726e-07	0.0638429	45.0374	19.7337
273	stageNREM	VLF	109-10-10	6.30026	0.215141	1.78015e-07	0.0596125	50.4661	20.9053
274	stageNREM	VLF	44-6-5	1.9607	0.222771	1.70688e-07	0.0159982	16.2608	2.16181
275	stageNREM	VLF	44-6-6	1.99492	0.208652	1.7021e-07	0.0131568	15.4959	2.44539
276	stageNREM	VLF	44-6-7	2.21886	0.223164	1.70695e-07	0.0160443	18.4341	3.46763
277	stageNREM	VLF	45-6-9	7.09041	0.213374	2.16558e-07	0.289033	56.3397	4.34349
278	stageNREM	VLF	47-6-11	3.30256	0.208324	1.72289e-07	0.0255295	25.6164	7.66648
279	stageNREM	VLF	48-6-1	3.15177	0.210775	1.80317e-07	0.0733139	24.7351	1.48376
280	stageNREM	VLF	49-6-4	2.07715	0.209665	1.71453e-07	0.0205552	16.214	1.63611
281	stageNREM	VLF	54-6-15	3.8485	0.205969	1.7411e-07	0.036367	29.5138	7.54236
282	stageNREM	VLF	63-8-2	0.666865	0.211909	1.68149e-07	0.000889847	5.26032	4.94024
283	stageNREM	VLF	64-8-3	2.36206	0.224232	1.71259e-07	0.0193966	19.7201	3.79894
284	stageNREM	VLF	64-8-4	3.92999	0.216136	1.75607e-07	0.0452801	31.6257	6.54595
285	stageNREM	VLF	65-8-6	9.05524	0.203857	1.91802e-07	0.141679	68.7338	19.9607
286	stageNREM	VLF	66-8-10	0.911065	0.212199	1.68661e-07	0.00393494	7.19774	0.867152
287	stageNREM	VLF	73-9-3	4.01324	0.212522	1.78262e-07	0.0610825	31.7573	4.44678
288	stageNREM	VLF	74-9-4	5.70885	0.213606	1.81582e-07	0.0808421	45.4089	12.4573
289	stageNREM	VLF	76-9-6	1.58987	0.234521	1.68694e-07	0.0041333	13.8802	22.1116
290	stageNREM	VLF	89-10-4	1.80293	0.204879	1.69581e-07	0.00940962	13.7511	2.56309
291	stageNREM	VLF	92-10-4	3.034	0.206776	1.70607e-07	0.0155174	23.3569	14.5564
292	stageNREM	VLF	93-10-7	2.33489	0.20967	1.70526e-07	0.0150361	18.227	4.25729
293	stageNREM	VLF	94-10-9	2.47878	0.230618	1.72003e-07	0.0238292	21.2837	3.66403
294	stageREM	card-v1e-03	0-6-5	0.020843	12.7265	1.68417e-07	0.00247975	9.12299	10.989
295	stageREM	card-v1e-03	0-6-7	0.0219476	12.086	1.68248e-07	0.00147763	9.68451	18.3657
296	stageREM	card-v1e-03	0-6-8	0.0216137	12.2727	1.68231e-07	0.00137215	9.6845	28.3538
297	stageREM	card-v1e-03	105-10-5	0.0320313	8.28122	1.68382e-07	0.00227338	9.68487	7.65469
298	stageREM	card-v1e-03	109-10-10	0.0310724	8.53678	1.6838e-07	0.00226149	9.68483	7.18241
299	stageREM	card-v1e-03	45-6-9	0.0273681	9.69223	1.68435e-07	0.00258966	9.68457	1.32439
300	stageREM	card-v1e-03	48-6-1	0.0248256	10.6849	1.68382e-07	0.00227133	9.68497	1.05106
301	stageREM	card-v1e-03	49-6-4	0.0248915	10.6566	1.68405e-07	0.00241133	9.68483	1.76616
302	stageREM	card-v1e-03	54-6-15	0.0313064	8.47296	1.6843e-07	0.00255917	9.68484	4.46602
303	stageREM	card-v1e-03	63-8-2	0.0275749	9.61955	1.68295e-07	0.00175853	9.68458	16.3859
304	stageREM	card-v1e-03	73-9-3	0.0364359	7.28013	1.68546e-07	0.00324951	9.68502	2.44926
305	stageREM	card-v1e-03	74-9-4	0.0370237	7.16455	1.68471e-07	0.0028056	9.68493	4.79216
306	stageREM	card-v1e-03	76-9-6	0.018185	14.5866	1.6834e-07	0.00202677	9.12285	26.1857
307	stageREM	card-v1e-03	89-10-4	0.0221987	11.9493	1.6836e-07	0.00214048	9.68449	3.2539
308	stageREM	card-v1e-03	92-10-4	0.0274882	9.64988	1.68318e-07	0.00189584	9.68468	10.8813
309	stageREM	card-v1e-03	93-10-7	0.0241464	10.9854	1.68369e-07	0.00219623	9.68492	4.08902
310	stageREM	card-v5e-03	0-6-5	0.104215	12.7265	1.73602e-07	0.0333466	48.4306	58.3523
311	stageREM	card-v5e-03	0-6-7	0.109738	12.086	1.71202e-07	0.01906	49.1367	93.1957
312	stageREM	card-v5e-03	0-6-8	0.108069	12.2727	1.70788e-07	0.0165973	49.1366	143.879
313	stageREM	card-v5e-03	105-10-5	0.160157	8.28122	1.73624e-07	0.0334784	49.1399	38.8477
314	stageREM	card-v5e-03	109-10-10	0.155362	8.53678	1.73666e-07	0.0337265	49.1396	36.4504
315	stageREM	card-v5e-03	45-6-9	0.136841	9.69223	1.7791e-07	0.0589869	48.4332	6.62658
316	stageREM	card-v5e-03	48-6-1	0.124128	10.6849	1.76571e-07	0.0510186	48.4343	5.259
317	stageREM	card-v5e-03	49-6-4	0.124457	10.6566	1.7716e-07	0.0545268	48.4336	8.83683
318	stageREM	card-v5e-03	54-6-15	0.156532	8.47296	1.77787e-07	0.0582592	48.436	22.3484
319	stageREM	card-v5e-03	63-8-2	0.137875	9.61955	1.71864e-07	0.0229992	49.1378	83.1531
320	stageREM	card-v5e-03	73-9-3	0.182179	7.28013	1.80701e-07	0.0755982	48.4389	12.2584
321	stageREM	card-v5e-03	74-9-4	0.185119	7.16455	1.75414e-07	0.0441302	49.141	24.3215
322	stageREM	card-v5e-03	76-9-6	0.0909252	14.5866	1.70479e-07	0.0147554	49.1357	141.042
323	stageREM	card-v5e-03	89-10-4	0.110993	11.9493	1.76025e-07	0.0477703	48.4308	16.2785
324	stageREM	card-v5e-03	92-10-4	0.137441	9.64988	1.72458e-07	0.0265348	49.1383	55.2196
325	stageREM	card-v5e-03	93-10-7	0.120732	10.9854	1.76258e-07	0.0491524	48.4337	20.4587
326	stageREM	card-v1e-02	0-6-5	0.20843	12.7265	1.82552e-07	0.0866213	98.2833	118.418
327	stageREM	card-v1e-02	0-6-7	0.219476	12.086	1.76594e-07	0.0511536	98.6299	187.068
328	stageREM	card-v1e-02	0-6-8	0.216137	12.2727	1.74993e-07	0.0416239	98.6297	288.803
329	stageREM	card-v1e-02	105-10-5	0.320313	8.28122	1.84434e-07	0.0978218	98.6365	77.9773
330	stageREM	card-v1e-02	109-10-10	0.310724	8.53678	1.84787e-07	0.0999194	98.6358	73.1654
331	stageREM	card-v1e-02	45-6-9	0.273681	9.69223	2.07479e-07	0.234996	96.8923	13.2648
332	stageREM	card-v1e-02	48-6-1	0.248256	10.6849	2.02125e-07	0.203123	96.892	10.5273
333	stageREM	card-v1e-02	49-6-4	0.248915	10.6566	2.04479e-07	0.217139	96.8907	17.6887
334	stageREM	card-v1e-02	54-6-15	0.313064	8.47296	1.95507e-07	0.163731	98.2944	45.3533
335	stageREM	card-v1e-02	63-8-2	0.275749	9.61955	1.78188e-07	0.0606451	98.6322	166.91
336	stageREM	card-v1e-02	73-9-3	0.364359	7.28013	2.05279e-07	0.221896	98.3003	24.8769
337	stageREM	card-v1e-02	74-9-4	0.370237	7.16455	1.90703e-07	0.135136	98.6385	48.8195
338	stageREM	card-v1e-02	76-9-6	0.18185	14.5866	1.74398e-07	0.0380843	98.628	283.108
339	stageREM	card-v1e-02	89-10-4	0.221987	11.9493	1.91768e-07	0.141478	98.2838	33.0351
340	stageREM	card-v1e-02	92-10-4	0.274882	9.64988	1.80598e-07	0.0749868	98.6332	110.84
341	stageREM	card-v1e-02	93-10-7	0.241464	10.9854	1.92029e-07	0.143028	98.2898	41.5183
342	stageREM	LF	0-6-5	0.893779	0.640456	1.6929e-07	0.00768119	21.3085	25.6686
343	stageREM	LF	0-6-7	0.99559	0.607799	1.69352e-07	0.00804718	22.5257	42.7249
344	stageREM	LF	0-6-8	1.08483	0.583679	1.69433e-07	0.00852841	23.5709	69.0231
345	stageREM	LF	105-10-5	2.31806	0.585425	1.73805e-07	0.0345538	50.5212	39.9382
346	stageREM	LF	109-10-10	1.69143	0.571915	1.72543e-07	0.0270393	36.0135	26.7173
347	stageREM	LF	44-6-5	0.803657	0.600179	1.69945e-07	0.0115756	17.9548	4.30664
348	stageREM	LF	44-6-6	0.499599	0.602195	1.68703e-07	0.00418497	11.1987	3.1868
349	stageREM	LF	44-6-7	0.716934	0.594405	1.69249e-07	0.00743367	15.8629	5.37864
350	stageREM	LF	45-6-9	1.52603	0.544073	1.76539e-07	0.0508252	30.9089	4.22815
351	stageREM	LF	47-6-11	1.01818	0.584762	1.69963e-07	0.0116842	22.1642	11.9819
352	stageREM	LF	48-6-1	0.673073	0.578756	1.70303e-07	0.0137094	14.5009	1.57385
353	stageREM	LF	49-6-4	0.685388	0.594437	1.69706e-07	0.0101527	15.1661	2.76599
354	stageREM	LF	54-6-15	0.766239	0.560952	1.69135e-07	0.00675722	16	7.37875
355	stageREM	LF	63-8-2	0.1914	0.616859	1.68087e-07	0.000518045	4.3946	7.43501
356	stageREM	LF	64-8-3	0.788008	0.588256	1.69502e-07	0.00893846	17.2561	6.01322
357	stageREM	LF	64-8-4	1.21799	0.600728	1.71421e-07	0.0203606	27.2377	10.1676
358	stageREM	LF	65-8-6	1.8577	0.547552	1.7397e-07	0.0355352	37.8692	19.0378
359	stageREM	LF	66-8-10	0.454395	0.629327	1.68774e-07	0.0046058	10.6451	2.3239
360	stageREM	LF	73-9-3	1.05408	0.585339	1.71128e-07	0.018618	22.9685	5.80937
361	stageREM	LF	74-9-4	1.40947	0.58288	1.71823e-07	0.0227573	30.5844	15.1369
362	stageREM	LF	76-9-6	0.648566	0.660875	1.68614e-07	0.00365799	15.9548	45.7968
363	stageREM	LF	89-10-4	0.39885	0.644156	1.68466e-07	0.00277428	9.56321	3.21319
364	stageREM	LF	92-10-4	1.08074	0.650806	1.69942e-07	0.0115573	26.1829	29.4231
365	stageREM	LF	93-10-7	0.65364	0.6107	1.68996e-07	0.00592901	14.8594	6.27424
366	stageREM	LF	94-10-9	1.12125	0.590575	1.71199e-07	0.0190413	24.6512	7.6744
367	stageREM	VLF	0-6-5	1.95991	0.21244	1.68974e-07	0.00579896	15.5001	18.6721
368	stageREM	VLF	0-6-7	3.17841	0.18267	1.69162e-07	0.00691536	21.6139	40.9935
369	stageREM	VLF	0-6-8	1.25217	0.183845	1.68203e-07	0.00120943	8.56932	25.0887
370	stageREM	VLF	105-10-5	3.66523	0.183058	1.69963e-07	0.0116842	24.9782	19.7445
371	stageREM	VLF	109-10-10	4.09962	0.183415	1.70508e-07	0.01493	27.9933	20.7634
372	stageREM	VLF	44-6-5	1.27584	0.189919	1.685e-07	0.00297607	9.01985	2.16321
373	stageREM	VLF	44-6-6	1.29811	0.177883	1.6842e-07	0.00249976	8.59563	2.44592
374	stageREM	VLF	44-6-7	1.44382	0.190255	1.68512e-07	0.00304459	10.2254	3.46681
375	stageREM	VLF	45-6-9	4.61378	0.181908	1.76378e-07	0.0498673	31.2452	4.27371
376	stageREM	VLF	47-6-11	2.149	0.177603	1.68789e-07	0.00469362	14.2083	7.67981
377	stageREM	VLF	48-6-1	2.05088	0.179693	1.70066e-07	0.0122997	13.7192	1.48893
378	stageREM	VLF	49-6-4	1.35161	0.178746	1.68614e-07	0.00365765	8.99361	1.64008
379	stageREM	VLF	54-6-15	2.50424	0.175595	1.69112e-07	0.00661798	16.3698	7.54898
380	stageREM	VLF	63-8-2	0.433934	0.18066	1.68058e-07	0.0003435	2.91812	4.93692
381	stageREM	VLF	64-8-3	1.53701	0.191165	1.68589e-07	0.00350523	10.9381	3.81108
382	stageREM	VLF	64-8-4	2.55727	0.184263	1.69375e-07	0.00818542	17.5414	6.54699
383	stageREM	VLF	65-8-6	5.89231	0.173795	1.73604e-07	0.0333594	38.1257	19.1647
384	stageREM	VLF	66-8-10	0.592837	0.180907	1.6814e-07	0.000835655	3.99248	0.871499
385	stageREM	VLF	73-9-3	2.61144	0.181182	1.69785e-07	0.0106252	17.6139	4.4545
386	stageREM	VLF	74-9-4	3.71479	0.182107	1.70437e-07	0.0145092	25.1843	12.4625
387	stageREM	VLF	76-9-6	1.03454	0.199937	1.68165e-07	0.000984604	7.69959	22.0987
388	stageREM	VLF	89-10-4	1.17318	0.174667	1.68317e-07	0.00188613	7.62787	2.56285
389	stageREM	VLF	92-10-4	1.97424	0.176284	1.68512e-07	0.00304524	12.9556	14.5565
390	stageREM	VLF	93-10-7	1.51933	0.178751	1.6847e-07	0.00279543	10.11	4.26847
391	stageREM	VLF	94-10-9	1.61296	0.196609	1.68938e-07	0.00558485	11.8058	3.67501
392	stageAwakening	card-v1e-03	0-6-5	0.0207715	12.7703	1.6847e-07	0.00279708	9.12322	4.87059
393	stageAwakening	card-v1e-03	0-6-7	0.0215191	12.3266	1.68284e-07	0.00168813	9.68459	9.11095
394	stageAwakening	card-v1e-03	0-6-8	0.0220875	12.0094	1.68261e-07	0.00155433	9.68457	14.2505
395	stageAwakening	card-v1e-03	105-10-5	0.0302149	8.77906	1.68438e-07	0.00260885	9.6852	3.76506
396	stageAwakening	card-v1e-03	109-10-10	0.0290683	9.12533	1.68438e-07	0.0026046	9.68516	3.3348
397	stageAwakening	card-v1e-03	45-6-9	0.0276423	9.59611	1.68388e-07	0.00230949	9.68479	0.587797
398	stageAwakening	card-v1e-03	48-6-1	0.0270891	9.79205	1.6835e-07	0.00208172	9.68721	0.344455
399	stageAwakening	card-v1e-03	49-6-4	0.0302196	8.7777	1.68447e-07	0.00265754	9.68567	0.762993
400	stageAwakening	card-v1e-03	54-6-15	0.0299018	8.87098	1.68475e-07	0.00282549	9.68517	2.21584
401	stageAwakening	card-v1e-03	63-8-2	0.0267062	9.93246	1.68342e-07	0.00203565	9.68456	7.33377
402	stageAwakening	card-v1e-03	73-9-3	0.0346709	7.65076	1.68533e-07	0.00317445	9.68588	0.95028
403	stageAwakening	card-v1e-03	74-9-4	0.035348	7.50419	1.68554e-07	0.00329985	9.68548	1.82183
404	stageAwakening	card-v1e-03	76-9-6	0.0193039	13.7412	1.68382e-07	0.00227656	9.12294	13.462
405	stageAwakening	card-v1e-03	89-10-4	0.0231283	11.469	1.68362e-07	0.0021551	9.68468	1.21135
406	stageAwakening	card-v1e-03	92-10-4	0.0273613	9.69463	1.68374e-07	0.00222371	9.68488	5.54335
407	stageAwakening	card-v1e-03	93-10-7	0.0233549	11.3577	1.6838e-07	0.00226383	9.68591	1.73291
408	stageAwakening	card-v5e-03	0-6-5	0.103857	12.7703	1.74971e-07	0.0414947	48.4318	25.864
409	stageAwakening	card-v5e-03	0-6-7	0.107596	12.3266	1.7413e-07	0.0364894	48.4311	45.5798
410	stageAwakening	card-v5e-03	0-6-8	0.110437	12.0094	1.71521e-07	0.0209555	49.137	72.3136
411	stageAwakening	card-v5e-03	105-10-5	0.151074	8.77906	1.77995e-07	0.0594909	48.4374	18.8415
412	stageAwakening	card-v5e-03	109-10-10	0.145342	9.12533	1.77977e-07	0.0593864	48.4368	16.6878
413	stageAwakening	card-v5e-03	45-6-9	0.138211	9.59611	1.76735e-07	0.0519927	48.4344	2.94124
414	stageAwakening	card-v5e-03	48-6-1	0.135446	9.79205	1.75781e-07	0.0463152	48.4462	1.72413
415	stageAwakening	card-v5e-03	49-6-4	0.151098	8.7777	1.78198e-07	0.0607002	48.4398	3.81861
416	stageAwakening	card-v5e-03	54-6-15	0.149509	8.87098	1.78903e-07	0.0648957	48.4371	11.0887
417	stageAwakening	card-v5e-03	63-8-2	0.133531	9.93246	1.75589e-07	0.0451736	48.4329	36.6928
418	stageAwakening	card-v5e-03	73-9-3	0.173354	7.65076	1.80387e-07	0.0737326	48.4425	4.75668
419	stageAwakening	card-v5e-03	74-9-4	0.17674	7.50419	1.80914e-07	0.0768673	48.4407	9.11868
420	stageAwakening	card-v5e-03	76-9-6	0.0965192	13.7412	1.73028e-07	0.0299288	48.4299	71.4821
421	stageAwakening	card-v5e-03	89-10-4	0.115641	11.469	1.76084e-07	0.0481214	48.4321	6.06052
422	stageAwakening	card-v5e-03	92-10-4	0.136807	9.69463	1.76378e-07	0.0498681	48.4347	27.7371
423	stageAwakening	card-v5e-03	93-10-7	0.116774	11.3577	1.76542e-07	0.0508454	48.4384	8.67121
424	stageAwakening	card-v1e-02	0-6-5	0.207715	12.7703	1.8813e-07	0.119822	98.2857	52.4876
425	stageAwakening	card-v1e-02	0-6-7	0.215191	12.3266	1.84438e-07	0.0978437	98.2843	92.4982
426	stageAwakening	card-v1e-02	0-6-8	0.220875	12.0094	1.7785e-07	0.0586332	98.6305	145.152
427	stageAwakening	card-v1e-02	105-10-5	0.302149	8.77906	1.96741e-07	0.171076	98.2972	38.2364
428	stageAwakening	card-v1e-02	109-10-10	0.290683	9.12533	1.97089e-07	0.17315	98.2959	33.8657
429	stageAwakening	card-v1e-02	45-6-9	0.276423	9.59611	2.02777e-07	0.207007	96.8949	5.88812
430	stageAwakening	card-v1e-02	48-6-1	0.270892	9.79205	1.98957e-07	0.184268	96.9181	3.45292
431	stageAwakening	card-v1e-02	49-6-4	0.302196	8.7777	2.08627e-07	0.241829	96.9081	7.64633
432	stageAwakening	card-v1e-02	54-6-15	0.299018	8.87098	2.00345e-07	0.19253	98.2967	22.5031
433	stageAwakening	card-v1e-02	63-8-2	0.267062	9.93246	1.88356e-07	0.121167	98.2881	74.4632
434	stageAwakening	card-v1e-02	73-9-3	0.346708	7.65076	2.17384e-07	0.293953	96.9178	9.52656
435	stageAwakening	card-v1e-02	74-9-4	0.35348	7.50419	2.06323e-07	0.228114	98.304	18.5052
436	stageAwakening	card-v1e-02	76-9-6	0.193039	13.7412	1.80816e-07	0.0762858	98.2818	145.064
437	stageAwakening	card-v1e-02	89-10-4	0.231283	11.469	2.00179e-07	0.191544	96.8861	12.1305
438	stageAwakening	card-v1e-02	92-10-4	0.273614	9.69463	1.91302e-07	0.138704	98.2918	56.289
439	stageAwakening	card-v1e-02	93-10-7	0.233549	11.3577	2.02008e-07	0.202431	96.8988	17.359
440	stageAwakening	LF	0-6-5	1.07401	0.581555	1.70176e-07	0.0129533	23.2516	12.4149
441	stageAwakening	LF	0-6-7	1.2052	0.572172	1.70154e-07	0.0128189	25.6707	24.156
442	stageAwakening	LF	0-6-8	1.36612	0.569521	1.70444e-07	0.01455	28.964	42.6311
443	stageAwakening	LF	105-10-5	2.16673	0.544467	1.77322e-07	0.0554908	43.9237	17.0844
444	stageAwakening	LF	109-10-10	1.67485	0.548491	1.74017e-07	0.0358163	34.2013	11.7808
445	stageAwakening	LF	44-6-5	0.725291	0.570927	1.70284e-07	0.0135935	15.4144	1.97037
446	stageAwakening	LF	44-6-6	0.489204	0.560811	1.69102e-07	0.00655741	10.2124	1.19061
447	stageAwakening	LF	44-6-7	0.648164	0.575318	1.69329e-07	0.00791315	13.8807	2.80525
448	stageAwakening	LF	45-6-9	0.940229	0.558525	1.74416e-07	0.0381878	19.5487	1.18665
449	stageAwakening	LF	47-6-11	1.10119	0.574038	1.71743e-07	0.0222794	23.534	5.38757
450	stageAwakening	LF	48-6-1	0.539848	0.588202	1.7159e-07	0.0213701	11.823	0.420422
451	stageAwakening	LF	49-6-4	0.620241	0.568999	1.70507e-07	0.0149215	13.1381	1.03502
452	stageAwakening	LF	54-6-15	0.816078	0.575794	1.69997e-07	0.0118895	17.4924	4.00248
453	stageAwakening	LF	63-8-2	0.272654	0.574431	1.68154e-07	0.000916343	5.8297	4.41445
454	stageAwakening	LF	64-8-3	0.864872	0.562089	1.71173e-07	0.0188886	18.0993	2.6099
455	stageAwakening	LF	64-8-4	1.0216	0.56679	1.71967e-07	0.0236151	21.5554	3.24748
456	stageAwakening	LF	65-8-6	1.54184	0.539083	1.7433e-07	0.0376775	30.9439	6.89323
457	stageAwakening	LF	66-8-10	0.549247	0.550316	1.69734e-07	0.0103236	11.2538	1.09137
458	stageAwakening	LF	73-9-3	0.925624	0.576856	1.72856e-07	0.0289032	19.8786	1.95056
459	stageAwakening	LF	74-9-4	1.23885	0.568987	1.73149e-07	0.0306519	26.2424	4.93731
460	stageAwakening	LF	76-9-6	0.941357	0.587112	1.69225e-07	0.00729382	20.5736	30.3617
461	stageAwakening	LF	89-10-4	0.399347	0.589778	1.68765e-07	0.0045506	8.76699	1.09658
462	stageAwakening	LF	92-10-4	1.26816	0.585872	1.70955e-07	0.0175869	27.6593	15.8354
463	stageAwakening	LF	93-10-7	0.759956	0.584221	1.70217e-07	0.0131947	16.5292	2.9577
464	stageAwakening	LF	94-10-9	1.00962	0.593077	1.73319e-07	0.0316603	22.2936	2.73691
465	stageAwakening	VLF	0-6-5	1.45902	0.212999	1.68692e-07	0.00412038	11.569	6.17648
466	stageAwakening	VLF	0-6-7	2.03577	0.204168	1.69053e-07	0.00626887	15.4733	14.5595
467	stageAwakening	VLF	0-6-8	1.05535	0.198828	1.68283e-07	0.00168272	7.81114	11.4943
468	stageAwakening	VLF	105-10-5	2.10925	0.202992	1.69502e-07	0.00894313	15.9403	6.19784
469	stageAwakening	VLF	109-10-10	1.89121	0.217268	1.69409e-07	0.00838777	15.2974	5.26803
470	stageAwakening	VLF	44-6-5	0.990841	0.206049	1.68647e-07	0.00385016	7.60012	0.971428
471	stageAwakening	VLF	44-6-6	0.787756	0.215126	1.68482e-07	0.00286909	6.30852	0.735454
472	stageAwakening	VLF	44-6-7	0.767785	0.210961	1.68315e-07	0.00187303	6.02936	1.21843
473	stageAwakening	VLF	45-6-9	1.49294	0.217067	1.7071e-07	0.0161278	12.064	0.732268
474	stageAwakening	VLF	47-6-11	1.37342	0.208992	1.68917e-07	0.00545755	10.6864	2.44601
475	stageAwakening	VLF	48-6-1	0.90524	0.20707	1.69693e-07	0.0100774	6.97958	0.248181
476	stageAwakening	VLF	49-6-4	0.822429	0.211475	1.68707e-07	0.00421149	6.47489	0.510049
477	stageAwakening	VLF	54-6-15	1.31353	0.198788	1.68755e-07	0.00449191	9.72066	2.2241
478	stageAwakening	VLF	63-8-2	0.395194	0.207878	1.68074e-07	0.000441812	3.058	2.31557
479	stageAwakening	VLF	64-8-3	1.11688	0.211359	1.6886e-07	0.00511987	8.78901	1.26721
480	stageAwakening	VLF	64-8-4	1.32311	0.198881	1.68965e-07	0.00574404	9.79599	1.47567
481	stageAwakening	VLF	65-8-6	2.883	0.201956	1.71573e-07	0.0212657	21.6771	4.82875
482	stageAwakening	VLF	66-8-10	0.51681	0.206155	1.6827e-07	0.00160779	3.96692	0.384652
483	stageAwakening	VLF	73-9-3	1.18337	0.204224	1.6915e-07	0.00684325	8.99742	0.882749
484	stageAwakening	VLF	74-9-4	1.9552	0.218035	1.70126e-07	0.012656	15.8712	2.98577
485	stageAwakening	VLF	76-9-6	0.975035	0.216637	1.68267e-07	0.00158871	7.86301	11.6024
486	stageAwakening	VLF	89-10-4	0.658826	0.21195	1.68321e-07	0.00191085	5.19799	0.650152
487	stageAwakening	VLF	92-10-4	1.46653	0.21308	1.68683e-07	0.0040637	11.6331	6.65904
488	stageAwakening	VLF	93-10-7	1.08031	0.188587	1.68486e-07	0.00289488	7.58493	1.35697
489	stageAwakening	VLF	94-10-9	0.854226	0.209886	1.68572e-07	0.00340233	6.67518	0.819287
