# Supplementary material for: Sleep cycle-dependent vascular dynamics in male mice and the predicted effects on perivascular cerebrospinal fluid flow and solute transport
Source: Nat Commun. 2023 Feb 20;14:953. doi: 10.1038/s41467-023-36643-5 (PMC9941497; doi:10.1038/s41467-023-36643-5)
Supplement: Supplementary file 6 — Source Data [file 41467_2023_36643_MOESM6_ESM.zip › SourceData_final/FIgure_4d.xls]

## Sheet: Sheet1
	stage	frequency band name	vessel id	Oscillation amplitude (pc)	Oscillation frequency (Hz)	Thickness (cm)	Effective diffusion coefficient	Enhancement factor R	Peak velocity (um/s)	Peak pressure (Pa)
0	baseline	card-v1e-03	0-6-5	0.0265971	9.9732	0.000199769	6.91798e-08	0.0173493	3.90199	12.1868
1	baseline	card-v1e-03	0-6-7	0.0275545	9.62669	0.000150592	6.90939e-08	0.0160872	3.86428	19.461
2	baseline	card-v1e-03	0-6-8	0.0282822	9.37898	0.000120428	6.90861e-08	0.0159724	3.92087	31.2764
3	baseline	card-v1e-03	105-10-5	0.038689	6.85616	0.000233914	6.9629e-08	0.0239555	3.85124	8.98826
4	baseline	card-v1e-03	109-10-10	0.0372209	7.1266	0.000248551	6.95291e-08	0.0224873	3.69102	6.94054
5	baseline	card-v1e-03	45-6-9	0.0353949	7.49425	0.000592265	7.01664e-08	0.0318588	3.8277	1.33932
6	baseline	card-v1e-03	48-6-1	0.0346866	7.64728	0.000767682	7.00897e-08	0.0307314	3.82353	1.06743
7	baseline	card-v1e-03	49-6-4	0.038695	6.8551	0.000518586	7.01767e-08	0.0320099	3.70979	1.78553
8	baseline	card-v1e-03	54-6-15	0.0382881	6.92795	0.000304893	6.98116e-08	0.0266414	3.83074	5.21926
9	baseline	card-v1e-03	63-8-2	0.0341963	7.75693	0.000167909	6.93549e-08	0.0199251	3.85678	14.7421
10	baseline	card-v1e-03	73-9-3	0.0443947	5.975	0.000464556	6.9756e-08	0.0258234	1.87859	1.16011
11	baseline	card-v1e-03	74-9-4	0.0452618	5.86053	0.000336023	6.9474e-08	0.0216769	1.91721	2.21429
12	baseline	card-v1e-03	76-9-6	0.0247178	10.7315	0.000120264	6.8985e-08	0.0144857	3.96105	32.2991
13	baseline	card-v1e-03	89-10-4	0.0296149	8.95691	0.000412732	6.96551e-08	0.0243396	3.69355	2.39063
14	baseline	card-v1e-03	92-10-4	0.0350352	7.5712	0.000192945	6.9474e-08	0.0216761	3.9518	13.498
15	baseline	card-v1e-03	93-10-7	0.029905	8.87002	0.000343821	6.95697e-08	0.0230837	3.83949	4.68758
16	baseline	card-v5e-03	0-6-5	0.132986	9.9732	0.000199769	9.51939e-08	0.399911	19.5513	61.3412
17	baseline	card-v5e-03	0-6-7	0.137772	9.62669	0.000150592	8.28138e-08	0.21785	9.72893	49.2239
18	baseline	card-v5e-03	0-6-8	0.141411	9.37898	0.000120428	8.19674e-08	0.205404	9.8723	79.1289
19	baseline	card-v5e-03	105-10-5	0.193445	6.85616	0.000233914	9.16503e-08	0.347799	9.70468	22.8034
20	baseline	card-v5e-03	109-10-10	0.186104	7.1266	0.000248551	9.09882e-08	0.338061	9.2987	17.5952
21	baseline	card-v5e-03	45-6-9	0.176974	7.49425	0.000592265	1.19476e-07	0.756994	19.1914	6.75555
22	baseline	card-v5e-03	48-6-1	0.173433	7.64728	0.000767682	1.17593e-07	0.729309	19.1694	5.38549
23	baseline	card-v5e-03	49-6-4	0.193475	6.8551	0.000518586	1.19632e-07	0.759286	18.6033	9.0134
24	baseline	card-v5e-03	54-6-15	0.191441	6.92795	0.000304893	1.10442e-07	0.624151	19.2111	26.3468
25	baseline	card-v5e-03	63-8-2	0.170981	7.75693	0.000167909	8.6601e-08	0.273544	9.71518	37.3443
26	baseline	card-v5e-03	73-9-3	0.221974	5.975	0.000464556	1.08718e-07	0.598797	9.42529	5.86604
27	baseline	card-v5e-03	74-9-4	0.226309	5.86053	0.000336023	1.0157e-07	0.493676	9.62039	11.1996
28	baseline	card-v5e-03	76-9-6	0.123589	10.7315	0.000120264	8.07474e-08	0.187462	9.9708	81.6479
29	baseline	card-v5e-03	89-10-4	0.148075	8.95691	0.000412732	1.07023e-07	0.573869	18.509	12.0376
30	baseline	card-v5e-03	92-10-4	0.175176	7.5712	0.000192945	8.8542e-08	0.302089	9.95589	34.2161
31	baseline	card-v5e-03	93-10-7	0.149525	8.87002	0.000343821	1.04808e-07	0.541295	19.2424	23.618
32	baseline	card-v1e-02	0-6-5	0.265971	9.9732	0.000199769	1.35993e-07	0.999894	19.6996	62.17
33	baseline	card-v1e-02	0-6-7	0.275545	9.62669	0.000150592	1.06023e-07	0.559157	9.76778	49.7096
34	baseline	card-v1e-02	0-6-8	0.282822	9.37898	0.000120428	1.0142e-07	0.491476	9.91287	79.9345
35	baseline	card-v1e-02	105-10-5	0.38689	6.85616	0.000233914	1.33149e-07	0.95807	9.75431	23.1163
36	baseline	card-v1e-02	109-10-10	0.372209	7.1266	0.000248551	1.33941e-07	0.969726	9.34341	17.8199
37	baseline	card-v1e-02	45-6-9	0.353949	7.49425	0.000592265	2.73596e-07	3.02348	38.5161	13.6604
38	baseline	card-v1e-02	48-6-1	0.346866	7.64728	0.000767682	2.66058e-07	2.91262	38.4691	10.8934
39	baseline	card-v1e-02	49-6-4	0.38695	6.8551	0.000518586	2.21374e-07	2.2555	18.7642	9.16941
40	baseline	card-v1e-02	54-6-15	0.382881	6.92795	0.000304893	1.81602e-07	1.67062	19.3788	26.8027
41	baseline	card-v1e-02	63-8-2	0.341963	7.75693	0.000167909	1.16209e-07	0.708958	9.76049	37.7845
42	baseline	card-v1e-02	73-9-3	0.443947	5.975	0.000464556	2.29952e-07	2.38165	18.932	11.8985
43	baseline	card-v1e-02	74-9-4	0.452618	5.86053	0.000336023	2.01235e-07	1.95934	19.3273	22.7251
44	baseline	card-v1e-02	76-9-6	0.247178	10.7315	0.000120264	9.89605e-08	0.455301	10.0084	82.3922
45	baseline	card-v1e-02	89-10-4	0.296149	8.95691	0.000412732	2.23637e-07	2.28879	37.1216	24.2884
46	baseline	card-v1e-02	92-10-4	0.350352	7.5712	0.000192945	1.22042e-07	0.794732	10.004	34.649
47	baseline	card-v1e-02	93-10-7	0.29905	8.87002	0.000343821	1.71374e-07	1.52021	19.394	23.9676
48	baseline	LF	0-6-5	1.3161	0.567021	0.000199769	8.10607e-08	0.192069	56.2534	175.616
49	baseline	LF	0-6-7	1.47686	0.557872	0.000150592	8.2433e-08	0.21225	61.5076	309.644
50	baseline	LF	0-6-8	1.67405	0.555287	0.000120428	7.99211e-08	0.17531	70.4048	561.198
51	baseline	LF	105-10-5	2.65512	0.53086	0.000233914	1.12403e-07	0.652986	104.877	244.711
52	baseline	LF	109-10-10	2.05238	0.534783	0.000248551	9.53298e-08	0.401909	78.2618	147.092
53	baseline	LF	44-6-5	0.888776	0.556659	0.000408168	7.7758e-08	0.1435	37.5626	29.0414
54	baseline	LF	44-6-6	0.599473	0.546796	0.000427312	7.30411e-08	0.0741343	24.778	17.4989
55	baseline	LF	44-6-7	0.794264	0.560939	0.000324903	7.50907e-08	0.104276	33.9103	38.5154
56	baseline	LF	45-6-9	1.15216	0.544566	0.000592265	8.96335e-08	0.31814	46.386	16.2162
57	baseline	LF	47-6-11	1.3494	0.559692	0.000304212	8.40491e-08	0.236016	57.8487	94.2441
58	baseline	LF	48-6-1	0.661534	0.573502	0.000767682	7.77575e-08	0.143493	28.015	7.81167
59	baseline	LF	49-6-4	0.760048	0.554779	0.000518586	7.63281e-08	0.122473	30.2088	14.5214
60	baseline	LF	54-6-15	1.00003	0.561404	0.000304893	7.74793e-08	0.139402	41.535	56.5278
61	baseline	LF	63-8-2	0.334112	0.560075	0.000167909	6.95021e-08	0.0220903	13.937	53.2083
62	baseline	LF	64-8-3	1.05982	0.548041	0.000382649	7.91651e-08	0.164193	42.4527	41.8222
63	baseline	LF	64-8-4	1.25188	0.552625	0.000375896	8.36287e-08	0.229834	49.5275	40.3785
64	baseline	LF	65-8-6	1.88938	0.525611	0.000309226	9.63568e-08	0.417011	75.0841	100.266
65	baseline	LF	66-8-10	0.673051	0.536563	0.000465496	7.38515e-08	0.0860513	27.4116	21.3573
66	baseline	LF	73-9-3	1.13426	0.56244	0.000464556	8.34904e-08	0.2278	46.0643	28.4087
67	baseline	LF	74-9-4	1.5181	0.554767	0.000336023	8.84272e-08	0.3004	62.0654	71.5996
68	baseline	LF	76-9-6	1.15355	0.572439	0.000120264	7.76788e-08	0.142335	50.5298	411.851
69	baseline	LF	89-10-4	0.489363	0.575038	0.000412732	7.15744e-08	0.0525654	20.0744	12.9807
70	baseline	LF	92-10-4	1.55402	0.57123	0.000192945	8.56584e-08	0.259682	67.7623	231.298
71	baseline	LF	93-10-7	0.931255	0.56962	0.000343821	7.68656e-08	0.130377	39.34	47.9909
72	baseline	LF	94-10-9	1.23719	0.578255	0.000414638	8.52158e-08	0.253173	54.6324	51.0133
73	baseline	VLF	0-6-5	2.14816	0.218061	0.000199769	7.88979e-08	0.160263	35.3106	110.221
74	baseline	VLF	0-6-7	2.99733	0.209021	0.000150592	8.46789e-08	0.245278	46.7741	235.474
75	baseline	VLF	0-6-8	1.55383	0.203554	0.000120428	7.45093e-08	0.0957247	23.9548	190.938
76	baseline	VLF	105-10-5	3.10552	0.207817	0.000233914	8.66284e-08	0.273946	48.0109	111.958
77	baseline	VLF	109-10-10	2.7845	0.222432	0.000248551	8.38149e-08	0.232572	44.1587	82.9674
78	baseline	VLF	44-6-5	1.45885	0.210947	0.000408168	7.54756e-08	0.109936	23.365	18.063
79	baseline	VLF	44-6-6	1.15984	0.22024	0.000427312	7.35983e-08	0.0823282	19.3102	13.6372
80	baseline	VLF	44-6-7	1.13044	0.215975	0.000324903	7.29788e-08	0.0732174	18.5824	21.1033
81	baseline	VLF	45-6-9	2.1981	0.222226	0.000592265	8.63258e-08	0.269497	36.1148	12.6251
82	baseline	VLF	47-6-11	2.02214	0.213959	0.000304212	7.88463e-08	0.159505	33.1385	53.9771
83	baseline	VLF	48-6-1	1.33282	0.211992	0.000767682	7.65792e-08	0.126165	20.865	5.81798
84	baseline	VLF	49-6-4	1.21089	0.216501	0.000518586	7.3989e-08	0.0880735	18.7822	9.02792
85	baseline	VLF	54-6-15	1.93396	0.203513	0.000304893	7.76211e-08	0.141486	29.1197	39.6302
86	baseline	VLF	63-8-2	0.581859	0.212819	0.000167909	6.99523e-08	0.0287097	9.22317	35.2112
87	baseline	VLF	64-8-3	1.64442	0.216383	0.000382649	7.61779e-08	0.120263	26.0073	25.6177
88	baseline	VLF	64-8-4	1.94806	0.203608	0.000375896	7.81435e-08	0.14917	28.3955	23.1468
89	baseline	VLF	65-8-6	4.24475	0.206756	0.000309226	1.02446e-07	0.506553	66.3626	90.9684
90	baseline	VLF	66-8-10	0.760918	0.211055	0.000465496	7.10717e-08	0.0451727	12.1897	9.49579
91	baseline	VLF	73-9-3	1.74232	0.209078	0.000464556	7.74834e-08	0.139461	26.3031	16.2193
92	baseline	VLF	74-9-4	2.87871	0.223217	0.000336023	8.72323e-08	0.282828	47.3566	54.6289
93	baseline	VLF	76-9-6	1.43558	0.221786	0.000120264	7.41051e-08	0.0897808	24.3624	198.524
94	baseline	VLF	89-10-4	0.970013	0.216987	0.000412732	7.20659e-08	0.0597931	15.0159	9.70967
95	baseline	VLF	92-10-4	2.15923	0.218145	0.000192945	7.91058e-08	0.163321	35.9532	122.691
96	baseline	VLF	93-10-7	1.59058	0.193069	0.000343821	7.4387e-08	0.0939261	22.7732	27.7728
97	baseline	VLF	94-10-9	1.25771	0.214874	0.000414638	7.39664e-08	0.0877411	20.6356	19.2619
98	stageIS	card-v1e-03	0-6-5	0.0252877	10.4896	0.000181637	6.90943e-08	0.0160921	3.89058	14.1556
99	stageIS	card-v1e-03	0-6-7	0.0266278	9.9617	0.00014478	6.90141e-08	0.0149124	3.76809	19.2684
100	stageIS	card-v1e-03	0-6-8	0.0262227	10.1156	0.000116526	6.89669e-08	0.0142195	3.81206	30.3847
101	stageIS	card-v1e-03	105-10-5	0.0388618	6.82568	0.00022413	6.96973e-08	0.0249606	3.98882	10.8184
102	stageIS	card-v1e-03	109-10-10	0.0376985	7.03631	0.000231395	6.96299e-08	0.0239697	3.90757	9.42716
103	stageIS	card-v1e-03	45-6-9	0.0332043	7.98868	0.000538964	7.03422e-08	0.0344447	4.13556	2.01795
104	stageIS	card-v1e-03	48-6-1	0.0301195	8.80685	0.000604092	7.03094e-08	0.0339622	4.30436	2.16141
105	stageIS	card-v1e-03	49-6-4	0.0301995	8.78354	0.000466314	6.99659e-08	0.028911	4.02447	2.75853
106	stageIS	card-v1e-03	54-6-15	0.0379824	6.98372	0.000293422	6.98333e-08	0.0269603	3.92872	6.03489
107	stageIS	card-v1e-03	63-8-2	0.0334551	7.92877	0.000153297	6.93629e-08	0.0200425	3.9775	19.2807
108	stageIS	card-v1e-03	73-9-3	0.0442057	6.00054	0.000396068	6.97768e-08	0.0261295	2.0618	2.00759
109	stageIS	card-v1e-03	74-9-4	0.0449189	5.90528	0.000283287	6.94866e-08	0.0218613	2.12741	4.08188
110	stageIS	card-v1e-03	76-9-6	0.0220629	12.0228	0.00011769	6.88089e-08	0.011896	3.72947	27.7759
111	stageIS	card-v1e-03	89-10-4	0.0269324	9.84902	0.000343918	6.97365e-08	0.0255362	4.1921	4.92866
112	stageIS	card-v1e-03	92-10-4	0.03335	7.95377	0.000188053	6.93472e-08	0.0198122	3.83953	12.8112
113	stageIS	card-v1e-03	93-10-7	0.0292955	9.05458	0.00030643	6.95761e-08	0.0231781	4.0279	6.4769
114	stageIS	card-v5e-03	0-6-5	0.126439	10.4896	0.000181637	9.31295e-08	0.369551	19.4919	71.223
115	stageIS	card-v5e-03	0-6-7	0.133139	9.9617	0.00014478	8.16941e-08	0.201383	9.48556	48.7167
116	stageIS	card-v5e-03	0-6-8	0.131114	10.1156	0.000116526	8.04441e-08	0.183002	9.59615	76.8184
117	stageIS	card-v5e-03	105-10-5	0.194309	6.82568	0.00022413	9.21593e-08	0.355283	10.0526	27.456
118	stageIS	card-v5e-03	109-10-10	0.188492	7.03631	0.000231395	9.16473e-08	0.347755	9.84627	23.9129
119	stageIS	card-v5e-03	45-6-9	0.166021	7.98868	0.000538964	1.2385e-07	0.821325	20.7358	10.1789
120	stageIS	card-v5e-03	48-6-1	0.150598	8.80685	0.000604092	1.2313e-07	0.810729	21.5788	10.8995
121	stageIS	card-v5e-03	49-6-4	0.150997	8.78354	0.000466314	1.14636e-07	0.685824	20.1723	13.903
122	stageIS	card-v5e-03	54-6-15	0.189912	6.98372	0.000293422	1.10949e-07	0.631597	19.7035	30.4678
123	stageIS	card-v5e-03	63-8-2	0.167276	7.92877	0.000153297	8.6259e-08	0.268514	10.0195	48.8438
124	stageIS	card-v5e-03	73-9-3	0.221028	6.00054	0.000396068	1.09027e-07	0.603336	10.3478	10.1593
125	stageIS	card-v5e-03	74-9-4	0.224594	5.90528	0.000283287	1.01639e-07	0.494695	10.679	20.6647
126	stageIS	card-v5e-03	76-9-6	0.110314	12.0228	0.00011769	7.85922e-08	0.155768	9.38481	70.1435
127	stageIS	card-v5e-03	89-10-4	0.134662	9.84902	0.000343918	1.09001e-07	0.602956	21.0088	24.8202
128	stageIS	card-v5e-03	92-10-4	0.16675	7.95377	0.000188053	8.68913e-08	0.277812	9.67095	32.4524
129	stageIS	card-v5e-03	93-10-7	0.146477	9.05458	0.00030643	1.04925e-07	0.54301	20.188	32.6363
130	stageIS	card-v1e-02	0-6-5	0.252877	10.4896	0.000181637	1.29922e-07	0.910624	19.637	72.1486
131	stageIS	card-v1e-02	0-6-7	0.266278	9.9617	0.00014478	1.03239e-07	0.518224	9.52191	49.172
132	stageIS	card-v1e-02	0-6-8	0.262227	10.1156	0.000116526	9.80671e-08	0.442164	9.63283	77.5311
133	stageIS	card-v1e-02	105-10-5	0.388618	6.82568	0.00022413	1.32911e-07	0.954578	10.1056	27.845
134	stageIS	card-v1e-02	109-10-10	0.376985	7.03631	0.000231395	1.33058e-07	0.95673	9.89619	24.236
135	stageIS	card-v1e-02	45-6-9	0.332043	7.98868	0.000538964	2.91185e-07	3.28213	41.6175	20.5836
136	stageIS	card-v1e-02	48-6-1	0.301195	8.80685	0.000604092	2.88338e-07	3.24027	43.3008	22.0328
137	stageIS	card-v1e-02	49-6-4	0.301995	8.78354	0.000466314	2.54172e-07	2.73782	40.4701	28.0848
138	stageIS	card-v1e-02	54-6-15	0.379824	6.98372	0.000293422	1.81119e-07	1.66352	19.8768	31
139	stageIS	card-v1e-02	63-8-2	0.334551	7.92877	0.000153297	1.13789e-07	0.673363	10.0666	49.4228
140	stageIS	card-v1e-02	73-9-3	0.442057	6.00054	0.000396068	2.31116e-07	2.39876	20.7934	20.627
141	stageIS	card-v1e-02	74-9-4	0.449189	5.90528	0.000283287	1.61448e-07	1.37424	10.7453	21.0174
142	stageIS	card-v1e-02	76-9-6	0.220629	12.0228	0.00011769	9.44672e-08	0.389224	9.41632	70.6935
143	stageIS	card-v1e-02	89-10-4	0.269324	9.84902	0.000343918	1.85117e-07	1.72231	21.1733	25.1715
144	stageIS	card-v1e-02	92-10-4	0.3335	7.95377	0.000188053	1.18262e-07	0.739141	9.71507	32.8344
145	stageIS	card-v1e-02	93-10-7	0.292955	9.05458	0.00030643	1.68264e-07	1.47447	20.3488	33.1235
146	stageIS	LF	0-6-5	1.68605	0.556642	0.000181637	8.7173e-08	0.281957	70.5483	256.639
147	stageIS	LF	0-6-7	1.87811	0.528259	0.00014478	8.17987e-08	0.202922	72.2191	369.076
148	stageIS	LF	0-6-8	2.04645	0.507295	0.000116526	8.27941e-08	0.21756	76.453	609.054
149	stageIS	LF	105-10-5	4.37285	0.508812	0.00022413	1.42947e-07	1.10216	171.456	464.784
150	stageIS	LF	109-10-10	3.19075	0.497071	0.000231395	1.09147e-07	0.605107	119.716	288.598
151	stageIS	LF	44-6-5	1.51604	0.521636	0.00040695	9.10253e-08	0.338608	59.0785	44.1822
152	stageIS	LF	44-6-6	0.942456	0.523389	0.000373664	7.78046e-08	0.144186	38.5305	36.5214
153	stageIS	LF	44-6-7	1.35244	0.516618	0.00034238	8.43526e-08	0.24048	51.6641	50.1858
154	stageIS	LF	45-6-9	2.87874	0.472873	0.000538964	1.61965e-07	1.38184	108.785	53.0886
155	stageIS	LF	47-6-11	1.92071	0.508237	0.000270927	9.42403e-08	0.385887	75.2247	146.097
156	stageIS	LF	48-6-1	1.2697	0.503016	0.000604092	9.14865e-08	0.34539	53.1032	26.6469
157	stageIS	LF	49-6-4	1.29293	0.516645	0.000466314	8.7102e-08	0.280912	51.9296	35.572
158	stageIS	LF	54-6-15	1.44545	0.487542	0.000293422	8.3712e-08	0.231058	53.4757	82.0727
159	stageIS	LF	63-8-2	0.361061	0.536133	0.000153297	6.96795e-08	0.0246988	14.8687	71.9887
160	stageIS	LF	64-8-3	1.48652	0.511274	0.000337218	8.67691e-08	0.276017	59.1686	80.6915
161	stageIS	LF	64-8-4	2.29764	0.522113	0.000326253	1.12907e-07	0.660401	96.3392	129.178
162	stageIS	LF	65-8-6	3.50442	0.475897	0.000281178	1.23722e-07	0.819443	129.392	214.234
163	stageIS	LF	66-8-10	0.857183	0.54697	0.000425654	7.66442e-08	0.127121	35.548	30.54
164	stageIS	LF	73-9-3	1.98845	0.508738	0.000396068	1.04667e-07	0.539218	80.1809	78.0012
165	stageIS	LF	74-9-4	2.65886	0.506601	0.000283287	1.20902e-07	0.777969	110.178	211.278
166	stageIS	LF	76-9-6	1.22347	0.574388	0.00011769	7.77464e-08	0.143329	50.6354	377.016
167	stageIS	LF	89-10-4	0.7524	0.559858	0.000343918	7.50965e-08	0.10436	34.1082	40.0695
168	stageIS	LF	92-10-4	2.03874	0.565637	0.000188053	9.50255e-08	0.397433	85.5409	285.327
169	stageIS	LF	93-10-7	1.23304	0.53078	0.00030643	8.13944e-08	0.196976	50.9227	81.8325
170	stageIS	LF	94-10-9	2.11515	0.513289	0.000356853	1.06451e-07	0.56545	87.2361	112.237
171	stageIS	VLF	0-6-5	2.69333	0.245182	0.000181637	8.39918e-08	0.235174	49.6372	180.537
172	stageIS	VLF	0-6-7	4.3678	0.210824	0.00014478	9.02718e-08	0.327526	67.0334	350.633
173	stageIS	VLF	0-6-8	1.72075	0.21218	0.000116526	7.52913e-08	0.107226	26.8868	214.173
174	stageIS	VLF	105-10-5	5.0368	0.211272	0.00022413	1.10823e-07	0.629753	82.0095	233.373
175	stageIS	VLF	109-10-10	5.63375	0.211684	0.000231395	1.06792e-07	0.570467	90.0144	230.73
176	stageIS	VLF	44-6-5	1.75328	0.219191	0.00040695	7.79091e-08	0.145722	28.7065	21.461
177	stageIS	VLF	44-6-6	1.78388	0.205299	0.000373664	7.78708e-08	0.145158	28.6083	27.1158
178	stageIS	VLF	44-6-7	1.98412	0.219578	0.00034238	7.90905e-08	0.163095	32.2139	31.2863
179	stageIS	VLF	45-6-9	6.3403	0.209945	0.000538964	1.77207e-07	1.60598	106.389	56.5863
180	stageIS	VLF	47-6-11	2.95318	0.204976	0.000270927	8.64637e-08	0.271525	46.6445	90.5677
181	stageIS	VLF	48-6-1	2.81834	0.207388	0.000604092	9.51853e-08	0.399784	48.6019	24.3903
182	stageIS	VLF	49-6-4	1.8574	0.206296	0.000466314	7.9246e-08	0.165382	29.787	20.4
183	stageIS	VLF	54-6-15	3.44136	0.202659	0.000293422	9.15877e-08	0.346878	52.9287	81.8253
184	stageIS	VLF	63-8-2	0.596317	0.208504	0.000153297	7.00617e-08	0.0303186	9.55052	46.2387
185	stageIS	VLF	64-8-3	2.11218	0.220628	0.000337218	8.04178e-08	0.182615	36.2774	49.4613
186	stageIS	VLF	64-8-4	3.51423	0.212662	0.000326253	9.64253e-08	0.41802	60.0122	81.4802
187	stageIS	VLF	65-8-6	8.09727	0.200582	0.000281178	1.46316e-07	1.15171	126.022	237.285
188	stageIS	VLF	66-8-10	0.814683	0.208789	0.000425654	7.12889e-08	0.048366	12.8959	11.0763
189	stageIS	VLF	73-9-3	3.58867	0.209107	0.000396068	9.86511e-08	0.450751	59.4794	58.7425
190	stageIS	VLF	74-9-4	5.1049	0.210174	0.000283287	1.18863e-07	0.74798	87.7627	178.217
191	stageIS	VLF	76-9-6	1.42167	0.230753	0.00011769	7.36481e-08	0.0830602	23.6359	175.941
192	stageIS	VLF	89-10-4	1.6122	0.201587	0.000343918	7.65571e-08	0.125839	26.3175	30.918
193	stageIS	VLF	92-10-4	2.71303	0.203454	0.000188053	8.24159e-08	0.211998	40.9398	136.508
194	stageIS	VLF	93-10-7	2.08787	0.206301	0.00030643	7.94145e-08	0.16786	33.5141	53.8511
195	stageIS	VLF	94-10-9	2.21654	0.226912	0.000356853	8.2445e-08	0.212426	40.4049	51.9536
196	stageNREM	card-v1e-03	0-6-5	0.0258229	10.2722	0.000195264	6.91113e-08	0.0163424	3.82042	11.7991
197	stageNREM	card-v1e-03	0-6-7	0.0271914	9.75523	0.000155642	6.90358e-08	0.0152321	3.7281	16.3515
198	stageNREM	card-v1e-03	0-6-8	0.0267777	9.90592	0.000125268	6.89849e-08	0.0144845	3.77873	25.8936
199	stageNREM	card-v1e-03	105-10-5	0.0396843	6.68421	0.000240945	6.96893e-08	0.0248426	3.87179	8.75168
200	stageNREM	card-v1e-03	109-10-10	0.0384963	6.89048	0.000248755	6.96325e-08	0.024008	3.80178	7.67454
201	stageNREM	card-v1e-03	45-6-9	0.033907	7.82311	0.000579399	7.02919e-08	0.0337039	4.02922	1.64834
202	stageNREM	card-v1e-03	48-6-1	0.030757	8.62432	0.000649412	7.01313e-08	0.0313428	4.07764	1.63006
203	stageNREM	card-v1e-03	49-6-4	0.0308386	8.60149	0.000501298	6.99021e-08	0.0279728	3.86587	2.16732
204	stageNREM	card-v1e-03	54-6-15	0.0387863	6.83897	0.000315435	6.98434e-08	0.0271094	3.81496	4.88747
205	stageNREM	card-v1e-03	63-8-2	0.0341632	7.76444	0.000164798	6.94051e-08	0.0206627	3.96271	16.6125
206	stageNREM	card-v1e-03	73-9-3	0.0451413	5.87618	0.000425782	6.98012e-08	0.0264889	1.98288	1.58282
207	stageNREM	card-v1e-03	74-9-4	0.0458695	5.78289	0.00030454	6.95114e-08	0.0222258	2.06004	3.28
208	stageNREM	card-v1e-03	76-9-6	0.0225299	11.7736	0.000126519	6.88274e-08	0.0121682	3.6996	23.711
209	stageNREM	card-v1e-03	89-10-4	0.0275025	9.64489	0.00036972	6.9769e-08	0.0260153	4.11241	4.09608
210	stageNREM	card-v1e-03	92-10-4	0.0340558	7.78892	0.000202161	6.93617e-08	0.0200255	3.76624	10.6513
211	stageNREM	card-v1e-03	93-10-7	0.0299155	8.86692	0.000329419	6.95591e-08	0.0229275	3.86303	5.06517
212	stageNREM	card-v5e-03	0-6-5	0.129115	10.2722	0.000195264	9.35544e-08	0.3758	19.1406	59.3698
213	stageNREM	card-v5e-03	0-6-7	0.135957	9.75523	0.000155642	8.22297e-08	0.209261	9.38508	41.3459
214	stageNREM	card-v5e-03	0-6-8	0.133889	9.90592	0.000125268	8.08463e-08	0.188916	9.51249	65.4708
215	stageNREM	card-v5e-03	105-10-5	0.198422	6.68421	0.000240945	9.25756e-08	0.361405	9.75741	22.2107
216	stageNREM	card-v5e-03	109-10-10	0.192482	6.89048	0.000248755	9.22217e-08	0.356201	9.57951	19.4675
217	stageNREM	card-v5e-03	45-6-9	0.169535	7.82311	0.000579399	1.22601e-07	0.802958	20.2023	8.31461
218	stageNREM	card-v5e-03	48-6-1	0.153785	8.62432	0.000649412	1.18727e-07	0.745985	20.4404	8.21845
219	stageNREM	card-v5e-03	49-6-4	0.154193	8.60149	0.000501298	1.13075e-07	0.662872	19.3764	10.9224
220	stageNREM	card-v5e-03	54-6-15	0.193931	6.83897	0.000315435	1.11221e-07	0.635608	19.1325	24.6749
221	stageNREM	card-v5e-03	63-8-2	0.170816	7.76444	0.000164798	8.71123e-08	0.281064	9.98274	42.0914
222	stageNREM	card-v5e-03	73-9-3	0.225706	5.87618	0.000425782	1.09682e-07	0.612963	9.95106	8.00887
223	stageNREM	card-v5e-03	74-9-4	0.229348	5.78289	0.00030454	1.02287e-07	0.504217	10.3404	16.6043
224	stageNREM	card-v5e-03	76-9-6	0.112649	11.7736	0.000126519	7.90046e-08	0.161832	9.30985	59.8834
225	stageNREM	card-v5e-03	89-10-4	0.137512	9.64489	0.00036972	1.09815e-07	0.614932	20.6095	20.6285
226	stageNREM	card-v5e-03	92-10-4	0.170279	7.78892	0.000202161	8.74739e-08	0.286381	9.48641	26.983
227	stageNREM	card-v5e-03	93-10-7	0.149578	8.86692	0.000329419	1.04532e-07	0.537237	19.3607	25.5206
228	stageNREM	card-v1e-02	0-6-5	0.258229	10.2722	0.000195264	1.3225e-07	0.944855	19.2831	60.1456
229	stageNREM	card-v1e-02	0-6-7	0.271914	9.75523	0.000155642	1.05396e-07	0.549939	9.4213	41.7373
230	stageNREM	card-v1e-02	0-6-8	0.267777	9.90592	0.000125268	9.961e-08	0.464853	9.54916	66.0867
231	stageNREM	card-v1e-02	105-10-5	0.396843	6.68421	0.000240945	1.35783e-07	0.99681	9.80851	22.525
232	stageNREM	card-v1e-02	109-10-10	0.384963	6.89048	0.000248755	1.36355e-07	1.00522	9.62784	19.7308
233	stageNREM	card-v1e-02	45-6-9	0.33907	7.82311	0.000579399	2.86172e-07	3.20841	40.5461	16.8139
234	stageNREM	card-v1e-02	48-6-1	0.30757	8.62432	0.000649412	2.70649e-07	2.98013	41.0121	16.6093
235	stageNREM	card-v1e-02	49-6-4	0.308386	8.60149	0.000501298	2.47913e-07	2.64577	38.8711	22.0618
236	stageNREM	card-v1e-02	54-6-15	0.387863	6.83897	0.000315435	1.84499e-07	1.71323	19.3001	25.1058
237	stageNREM	card-v1e-02	63-8-2	0.341632	7.76444	0.000164798	1.16844e-07	0.718299	10.0302	42.5992
238	stageNREM	card-v1e-02	73-9-3	0.451413	5.87618	0.000425782	2.33753e-07	2.43754	19.9945	16.2587
239	stageNREM	card-v1e-02	74-9-4	0.458695	5.78289	0.00030454	1.65812e-07	1.43842	10.404	16.8866
240	stageNREM	card-v1e-02	76-9-6	0.225299	11.7736	0.000126519	9.60424e-08	0.412388	9.34137	60.3597
241	stageNREM	card-v1e-02	89-10-4	0.275025	9.64489	0.00036972	1.89221e-07	1.78267	20.771	20.9218
242	stageNREM	card-v1e-02	92-10-4	0.340558	7.78892	0.000202161	1.21041e-07	0.780019	9.52974	27.3028
243	stageNREM	card-v1e-02	93-10-7	0.299155	8.86692	0.000329419	1.69671e-07	1.49517	19.5136	25.8987
244	stageNREM	LF	0-6-5	1.8369	0.545693	0.000195264	8.98e-08	0.320588	73.9916	228.491
245	stageNREM	LF	0-6-7	2.04614	0.517868	0.000155642	8.37826e-08	0.232097	76.315	334.526
246	stageNREM	LF	0-6-8	2.22954	0.497316	0.000125268	8.4832e-08	0.24753	80.942	554.367
247	stageNREM	LF	105-10-5	4.76409	0.498804	0.000240945	1.54479e-07	1.27175	177.756	401.622
248	stageNREM	LF	109-10-10	3.47622	0.487294	0.000248755	1.15512e-07	0.698702	124.403	250.95
249	stageNREM	LF	44-6-5	1.65168	0.511376	0.000437481	9.52374e-08	0.400549	61.5864	38.7407
250	stageNREM	LF	44-6-6	1.02678	0.513094	0.000401698	7.94088e-08	0.167776	40.2557	32.197
251	stageNREM	LF	44-6-7	1.47344	0.506456	0.000368066	8.72813e-08	0.283549	54.3533	45.0197
252	stageNREM	LF	45-6-9	3.13629	0.463571	0.000579399	1.81447e-07	1.66834	113.205	46.3225
253	stageNREM	LF	47-6-11	2.09256	0.49824	0.000291253	9.75834e-08	0.43505	77.4909	124.03
254	stageNREM	LF	48-6-1	1.3833	0.493122	0.000649412	9.54927e-08	0.404304	53.7306	21.4656
255	stageNREM	LF	49-6-4	1.40861	0.506483	0.000501298	9.02881e-08	0.327767	53.2786	29.8521
256	stageNREM	LF	54-6-15	1.57478	0.477952	0.000315435	8.58865e-08	0.263037	55.462	70.9961
257	stageNREM	LF	63-8-2	0.393365	0.525587	0.000164798	6.98786e-08	0.027626	15.8212	66.2456
258	stageNREM	LF	64-8-3	1.61951	0.501217	0.000362517	8.91581e-08	0.311148	60.3915	66.6841
259	stageNREM	LF	64-8-4	2.5032	0.511843	0.00035073	1.20228e-07	0.768061	100.285	112.802
260	stageNREM	LF	65-8-6	3.81795	0.466536	0.000302272	1.33642e-07	0.96532	135.155	188.769
261	stageNREM	LF	66-8-10	0.933874	0.536211	0.000457588	7.78354e-08	0.144638	36.0688	24.7653
262	stageNREM	LF	73-9-3	2.16635	0.498731	0.000425782	1.10424e-07	0.623882	82.3618	65.6898
263	stageNREM	LF	74-9-4	2.89674	0.496636	0.00030454	1.28252e-07	0.886064	113.953	181.352
264	stageNREM	LF	76-9-6	1.33293	0.56309	0.000126519	7.90719e-08	0.162823	53.6484	343.757
265	stageNREM	LF	89-10-4	0.819716	0.548845	0.00036972	7.62133e-08	0.120783	35.7368	35.5676
266	stageNREM	LF	92-10-4	2.22114	0.554511	0.000202161	9.88437e-08	0.453584	89.6202	253.389
267	stageNREM	LF	93-10-7	1.34336	0.52034	0.000329419	8.30351e-08	0.221105	52.1626	68.3554
268	stageNREM	LF	94-10-9	2.30439	0.503193	0.000383625	1.11695e-07	0.642574	88.9937	92.6461
269	stageNREM	VLF	0-6-5	3.01197	0.249187	0.000195264	8.70071e-08	0.279517	55.4006	171.051
270	stageNREM	VLF	0-6-7	4.88454	0.214268	0.000155642	9.4552e-08	0.390471	75.3812	342.103
271	stageNREM	VLF	0-6-8	1.92432	0.215646	0.000125268	7.64897e-08	0.124849	30.292	207.453
272	stageNREM	VLF	105-10-5	5.63269	0.214723	0.000240945	1.19178e-07	0.752616	90.4804	217.196
273	stageNREM	VLF	109-10-10	6.30026	0.215141	0.000248755	1.14846e-07	0.688911	99.5416	216.456
274	stageNREM	VLF	44-6-5	1.9607	0.222771	0.000437481	8.00329e-08	0.176954	31.8452	20.025
275	stageNREM	VLF	44-6-6	1.99492	0.208652	0.000401698	7.98455e-08	0.174198	31.8072	25.4394
276	stageNREM	VLF	44-6-7	2.21886	0.223164	0.000368066	8.15156e-08	0.198759	36.0654	29.8666
277	stageNREM	VLF	45-6-9	7.09041	0.213374	0.000579399	2.10933e-07	2.10195	117.819	53.4275
278	stageNREM	VLF	47-6-11	3.30256	0.208324	0.000291253	8.96488e-08	0.318365	51.1332	82.0913
279	stageNREM	VLF	48-6-1	3.15177	0.210775	0.000649412	1.01635e-07	0.494627	52.3323	21.0102
280	stageNREM	VLF	49-6-4	2.07715	0.209665	0.000501298	8.1486e-08	0.198324	32.5219	18.2183
281	stageNREM	VLF	54-6-15	3.8485	0.205969	0.000315435	9.62545e-08	0.415508	58.418	75.9348
282	stageNREM	VLF	63-8-2	0.666865	0.211909	0.000164798	7.03538e-08	0.0346143	10.8145	45.2802
283	stageNREM	VLF	64-8-3	2.36206	0.224232	0.000362517	8.24944e-08	0.213153	39.4032	43.4983
284	stageNREM	VLF	64-8-4	3.92999	0.216136	0.00035073	1.02623e-07	0.509155	66.4788	76.3851
285	stageNREM	VLF	65-8-6	9.05524	0.203857	0.000302272	1.65986e-07	1.44098	140.083	227.38
286	stageNREM	VLF	66-8-10	0.911065	0.212199	0.000457588	7.17142e-08	0.0546201	13.9244	9.55816
287	stageNREM	VLF	73-9-3	4.01324	0.212522	0.000425782	1.05281e-07	0.548255	65.0183	53.0655
288	stageNREM	VLF	74-9-4	5.70885	0.213606	0.00030454	1.29395e-07	0.902861	96.5963	164.828
289	stageNREM	VLF	76-9-6	1.58987	0.234521	0.000126519	7.45616e-08	0.0964939	26.6491	170.711
290	stageNREM	VLF	89-10-4	1.80293	0.204879	0.00036972	7.8171e-08	0.149573	29.3436	29.206
291	stageNREM	VLF	92-10-4	3.034	0.206776	0.000202161	8.49632e-08	0.249459	45.6443	129.006
292	stageNREM	VLF	93-10-7	2.33489	0.20967	0.000329419	8.12135e-08	0.194316	36.5331	47.8694
293	stageNREM	VLF	94-10-9	2.47878	0.230618	0.000383625	8.49906e-08	0.249861	43.8638	45.6363
294	stageREM	card-v1e-03	0-6-5	0.020843	12.7265	0.000145487	6.98505e-08	0.0272128	8.62182	60.4953
295	stageREM	card-v1e-03	0-6-7	0.0219476	12.086	0.000115966	6.89557e-08	0.0140542	4.15182	39.2953
296	stageREM	card-v1e-03	0-6-8	0.0216137	12.2727	9.3335e-05	6.89211e-08	0.0135459	4.1876	61.5758
297	stageREM	card-v1e-03	105-10-5	0.0320313	8.28122	0.000179523	6.97552e-08	0.025812	4.68042	26.1394
298	stageREM	card-v1e-03	109-10-10	0.0310724	8.53678	0.000185342	6.96424e-08	0.0241528	4.5376	22.1102
299	stageREM	card-v1e-03	45-6-9	0.0273681	9.69223	0.000431698	7.03972e-08	0.0352528	4.8267	4.81468
300	stageREM	card-v1e-03	48-6-1	0.0248256	10.6849	0.000483864	7.07849e-08	0.0409548	5.56714	6.93996
301	stageREM	card-v1e-03	49-6-4	0.0248915	10.6566	0.000373507	7.00701e-08	0.0304426	4.8935	7.37827
302	stageREM	card-v1e-03	54-6-15	0.0313064	8.47296	0.000235025	6.9819e-08	0.0267494	4.59323	14.4253
303	stageREM	card-v1e-03	63-8-2	0.0275749	9.61955	0.000122787	6.92732e-08	0.0187239	4.34429	38.6951
304	stageREM	card-v1e-03	73-9-3	0.0364359	7.28013	0.000317242	7.05909e-08	0.0381018	4.98459	10.6575
305	stageREM	card-v1e-03	74-9-4	0.0370237	7.16455	0.000226907	7.03957e-08	0.0352316	5.05561	20.6626
306	stageREM	card-v1e-03	76-9-6	0.018185	14.5866	9.42671e-05	6.93551e-08	0.0199281	7.99461	108.805
307	stageREM	card-v1e-03	89-10-4	0.0221987	11.9493	0.000275471	6.96419e-08	0.024145	4.80849	11.2389
308	stageREM	card-v1e-03	92-10-4	0.0274882	9.64988	0.000150626	6.93136e-08	0.019318	4.34165	27.9489
309	stageREM	card-v1e-03	93-10-7	0.0241464	10.9854	0.000245444	6.96554e-08	0.0243436	4.92561	17.6145
310	stageREM	card-v5e-03	0-6-5	0.104215	12.7265	0.000145487	9.2233e-08	0.356368	22.0185	155.104
311	stageREM	card-v5e-03	0-6-7	0.109738	12.086	0.000115966	8.03411e-08	0.181487	10.4495	99.2864
312	stageREM	card-v5e-03	0-6-8	0.108069	12.2727	9.3335e-05	7.947e-08	0.168676	10.5394	155.573
313	stageREM	card-v5e-03	105-10-5	0.160157	8.28122	0.000179523	9.15571e-08	0.346427	11.7943	66.3034
314	stageREM	card-v5e-03	109-10-10	0.155362	8.53678	0.000185342	9.03976e-08	0.329376	11.4323	56.0508
315	stageREM	card-v5e-03	45-6-9	0.136841	9.69223	0.000431698	1.25285e-07	0.842427	24.1986	24.2745
316	stageREM	card-v5e-03	48-6-1	0.124128	10.6849	0.000483864	1.34909e-07	0.98396	27.9143	35.0074
317	stageREM	card-v5e-03	49-6-4	0.124457	10.6566	0.000373507	1.17227e-07	0.723926	24.5283	37.1794
318	stageREM	card-v5e-03	54-6-15	0.156532	8.47296	0.000235025	1.10651e-07	0.627225	23.0336	72.7883
319	stageREM	card-v5e-03	63-8-2	0.137875	9.61955	0.000122787	8.43956e-08	0.241113	10.9405	97.9406
320	stageREM	card-v5e-03	73-9-3	0.182179	7.28013	0.000317242	1.2948e-07	0.904123	25.0155	53.9074
321	stageREM	card-v5e-03	74-9-4	0.185119	7.16455	0.000226907	1.01035e-07	0.485813	12.7497	52.5355
322	stageREM	card-v5e-03	76-9-6	0.0909252	14.5866	9.42671e-05	7.75382e-08	0.140268	10.2543	140.006
323	stageREM	card-v5e-03	89-10-4	0.110993	11.9493	0.000275471	1.06708e-07	0.569227	24.0948	56.5708
324	stageREM	card-v5e-03	92-10-4	0.137441	9.64988	0.000150626	8.5478e-08	0.25703	10.9337	70.7496
325	stageREM	card-v5e-03	93-10-7	0.120732	10.9854	0.000245444	1.06878e-07	0.571741	24.6878	88.7445
326	stageREM	card-v1e-02	0-6-5	0.20843	12.7265	0.000145487	1.243e-07	0.827944	22.1784	157.014
327	stageREM	card-v1e-02	0-6-7	0.219476	12.086	0.000115966	9.78499e-08	0.438969	10.487	100.132
328	stageREM	card-v1e-02	0-6-8	0.216137	12.2727	9.3335e-05	9.43226e-08	0.387097	10.5771	156.887
329	stageREM	card-v1e-02	105-10-5	0.320313	8.28122	0.000179523	1.26325e-07	0.857717	11.855	67.1974
330	stageREM	card-v1e-02	109-10-10	0.310724	8.53678	0.000185342	1.2483e-07	0.835733	11.4884	56.7652
331	stageREM	card-v1e-02	45-6-9	0.273681	9.69223	0.000431698	2.97e-07	3.36765	48.561	49.0581
332	stageREM	card-v1e-02	48-6-1	0.248256	10.6849	0.000483864	3.35778e-07	3.93791	56.0263	70.7936
333	stageREM	card-v1e-02	49-6-4	0.248915	10.6566	0.000373507	2.64626e-07	2.89155	49.2097	75.0874
334	stageREM	card-v1e-02	54-6-15	0.313064	8.47296	0.000235025	1.72282e-07	1.53355	23.2328	74.0075
335	stageREM	card-v1e-02	63-8-2	0.275749	9.61955	0.000122787	1.06825e-07	0.57095	10.988	98.992
336	stageREM	card-v1e-02	73-9-3	0.364359	7.28013	0.000317242	2.23435e-07	2.28581	25.2572	54.9839
337	stageREM	card-v1e-02	74-9-4	0.370237	7.16455	0.000226907	1.51921e-07	1.23414	12.8278	53.4031
338	stageREM	card-v1e-02	76-9-6	0.18185	14.5866	9.42671e-05	9.05291e-08	0.331311	10.2866	141.003
339	stageREM	card-v1e-02	89-10-4	0.221987	11.9493	0.000275471	1.7167e-07	1.52457	24.2795	57.3361
340	stageREM	card-v1e-02	92-10-4	0.274882	9.64988	0.000150626	1.1129e-07	0.636612	10.9811	71.52
341	stageREM	card-v1e-02	93-10-7	0.241464	10.9854	0.000245444	1.64776e-07	1.42318	24.885	90.0529
342	stageREM	LF	0-6-5	0.893779	0.640456	0.000145487	7.62739e-08	0.121675	48.6066	340.916
343	stageREM	LF	0-6-7	0.99559	0.607799	0.000115966	7.64714e-08	0.124579	48.535	459.174
344	stageREM	LF	0-6-8	1.08483	0.583679	9.3335e-05	7.74084e-08	0.138358	51.2258	752.975
345	stageREM	LF	105-10-5	2.31806	0.585425	0.000179523	9.85797e-08	0.449701	122.684	684.565
346	stageREM	LF	109-10-10	1.69143	0.571915	0.000185342	9.28636e-08	0.365642	84.7959	412.982
347	stageREM	LF	44-6-5	0.803657	0.600179	0.000325958	7.67422e-08	0.128561	41.3772	61.2688
348	stageREM	LF	44-6-6	0.499599	0.602195	0.000299296	7.20731e-08	0.0598991	27.0059	50.9006
349	stageREM	LF	44-6-7	0.716934	0.594405	0.000274239	7.43486e-08	0.0933624	35.2077	64.7287
350	stageREM	LF	45-6-9	1.52603	0.544073	0.000431698	1.00549e-07	0.478665	77.4185	77.193
351	stageREM	LF	47-6-11	1.01818	0.584762	0.000217006	7.96958e-08	0.171997	54.9464	228.049
352	stageREM	LF	48-6-1	0.673073	0.578756	0.000483864	7.76563e-08	0.142004	41.8843	52.161
353	stageREM	LF	49-6-4	0.685388	0.594437	0.000373507	7.57601e-08	0.11412	38.5077	58.0105
354	stageREM	LF	54-6-15	0.766239	0.560952	0.000235025	7.48649e-08	0.100955	38.1285	119.617
355	stageREM	LF	63-8-2	0.1914	0.616859	0.000122787	6.88518e-08	0.0125269	9.90528	88.1281
356	stageREM	LF	64-8-3	0.788008	0.588256	0.000270104	7.6584e-08	0.126235	44.7032	139.039
357	stageREM	LF	64-8-4	1.21799	0.600728	0.000261322	8.60021e-08	0.264737	68.5582	187.877
358	stageREM	LF	65-8-6	1.8577	0.547552	0.000225217	9.88942e-08	0.454326	90.66	298.215
359	stageREM	LF	66-8-10	0.454395	0.629327	0.00034094	7.19586e-08	0.0582153	27.3734	55.8089
360	stageREM	LF	73-9-3	1.05408	0.585339	0.000317242	8.31005e-08	0.222066	59.3906	126.823
361	stageREM	LF	74-9-4	1.40947	0.58288	0.000226907	9.07067e-08	0.333923	80.2149	327.501
362	stageREM	LF	76-9-6	0.648566	0.660875	9.42671e-05	7.22923e-08	0.0631224	33.748	459.126
363	stageREM	LF	89-10-4	0.39885	0.644156	0.000275471	7.10545e-08	0.0449185	23.861	55.7217
364	stageREM	LF	92-10-4	1.08074	0.650806	0.000150626	7.93826e-08	0.16739	58.9871	379.479
365	stageREM	LF	93-10-7	0.65364	0.6107	0.000245444	7.42226e-08	0.0915095	37.9766	135.692
366	stageREM	LF	94-10-9	1.12125	0.590575	0.000285831	8.49624e-08	0.249447	66.3435	197.135
367	stageREM	VLF	0-6-5	1.95991	0.21244	0.000145487	7.87081e-08	0.157472	35.3576	248.003
368	stageREM	VLF	0-6-7	3.17841	0.18267	0.000115966	8.28248e-08	0.218012	46.5693	441.43
369	stageREM	VLF	0-6-8	1.25217	0.183845	9.3335e-05	7.2566e-08	0.0671466	18.6213	273.602
370	stageREM	VLF	105-10-5	3.66523	0.183058	0.000179523	9.00819e-08	0.324734	60.6535	348.029
371	stageREM	VLF	109-10-10	4.09962	0.183415	0.000185342	9.31627e-08	0.370039	65.9046	333.005
372	stageREM	VLF	44-6-5	1.27584	0.189919	0.000325958	7.36061e-08	0.0824425	20.7849	30.7681
373	stageREM	VLF	44-6-6	1.29811	0.177883	0.000299296	7.37944e-08	0.0852124	20.7279	39.0636
374	stageREM	VLF	44-6-7	1.44382	0.190255	0.000274239	7.41147e-08	0.0899222	22.6942	41.7144
375	stageREM	VLF	45-6-9	4.61378	0.181908	0.000431698	1.11644e-07	0.641824	78.2555	82.7918
376	stageREM	VLF	47-6-11	2.149	0.177603	0.000217006	7.8863e-08	0.15975	35.2201	146.132
377	stageREM	VLF	48-6-1	2.05088	0.179693	0.000483864	8.2515e-08	0.213456	39.625	49.3414
378	stageREM	VLF	49-6-4	1.35161	0.178746	0.000373507	7.46731e-08	0.0981334	22.8339	34.3904
379	stageREM	VLF	54-6-15	2.50424	0.175595	0.000235025	8.08656e-08	0.189201	39.0088	122.368
380	stageREM	VLF	63-8-2	0.433934	0.18066	0.000122787	6.9477e-08	0.0217202	6.57726	58.5157
381	stageREM	VLF	64-8-3	1.53701	0.191165	0.000270104	7.57393e-08	0.113813	28.3336	88.101
382	stageREM	VLF	64-8-4	2.55727	0.184263	0.000261322	8.27579e-08	0.217028	44.1476	120.937
383	stageREM	VLF	65-8-6	5.89231	0.173795	0.000225217	1.13917e-07	0.675256	91.268	328.594
384	stageREM	VLF	66-8-10	0.592837	0.180907	0.00034094	7.04642e-08	0.0362384	10.2659	20.9258
385	stageREM	VLF	73-9-3	2.61144	0.181182	0.000317242	8.41499e-08	0.237498	45.5414	97.468
386	stageREM	VLF	74-9-4	3.71479	0.182107	0.000226907	9.38085e-08	0.379536	66.0454	279.961
387	stageREM	VLF	76-9-6	1.03454	0.199937	9.42671e-05	7.20066e-08	0.0589201	16.2864	221.553
388	stageREM	VLF	89-10-4	1.17318	0.174667	0.000275471	7.32247e-08	0.0768341	19.0318	44.4413
389	stageREM	VLF	92-10-4	1.97424	0.176284	0.000150626	7.63951e-08	0.123458	29.1848	187.689
390	stageREM	VLF	93-10-7	1.51933	0.178751	0.000245444	7.52801e-08	0.107061	25.837	92.2996
391	stageREM	VLF	94-10-9	1.61296	0.196609	0.000285831	7.83849e-08	0.152719	31.7707	94.3835
392	stageAwakening	card-v1e-03	0-6-5	0.0207715	12.7703	0.000218344	6.9486e-08	0.0218528	7.19471	16.8045
393	stageAwakening	card-v1e-03	0-6-7	0.0215191	12.3266	0.000164594	6.88584e-08	0.0126231	3.66647	14.0307
394	stageAwakening	card-v1e-03	0-6-8	0.0220875	12.0094	0.000131626	6.88303e-08	0.01221	3.72303	22.5809
395	stageAwakening	card-v1e-03	105-10-5	0.0302149	8.77906	0.000255664	6.92808e-08	0.0188348	3.60338	6.23598
396	stageAwakening	card-v1e-03	109-10-10	0.0290683	9.12533	0.000271662	6.92251e-08	0.0180167	3.4726	4.89396
397	stageAwakening	card-v1e-03	45-6-9	0.0276423	9.59611	0.000647336	6.94349e-08	0.0211016	3.5951	0.939614
398	stageAwakening	card-v1e-03	48-6-1	0.0270891	9.79205	0.000839062	6.9254e-08	0.0184413	3.47884	0.674574
399	stageAwakening	card-v1e-03	49-6-4	0.0302196	8.7777	0.000566805	6.95132e-08	0.0222525	3.45183	1.21697
400	stageAwakening	card-v1e-03	54-6-15	0.0299018	8.87098	0.000333243	6.94443e-08	0.0212394	3.58522	3.62413
401	stageAwakening	card-v1e-03	63-8-2	0.0267062	9.93246	0.000183522	6.90784e-08	0.0158591	3.68542	10.8188
402	stageAwakening	card-v1e-03	73-9-3	0.0346709	7.65076	0.000507751	6.975e-08	0.0257347	3.47086	1.56224
403	stageAwakening	card-v1e-03	74-9-4	0.035348	7.50419	0.000367267	6.96779e-08	0.0246746	3.55787	3.02553
404	stageAwakening	card-v1e-03	76-9-6	0.0193039	13.7412	0.000131446	6.9294e-08	0.0190289	7.37218	45.6345
405	stageAwakening	card-v1e-03	89-10-4	0.0231283	11.469	0.000451108	6.92e-08	0.0176477	3.49578	1.71445
406	stageAwakening	card-v1e-03	92-10-4	0.0273613	9.69463	0.000210885	6.91473e-08	0.0168716	3.71236	9.47013
407	stageAwakening	card-v1e-03	93-10-7	0.0233549	11.3577	0.00037579	6.9202e-08	0.0176764	3.54257	3.11302
408	stageAwakening	card-v5e-03	0-6-5	0.103857	12.7703	0.000218344	8.95603e-08	0.317064	18.3681	43.0493
409	stageAwakening	card-v5e-03	0-6-7	0.107596	12.3266	0.000164594	8.74842e-08	0.286533	18.3619	70.5062
410	stageAwakening	card-v5e-03	0-6-8	0.110437	12.0094	0.000131626	7.91516e-08	0.163994	9.36859	57.0261
411	stageAwakening	card-v5e-03	105-10-5	0.151074	8.77906	0.000255664	9.76592e-08	0.436165	18.0569	31.404
412	stageAwakening	card-v5e-03	109-10-10	0.145342	9.12533	0.000271662	9.63755e-08	0.417287	17.3987	24.6334
413	stageAwakening	card-v5e-03	45-6-9	0.138211	9.59611	0.000647336	1.01644e-07	0.494767	18.0119	4.72868
414	stageAwakening	card-v5e-03	48-6-1	0.135446	9.79205	0.000839062	9.71876e-08	0.42923	17.4276	3.39501
415	stageAwakening	card-v5e-03	49-6-4	0.151098	8.7777	0.000566805	1.03541e-07	0.522664	17.2959	6.12793
416	stageAwakening	card-v5e-03	54-6-15	0.149509	8.87098	0.000333243	1.01775e-07	0.496692	17.9653	18.2491
417	stageAwakening	card-v5e-03	63-8-2	0.133531	9.93246	0.000183522	9.26875e-08	0.363051	18.4641	54.4272
418	stageAwakening	card-v5e-03	73-9-3	0.173354	7.65076	0.000507751	1.09259e-07	0.606748	17.397	7.87512
419	stageAwakening	card-v5e-03	74-9-4	0.17674	7.50419	0.000367267	1.07379e-07	0.579111	17.835	15.2548
420	stageAwakening	card-v5e-03	76-9-6	0.0965192	13.7412	0.000131446	8.50236e-08	0.250347	18.8197	116.863
421	stageAwakening	card-v5e-03	89-10-4	0.115641	11.469	0.000451108	9.60105e-08	0.411919	17.5077	8.61738
422	stageAwakening	card-v5e-03	92-10-4	0.136807	9.69463	0.000210885	9.44122e-08	0.388414	18.6003	47.6625
423	stageAwakening	card-v5e-03	93-10-7	0.116774	11.3577	0.00037579	9.60335e-08	0.412258	17.7427	15.6526
424	stageAwakening	card-v1e-02	0-6-5	0.207715	12.7703	0.000218344	1.26219e-07	0.856169	18.4939	43.5336
425	stageAwakening	card-v1e-02	0-6-7	0.215191	12.3266	0.000164594	1.16729e-07	0.716597	18.489	71.3066
426	stageAwakening	card-v1e-02	0-6-8	0.220875	12.0094	0.000131626	9.67533e-08	0.422842	9.40003	57.4756
427	stageAwakening	card-v1e-02	105-10-5	0.302149	8.77906	0.000255664	1.47305e-07	1.16625	18.1963	31.8488
428	stageAwakening	card-v1e-02	109-10-10	0.290683	9.12533	0.000271662	1.46462e-07	1.15385	17.5294	24.9661
429	stageAwakening	card-v1e-02	45-6-9	0.276423	9.59611	0.000647336	2.02135e-07	1.97258	36.1154	9.53461
430	stageAwakening	card-v1e-02	48-6-1	0.270892	9.79205	0.000839062	1.84276e-07	1.70995	34.9393	6.8459
431	stageAwakening	card-v1e-02	49-6-4	0.302196	8.7777	0.000566805	2.09695e-07	2.08374	34.684	12.3646
432	stageAwakening	card-v1e-02	54-6-15	0.299018	8.87098	0.000333243	1.64891e-07	1.42487	18.1032	18.5051
433	stageAwakening	card-v1e-02	63-8-2	0.267062	9.93246	0.000183522	1.30187e-07	0.914519	18.6015	55.1253
434	stageAwakening	card-v1e-02	73-9-3	0.346709	7.65076	0.000507751	2.32553e-07	2.4199	34.9011	15.9119
435	stageAwakening	card-v1e-02	74-9-4	0.35348	7.50419	0.000367267	1.81067e-07	1.66275	17.9807	15.4949
436	stageAwakening	card-v1e-02	76-9-6	0.193039	13.7412	0.000131446	1.08481e-07	0.595305	18.9469	118.123
437	stageAwakening	card-v1e-02	89-10-4	0.231283	11.469	0.000451108	1.79598e-07	1.64114	35.0878	17.3484
438	stageAwakening	card-v1e-02	92-10-4	0.273614	9.69463	0.000210885	1.35701e-07	0.99561	18.7402	48.3002
439	stageAwakening	card-v1e-02	93-10-7	0.233549	11.3577	0.00037579	1.79662e-07	1.6421	35.5605	31.5256
440	stageAwakening	LF	0-6-5	1.07401	0.581555	0.000218344	7.69887e-08	0.132187	44.261	103.353
441	stageAwakening	LF	0-6-7	1.2052	0.572172	0.000164594	7.78804e-08	0.1453	48.8479	186.882
442	stageAwakening	LF	0-6-8	1.36612	0.569521	0.000131626	7.98267e-08	0.173922	55.965	339.372
443	stageAwakening	LF	105-10-5	2.16673	0.544467	0.000255664	9.81314e-08	0.443108	82.1341	142.123
444	stageAwakening	LF	109-10-10	1.67485	0.548491	0.000271662	8.70173e-08	0.279666	61.6313	86.8296
445	stageAwakening	LF	44-6-5	0.725291	0.570927	0.000446121	7.51859e-08	0.105675	29.4657	16.9454
446	stageAwakening	LF	44-6-6	0.489203	0.560811	0.000467045	7.1743e-08	0.0550445	19.4228	10.1898
447	stageAwakening	LF	44-6-7	0.648164	0.575318	0.000355112	7.31851e-08	0.0762512	26.8488	23.0472
448	stageAwakening	LF	45-6-9	0.940229	0.558525	0.000647336	8.45108e-08	0.242806	36.469	9.52541
449	stageAwakening	LF	47-6-11	1.10119	0.574038	0.000332498	7.9109e-08	0.163368	44.5957	52.1647
450	stageAwakening	LF	48-6-1	0.539848	0.588202	0.000839062	7.54409e-08	0.109425	21.3373	4.13388
451	stageAwakening	LF	49-6-4	0.620241	0.568999	0.000566805	7.42651e-08	0.0921338	23.5295	8.28796
452	stageAwakening	LF	54-6-15	0.816078	0.575794	0.000333243	7.47774e-08	0.0996677	32.5403	32.8671
453	stageAwakening	LF	63-8-2	0.272654	0.574431	0.000183522	6.91167e-08	0.0164225	11.1484	32.6972
454	stageAwakening	LF	64-8-3	0.864872	0.562089	0.000418228	7.60135e-08	0.117846	32.7463	23.1345
455	stageAwakening	LF	64-8-4	1.0216	0.56679	0.000410847	7.949e-08	0.16897	39.057	23.9313
456	stageAwakening	LF	65-8-6	1.54184	0.539083	0.000337978	8.80064e-08	0.294212	58.9254	58.5811
457	stageAwakening	LF	66-8-10	0.549247	0.550316	0.000508778	7.22353e-08	0.0622833	20.8544	11.2924
458	stageAwakening	LF	73-9-3	0.925624	0.576856	0.000507751	7.94761e-08	0.168767	35.7953	16.0962
459	stageAwakening	LF	74-9-4	1.23885	0.568987	0.000367267	8.25637e-08	0.214172	48.4416	41.1602
460	stageAwakening	LF	76-9-6	0.941357	0.587112	0.000131446	7.46252e-08	0.0974289	40.1307	248.349
461	stageAwakening	LF	89-10-4	0.399347	0.589778	0.000451108	7.07009e-08	0.0397186	15.904	7.79436
462	stageAwakening	LF	92-10-4	1.26816	0.585872	0.000210885	8.00314e-08	0.176932	53.2839	135.862
463	stageAwakening	LF	93-10-7	0.759956	0.584221	0.00037579	7.43111e-08	0.092811	30.3835	26.6839
464	stageAwakening	LF	94-10-9	1.00962	0.593077	0.000453191	8.03142e-08	0.181091	41.8098	27.5531
465	stageAwakening	VLF	0-6-5	1.45902	0.212999	0.000218344	7.38896e-08	0.0866114	22.0216	51.4134
466	stageAwakening	VLF	0-6-7	2.03577	0.204168	0.000164594	7.68421e-08	0.13003	29.4429	112.632
467	stageAwakening	VLF	0-6-8	1.05535	0.198828	0.000131626	7.17137e-08	0.054613	15.0915	91.4764
468	stageAwakening	VLF	105-10-5	2.10925	0.202992	0.000255664	7.76723e-08	0.142239	29.8036	51.5421
469	stageAwakening	VLF	109-10-10	1.89121	0.217268	0.000271662	7.63497e-08	0.12279	27.5641	38.8199
470	stageAwakening	VLF	44-6-5	0.990841	0.206049	0.000446121	7.21488e-08	0.0610112	14.5278	8.3538
471	stageAwakening	VLF	44-6-6	0.787756	0.215126	0.000467045	7.11526e-08	0.0463621	11.9979	6.29414
472	stageAwakening	VLF	44-6-7	0.767785	0.210961	0.000355112	7.08604e-08	0.0420651	11.662	10.0094
473	stageAwakening	VLF	45-6-9	1.49294	0.217067	0.000647336	7.77427e-08	0.143275	22.5055	5.87768
474	stageAwakening	VLF	47-6-11	1.37342	0.208992	0.000332498	7.37543e-08	0.0846221	20.2492	23.6807
475	stageAwakening	VLF	48-6-1	0.90524	0.20707	0.000839062	7.26452e-08	0.068312	12.5961	2.44026
476	stageAwakening	VLF	49-6-4	0.822429	0.211475	0.000566805	7.13432e-08	0.0491643	11.5958	4.08405
477	stageAwakening	VLF	54-6-15	1.31353	0.198788	0.000333243	7.32554e-08	0.0772853	18.0826	18.2627
478	stageAwakening	VLF	63-8-2	0.395194	0.207878	0.000183522	6.92061e-08	0.0177369	5.84787	17.1507
479	stageAwakening	VLF	64-8-3	1.11688	0.211359	0.000418228	7.24382e-08	0.0652684	15.9011	11.232
480	stageAwakening	VLF	64-8-4	1.32311	0.198881	0.000410847	7.35679e-08	0.0818813	17.7491	10.8734
481	stageAwakening	VLF	65-8-6	2.883	0.201956	0.000337978	8.53548e-08	0.255218	41.2784	41.0351
482	stageAwakening	VLF	66-8-10	0.51681	0.206155	0.000508778	6.97494e-08	0.0257266	7.35087	3.97979
483	stageAwakening	VLF	73-9-3	1.18337	0.204224	0.000507751	7.31546e-08	0.0758035	16.2011	7.28396
484	stageAwakening	VLF	74-9-4	1.9552	0.218035	0.000367267	7.79833e-08	0.146814	29.2962	24.8893
485	stageAwakening	VLF	76-9-6	0.975035	0.216637	0.000131446	7.14761e-08	0.0511192	15.3367	94.8896
486	stageAwakening	VLF	89-10-4	0.658826	0.21195	0.000451108	7.03583e-08	0.0346811	9.42949	4.62113
487	stageAwakening	VLF	92-10-4	1.46653	0.21308	0.000210885	7.39876e-08	0.0880529	22.409	57.1223
488	stageAwakening	VLF	93-10-7	1.08031	0.188587	0.00037579	7.16553e-08	0.0537539	13.9417	12.241
489	stageAwakening	VLF	94-10-9	0.854226	0.209886	0.000453191	7.1278e-08	0.0482064	12.5179	8.24686
