# Supplementary material for: Sleep cycle-dependent vascular dynamics in male mice and the predicted effects on perivascular cerebrospinal fluid flow and solute transport
Source: Nat Commun. 2023 Feb 20;14:953. doi: 10.1038/s41467-023-36643-5 (PMC9941497; doi:10.1038/s41467-023-36643-5)
Supplement: Supplementary file 6 — Source Data [file 41467_2023_36643_MOESM6_ESM.zip › SourceData_final/Figure_4c.xls]

## Sheet: Sheet1
	stage	frequency band name	vessel id	Oscillation amplitude (pc)	Oscillation frequency (Hz)	Thickness (cm)	Effective diffusion coefficient	Enhancement factor R	Peak velocity (um/s)	Peak pressure (Pa)
0	baseline	card-v1e-03	0-6-5	0.0265971	9.9732	0.000199769	6.86822e-08	0.0100327	2.57974	3.24517
1	baseline	card-v1e-03	0-6-7	0.0275545	9.62669	0.000150592	6.86123e-08	0.00900457	2.57145	5.44741
2	baseline	card-v1e-03	0-6-8	0.0282822	9.37898	0.000120428	6.85735e-08	0.00843336	2.58386	8.56743
3	baseline	card-v1e-03	105-10-5	0.038689	6.85616	0.000233914	6.89482e-08	0.0139444	2.56877	2.406
4	baseline	card-v1e-03	109-10-10	0.0372209	7.1266	0.000248551	6.89322e-08	0.0137085	2.53209	2.02934
5	baseline	card-v1e-03	45-6-9	0.0353949	7.49425	0.000592265	6.89112e-08	0.0134	2.56342	0.367062
6	baseline	card-v1e-03	48-6-1	0.0346866	7.64728	0.000767682	6.88419e-08	0.0123809	2.5626	0.264556
7	baseline	card-v1e-03	49-6-4	0.038695	6.8551	0.000518586	6.90377e-08	0.0152609	2.53654	0.497496
8	baseline	card-v1e-03	54-6-15	0.0382881	6.92795	0.000304893	6.9051e-08	0.0154565	2.56419	1.41065
9	baseline	card-v1e-03	63-8-2	0.0341963	7.75693	0.000167909	6.87545e-08	0.0110954	2.56989	4.25043
10	baseline	card-v1e-03	73-9-3	0.0443947	5.975	0.000464556	6.89433e-08	0.0138713	1.27789	0.316744
11	baseline	card-v1e-03	74-9-4	0.0452618	5.86053	0.000336023	6.8946e-08	0.0139115	1.2867	0.594367
12	baseline	card-v1e-03	76-9-6	0.0247178	10.7315	0.000120264	6.85213e-08	0.0076663	2.59247	8.67166
13	baseline	card-v1e-03	89-10-4	0.0296149	8.95691	0.000412732	6.88106e-08	0.0119204	2.53253	0.714078
14	baseline	card-v1e-03	92-10-4	0.0350352	7.5712	0.000192945	6.88185e-08	0.0120371	2.59068	3.5126
15	baseline	card-v1e-03	93-10-7	0.029905	8.87002	0.000343821	6.88622e-08	0.0126798	2.56606	1.20237
16	baseline	card-v5e-03	0-6-5	0.132986	9.9732	0.000199769	8.32293e-08	0.223961	12.9168	16.2999
17	baseline	card-v5e-03	0-6-7	0.137772	9.62669	0.000150592	7.69708e-08	0.131923	6.46923	13.7482
18	baseline	card-v5e-03	0-6-8	0.141411	9.37898	0.000120428	7.5783e-08	0.114456	6.50077	21.6247
19	baseline	card-v5e-03	105-10-5	0.193445	6.85616	0.000233914	8.32601e-08	0.224413	6.46633	6.08588
20	baseline	card-v5e-03	109-10-10	0.186104	7.1266	0.000248551	8.33429e-08	0.22563	6.37332	5.13135
21	baseline	card-v5e-03	45-6-9	0.176974	7.49425	0.000592265	8.86628e-08	0.303865	12.8408	1.84655
22	baseline	card-v5e-03	48-6-1	0.173433	7.64728	0.000767682	8.69694e-08	0.278962	12.8362	1.33169
23	baseline	card-v5e-03	49-6-4	0.193475	6.8551	0.000518586	9.17289e-08	0.348954	12.7081	2.5049
24	baseline	card-v5e-03	54-6-15	0.191441	6.92795	0.000304893	9.20665e-08	0.35392	12.8466	7.10058
25	baseline	card-v5e-03	63-8-2	0.170981	7.75693	0.000167909	7.924e-08	0.165294	6.46759	10.7376
26	baseline	card-v5e-03	73-9-3	0.221974	5.975	0.000464556	8.91215e-08	0.310611	6.40438	1.59673
27	baseline	card-v5e-03	74-9-4	0.226309	5.86053	0.000336023	8.9151e-08	0.311044	6.44895	2.99616
28	baseline	card-v5e-03	76-9-6	0.123589	10.7315	0.000120264	7.51588e-08	0.105277	6.5212	21.8749
29	baseline	card-v5e-03	89-10-4	0.148075	8.95691	0.000412732	8.63656e-08	0.270082	12.682	3.58822
30	baseline	card-v5e-03	92-10-4	0.175176	7.5712	0.000192945	8.05898e-08	0.185144	6.52031	8.87813
31	baseline	card-v5e-03	93-10-7	0.149525	8.87002	0.000343821	8.76322e-08	0.288709	12.8504	6.04505
32	baseline	card-v1e-02	0-6-5	0.265971	9.9732	0.000199769	1.11088e-07	0.633645	13.0027	16.4752
33	baseline	card-v1e-02	0-6-7	0.275545	9.62669	0.000150592	9.43186e-08	0.387039	6.48901	13.8453
34	baseline	card-v1e-02	0-6-8	0.282822	9.37898	0.000120428	8.91736e-08	0.311376	6.52103	21.7805
35	baseline	card-v1e-02	105-10-5	0.38689	6.85616	0.000233914	1.15809e-07	0.703066	6.49095	6.14618
36	baseline	card-v1e-02	109-10-10	0.372209	7.1266	0.000248551	1.17017e-07	0.720838	6.39672	5.17995
37	baseline	card-v1e-02	45-6-9	0.353949	7.49425	0.000592265	1.50051e-07	1.20662	25.7412	3.72142
38	baseline	card-v1e-02	48-6-1	0.346866	7.64728	0.000767682	1.43272e-07	1.10694	25.7307	2.68584
39	baseline	card-v1e-02	49-6-4	0.38695	6.8551	0.000518586	1.35469e-07	0.992198	12.8026	2.53978
40	baseline	card-v1e-02	54-6-15	0.382881	6.92795	0.000304893	1.3893e-07	1.04308	12.9421	7.19675
41	baseline	card-v1e-02	63-8-2	0.341963	7.75693	0.000167909	1.0115e-07	0.487497	6.49026	10.8267
42	baseline	card-v1e-02	73-9-3	0.443947	5.975	0.000464556	1.51685e-07	1.23066	12.8463	3.22637
43	baseline	card-v1e-02	74-9-4	0.452618	5.86053	0.000336023	1.51783e-07	1.2321	12.9367	6.05383
44	baseline	card-v1e-02	76-9-6	0.247178	10.7315	0.000120264	8.78689e-08	0.292189	6.53998	22.0161
45	baseline	card-v1e-02	89-10-4	0.296149	8.95691	0.000412732	1.40939e-07	1.07264	25.4126	7.22132
46	baseline	card-v1e-02	92-10-4	0.350352	7.5712	0.000192945	1.06108e-07	0.560418	6.54365	8.95743
47	baseline	card-v1e-02	93-10-7	0.29905	8.87002	0.000343821	1.26182e-07	0.855617	12.9386	6.11757
48	baseline	LF	0-6-5	1.3161	0.567021	0.000199769	7.60057e-08	0.11773	37.1936	46.7734
49	baseline	LF	0-6-7	1.47686	0.557872	0.000150592	7.63146e-08	0.122274	40.9321	86.6892
50	baseline	LF	0-6-8	1.67405	0.555287	0.000120428	7.50705e-08	0.103977	46.4026	153.782
51	baseline	LF	105-10-5	2.65512	0.53086	0.000233914	9.64316e-08	0.418112	69.9555	65.5119
52	baseline	LF	109-10-10	2.05238	0.534783	0.000248551	8.6699e-08	0.274985	53.6924	43.0166
53	baseline	LF	44-6-5	0.888776	0.556659	0.000408168	7.54443e-08	0.109475	24.7157	7.56156
54	baseline	LF	44-6-6	0.599473	0.546796	0.000427312	7.185e-08	0.0566182	16.3512	4.577
55	baseline	LF	44-6-7	0.794264	0.560939	0.000324903	7.29629e-08	0.072983	22.2751	10.3215
56	baseline	LF	45-6-9	1.15216	0.544566	0.000592265	8.65931e-08	0.273428	31.0691	4.44606
57	baseline	LF	47-6-11	1.3494	0.559692	0.000304212	7.91977e-08	0.164672	37.8412	22.8256
58	baseline	LF	48-6-1	0.661534	0.573502	0.000767682	7.69654e-08	0.131844	18.7793	1.93692
59	baseline	LF	49-6-4	0.760048	0.554779	0.000518586	7.51639e-08	0.105351	20.6587	4.04801
60	baseline	LF	54-6-15	1.00003	0.561404	0.000304893	7.47534e-08	0.0993152	27.807	15.2855
61	baseline	LF	63-8-2	0.334112	0.560075	0.000167909	6.89543e-08	0.0140331	9.28847	15.35
62	baseline	LF	64-8-3	1.05982	0.548041	0.000382649	7.68029e-08	0.129455	28.652	10.9385
63	baseline	LF	64-8-4	1.25188	0.552625	0.000375896	8.02335e-08	0.179904	33.8871	11.7914
64	baseline	LF	65-8-6	1.88938	0.525611	0.000309226	8.77272e-08	0.290105	49.5468	26.3376
65	baseline	LF	66-8-10	0.673051	0.536563	0.000465496	7.27106e-08	0.0692732	18.04	5.04942
66	baseline	LF	73-9-3	1.13426	0.56244	0.000464556	8.11613e-08	0.193549	31.3406	7.76045
67	baseline	LF	74-9-4	1.5181	0.554767	0.000336023	8.324e-08	0.224118	41.6612	19.2284
68	baseline	LF	76-9-6	1.15355	0.572439	0.000120264	7.33192e-08	0.0782233	33.0736	110.597
69	baseline	LF	89-10-4	0.489363	0.575038	0.000412732	7.07987e-08	0.041157	13.7662	3.87889
70	baseline	LF	92-10-4	1.55402	0.57123	0.000192945	7.85413e-08	0.155019	44.4276	60.21
71	baseline	LF	93-10-7	0.931255	0.56962	0.000343821	7.46541e-08	0.0978542	26.2954	12.3137
72	baseline	LF	94-10-9	1.23719	0.578255	0.000414638	8.17608e-08	0.202364	35.8097	12.1441
73	baseline	VLF	0-6-5	2.14816	0.218061	0.000199769	7.46831e-08	0.0982809	23.3471	29.3579
74	baseline	VLF	0-6-7	2.99733	0.209021	0.000150592	7.77935e-08	0.144022	31.1271	65.924
75	baseline	VLF	0-6-8	1.55383	0.203554	0.000120428	7.19082e-08	0.0574733	15.7883	52.3226
76	baseline	VLF	105-10-5	3.10552	0.207817	0.000233914	7.96523e-08	0.171358	32.0273	29.9802
77	baseline	VLF	109-10-10	2.7845	0.222432	0.000248551	7.85076e-08	0.154523	30.297	24.267
78	baseline	VLF	44-6-5	1.45885	0.210947	0.000408168	7.32097e-08	0.0766136	15.374	4.70328
79	baseline	VLF	44-6-6	1.15984	0.22024	0.000427312	7.19613e-08	0.0582544	12.743	3.56697
80	baseline	VLF	44-6-7	1.13044	0.215975	0.000324903	7.12963e-08	0.0484747	12.2067	5.65566
81	baseline	VLF	45-6-9	2.1981	0.222226	0.000592265	8.28915e-08	0.218993	24.1896	3.46151
82	baseline	VLF	47-6-11	2.02214	0.213959	0.000304212	7.50804e-08	0.104123	21.6778	13.0742
83	baseline	VLF	48-6-1	1.33282	0.211992	0.000767682	7.54724e-08	0.109889	13.9864	1.44258
84	baseline	VLF	49-6-4	1.21089	0.216501	0.000518586	7.26601e-08	0.0685303	12.8446	2.51671
85	baseline	VLF	54-6-15	1.93396	0.203513	0.000304893	7.44192e-08	0.0944	19.4952	10.7164
86	baseline	VLF	63-8-2	0.581859	0.212819	0.000167909	6.92679e-08	0.0186448	6.14689	10.1581
87	baseline	VLF	64-8-3	1.64442	0.216383	0.000382649	7.38832e-08	0.0865181	17.5531	6.70061
88	baseline	VLF	64-8-4	1.94806	0.203608	0.000375896	7.52659e-08	0.106852	19.4288	6.75976
89	baseline	VLF	65-8-6	4.24475	0.206756	0.000309226	9.04619e-08	0.330321	43.7908	23.2799
90	baseline	VLF	66-8-10	0.760918	0.211055	0.000465496	7.01806e-08	0.032068	8.02241	2.2452
91	baseline	VLF	73-9-3	1.74232	0.209078	0.000464556	7.52135e-08	0.10608	17.8961	4.4309
92	baseline	VLF	74-9-4	2.87871	0.223217	0.000336023	8.13933e-08	0.19696	31.7881	14.6711
93	baseline	VLF	76-9-6	1.43558	0.221786	0.000120264	7.16418e-08	0.0535554	15.9467	53.3173
94	baseline	VLF	89-10-4	0.970013	0.216987	0.000412732	7.09486e-08	0.043361	10.2973	2.90145
95	baseline	VLF	92-10-4	2.15923	0.218145	0.000192945	7.47002e-08	0.0985331	23.5733	31.9418
96	baseline	VLF	93-10-7	1.59058	0.193069	0.000343821	7.25472e-08	0.0668703	15.2226	7.12692
97	baseline	VLF	94-10-9	1.25771	0.214874	0.000414638	7.21901e-08	0.0616193	13.5267	4.5861
98	stageIS	card-v1e-03	0-6-5	0.0252877	10.4896	0.000181637	6.86309e-08	0.00927782	2.57721	3.8449
99	stageIS	card-v1e-03	0-6-7	0.0266278	9.9617	0.00014478	6.85813e-08	0.00854797	2.54977	5.70568
100	stageIS	card-v1e-03	0-6-8	0.0262227	10.1156	0.000116526	6.8529e-08	0.00777914	2.55975	8.84817
101	stageIS	card-v1e-03	105-10-5	0.0388618	6.82568	0.00022413	6.89465e-08	0.0139199	2.59866	2.70461
102	stageIS	card-v1e-03	109-10-10	0.0376985	7.03631	0.000231395	6.89342e-08	0.0137389	2.58116	2.46894
103	stageIS	card-v1e-03	45-6-9	0.0332043	7.98868	0.000538964	6.89236e-08	0.0135818	2.62891	0.475173
104	stageIS	card-v1e-03	48-6-1	0.0301195	8.80685	0.000604092	6.88335e-08	0.0122578	2.6621	0.437742
105	stageIS	card-v1e-03	49-6-4	0.0301995	8.78354	0.000466314	6.88605e-08	0.0126545	2.60604	0.658177
106	stageIS	card-v1e-03	54-6-15	0.0379824	6.98372	0.000293422	6.90449e-08	0.0153659	2.58576	1.55522
107	stageIS	card-v1e-03	63-8-2	0.0334551	7.92877	0.000153297	6.87229e-08	0.010631	2.59612	5.24046
108	stageIS	card-v1e-03	73-9-3	0.0442057	6.00054	0.000396068	6.90036e-08	0.0147583	1.3177	0.46307
109	stageIS	card-v1e-03	74-9-4	0.0449189	5.90528	0.000283287	6.89048e-08	0.0133056	1.33081	0.902362
110	stageIS	card-v1e-03	76-9-6	0.0220629	12.0228	0.00011769	6.84639e-08	0.00682227	2.54079	8.46395
111	stageIS	card-v1e-03	89-10-4	0.0269324	9.84902	0.000343918	6.88223e-08	0.0120928	2.64012	1.1516
112	stageIS	card-v1e-03	92-10-4	0.03335	7.95377	0.000188053	6.87724e-08	0.0113594	2.56605	3.55886
113	stageIS	card-v1e-03	93-10-7	0.0292955	9.05458	0.00030643	6.88596e-08	0.0126417	2.60676	1.53616
114	stageIS	card-v5e-03	0-6-5	0.126439	10.4896	0.000181637	8.19842e-08	0.20565	12.9032	19.3067
115	stageIS	card-v5e-03	0-6-7	0.133139	9.9617	0.00014478	7.64558e-08	0.124349	6.41431	14.3969
116	stageIS	card-v5e-03	0-6-8	0.131114	10.1156	0.000116526	7.51695e-08	0.105433	6.43931	22.3243
117	stageIS	card-v5e-03	105-10-5	0.194309	6.82568	0.00022413	8.30097e-08	0.220732	6.5418	6.84162
118	stageIS	card-v5e-03	109-10-10	0.188492	7.03631	0.000231395	8.30354e-08	0.221109	6.49723	6.24376
119	stageIS	card-v5e-03	45-6-9	0.166021	7.98868	0.000538964	8.90235e-08	0.30917	13.168	2.38967
120	stageIS	card-v5e-03	48-6-1	0.150598	8.80685	0.000604092	8.68731e-08	0.277546	13.3323	2.20114
121	stageIS	card-v5e-03	49-6-4	0.150997	8.78354	0.000466314	8.75632e-08	0.287695	13.0511	3.30893
122	stageIS	card-v5e-03	54-6-15	0.189912	6.98372	0.000293422	9.19121e-08	0.351649	12.9547	7.82799
123	stageIS	card-v5e-03	63-8-2	0.167276	7.92877	0.000153297	7.84551e-08	0.153751	6.53348	13.2375
124	stageIS	card-v5e-03	73-9-3	0.221028	6.00054	0.000396068	9.05932e-08	0.332252	6.6043	2.3342
125	stageIS	card-v5e-03	74-9-4	0.224594	5.90528	0.000283287	8.80763e-08	0.295239	6.67044	4.54857
126	stageIS	card-v5e-03	76-9-6	0.110314	12.0228	0.00011769	7.44176e-08	0.0943761	6.39015	21.3395
127	stageIS	card-v5e-03	89-10-4	0.134662	9.84902	0.000343918	8.67024e-08	0.275035	13.2197	5.7847
128	stageIS	card-v5e-03	92-10-4	0.16675	7.95377	0.000188053	7.9889e-08	0.174838	6.45763	8.99163
129	stageIS	card-v5e-03	93-10-7	0.146477	9.05458	0.00030643	8.75726e-08	0.287832	13.0541	7.72187
130	stageIS	card-v1e-02	0-6-5	0.252877	10.4896	0.000181637	1.06983e-07	0.573275	12.9878	19.507
131	stageIS	card-v1e-02	0-6-7	0.266278	9.9617	0.00014478	9.27223e-08	0.363563	6.43343	14.4947
132	stageIS	card-v1e-02	0-6-8	0.262227	10.1156	0.000116526	8.76023e-08	0.28827	6.45837	22.4738
133	stageIS	card-v1e-02	105-10-5	0.388618	6.82568	0.00022413	1.14423e-07	0.682695	6.56698	6.90997
134	stageIS	card-v1e-02	109-10-10	0.376985	7.03631	0.000231395	1.15127e-07	0.693046	6.52161	6.30398
135	stageIS	card-v1e-02	45-6-9	0.332043	7.98868	0.000538964	1.51527e-07	1.22834	26.3947	4.81415
136	stageIS	card-v1e-02	48-6-1	0.301195	8.80685	0.000604092	1.42941e-07	1.10207	26.7191	4.43361
137	stageIS	card-v1e-02	49-6-4	0.301995	8.78354	0.000466314	1.45718e-07	1.14292	26.1547	6.66333
138	stageIS	card-v1e-02	54-6-15	0.379824	6.98372	0.000293422	1.38143e-07	1.03152	13.051	7.93359
139	stageIS	card-v1e-02	63-8-2	0.334551	7.92877	0.000153297	9.80035e-08	0.441228	6.55621	13.3459
140	stageIS	card-v1e-02	73-9-3	0.442057	6.00054	0.000396068	1.57564e-07	1.31711	13.2484	4.71607
141	stageIS	card-v1e-02	74-9-4	0.449189	5.90528	0.000283287	1.32076e-07	0.942294	6.69927	4.60093
142	stageIS	card-v1e-02	76-9-6	0.220629	12.0228	0.00011769	8.6138e-08	0.266735	6.40721	21.4629
143	stageIS	card-v1e-02	89-10-4	0.269324	9.84902	0.000343918	1.23112e-07	0.810472	13.3085	5.84742
144	stageIS	card-v1e-02	92-10-4	0.3335	7.95377	0.000188053	1.04106e-07	0.530971	6.47987	9.06763
145	stageIS	card-v1e-02	93-10-7	0.292955	9.05458	0.00030643	1.26052e-07	0.853708	13.1436	7.8127
146	stageIS	LF	0-6-5	1.68605	0.556642	0.000181637	7.93779e-08	0.167323	46.7342	69.7135
147	stageIS	LF	0-6-7	1.87811	0.528259	0.00014478	7.67477e-08	0.128643	48.8733	109.32
148	stageIS	LF	0-6-8	2.04645	0.507295	0.000116526	7.68482e-08	0.13012	51.3417	177.404
149	stageIS	LF	105-10-5	4.37285	0.508812	0.00022413	1.19183e-07	0.752691	111.71	116.224
150	stageIS	LF	109-10-10	3.19075	0.497071	0.000231395	9.68004e-08	0.423535	79.0883	75.6092
151	stageIS	LF	44-6-5	1.51604	0.521636	0.00040695	8.57732e-08	0.26137	39.2978	11.9203
152	stageIS	LF	44-6-6	0.942456	0.523389	0.000373664	7.50012e-08	0.102959	24.8714	9.09418
153	stageIS	LF	44-6-7	1.35244	0.516618	0.00034238	7.98405e-08	0.174126	34.6007	14.2127
154	stageIS	LF	45-6-9	2.87874	0.472873	0.000538964	1.43582e-07	1.1115	69.1515	12.5001
155	stageIS	LF	47-6-11	1.92071	0.508237	0.000270927	8.50332e-08	0.250488	49.0091	35.8618
156	stageIS	LF	48-6-1	1.2697	0.503016	0.000604092	8.74719e-08	0.286352	32.8463	5.39853
157	stageIS	LF	49-6-4	1.29293	0.516645	0.000466314	8.31575e-08	0.222904	33.6304	8.48982
158	stageIS	LF	54-6-15	1.44545	0.487542	0.000293422	7.85467e-08	0.155098	35.2009	21.1589
159	stageIS	LF	63-8-2	0.361061	0.536133	0.000153297	6.90259e-08	0.0150861	9.70679	19.5784
160	stageIS	LF	64-8-3	1.48652	0.511274	0.000337218	8.11822e-08	0.193855	38.2824	18.9401
161	stageIS	LF	64-8-4	2.29764	0.522113	0.000326253	9.81373e-08	0.443196	61.0323	30.1459
162	stageIS	LF	65-8-6	3.50442	0.475897	0.000281178	1.08502e-07	0.595618	83.9147	54.0385
163	stageIS	LF	66-8-10	0.857183	0.54697	0.000425654	7.48195e-08	0.100286	23.4123	7.41511
164	stageIS	LF	73-9-3	1.98845	0.508738	0.000396068	9.50595e-08	0.397934	51.2512	17.9995
165	stageIS	LF	74-9-4	2.65886	0.506601	0.000283287	1.00702e-07	0.480909	68.9289	46.7198
166	stageIS	LF	76-9-6	1.22347	0.574388	0.00011769	7.36751e-08	0.0834572	34.498	114.899
167	stageIS	LF	89-10-4	0.7524	0.559858	0.000343918	7.28124e-08	0.0707712	21.4838	9.36625
168	stageIS	LF	92-10-4	2.03874	0.565637	0.000188053	8.43678e-08	0.240702	57.172	79.2737
169	stageIS	LF	93-10-7	1.23304	0.53078	0.00030643	7.71053e-08	0.133902	32.9593	19.4142
170	stageIS	LF	94-10-9	2.11515	0.513289	0.000356853	9.49863e-08	0.396857	55.245	24.7777
171	stageIS	VLF	0-6-5	2.69333	0.245182	0.000181637	7.76292e-08	0.141605	32.8827	49.0452
172	stageIS	VLF	0-6-7	4.3678	0.210824	0.00014478	8.18522e-08	0.203709	45.3634	101.474
173	stageIS	VLF	0-6-8	1.72075	0.21218	0.000116526	7.2444e-08	0.0653524	18.0559	62.3863
174	stageIS	VLF	105-10-5	5.0368	0.211272	0.00022413	9.31197e-08	0.369407	53.4308	56.0323
175	stageIS	VLF	109-10-10	5.63375	0.211684	0.000231395	9.33384e-08	0.372623	59.4674	57.8378
176	stageIS	VLF	44-6-5	1.75328	0.219191	0.00040695	7.50646e-08	0.103892	19.096	5.79104
177	stageIS	VLF	44-6-6	1.78388	0.205299	0.000373664	7.45661e-08	0.0965599	18.4666	6.75217
178	stageIS	VLF	44-6-7	1.98412	0.219578	0.00034238	7.56192e-08	0.112047	21.5751	8.86111
179	stageIS	VLF	45-6-9	6.3403	0.209945	0.000538964	1.51437e-07	1.22701	67.6264	12.5907
180	stageIS	VLF	47-6-11	2.95318	0.204976	0.000270927	7.95245e-08	0.169479	30.3902	22.2337
181	stageIS	VLF	48-6-1	2.81834	0.207388	0.000604092	8.88952e-08	0.307282	30.0617	4.94115
182	stageIS	VLF	49-6-4	1.8574	0.206296	0.000466314	7.60652e-08	0.118605	19.2911	4.86924
183	stageIS	VLF	54-6-15	3.44136	0.202659	0.000293422	8.31326e-08	0.222538	34.84	20.9442
184	stageIS	VLF	63-8-2	0.596317	0.208504	0.000153297	6.93031e-08	0.0191638	6.23495	12.5755
185	stageIS	VLF	64-8-3	2.11218	0.220628	0.000337218	7.6232e-08	0.121058	23.4726	11.611
186	stageIS	VLF	64-8-4	3.51423	0.212662	0.000326253	8.59059e-08	0.263322	38.0206	18.7758
187	stageIS	VLF	65-8-6	8.09727	0.200582	0.000281178	1.19809e-07	0.761898	81.727	55.7871
188	stageIS	VLF	66-8-10	0.814683	0.208789	0.000425654	7.02938e-08	0.0337319	8.49368	2.6896
189	stageIS	VLF	73-9-3	3.58867	0.209107	0.000396068	8.88962e-08	0.307296	38.0196	13.3515
190	stageIS	VLF	74-9-4	5.1049	0.210174	0.000283287	9.78188e-08	0.438512	54.9063	37.5937
191	stageIS	VLF	76-9-6	1.42167	0.230753	0.00011769	7.15464e-08	0.0521533	16.1038	53.626
192	stageIS	VLF	89-10-4	1.6122	0.201587	0.000343918	7.33996e-08	0.0794062	16.5765	7.22699
193	stageIS	VLF	92-10-4	2.71303	0.203454	0.000188053	7.67796e-08	0.129111	27.364	37.933
194	stageIS	VLF	93-10-7	2.08787	0.206301	0.00030643	7.53177e-08	0.107613	21.6921	12.7765
195	stageIS	VLF	94-10-9	2.21654	0.226912	0.000356853	7.75088e-08	0.139835	25.5902	11.4727
196	stageNREM	card-v1e-03	0-6-5	0.0258229	10.2722	0.000195264	6.86561e-08	0.00964924	2.56165	3.29843
197	stageNREM	card-v1e-03	0-6-7	0.0271914	9.75523	0.000155642	6.86063e-08	0.0089161	2.54056	4.91671
198	stageNREM	card-v1e-03	0-6-8	0.0267777	9.90592	0.000125268	6.85494e-08	0.00807933	2.55221	7.63346
199	stageNREM	card-v1e-03	105-10-5	0.0396843	6.68421	0.000240945	6.89805e-08	0.0144192	2.57335	2.30236
200	stageNREM	card-v1e-03	109-10-10	0.0384963	6.89048	0.000248755	6.89673e-08	0.0142251	2.55768	2.10472
201	stageNREM	card-v1e-03	45-6-9	0.033907	7.82311	0.000579399	6.89085e-08	0.0133604	2.60706	0.405766
202	stageNREM	card-v1e-03	48-6-1	0.030757	8.62432	0.000649412	6.88046e-08	0.0118321	2.61713	0.36593
203	stageNREM	card-v1e-03	49-6-4	0.0308386	8.60149	0.000501298	6.88399e-08	0.0123508	2.57191	0.555779
204	stageNREM	card-v1e-03	54-6-15	0.0387863	6.83897	0.000315435	6.90696e-08	0.0157293	2.56066	1.324
205	stageNREM	card-v1e-03	63-8-2	0.0341632	7.76444	0.000164798	6.87564e-08	0.0111242	2.59298	4.53426
206	stageNREM	card-v1e-03	73-9-3	0.0451413	5.87618	0.000425782	6.90035e-08	0.0147574	1.30116	0.391599
207	stageNREM	card-v1e-03	74-9-4	0.0458695	5.78289	0.00030454	6.89428e-08	0.0138642	1.31735	0.767533
208	stageNREM	card-v1e-03	76-9-6	0.0225299	11.7736	0.000126519	6.84833e-08	0.00710694	2.53383	7.30447
209	stageNREM	card-v1e-03	89-10-4	0.0275025	9.64489	0.00036972	6.8824e-08	0.0121173	2.62412	0.98788
210	stageNREM	card-v1e-03	92-10-4	0.0340558	7.78892	0.000202161	6.88039e-08	0.011822	2.54949	3.05059
211	stageNREM	card-v1e-03	93-10-7	0.0299155	8.86692	0.000329419	6.88635e-08	0.0126981	2.57128	1.29543
212	stageNREM	card-v5e-03	0-6-5	0.129115	10.2722	0.000195264	8.26053e-08	0.214784	12.8255	16.5644
213	stageNREM	card-v5e-03	0-6-7	0.135957	9.75523	0.000155642	7.70157e-08	0.132583	6.3913	12.4075
214	stageNREM	card-v5e-03	0-6-8	0.133889	9.90592	0.000125268	7.56062e-08	0.111856	6.42049	19.2616
215	stageNREM	card-v5e-03	105-10-5	0.198422	6.68421	0.000240945	8.38352e-08	0.232871	6.47823	5.82508
216	stageNREM	card-v5e-03	109-10-10	0.192482	6.89048	0.000248755	8.38414e-08	0.232962	6.43827	5.32358
217	stageNREM	card-v5e-03	45-6-9	0.169535	7.82311	0.000579399	8.86246e-08	0.303303	13.0588	2.04091
218	stageNREM	card-v5e-03	48-6-1	0.153785	8.62432	0.000649412	8.61438e-08	0.266821	13.1071	1.84027
219	stageNREM	card-v5e-03	49-6-4	0.154193	8.60149	0.000501298	8.70423e-08	0.280033	12.8803	2.79451
220	stageNREM	card-v5e-03	54-6-15	0.193931	6.83897	0.000315435	9.25108e-08	0.360453	12.8292	6.66528
221	stageNREM	card-v5e-03	63-8-2	0.170816	7.76444	0.000164798	7.9179e-08	0.164397	6.5258	11.4551
222	stageNREM	card-v5e-03	73-9-3	0.225706	5.87618	0.000425782	9.05752e-08	0.331988	6.52156	1.97432
223	stageNREM	card-v5e-03	74-9-4	0.229348	5.78289	0.00030454	8.90069e-08	0.308925	6.60314	3.86968
224	stageNREM	card-v5e-03	76-9-6	0.112649	11.7736	0.000126519	7.48357e-08	0.100524	6.37278	18.4179
225	stageNREM	card-v5e-03	89-10-4	0.137512	9.64489	0.00036972	8.6731e-08	0.275456	13.1399	4.96284
226	stageNREM	card-v5e-03	92-10-4	0.170279	7.78892	0.000202161	8.06255e-08	0.18567	6.41612	7.7086
227	stageNREM	card-v5e-03	93-10-7	0.149578	8.86692	0.000329419	8.76612e-08	0.289135	12.8766	6.51263
228	stageNREM	card-v1e-02	0-6-5	0.258229	10.2722	0.000195264	1.09346e-07	0.608023	12.91	16.7386
229	stageNREM	card-v1e-02	0-6-7	0.271914	9.75523	0.000155642	9.4859e-08	0.394985	6.41055	12.4935
230	stageNREM	card-v1e-02	0-6-8	0.267777	9.90592	0.000125268	8.92234e-08	0.312109	6.4397	19.3931
231	stageNREM	card-v1e-02	105-10-5	0.396843	6.68421	0.000240945	1.17729e-07	0.73131	6.50335	5.88455
232	stageNREM	card-v1e-02	109-10-10	0.384963	6.89048	0.000248755	1.18334e-07	0.740203	6.46263	5.37606
233	stageNREM	card-v1e-02	45-6-9	0.33907	7.82311	0.000579399	1.49913e-07	1.2046	26.1766	4.11226
234	stageNREM	card-v1e-02	48-6-1	0.30757	8.62432	0.000649412	1.40015e-07	1.05905	26.2681	3.7073
235	stageNREM	card-v1e-02	49-6-4	0.308386	8.60149	0.000501298	1.43628e-07	1.11218	25.8129	5.62835
236	stageNREM	card-v1e-02	54-6-15	0.387863	6.83897	0.000315435	1.40407e-07	1.06481	12.925	6.75666
237	stageNREM	card-v1e-02	63-8-2	0.341632	7.76444	0.000164798	1.00701e-07	0.480902	6.54879	11.5508
238	stageNREM	card-v1e-02	73-9-3	0.451413	5.87618	0.000425782	1.57484e-07	1.31594	13.0827	3.98992
239	stageNREM	card-v1e-02	74-9-4	0.458695	5.78289	0.00030454	1.35792e-07	0.996944	6.63191	3.91517
240	stageNREM	card-v1e-02	76-9-6	0.225299	11.7736	0.000126519	8.77049e-08	0.289778	6.38997	18.5264
241	stageNREM	card-v1e-02	89-10-4	0.275025	9.64489	0.00036972	1.22768e-07	0.805414	13.2286	5.01737
242	stageNREM	card-v1e-02	92-10-4	0.340558	7.78892	0.000202161	1.06984e-07	0.57329	6.43843	7.77516
243	stageNREM	card-v1e-02	93-10-7	0.299155	8.86692	0.000329419	1.26337e-07	0.857903	12.965	6.59033
244	stageNREM	LF	0-6-5	1.8369	0.545693	0.000195264	8.13916e-08	0.196936	49.6134	63.8779
245	stageNREM	LF	0-6-7	2.04614	0.517868	0.000155642	7.82353e-08	0.150518	52.0104	100.614
246	stageNREM	LF	0-6-8	2.22954	0.497316	0.000125268	7.8234e-08	0.1505	54.6737	163.467
247	stageNREM	LF	105-10-5	4.76409	0.498804	0.000240945	1.30435e-07	0.918154	118.152	105.677
248	stageNREM	LF	109-10-10	3.47622	0.487294	0.000248755	1.02985e-07	0.51449	83.7021	68.8435
249	stageNREM	LF	44-6-5	1.65168	0.511376	0.000437481	8.99475e-08	0.322757	41.6323	10.877
250	stageNREM	LF	44-6-6	1.02678	0.513094	0.000401698	7.65005e-08	0.125007	26.3743	8.31454
251	stageNREM	LF	44-6-7	1.47344	0.506456	0.000368066	8.24661e-08	0.212737	36.7681	13.0469
252	stageNREM	LF	45-6-9	3.13629	0.463571	0.000579399	1.62903e-07	1.39563	73.245	11.4018
253	stageNREM	LF	47-6-11	2.09256	0.49824	0.000291253	8.84136e-08	0.3002	51.7245	32.4461
254	stageNREM	LF	48-6-1	1.3833	0.493122	0.000649412	9.20836e-08	0.35417	34.489	4.82011
255	stageNREM	LF	49-6-4	1.40861	0.506483	0.000501298	8.66822e-08	0.274738	35.4485	7.65702
256	stageNREM	LF	54-6-15	1.57478	0.477952	0.000315435	8.06354e-08	0.185814	37.2314	19.2393
257	stageNREM	LF	63-8-2	0.393365	0.525587	0.000164798	6.91519e-08	0.0169397	10.3546	18.0923
258	stageNREM	LF	64-8-3	1.61951	0.501217	0.000362517	8.39277e-08	0.234231	40.283	17.0055
259	stageNREM	LF	64-8-4	2.5032	0.511843	0.00035073	1.04925e-07	0.54301	64.6534	27.5039
260	stageNREM	LF	65-8-6	3.81795	0.466536	0.000302272	1.17948e-07	0.73453	88.9763	49.3966
261	stageNREM	LF	66-8-10	0.933874	0.536211	0.000457588	7.62814e-08	0.121786	24.5797	6.61262
262	stageNREM	LF	73-9-3	2.16635	0.498731	0.000425782	1.01304e-07	0.489764	54.0525	16.2579
263	stageNREM	LF	74-9-4	2.89674	0.496636	0.00030454	1.07586e-07	0.582144	72.8761	42.4466
264	stageNREM	LF	76-9-6	1.33293	0.56309	0.000126519	7.4529e-08	0.0960151	36.7447	105.91
265	stageNREM	LF	89-10-4	0.819716	0.548845	0.00036972	7.37976e-08	0.0852583	22.8066	8.58141
266	stageNREM	LF	92-10-4	2.22114	0.554511	0.000202161	8.73984e-08	0.285271	60.6691	72.5803
267	stageNREM	LF	93-10-7	1.34336	0.52034	0.000329419	7.89058e-08	0.160379	34.723	17.4863
268	stageNREM	LF	94-10-9	2.30439	0.503193	0.000383625	1.00972e-07	0.484879	58.1409	22.2595
269	stageNREM	VLF	0-6-5	3.01197	0.249187	0.000195264	7.97372e-08	0.172605	37.1486	47.8235
270	stageNREM	VLF	0-6-7	4.88454	0.214268	0.000155642	8.47568e-08	0.246423	51.3733	99.3886
271	stageNREM	VLF	0-6-8	1.92432	0.215646	0.000125268	7.31885e-08	0.0763014	20.4616	61.1739
272	stageNREM	VLF	105-10-5	5.63269	0.214723	0.000240945	9.94701e-08	0.462795	60.1387	54.7872
273	stageNREM	VLF	109-10-10	6.30026	0.215141	0.000248755	1.00123e-07	0.472399	66.9753	56.7067
274	stageNREM	VLF	44-6-5	1.9607	0.222771	0.000437481	7.69902e-08	0.132209	21.5284	5.62316
275	stageNREM	VLF	44-6-6	1.99492	0.208652	0.000401698	7.6219e-08	0.120868	20.8391	6.56951
276	stageNREM	VLF	44-6-7	2.21886	0.223164	0.000368066	7.76138e-08	0.14138	24.3977	8.65622
277	stageNREM	VLF	45-6-9	7.09041	0.213374	0.000579399	1.83445e-07	1.69772	76.2273	12.3826
278	stageNREM	VLF	47-6-11	3.30256	0.208324	0.000291253	8.22425e-08	0.209449	34.1322	21.4069
279	stageNREM	VLF	48-6-1	3.15177	0.210775	0.000649412	9.6056e-08	0.412588	33.5909	4.69497
280	stageNREM	VLF	49-6-4	2.07715	0.209665	0.000501298	7.83219e-08	0.151792	21.6388	4.67338
281	stageNREM	VLF	54-6-15	3.8485	0.205969	0.000315435	8.70444e-08	0.280065	39.2147	20.2669
282	stageNREM	VLF	63-8-2	0.666865	0.211909	0.000164798	6.94872e-08	0.0218709	7.07785	12.3666
283	stageNREM	VLF	64-8-3	2.36206	0.224232	0.000362517	7.82658e-08	0.150967	26.2841	11.0938
284	stageNREM	VLF	64-8-4	3.92999	0.216136	0.00035073	9.0954e-08	0.337558	42.8608	18.2295
285	stageNREM	VLF	65-8-6	9.05524	0.203857	0.000302272	1.36118e-07	1.00174	92.2184	55.1932
286	stageNREM	VLF	66-8-10	0.911065	0.212199	0.000457588	7.07523e-08	0.0404753	9.48936	2.55238
287	stageNREM	VLF	73-9-3	4.01324	0.212522	0.000425782	9.52321e-08	0.400473	42.6709	12.8338
288	stageNREM	VLF	74-9-4	5.70885	0.213606	0.00030454	1.06154e-07	0.561085	61.7761	36.7355
289	stageNREM	VLF	76-9-6	1.58987	0.234521	0.000126519	7.21313e-08	0.0607548	18.2532	52.6015
290	stageNREM	VLF	89-10-4	1.80293	0.204879	0.00036972	7.46513e-08	0.0978137	18.7264	7.04638
291	stageNREM	VLF	92-10-4	3.034	0.206776	0.000202161	7.85717e-08	0.155466	30.9009	36.9582
292	stageNREM	VLF	93-10-7	2.33489	0.20967	0.000329419	7.69724e-08	0.131947	24.3193	12.2462
293	stageNREM	VLF	94-10-9	2.47878	0.230618	0.000383625	8.00013e-08	0.17649	28.6595	10.9676
294	stageREM	card-v1e-03	0-6-5	0.020843	12.7265	0.000145487	6.88144e-08	0.0119762	5.25506	12.9823
295	stageREM	card-v1e-03	0-6-7	0.0219476	12.086	0.000115966	6.84823e-08	0.00709299	2.63199	9.66806
296	stageREM	card-v1e-03	0-6-8	0.0216137	12.2727	9.3335e-05	6.84446e-08	0.00653889	2.63913	14.962
297	stageREM	card-v1e-03	105-10-5	0.0320313	8.28122	0.000179523	6.87948e-08	0.0116876	2.72992	4.77225
298	stageREM	card-v1e-03	109-10-10	0.0310724	8.53678	0.000185342	6.87814e-08	0.0114911	2.70507	4.32992
299	stageREM	card-v1e-03	45-6-9	0.0273681	9.69223	0.000431698	6.88775e-08	0.0129038	2.75414	0.833648
300	stageREM	card-v1e-03	48-6-1	0.0248256	10.6849	0.000483864	6.88416e-08	0.0123772	2.86276	0.822032
301	stageREM	card-v1e-03	49-6-4	0.0248915	10.6566	0.000373507	6.88273e-08	0.0121668	2.76489	1.19091
302	stageREM	card-v1e-03	54-6-15	0.0313064	8.47296	0.000235025	6.88864e-08	0.0130349	2.71487	2.73978
303	stageREM	card-v1e-03	63-8-2	0.0275749	9.61955	0.000122787	6.85964e-08	0.00877081	2.66958	8.82741
304	stageREM	card-v1e-03	73-9-3	0.0364359	7.28013	0.000317242	6.91577e-08	0.017025	2.77947	1.66302
305	stageREM	card-v1e-03	74-9-4	0.0370237	7.16455	0.000226907	6.90185e-08	0.0149783	2.7904	3.19401
306	stageREM	card-v1e-03	76-9-6	0.018185	14.5866	9.42671e-05	6.86312e-08	0.00928196	5.13226	27.9867
307	stageREM	card-v1e-03	89-10-4	0.0221987	11.9493	0.000275471	6.87342e-08	0.0107963	2.75108	1.99683
308	stageREM	card-v1e-03	92-10-4	0.0274882	9.64988	0.000150626	6.86416e-08	0.00943571	2.66909	6.13222
309	stageREM	card-v1e-03	93-10-7	0.0241464	10.9854	0.000245444	6.8761e-08	0.0111908	2.76999	2.79119
310	stageREM	card-v5e-03	0-6-5	0.104215	12.7265	0.000145487	7.94203e-08	0.167946	13.4105	33.2118
311	stageREM	card-v5e-03	0-6-7	0.109738	12.086	0.000115966	7.4609e-08	0.0971911	6.61975	24.3775
312	stageREM	card-v5e-03	0-6-8	0.108069	12.2727	9.3335e-05	7.37028e-08	0.0838643	6.63761	37.7235
313	stageREM	card-v5e-03	105-10-5	0.160157	8.28122	0.000179523	7.99295e-08	0.175434	6.87028	12.0585
314	stageREM	card-v5e-03	109-10-10	0.155362	8.53678	0.000185342	7.99282e-08	0.175415	6.80726	10.9382
315	stageREM	card-v5e-03	45-6-9	0.136841	9.69223	0.000431698	8.80265e-08	0.294507	13.7919	4.18861
316	stageREM	card-v5e-03	48-6-1	0.124128	10.6849	0.000483864	8.71803e-08	0.282064	14.3345	4.12996
317	stageREM	card-v5e-03	49-6-4	0.124457	10.6566	0.000373507	8.68542e-08	0.277268	13.8439	5.982
318	stageREM	card-v5e-03	54-6-15	0.156532	8.47296	0.000235025	8.81253e-08	0.29596	13.5979	13.7755
319	stageREM	card-v5e-03	63-8-2	0.137875	9.61955	0.000122787	7.61592e-08	0.119989	6.71649	22.2787
320	stageREM	card-v5e-03	73-9-3	0.182179	7.28013	0.000317242	9.47096e-08	0.392789	13.9261	8.37127
321	stageREM	card-v5e-03	74-9-4	0.185119	7.16455	0.000226907	8.41254e-08	0.237138	7.02481	8.07893
322	stageREM	card-v5e-03	76-9-6	0.0909252	14.5866	9.42671e-05	7.30444e-08	0.0741827	6.57924	35.952
323	stageREM	card-v5e-03	89-10-4	0.110993	11.9493	0.000275471	8.46224e-08	0.244446	13.7725	10.0231
324	stageREM	card-v5e-03	92-10-4	0.137441	9.64988	0.000150626	7.73312e-08	0.137224	6.71523	15.4789
325	stageREM	card-v5e-03	93-10-7	0.120732	10.9854	0.000245444	8.52145e-08	0.253154	13.8689	14.0187
326	stageREM	card-v1e-02	0-6-5	0.20843	12.7265	0.000145487	9.84956e-08	0.448464	13.4952	33.5266
327	stageREM	card-v1e-02	0-6-7	0.219476	12.086	0.000115966	8.64097e-08	0.270731	6.63773	24.521
328	stageREM	card-v1e-02	0-6-8	0.216137	12.2727	9.3335e-05	8.28401e-08	0.218237	6.65551	37.9425
329	stageREM	card-v1e-02	105-10-5	0.320313	8.28122	0.000179523	1.0328e-07	0.518828	6.89428	12.1619
330	stageREM	card-v1e-02	109-10-10	0.310724	8.53678	0.000185342	1.03878e-07	0.527617	6.83044	11.0287
331	stageREM	card-v1e-02	45-6-9	0.273681	9.69223	0.000431698	1.476e-07	1.17058	27.6369	8.42851
332	stageREM	card-v1e-02	48-6-1	0.248256	10.6849	0.000483864	1.44236e-07	1.12112	28.7211	8.30978
333	stageREM	card-v1e-02	49-6-4	0.248915	10.6566	0.000373507	1.42936e-07	1.10199	27.7364	12.0331
334	stageREM	card-v1e-02	54-6-15	0.313064	8.47296	0.000235025	1.25352e-07	0.843412	13.6943	13.942
335	stageREM	card-v1e-02	63-8-2	0.275749	9.61955	0.000122787	9.02967e-08	0.327893	6.73752	22.4364
336	stageREM	card-v1e-02	73-9-3	0.364359	7.28013	0.000317242	1.4662e-07	1.15617	14.0308	8.48508
337	stageREM	card-v1e-02	74-9-4	0.370237	7.16455	0.000226907	1.17602e-07	0.729439	7.05228	8.1588
338	stageREM	card-v1e-02	76-9-6	0.18185	14.5866	9.42671e-05	8.15694e-08	0.19955	6.59535	36.1331
339	stageREM	card-v1e-02	89-10-4	0.221987	11.9493	0.000275471	1.17358e-07	0.725854	13.8614	10.1222
340	stageREM	card-v1e-02	92-10-4	0.274882	9.64988	0.000150626	9.50624e-08	0.397976	6.7362	15.5915
341	stageREM	card-v1e-02	93-10-7	0.241464	10.9854	0.000245444	1.18255e-07	0.739039	13.9605	14.1681
342	stageREM	LF	0-6-5	0.893779	0.640456	0.000145487	7.22624e-08	0.0626819	29.6283	73.1765
343	stageREM	LF	0-6-7	0.99559	0.607799	0.000115966	7.24481e-08	0.0654129	30.7704	112.998
344	stageREM	LF	0-6-8	1.08483	0.583679	9.3335e-05	7.27524e-08	0.0698881	32.2858	182.997
345	stageREM	LF	105-10-5	2.31806	0.585425	0.000179523	8.47315e-08	0.246051	71.5694	125.045
346	stageREM	LF	109-10-10	1.69143	0.571915	0.000185342	8.053e-08	0.184264	50.5553	80.898
347	stageREM	LF	44-6-5	0.803657	0.600179	0.000325958	7.36165e-08	0.0825951	25.0427	12.6567
348	stageREM	LF	44-6-6	0.499599	0.602195	0.000299296	7.04299e-08	0.0357342	15.8322	9.64272
349	stageREM	LF	44-6-7	0.716934	0.594405	0.000274239	7.19549e-08	0.0581602	21.8715	14.8179
350	stageREM	LF	45-6-9	1.52603	0.544073	0.000431698	8.96221e-08	0.317973	44.1793	13.3692
351	stageREM	LF	47-6-11	1.01818	0.584762	0.000217006	7.39836e-08	0.0879943	31.5866	39.1608
352	stageREM	LF	48-6-1	0.673073	0.578756	0.000483864	7.39717e-08	0.087819	21.5428	6.18251
353	stageREM	LF	49-6-4	0.685388	0.594437	0.000373507	7.28211e-08	0.0708986	21.7612	9.3682
354	stageREM	LF	54-6-15	0.766239	0.560952	0.000235025	7.17791e-08	0.0555751	22.5409	22.7326
355	stageREM	LF	63-8-2	0.1914	0.616859	0.000122787	6.84993e-08	0.00734203	6.08813	20.1173
356	stageREM	LF	64-8-3	0.788008	0.588256	0.000270104	7.25591e-08	0.0670458	24.8998	21.194
357	stageREM	LF	64-8-4	1.21799	0.600728	0.000261322	7.76842e-08	0.142415	38.9863	32.236
358	stageREM	LF	65-8-6	1.8577	0.547552	0.000225217	8.41423e-08	0.237386	53.4231	57.3117
359	stageREM	LF	66-8-10	0.454395	0.629327	0.00034094	7.03574e-08	0.034668	15.3285	8.45871
360	stageREM	LF	73-9-3	1.05408	0.585339	0.000317242	7.65641e-08	0.125943	33.1256	19.8051
361	stageREM	LF	74-9-4	1.40947	0.58288	0.000226907	7.8907e-08	0.160396	44.2838	50.6584
362	stageREM	LF	76-9-6	0.648566	0.660875	9.42671e-05	7.0332e-08	0.0342935	21.6665	118.12
363	stageREM	LF	89-10-4	0.39885	0.644156	0.000275471	6.97429e-08	0.0256314	13.654	9.90549
364	stageREM	LF	92-10-4	1.08074	0.650806	0.000150626	7.39181e-08	0.0870307	36.2674	83.2901
365	stageREM	LF	93-10-7	0.65364	0.6107	0.000245444	7.12795e-08	0.0482275	21.3605	21.5128
366	stageREM	LF	94-10-9	1.12125	0.590575	0.000285831	7.67868e-08	0.129217	35.9453	27.7518
367	stageREM	VLF	0-6-5	1.95991	0.21244	0.000145487	7.37103e-08	0.0839753	21.5521	53.2315
368	stageREM	VLF	0-6-7	3.17841	0.18267	0.000115966	7.64391e-08	0.124104	29.5247	108.416
369	stageREM	VLF	0-6-8	1.25217	0.183845	9.3335e-05	7.07312e-08	0.0401652	11.7373	66.5092
370	stageREM	VLF	105-10-5	3.66523	0.183058	0.000179523	7.9524e-08	0.16947	35.3842	61.817
371	stageREM	VLF	109-10-10	4.09962	0.183415	0.000185342	8.14995e-08	0.198522	39.2954	62.8641
372	stageREM	VLF	44-6-5	1.27584	0.189919	0.000325958	7.14871e-08	0.0512816	12.5803	6.35697
373	stageREM	VLF	44-6-6	1.29811	0.177883	0.000299296	7.14077e-08	0.0501137	12.1519	7.40075
374	stageREM	VLF	44-6-7	1.44382	0.190255	0.000274239	7.18138e-08	0.0560854	14.0985	9.55048
375	stageREM	VLF	45-6-9	4.61378	0.181908	0.000431698	9.60721e-08	0.412825	44.6591	13.5381
376	stageREM	VLF	47-6-11	2.149	0.177603	0.000217006	7.38938e-08	0.086674	20.2479	25.0985
377	stageREM	VLF	48-6-1	2.05088	0.179693	0.000483864	7.63671e-08	0.123045	20.3813	5.84878
378	stageREM	VLF	49-6-4	1.35161	0.178746	0.000373507	7.19188e-08	0.0576294	12.9043	5.55453
379	stageREM	VLF	54-6-15	2.50424	0.175595	0.000235025	7.52623e-08	0.106798	23.0617	23.2566
380	stageREM	VLF	63-8-2	0.433934	0.18066	0.000122787	6.89033e-08	0.0132842	4.04265	13.358
381	stageREM	VLF	64-8-3	1.53701	0.191165	0.000270104	7.22394e-08	0.0623438	15.7828	13.4316
382	stageREM	VLF	64-8-4	2.55727	0.184263	0.000261322	7.61017e-08	0.119143	25.1069	20.7552
383	stageREM	VLF	65-8-6	5.89231	0.173795	0.000225217	9.23752e-08	0.358459	53.7839	59.0081
384	stageREM	VLF	66-8-10	0.592837	0.180907	0.00034094	6.94088e-08	0.0207177	5.74891	3.17201
385	stageREM	VLF	73-9-3	2.61144	0.181182	0.000317242	7.70288e-08	0.132776	25.4025	15.1852
386	stageREM	VLF	74-9-4	3.71479	0.182107	0.000226907	8.09558e-08	0.190526	36.4639	41.7049
387	stageREM	VLF	76-9-6	1.03454	0.199937	9.42671e-05	7.03841e-08	0.0350608	10.4561	57.0013
388	stageREM	VLF	89-10-4	1.17318	0.174667	0.000275471	7.09593e-08	0.0435194	10.8907	7.90052
389	stageREM	VLF	92-10-4	1.97424	0.176284	0.000150626	7.28223e-08	0.0709166	17.945	41.2028
390	stageREM	VLF	93-10-7	1.51933	0.178751	0.000245444	7.19627e-08	0.0582748	14.5329	14.6349
391	stageREM	VLF	94-10-9	1.61296	0.196609	0.000285831	7.31724e-08	0.0760652	17.2144	13.2888
392	stageAwakening	card-v1e-03	0-6-5	0.0207715	12.7703	0.000218344	6.88293e-08	0.0121956	4.95555	5.03556
393	stageAwakening	card-v1e-03	0-6-7	0.0215191	12.3266	0.000164594	6.85259e-08	0.00773415	2.52601	4.34174
394	stageAwakening	card-v1e-03	0-6-8	0.0220875	12.0094	0.000131626	6.84857e-08	0.00714233	2.5393	6.83372
395	stageAwakening	card-v1e-03	105-10-5	0.0302149	8.77906	0.000255664	6.87952e-08	0.0116945	2.51104	1.89436
396	stageAwakening	card-v1e-03	109-10-10	0.0290683	9.12533	0.000271662	6.87702e-08	0.0113272	2.4785	1.60378
397	stageAwakening	card-v1e-03	45-6-9	0.0276423	9.59611	0.000647336	6.86415e-08	0.00943414	2.50895	0.289988
398	stageAwakening	card-v1e-03	48-6-1	0.0270891	9.79205	0.000839062	6.85841e-08	0.00859022	2.48016	0.201281
399	stageAwakening	card-v1e-03	49-6-4	0.0302196	8.7777	0.000566805	6.87254e-08	0.0106678	2.47324	0.388685
400	stageAwakening	card-v1e-03	54-6-15	0.0299018	8.87098	0.000333243	6.88264e-08	0.0121525	2.50661	1.11074
401	stageAwakening	card-v1e-03	63-8-2	0.0267062	9.93246	0.000183522	6.86495e-08	0.00955161	2.53056	3.40548
402	stageAwakening	card-v1e-03	73-9-3	0.0346709	7.65076	0.000507751	6.88809e-08	0.0129545	2.47819	0.49144
403	stageAwakening	card-v1e-03	74-9-4	0.035348	7.50419	0.000367267	6.89653e-08	0.014196	2.5	0.927776
404	stageAwakening	card-v1e-03	76-9-6	0.0193039	13.7412	0.000131446	6.8688e-08	0.010118	4.99689	13.5616
405	stageAwakening	card-v1e-03	89-10-4	0.0231283	11.469	0.000451108	6.85793e-08	0.00851877	2.48425	0.567504
406	stageAwakening	card-v1e-03	92-10-4	0.0273613	9.69463	0.000210885	6.86975e-08	0.0102569	2.53692	2.7781
407	stageAwakening	card-v1e-03	93-10-7	0.0233549	11.3577	0.00037579	6.86339e-08	0.00932274	2.49606	0.932549
408	stageAwakening	card-v5e-03	0-6-5	0.103857	12.7703	0.000218344	8.06898e-08	0.186615	12.6453	12.8815
409	stageAwakening	card-v5e-03	0-6-7	0.107596	12.3266	0.000164594	7.95052e-08	0.169195	12.644	21.7855
410	stageAwakening	card-v5e-03	0-6-8	0.110437	12.0094	0.000131626	7.49721e-08	0.10253	6.3864	17.2301
411	stageAwakening	card-v5e-03	105-10-5	0.151074	8.77906	0.000255664	8.59661e-08	0.264207	12.5746	9.5216
412	stageAwakening	card-v5e-03	109-10-10	0.145342	9.12533	0.000271662	8.5392e-08	0.255764	12.4107	8.05901
413	stageAwakening	card-v5e-03	45-6-9	0.138211	9.59611	0.000647336	8.22064e-08	0.208917	12.5625	1.45682
414	stageAwakening	card-v5e-03	48-6-1	0.135446	9.79205	0.000839062	8.07989e-08	0.18822	12.4178	1.01167
415	stageAwakening	card-v5e-03	49-6-4	0.151098	8.7777	0.000566805	8.42392e-08	0.238812	12.385	1.95401
416	stageAwakening	card-v5e-03	54-6-15	0.149509	8.87098	0.000333243	8.67597e-08	0.275878	12.5522	5.58261
417	stageAwakening	card-v5e-03	63-8-2	0.133531	9.93246	0.000183522	8.24244e-08	0.212123	12.6702	17.1001
418	stageAwakening	card-v5e-03	73-9-3	0.173354	7.65076	0.000507751	8.79885e-08	0.293948	12.4127	2.47266
419	stageAwakening	card-v5e-03	74-9-4	0.17674	7.50419	0.000367267	9.00524e-08	0.3243	12.5225	4.6679
420	stageAwakening	card-v5e-03	76-9-6	0.0965192	13.7412	0.000131446	7.75335e-08	0.140198	12.7499	34.679
421	stageAwakening	card-v5e-03	89-10-4	0.115641	11.469	0.000451108	8.08002e-08	0.188238	12.4358	2.8485
422	stageAwakening	card-v5e-03	92-10-4	0.136807	9.69463	0.000210885	8.36003e-08	0.229416	12.7026	13.9552
423	stageAwakening	card-v5e-03	93-10-7	0.116774	11.3577	0.00037579	8.2157e-08	0.208192	12.4952	4.68274
424	stageAwakening	card-v1e-02	0-6-5	0.207715	12.7703	0.000218344	1.05344e-07	0.549176	12.724	13.0028
425	stageAwakening	card-v1e-02	0-6-7	0.215191	12.3266	0.000164594	1.00127e-07	0.472452	12.7234	21.9906
426	stageAwakening	card-v1e-02	0-6-8	0.220875	12.0094	0.000131626	8.83766e-08	0.299656	6.40346	17.3306
427	stageAwakening	card-v1e-02	105-10-5	0.302149	8.77906	0.000255664	1.20668e-07	0.774528	12.6607	9.63252
428	stageAwakening	card-v1e-02	109-10-10	0.290683	9.12533	0.000271662	1.19457e-07	0.756723	12.4944	8.1502
429	stageAwakening	card-v1e-02	45-6-9	0.276423	9.59611	0.000647336	1.24303e-07	0.827992	25.1694	2.93093
430	stageAwakening	card-v1e-02	48-6-1	0.270892	9.79205	0.000839062	1.18674e-07	0.745204	24.8781	2.0366
431	stageAwakening	card-v1e-02	49-6-4	0.302196	8.7777	0.000566805	1.32412e-07	0.947232	24.8174	3.93466
432	stageAwakening	card-v1e-02	54-6-15	0.299018	8.87098	0.000333243	1.23523e-07	0.816519	12.6378	5.64726
433	stageAwakening	card-v1e-02	63-8-2	0.267062	9.93246	0.000183522	1.08447e-07	0.594812	12.7542	17.2774
434	stageAwakening	card-v1e-02	73-9-3	0.346709	7.65076	0.000507751	1.47377e-07	1.16731	24.8798	4.98429
435	stageAwakening	card-v1e-02	74-9-4	0.35348	7.50419	0.000367267	1.33258e-07	0.959671	12.6124	4.72833
436	stageAwakening	card-v1e-02	76-9-6	0.193039	13.7412	0.000131446	9.33765e-08	0.373183	12.8282	34.9888
437	stageAwakening	card-v1e-02	89-10-4	0.231283	11.469	0.000451108	1.18741e-07	0.746189	24.9081	5.72461
438	stageAwakening	card-v1e-02	92-10-4	0.273614	9.69463	0.000210885	1.12674e-07	0.656971	12.7873	14.1069
439	stageAwakening	card-v1e-02	93-10-7	0.233549	11.3577	0.00037579	1.24166e-07	0.825976	25.0275	9.41577
440	stageAwakening	LF	0-6-5	1.07401	0.581555	0.000218344	7.40401e-08	0.0888256	30.487	30.9736
441	stageAwakening	LF	0-6-7	1.2052	0.572172	0.000164594	7.41786e-08	0.090862	33.6549	57.8361
442	stageAwakening	LF	0-6-8	1.36612	0.569521	0.000131626	7.49613e-08	0.102372	38.1723	102.714
443	stageAwakening	LF	105-10-5	2.16673	0.544467	0.000255664	8.94035e-08	0.314757	57.2369	43.1761
444	stageAwakening	LF	109-10-10	1.67485	0.548491	0.000271662	8.22387e-08	0.209393	43.99	28.458
445	stageAwakening	LF	44-6-5	0.725291	0.570927	0.000446121	7.38766e-08	0.0864208	20.2402	4.99522
446	stageAwakening	LF	44-6-6	0.489203	0.560811	0.000467045	7.10489e-08	0.0448373	13.3862	3.02123
447	stageAwakening	LF	44-6-7	0.648164	0.575318	0.000355112	7.18916e-08	0.05723	18.3002	6.87202
448	stageAwakening	LF	45-6-9	0.940229	0.558525	0.000647336	8.26687e-08	0.215716	25.4532	2.94053
449	stageAwakening	LF	47-6-11	1.10119	0.574038	0.000332498	7.66445e-08	0.127125	30.8081	14.8247
450	stageAwakening	LF	48-6-1	0.539848	0.588202	0.000839062	7.48934e-08	0.101373	15.2135	1.23378
451	stageAwakening	LF	49-6-4	0.620241	0.568999	0.000566805	7.36695e-08	0.0833751	16.8608	2.64786
452	stageAwakening	LF	54-6-15	0.816078	0.575794	0.000333243	7.32519e-08	0.0772337	22.7531	10.0764
453	stageAwakening	LF	63-8-2	0.272654	0.574431	0.000183522	6.87505e-08	0.0110371	7.65595	10.2965
454	stageAwakening	LF	64-8-3	0.864872	0.562089	0.000418228	7.49107e-08	0.101628	23.3117	7.08236
455	stageAwakening	LF	64-8-4	1.0216	0.56679	0.000410847	7.76251e-08	0.141545	27.7791	7.81244
456	stageAwakening	LF	65-8-6	1.54184	0.539083	0.000337978	8.32433e-08	0.224167	40.5781	17.4024
457	stageAwakening	LF	66-8-10	0.549247	0.550316	0.000508778	7.172e-08	0.0547059	14.6173	3.22311
458	stageAwakening	LF	73-9-3	0.925624	0.576856	0.000507751	7.84016e-08	0.152964	25.5607	5.06503
459	stageAwakening	LF	74-9-4	1.23885	0.568987	0.000367267	7.9874e-08	0.174617	34.042	12.6255
460	stageAwakening	LF	76-9-6	0.941357	0.587112	0.000131446	7.19453e-08	0.0580195	27.2018	73.8126
461	stageAwakening	LF	89-10-4	0.399347	0.589778	0.000451108	7.02259e-08	0.0327344	11.3031	2.58073
462	stageAwakening	LF	92-10-4	1.26816	0.585872	0.000210885	7.59055e-08	0.116258	36.4153	39.8636
463	stageAwakening	LF	93-10-7	0.759956	0.584221	0.00037579	7.32014e-08	0.0764907	21.4095	7.99511
464	stageAwakening	LF	94-10-9	1.00962	0.593077	0.000453191	7.88206e-08	0.159126	29.0789	7.81754
465	stageAwakening	VLF	0-6-5	1.45902	0.212999	0.000218344	7.19113e-08	0.0575188	15.1689	15.409
466	stageAwakening	VLF	0-6-7	2.03577	0.204168	0.000164594	7.36323e-08	0.0828282	20.2857	34.8587
467	stageAwakening	VLF	0-6-8	1.05535	0.198828	0.000131626	7.03977e-08	0.0352609	10.2941	27.6915
468	stageAwakening	VLF	105-10-5	2.10925	0.202992	0.000255664	7.45851e-08	0.0968391	20.7709	15.6617
469	stageAwakening	VLF	109-10-10	1.89121	0.217268	0.000271662	7.39606e-08	0.0876557	19.6751	12.7247
470	stageAwakening	VLF	44-6-5	0.990841	0.206049	0.000446121	7.10492e-08	0.0448411	9.97943	2.46268
471	stageAwakening	VLF	44-6-6	0.787756	0.215126	0.000467045	7.03426e-08	0.0344498	8.26902	1.86623
472	stageAwakening	VLF	44-6-7	0.767785	0.210961	0.000355112	6.99957e-08	0.0293482	7.94899	2.98469
473	stageAwakening	VLF	45-6-9	1.49294	0.217067	0.000647336	7.61956e-08	0.120524	15.7077	1.81453
474	stageAwakening	VLF	47-6-11	1.37342	0.208992	0.000332498	7.2088e-08	0.0601176	13.9891	6.73039
475	stageAwakening	VLF	48-6-1	0.90524	0.20707	0.000839062	7.21869e-08	0.0615723	8.9811	0.72832
476	stageAwakening	VLF	49-6-4	0.822429	0.211475	0.000566805	7.07117e-08	0.0398778	8.30947	1.30483
477	stageAwakening	VLF	54-6-15	1.31353	0.198788	0.000333243	7.17529e-08	0.0551898	12.644	5.59916
478	stageAwakening	VLF	63-8-2	0.395194	0.207878	0.000183522	6.88231e-08	0.0121043	4.01595	5.40091
479	stageAwakening	VLF	64-8-3	1.11688	0.211359	0.000418228	7.14154e-08	0.0502269	11.32	3.43872
480	stageAwakening	VLF	64-8-4	1.32311	0.198881	0.000410847	7.22015e-08	0.0617864	12.6242	3.54989
481	stageAwakening	VLF	65-8-6	2.883	0.201956	0.000337978	8.02607e-08	0.180305	28.426	12.1904
482	stageAwakening	VLF	66-8-10	0.51681	0.206155	0.000508778	6.93267e-08	0.0195099	5.1525	1.13598
483	stageAwakening	VLF	73-9-3	1.18337	0.204224	0.000507751	7.21332e-08	0.0607818	11.5691	2.29219
484	stageAwakening	VLF	74-9-4	1.9552	0.218035	0.000367267	7.5469e-08	0.109838	20.5881	7.63492
485	stageAwakening	VLF	76-9-6	0.975035	0.216637	0.000131446	7.02312e-08	0.032812	10.396	28.2053
486	stageAwakening	VLF	89-10-4	0.658826	0.21195	0.000451108	6.97785e-08	0.0261546	6.70165	1.53009
487	stageAwakening	VLF	92-10-4	1.46653	0.21308	0.000210885	7.19219e-08	0.0576752	15.3154	16.7624
488	stageAwakening	VLF	93-10-7	1.08031	0.188587	0.00037579	7.07538e-08	0.0404971	9.82427	3.668
489	stageAwakening	VLF	94-10-9	0.854226	0.209886	0.000453191	7.04698e-08	0.0363203	8.70665	2.3401
