# Supplementary material for: Sleep cycle-dependent vascular dynamics in male mice and the predicted effects on perivascular cerebrospinal fluid flow and solute transport
Source: Nat Commun. 2023 Feb 20;14:953. doi: 10.1038/s41467-023-36643-5 (PMC9941497; doi:10.1038/s41467-023-36643-5)
Supplement: Supplementary file 6 — Source Data [file 41467_2023_36643_MOESM6_ESM.zip › SourceData_final/Figure_4b.xls]

## Sheet: Sheet1
	stage	frequency band name	vessel id	Oscillation amplitude (pc)	Oscillation frequency (Hz)	Effective diffusion coefficient	Enhancement factor R	Peak velocity (um/s)	Peak pressure (Pa)
0	baseline	card-v1e-03	0-6-5	0.0265971	9.9732	6.84225e-08	0.00621375	9.68482	6.17924
1	baseline	card-v1e-03	0-6-7	0.0275545	9.62669	6.83924e-08	0.0057713	9.68468	10.8866
2	baseline	card-v1e-03	0-6-8	0.0282822	9.37898	6.83569e-08	0.00524917	9.68467	17.0268
3	baseline	card-v1e-03	105-10-5	0.038689	6.85616	6.8593e-08	0.00872038	9.68524	4.50151
4	baseline	card-v1e-03	109-10-10	0.0372209	7.1266	6.85799e-08	0.00852774	9.6852	3.98705
5	baseline	card-v1e-03	45-6-9	0.0353949	7.49425	6.84445e-08	0.00653667	9.68487	0.702655
6	baseline	card-v1e-03	48-6-1	0.0346866	7.64728	6.84063e-08	0.00597578	9.68693	0.412674
7	baseline	card-v1e-03	49-6-4	0.038695	6.8551	6.85108e-08	0.0075111	9.68562	0.91283
8	baseline	card-v1e-03	54-6-15	0.0382881	6.92795	6.85934e-08	0.00872633	9.68521	2.64932
9	baseline	card-v1e-03	63-8-2	0.0341963	7.75693	6.84773e-08	0.00701979	9.68471	8.76185
10	baseline	card-v1e-03	73-9-3	0.0443947	5.975	6.84342e-08	0.0063849	9.82762	1.1535
11	baseline	card-v1e-03	74-9-4	0.0452618	5.86053	6.85179e-08	0.00761612	9.82728	2.21039
12	baseline	card-v1e-03	76-9-6	0.0247178	10.7315	6.83274e-08	0.00481527	9.6846	17.0733
13	baseline	card-v1e-03	89-10-4	0.0296149	8.95691	6.84135e-08	0.00608147	9.68475	1.44782
14	baseline	card-v1e-03	92-10-4	0.0350352	7.5712	6.8517e-08	0.00760323	9.68496	6.62545
15	baseline	card-v1e-03	93-10-7	0.029905	8.87002	6.84443e-08	0.00653354	9.68578	2.07369
16	baseline	card-v5e-03	0-6-5	0.132986	9.9732	7.76259e-08	0.141557	48.4342	30.9181
17	baseline	card-v5e-03	0-6-7	0.137772	9.62669	7.43712e-08	0.0936936	49.1383	55.2468
18	baseline	card-v5e-03	0-6-8	0.141411	9.37898	7.33993e-08	0.0794015	49.1384	86.4072
19	baseline	card-v5e-03	105-10-5	0.193445	6.85616	7.8343e-08	0.152102	49.1428	22.8473
20	baseline	card-v5e-03	109-10-10	0.186104	7.1266	7.8112e-08	0.148706	49.1424	20.2358
21	baseline	card-v5e-03	45-6-9	0.176974	7.49425	7.8176e-08	0.149647	48.4377	3.51666
22	baseline	card-v5e-03	48-6-1	0.173433	7.64728	7.72203e-08	0.135592	48.4477	2.06606
23	baseline	card-v5e-03	49-6-4	0.193475	6.8551	7.98387e-08	0.174098	48.4427	4.56954
24	baseline	card-v5e-03	54-6-15	0.191441	6.92795	8.19034e-08	0.204461	48.4405	13.2607
25	baseline	card-v5e-03	63-8-2	0.170981	7.75693	7.5896e-08	0.116118	49.1394	44.4664
26	baseline	card-v5e-03	73-9-3	0.221973	5.975	7.79145e-08	0.145802	49.1467	5.77148
27	baseline	card-v5e-03	74-9-4	0.226309	5.86053	8.00091e-08	0.176605	49.1451	11.0592
28	baseline	card-v5e-03	76-9-6	0.123589	10.7315	7.2991e-08	0.0733976	49.1375	86.64
29	baseline	card-v5e-03	89-10-4	0.148075	8.95691	7.74037e-08	0.13829	48.4349	7.24476
30	baseline	card-v5e-03	92-10-4	0.175176	7.5712	7.68076e-08	0.129523	49.1408	33.6254
31	baseline	card-v5e-03	93-10-7	0.149525	8.87002	7.81711e-08	0.149576	48.4402	10.3782
32	baseline	card-v1e-02	0-6-5	0.265971	9.9732	9.65989e-08	0.420571	98.2906	62.7443
33	baseline	card-v1e-02	0-6-7	0.275545	9.62669	8.8371e-08	0.299574	98.6332	110.895
34	baseline	card-v1e-02	0-6-8	0.282822	9.37898	8.43081e-08	0.239826	98.6333	173.441
35	baseline	card-v1e-02	105-10-5	0.38689	6.85616	1.02173e-07	0.502543	98.6422	45.8604
36	baseline	card-v1e-02	109-10-10	0.372209	7.1266	1.01443e-07	0.491805	98.6413	40.6186
37	baseline	card-v1e-02	45-6-9	0.353949	7.49425	1.08587e-07	0.596869	96.9089	7.04177
38	baseline	card-v1e-02	48-6-1	0.346866	7.64728	1.04749e-07	0.540427	96.9282	4.13886
39	baseline	card-v1e-02	49-6-4	0.38695	6.8551	9.87887e-08	0.452775	98.3081	9.27332
40	baseline	card-v1e-02	54-6-15	0.382881	6.92795	1.08747e-07	0.599215	98.3036	26.911
41	baseline	card-v1e-02	63-8-2	0.341963	7.75693	9.32722e-08	0.37165	98.6354	89.2555
42	baseline	card-v1e-02	73-9-3	0.443947	5.975	1.07542e-07	0.581498	98.3147	11.5529
43	baseline	card-v1e-02	74-9-4	0.452618	5.86053	1.15935e-07	0.704933	98.3121	22.1366
44	baseline	card-v1e-02	76-9-6	0.247178	10.7315	8.33374e-08	0.22555	98.6316	173.909
45	baseline	card-v1e-02	89-10-4	0.296149	8.95691	1.05497e-07	0.551424	96.8979	14.5037
46	baseline	card-v1e-02	92-10-4	0.350352	7.5712	9.67633e-08	0.42299	98.6383	67.4948
47	baseline	card-v1e-02	93-10-7	0.29905	8.87002	9.6364e-08	0.417118	98.3029	21.0614
48	baseline	LF	0-6-5	1.3161	0.567021	7.24818e-08	0.0659095	27.7812	17.73
49	baseline	LF	0-6-7	1.47686	0.557872	7.20175e-08	0.0590803	30.6719	34.4884
50	baseline	LF	0-6-8	1.67406	0.555287	7.09047e-08	0.0427161	34.6052	60.8466
51	baseline	LF	105-10-5	2.65512	0.53086	8.81954e-08	0.296991	52.4817	24.4081
52	baseline	LF	109-10-10	2.05238	0.534783	8.12634e-08	0.19505	40.8645	16.8302
53	baseline	LF	44-6-5	0.888776	0.556658	7.35389e-08	0.0814548	18.417	2.8141
54	baseline	LF	44-6-6	0.599473	0.546796	7.06453e-08	0.0389009	12.2017	1.70051
55	baseline	LF	44-6-7	0.794264	0.560939	7.11232e-08	0.045929	16.5846	4.00507
56	baseline	LF	45-6-9	1.15216	0.544566	8.31912e-08	0.223401	23.3568	1.69489
57	baseline	LF	47-6-11	1.3494	0.559692	7.66663e-08	0.127446	28.1182	7.70161
58	baseline	LF	48-6-1	0.661534	0.573502	7.48711e-08	0.101046	14.1255	0.601793
59	baseline	LF	49-6-4	0.760048	0.554779	7.38597e-08	0.0861715	15.6971	1.47947
60	baseline	LF	54-6-15	1.00003	0.561404	7.26256e-08	0.0680236	20.8998	5.71769
61	baseline	LF	63-8-2	0.334112	0.560075	6.82652e-08	0.00390032	6.96527	6.30121
62	baseline	LF	64-8-3	1.05982	0.548041	7.54501e-08	0.109561	21.6245	3.73259
63	baseline	LF	64-8-4	1.25188	0.552625	7.75735e-08	0.140787	25.7545	4.63862
64	baseline	LF	65-8-6	1.88938	0.525611	8.27562e-08	0.217003	36.9725	9.84573
65	baseline	LF	66-8-10	0.673051	0.536563	7.19444e-08	0.0580059	13.4455	1.56171
66	baseline	LF	73-9-3	1.13427	0.56244	7.94941e-08	0.169031	23.7507	2.78848
67	baseline	LF	74-9-4	1.5181	0.554767	8.01842e-08	0.179179	31.3545	7.05509
68	baseline	LF	76-9-6	1.15355	0.572439	7.0128e-08	0.0312939	24.5816	43.3446
69	baseline	LF	89-10-4	0.489363	0.575038	6.98266e-08	0.0268625	10.4747	1.56592
70	baseline	LF	92-10-4	1.55402	0.57123	7.40392e-08	0.0888124	33.0478	22.6145
71	baseline	LF	93-10-7	0.931255	0.56962	7.31866e-08	0.0762733	19.7487	4.22884
72	baseline	LF	94-10-9	1.23719	0.578255	8.04922e-08	0.183708	26.6359	3.91449
73	baseline	VLF	0-6-5	2.14816	0.218061	7.00126e-08	0.0295965	17.439	11.1288
74	baseline	VLF	0-6-7	2.99733	0.209021	7.07801e-08	0.0408843	23.3246	26.2271
75	baseline	VLF	0-6-8	1.55383	0.203554	6.865e-08	0.00955866	11.7743	20.7025
76	baseline	VLF	105-10-5	3.10552	0.207817	7.26977e-08	0.0690836	24.0284	11.1713
77	baseline	VLF	109-10-10	2.7845	0.222432	7.25571e-08	0.0670163	23.0592	9.49503
78	baseline	VLF	44-6-5	1.45885	0.210947	7.0369e-08	0.0348389	11.4561	1.7504
79	baseline	VLF	44-6-6	1.15984	0.22024	6.97622e-08	0.0259143	9.50915	1.32525
80	baseline	VLF	44-6-7	1.13044	0.215975	6.9039e-08	0.0152797	9.08841	2.19464
81	baseline	VLF	45-6-9	2.1981	0.222226	7.88528e-08	0.1596	18.1851	1.31958
82	baseline	VLF	47-6-11	2.02214	0.213959	7.11394e-08	0.0461676	16.1082	4.4115
83	baseline	VLF	48-6-1	1.33282	0.211992	7.41103e-08	0.0898569	10.5204	0.448203
84	baseline	VLF	49-6-4	1.21089	0.216501	7.06824e-08	0.0394473	9.75982	0.91982
85	baseline	VLF	54-6-15	1.93396	0.203513	7.05304e-08	0.0372115	14.6526	4.00857
86	baseline	VLF	63-8-2	0.581858	0.212819	6.81542e-08	0.00226795	4.60946	4.16995
87	baseline	VLF	64-8-3	1.64442	0.216383	7.11323e-08	0.0460634	13.248	2.28651
88	baseline	VLF	64-8-4	1.94806	0.203608	7.14784e-08	0.051153	14.7662	2.65931
89	baseline	VLF	65-8-6	4.24475	0.206756	8.04502e-08	0.183091	32.677	8.70245
90	baseline	VLF	66-8-10	0.760918	0.211055	6.89498e-08	0.0139674	5.97931	0.694414
91	baseline	VLF	73-9-3	1.74232	0.209078	7.2358e-08	0.0640884	13.5622	1.59214
92	baseline	VLF	74-9-4	2.87871	0.223217	7.56612e-08	0.112665	23.9241	5.38302
93	baseline	VLF	76-9-6	1.43558	0.221786	6.86233e-08	0.009166	11.8525	20.8969
94	baseline	VLF	89-10-4	0.970013	0.216987	6.91349e-08	0.01669	7.8352	1.17132
95	baseline	VLF	92-10-4	2.15923	0.218145	6.9958e-08	0.0287945	17.5355	11.9978
96	baseline	VLF	93-10-7	1.59058	0.193069	6.97839e-08	0.0262333	11.4329	2.44767
97	baseline	VLF	94-10-9	1.25771	0.214874	7.00805e-08	0.0305956	10.0616	1.47833
98	stageIS	card-v1e-03	0-6-5	0.0252877	10.4896	6.83975e-08	0.0058454	9.68471	7.47901
99	stageIS	card-v1e-03	0-6-7	0.0266278	9.9617	6.83765e-08	0.00553623	9.68464	11.7797
100	stageIS	card-v1e-03	0-6-8	0.0262227	10.1156	6.83345e-08	0.00491958	9.68461	18.1875
101	stageIS	card-v1e-03	105-10-5	0.0388618	6.82568	6.85887e-08	0.00865807	9.6852	4.90465
102	stageIS	card-v1e-03	109-10-10	0.0376985	7.03632	6.85792e-08	0.00851727	9.68514	4.60248
103	stageIS	card-v1e-03	45-6-9	0.0332043	7.98868	6.84276e-08	0.00628851	9.68477	0.848928
104	stageIS	card-v1e-03	48-6-1	0.0301195	8.80685	6.83731e-08	0.00548719	9.68551	0.672278
105	stageIS	card-v1e-03	49-6-4	0.0301995	8.78354	6.84051e-08	0.00595663	9.68524	1.13063
106	stageIS	card-v1e-03	54-6-15	0.0379824	6.98372	6.85915e-08	0.00869806	9.68516	2.86144
107	stageIS	card-v1e-03	63-8-2	0.0334551	7.92877	6.84496e-08	0.00661142	9.68469	10.5123
108	stageIS	card-v1e-03	73-9-3	0.0442057	6.00054	6.84716e-08	0.0069358	9.82722	1.59113
109	stageIS	card-v1e-03	74-9-4	0.0449189	5.90528	6.85267e-08	0.0077448	9.82702	3.11539
110	stageIS	card-v1e-03	76-9-6	0.0220629	12.0228	6.83016e-08	0.00443547	9.68453	17.8296
111	stageIS	card-v1e-03	89-10-4	0.0269324	9.84902	6.83978e-08	0.00584948	9.68463	2.08654
112	stageIS	card-v1e-03	92-10-4	0.03335	7.95377	6.84937e-08	0.00726074	9.68489	6.97633
113	stageIS	card-v1e-03	93-10-7	0.0292955	9.05458	6.84499e-08	0.00661655	9.68538	2.6172
114	stageIS	card-v5e-03	0-6-5	0.126439	10.4896	7.69939e-08	0.132264	48.4331	37.4196
115	stageIS	card-v5e-03	0-6-7	0.133139	9.9617	7.40558e-08	0.0890552	49.138	59.7783
116	stageIS	card-v5e-03	0-6-8	0.131114	10.1156	7.30279e-08	0.0739393	49.1378	92.2953
117	stageIS	card-v5e-03	105-10-5	0.194309	6.82568	7.82343e-08	0.150505	49.1426	24.8934
118	stageIS	card-v5e-03	109-10-10	0.188492	7.03632	7.8086e-08	0.148323	49.1421	23.3593
119	stageIS	card-v5e-03	45-6-9	0.166021	7.98868	7.77542e-08	0.143444	48.4364	4.2484
120	stageIS	card-v5e-03	48-6-1	0.150598	8.80685	7.63927e-08	0.123422	48.4389	3.36453
121	stageIS	card-v5e-03	49-6-4	0.150997	8.78354	7.71892e-08	0.135135	48.4376	5.65815
122	stageIS	card-v5e-03	54-6-15	0.189912	6.98372	8.18522e-08	0.203709	48.4402	14.3222
123	stageIS	card-v5e-03	63-8-2	0.167276	7.92877	7.52601e-08	0.106766	49.1392	53.3496
124	stageIS	card-v5e-03	73-9-3	0.221028	6.00054	7.8855e-08	0.159632	49.1446	7.96072
125	stageIS	card-v5e-03	74-9-4	0.224594	5.90528	8.02286e-08	0.179833	49.1438	15.5866
126	stageIS	card-v5e-03	76-9-6	0.110314	12.0228	7.25899e-08	0.0674992	49.1368	90.4756
127	stageIS	card-v5e-03	89-10-4	0.134662	9.84902	7.70049e-08	0.132425	48.4333	10.4399
128	stageIS	card-v5e-03	92-10-4	0.16675	7.95377	7.63798e-08	0.123233	49.1402	35.4054
129	stageIS	card-v5e-03	93-10-7	0.146477	9.05458	7.83137e-08	0.151671	48.438	13.0974
130	stageIS	card-v1e-02	0-6-5	0.252877	10.4896	9.46219e-08	0.391499	98.2884	75.9383
131	stageIS	card-v1e-02	0-6-7	0.266278	9.9617	8.72733e-08	0.283431	98.6325	119.99
132	stageIS	card-v1e-02	0-6-8	0.262227	10.1156	8.31998e-08	0.223526	98.6322	185.261
133	stageIS	card-v1e-02	105-10-5	0.388618	6.82568	1.01738e-07	0.496152	98.6418	49.9674
134	stageIS	card-v1e-02	109-10-10	0.376985	7.03632	1.01328e-07	0.49011	98.6409	46.8882
135	stageIS	card-v1e-02	45-6-9	0.332043	7.98868	1.06899e-07	0.572045	96.9042	8.50621
136	stageIS	card-v1e-02	48-6-1	0.301195	8.80685	1.01449e-07	0.491898	96.9063	6.73689
137	stageIS	card-v1e-02	49-6-4	0.301995	8.78354	1.04637e-07	0.538775	96.9038	11.3288
138	stageIS	card-v1e-02	54-6-15	0.379824	6.98372	1.08787e-07	0.599803	98.3028	29.0651
139	stageIS	card-v1e-02	63-8-2	0.334551	7.92877	9.08464e-08	0.335976	98.6351	107.086
140	stageIS	card-v1e-02	73-9-3	0.442057	6.00054	1.11308e-07	0.636878	98.3106	15.9342
141	stageIS	card-v1e-02	74-9-4	0.449188	5.90528	1.08438e-07	0.594674	98.6441	31.2863
142	stageIS	card-v1e-02	76-9-6	0.220629	12.0228	8.22223e-08	0.209151	98.6301	181.608
143	stageIS	card-v1e-02	89-10-4	0.269324	9.84902	9.2844e-08	0.365353	98.2889	21.1865
144	stageIS	card-v1e-02	92-10-4	0.3335	7.95377	9.53588e-08	0.402336	98.637	71.0678
145	stageIS	card-v1e-02	93-10-7	0.292955	9.05458	9.74617e-08	0.43326	98.2984	26.5794
146	stageIS	LF	0-6-5	1.68605	0.556642	7.43313e-08	0.0931067	34.9402	26.9925
147	stageIS	LF	0-6-7	1.87811	0.528259	7.21461e-08	0.0609716	36.934	44.9302
148	stageIS	LF	0-6-8	2.04645	0.507295	7.16532e-08	0.0537242	38.6478	72.5915
149	stageIS	LF	105-10-5	4.37285	0.508812	1.07618e-07	0.582613	82.8445	41.9734
150	stageIS	LF	109-10-10	3.19075	0.497071	8.92004e-08	0.31177	59.0499	28.0697
151	stageIS	LF	44-6-5	1.51604	0.521636	8.22253e-08	0.209196	29.4408	4.52681
152	stageIS	LF	44-6-6	0.942456	0.523389	7.28431e-08	0.0712224	18.3621	3.35023
153	stageIS	LF	44-6-7	1.35244	0.516618	7.64293e-08	0.12396	26.0102	5.65646
154	stageIS	LF	45-6-9	2.87874	0.472873	1.33685e-07	0.965948	50.6857	4.446
155	stageIS	LF	47-6-11	1.92071	0.508237	8.01752e-08	0.179048	36.3446	12.5849
156	stageIS	LF	48-6-1	1.2697	0.503016	8.48626e-08	0.24798	23.7779	1.65092
157	stageIS	LF	49-6-4	1.29293	0.516645	8.07883e-08	0.188064	24.8683	2.90387
158	stageIS	LF	54-6-15	1.44545	0.487542	7.51006e-08	0.104421	26.2357	7.75325
159	stageIS	LF	63-8-2	0.361061	0.536133	6.82656e-08	0.00390536	7.20534	7.82075
160	stageIS	LF	64-8-3	1.48652	0.511274	7.84148e-08	0.153159	28.296	6.30982
161	stageIS	LF	64-8-4	2.29764	0.522113	9.12296e-08	0.341612	44.6642	10.6905
162	stageIS	LF	65-8-6	3.50441	0.475897	9.97913e-08	0.467519	62.092	20.0104
163	stageIS	LF	66-8-10	0.857183	0.54697	7.36448e-08	0.0830112	17.4551	2.43562
164	stageIS	LF	73-9-3	1.98845	0.508738	9.09557e-08	0.337584	37.6635	6.1014
165	stageIS	LF	74-9-4	2.65886	0.506601	9.22228e-08	0.356217	50.1535	15.9111
166	stageIS	LF	76-9-6	1.22347	0.574388	7.03619e-08	0.0347334	26.1607	48.1741
167	stageIS	LF	89-10-4	0.7524	0.559858	7.10583e-08	0.0449755	15.6802	3.37859
168	stageIS	LF	92-10-4	2.03874	0.565637	7.78727e-08	0.145187	42.9338	30.94
169	stageIS	LF	93-10-7	1.23304	0.53078	7.45765e-08	0.0967132	24.3655	6.58583
170	stageIS	LF	94-10-9	2.11515	0.513289	9.0902e-08	0.336793	40.4235	8.05597
171	stageIS	VLF	0-6-5	2.69333	0.245182	7.13661e-08	0.049502	24.5847	18.9906
172	stageIS	VLF	0-6-7	4.3678	0.210824	7.19905e-08	0.0586837	34.2814	41.705
173	stageIS	VLF	0-6-8	1.72075	0.21218	6.88152e-08	0.0119889	13.5918	25.5282
174	stageIS	VLF	105-10-5	5.0368	0.211272	7.99407e-08	0.175598	39.6237	20.0776
175	stageIS	VLF	109-10-10	5.63375	0.211684	8.05891e-08	0.185135	44.4007	21.1049
176	stageIS	VLF	44-6-5	1.75328	0.219191	7.16233e-08	0.0532844	14.3066	2.19935
177	stageIS	VLF	44-6-6	1.78388	0.205299	7.08904e-08	0.0425053	13.6336	2.48747
178	stageIS	VLF	44-6-7	1.98412	0.219578	7.14786e-08	0.0511564	16.2188	3.52675
179	stageIS	VLF	45-6-9	6.3403	0.209945	1.3695e-07	1.01397	49.5672	4.36781
180	stageIS	VLF	47-6-11	2.95318	0.204976	7.30836e-08	0.0747594	22.5374	7.80283
181	stageIS	VLF	48-6-1	2.81834	0.207388	8.51143e-08	0.25168	21.7619	1.51102
182	stageIS	VLF	49-6-4	1.8574	0.206296	7.27263e-08	0.069505	14.2653	1.66554
183	stageIS	VLF	54-6-15	3.44136	0.202659	7.54207e-08	0.109129	25.9664	7.67433
184	stageIS	VLF	63-8-2	0.596317	0.208504	6.81472e-08	0.00216416	4.62821	5.02342
185	stageIS	VLF	64-8-3	2.11218	0.220628	7.21905e-08	0.0616247	17.3498	3.8683
186	stageIS	VLF	64-8-4	3.51423	0.212662	7.7648e-08	0.141882	27.8246	6.65881
187	stageIS	VLF	65-8-6	8.09727	0.200582	9.95056e-08	0.463318	60.4725	20.0105
188	stageIS	VLF	66-8-10	0.814683	0.208789	6.88784e-08	0.0129172	6.33262	0.883474
189	stageIS	VLF	73-9-3	3.58867	0.209107	8.16768e-08	0.20113	27.9401	4.52594
190	stageIS	VLF	74-9-4	5.1049	0.210174	8.44293e-08	0.241607	39.9507	12.6738
191	stageIS	VLF	76-9-6	1.42167	0.230753	6.86315e-08	0.00928616	12.2122	22.4853
192	stageIS	VLF	89-10-4	1.6122	0.201587	7.00087e-08	0.0295403	12.0985	2.60689
193	stageIS	VLF	92-10-4	2.71303	0.203454	7.06871e-08	0.0395158	20.5498	14.8062
194	stageIS	VLF	93-10-7	2.08787	0.206301	7.11209e-08	0.0458956	16.0362	4.3342
195	stageIS	VLF	94-10-9	2.21654	0.226912	7.32465e-08	0.0771538	18.7256	3.73049
196	stageNREM	card-v1e-03	0-6-5	0.0258229	10.2722	6.84109e-08	0.00604286	9.68477	6.4692
197	stageNREM	card-v1e-03	0-6-7	0.0271914	9.75523	6.83949e-08	0.00580786	9.68467	10.1911
198	stageNREM	card-v1e-03	0-6-8	0.0267777	9.90592	6.83515e-08	0.00516944	9.68464	15.7356
199	stageNREM	card-v1e-03	105-10-5	0.0396843	6.68421	6.86095e-08	0.00896391	9.68533	4.24077
200	stageNREM	card-v1e-03	109-10-10	0.0384963	6.89048	6.85972e-08	0.00878291	9.68526	3.9797
201	stageNREM	card-v1e-03	45-6-9	0.033907	7.82311	6.84274e-08	0.00628606	9.68485	0.734181
202	stageNREM	card-v1e-03	48-6-1	0.030757	8.62432	6.83741e-08	0.00550112	9.68576	0.580768
203	stageNREM	card-v1e-03	49-6-4	0.0308386	8.60149	6.84043e-08	0.0059462	9.68543	0.977139
204	stageNREM	card-v1e-03	54-6-15	0.0387863	6.83897	6.8598e-08	0.00879398	9.68529	2.47408
205	stageNREM	card-v1e-03	63-8-2	0.0341632	7.76444	6.84727e-08	0.00695178	9.68471	9.09591
206	stageNREM	card-v1e-03	73-9-3	0.0451413	5.87618	6.84653e-08	0.00684343	9.8274	1.37529
207	stageNREM	card-v1e-03	74-9-4	0.0458695	5.78289	6.85357e-08	0.0078781	9.82714	2.6938
208	stageNREM	card-v1e-03	76-9-6	0.0225299	11.7736	6.83169e-08	0.00465954	9.68456	15.426
209	stageNREM	card-v1e-03	89-10-4	0.0275025	9.64489	6.83969e-08	0.00583651	9.68467	1.80491
210	stageNREM	card-v1e-03	92-10-4	0.0340558	7.78892	6.85149e-08	0.00757212	9.68496	6.03408
211	stageNREM	card-v1e-03	93-10-7	0.0299155	8.86692	6.84505e-08	0.00662519	9.68559	2.26171
212	stageNREM	card-v5e-03	0-6-5	0.129115	10.2722	7.73312e-08	0.137223	48.4336	32.368
213	stageNREM	card-v5e-03	0-6-7	0.135957	9.75523	7.4469e-08	0.0951327	49.1382	51.7172
214	stageNREM	card-v5e-03	0-6-8	0.133889	9.90592	7.34081e-08	0.0795304	49.138	79.8531
215	stageNREM	card-v5e-03	105-10-5	0.198422	6.68421	7.86553e-08	0.156695	49.1434	21.5243
216	stageNREM	card-v5e-03	109-10-10	0.192482	6.89048	7.84348e-08	0.153453	49.1429	20.1989
217	stageNREM	card-v5e-03	45-6-9	0.169535	7.82311	7.77515e-08	0.143404	48.4371	3.67429
218	stageNREM	card-v5e-03	48-6-1	0.153785	8.62432	7.64151e-08	0.123751	48.4404	2.90672
219	stageNREM	card-v5e-03	49-6-4	0.154193	8.60149	7.71746e-08	0.134921	48.4388	4.89025
220	stageNREM	card-v5e-03	54-6-15	0.193931	6.83897	8.20176e-08	0.206142	48.4411	12.3839
221	stageNREM	card-v5e-03	63-8-2	0.170816	7.76444	7.57813e-08	0.114431	49.1394	46.1617
222	stageNREM	card-v5e-03	73-9-3	0.225706	5.87618	7.86942e-08	0.157268	49.1457	6.88108
223	stageNREM	card-v5e-03	74-9-4	0.229348	5.78289	8.04519e-08	0.183117	49.1445	13.4777
224	stageNREM	card-v5e-03	76-9-6	0.112649	11.7736	7.29289e-08	0.0724837	49.137	78.2792
225	stageNREM	card-v5e-03	89-10-4	0.137512	9.64489	7.69831e-08	0.132105	48.4338	9.03101
226	stageNREM	card-v5e-03	92-10-4	0.170279	7.78892	7.6834e-08	0.129912	49.1407	30.6238
227	stageNREM	card-v5e-03	93-10-7	0.149578	8.86692	7.83273e-08	0.151871	48.4393	11.3189
228	stageNREM	card-v1e-02	0-6-5	0.258229	10.2722	9.57155e-08	0.407581	98.2895	65.6867
229	stageNREM	card-v1e-02	0-6-7	0.271914	9.75523	8.88322e-08	0.306355	98.633	103.81
230	stageNREM	card-v1e-02	0-6-8	0.267777	9.90592	8.46303e-08	0.244563	98.6326	160.286
231	stageNREM	card-v1e-02	105-10-5	0.396843	6.68421	1.03223e-07	0.517984	98.6434	43.2048
232	stageNREM	card-v1e-02	109-10-10	0.384963	6.89048	1.02515e-07	0.507571	98.6423	40.5443
233	stageNREM	card-v1e-02	45-6-9	0.33907	7.82311	1.06888e-07	0.57188	96.9062	7.35705
234	stageNREM	card-v1e-02	48-6-1	0.30757	8.62432	1.01537e-07	0.49319	96.9099	5.82064
235	stageNREM	card-v1e-02	49-6-4	0.308386	8.60149	1.04578e-07	0.537915	96.9068	9.79192
236	stageNREM	card-v1e-02	54-6-15	0.387863	6.83897	1.08911e-07	0.601629	98.3048	25.1317
237	stageNREM	card-v1e-02	63-8-2	0.341632	7.76444	9.28161e-08	0.364943	98.6354	92.6585
238	stageNREM	card-v1e-02	73-9-3	0.451413	5.87618	1.10663e-07	0.627401	98.3131	13.7737
239	stageNREM	card-v1e-02	74-9-4	0.458695	5.78289	1.0904e-07	0.603532	98.6457	27.0532
240	stageNREM	card-v1e-02	76-9-6	0.225299	11.7736	8.35019e-08	0.227969	98.6305	157.126
241	stageNREM	card-v1e-02	89-10-4	0.275025	9.64489	9.2402e-08	0.358853	98.2898	18.3273
242	stageNREM	card-v1e-02	92-10-4	0.340558	7.78892	9.70316e-08	0.426935	98.638	61.4699
243	stageNREM	card-v1e-02	93-10-7	0.299155	8.86692	9.70982e-08	0.427915	98.301	22.9703
244	stageNREM	LF	0-6-5	1.8369	0.545693	7.5936e-08	0.116706	37.3184	24.9382
245	stageNREM	LF	0-6-7	2.04614	0.517868	7.32118e-08	0.0766436	39.4475	41.5172
246	stageNREM	LF	0-6-8	2.22954	0.497316	7.25214e-08	0.0664909	41.2779	67.0806
247	stageNREM	LF	105-10-5	4.76409	0.498804	1.19403e-07	0.755928	88.4843	38.7651
248	stageNREM	LF	109-10-10	3.47622	0.487294	9.55029e-08	0.404454	63.0694	25.9247
249	stageNREM	LF	44-6-5	1.65168	0.511376	8.63024e-08	0.269154	31.4447	4.18132
250	stageNREM	LF	44-6-6	1.02678	0.513093	7.42238e-08	0.0915268	19.6118	3.09493
251	stageNREM	LF	44-6-7	1.47344	0.506456	7.88237e-08	0.159171	27.7804	5.22631
252	stageNREM	LF	45-6-9	3.13629	0.463571	1.51712e-07	1.23105	54.1364	4.10717
253	stageNREM	LF	47-6-11	2.09256	0.49824	8.36813e-08	0.230607	38.8189	11.6195
254	stageNREM	LF	48-6-1	1.3833	0.493122	8.91412e-08	0.310901	25.3967	1.52333
255	stageNREM	LF	49-6-4	1.40861	0.506483	8.43917e-08	0.241055	26.5612	2.68056
256	stageNREM	LF	54-6-15	1.57478	0.477952	7.71288e-08	0.134247	28.0215	7.1602
257	stageNREM	LF	63-8-2	0.393365	0.525587	6.83183e-08	0.00468143	7.69562	7.22747
258	stageNREM	LF	64-8-3	1.61951	0.501217	8.15081e-08	0.198648	30.2225	5.8231
259	stageNREM	LF	64-8-4	2.5032	0.511843	9.79038e-08	0.439762	47.7046	9.87561
260	stageNREM	LF	65-8-6	3.81795	0.466536	1.0928e-07	0.607058	66.3184	18.4859
261	stageNREM	LF	66-8-10	0.933874	0.536211	7.52613e-08	0.106784	18.6435	2.24653
262	stageNREM	LF	73-9-3	2.16635	0.498731	9.76287e-08	0.435717	40.2276	5.63313
263	stageNREM	LF	74-9-4	2.89674	0.496636	9.91338e-08	0.45785	53.568	14.6958
264	stageNREM	LF	76-9-6	1.33293	0.56309	7.087e-08	0.0422066	27.9411	44.5176
265	stageNREM	LF	89-10-4	0.819716	0.548845	7.19222e-08	0.057679	16.7473	3.12148
266	stageNREM	LF	92-10-4	2.22114	0.554511	8.04233e-08	0.182696	45.8563	28.5843
267	stageNREM	LF	93-10-7	1.34336	0.52034	7.65107e-08	0.125158	26.0242	6.07888
268	stageNREM	LF	94-10-9	2.30439	0.503193	9.76784e-08	0.436447	43.1758	7.43567
269	stageNREM	VLF	0-6-5	3.01197	0.249187	7.26736e-08	0.0687293	27.9429	18.6712
270	stageNREM	VLF	0-6-7	4.88454	0.214268	7.35441e-08	0.0815305	38.9639	41.0105
271	stageNREM	VLF	0-6-8	1.92432	0.215646	6.90755e-08	0.0158168	15.4483	25.1039
272	stageNREM	VLF	105-10-5	5.63269	0.214723	8.49068e-08	0.248629	45.0374	19.7337
273	stageNREM	VLF	109-10-10	6.30026	0.215141	8.62958e-08	0.269056	50.4661	20.9053
274	stageNREM	VLF	44-6-5	1.9607	0.222771	7.32817e-08	0.077672	16.2608	2.16181
275	stageNREM	VLF	44-6-6	1.99492	0.208652	7.21851e-08	0.0615456	15.4959	2.44539
276	stageNREM	VLF	44-6-7	2.21886	0.223164	7.3016e-08	0.0737645	18.4341	3.46763
277	stageNREM	VLF	45-6-9	7.09041	0.213374	1.6901e-07	1.48544	56.3397	4.34349
278	stageNREM	VLF	47-6-11	3.30256	0.208324	7.53123e-08	0.107533	25.6164	7.66648
279	stageNREM	VLF	48-6-1	3.15177	0.210775	9.30853e-08	0.368901	24.7351	1.48376
280	stageNREM	VLF	49-6-4	2.07715	0.209665	7.49515e-08	0.102228	16.214	1.63611
281	stageNREM	VLF	54-6-15	3.8485	0.205969	7.86914e-08	0.157226	29.5138	7.54236
282	stageNREM	VLF	63-8-2	0.666865	0.211909	6.81871e-08	0.0027513	5.26032	4.94024
283	stageNREM	VLF	64-8-3	2.36206	0.224232	7.41451e-08	0.0903695	19.7201	3.79894
284	stageNREM	VLF	64-8-4	3.92999	0.216136	8.19543e-08	0.205211	31.6257	6.54595
285	stageNREM	VLF	65-8-6	9.05524	0.203857	1.14028e-07	0.676876	68.7338	19.9607
286	stageNREM	VLF	66-8-10	0.911065	0.212199	6.92861e-08	0.0189137	7.19774	0.867152
287	stageNREM	VLF	73-9-3	4.01324	0.212522	8.80926e-08	0.29548	31.7573	4.44678
288	stageNREM	VLF	74-9-4	5.70885	0.213606	9.16507e-08	0.347804	45.4089	12.4573
289	stageNREM	VLF	76-9-6	1.58987	0.234521	6.88324e-08	0.0122415	13.8802	22.1116
290	stageNREM	VLF	89-10-4	1.80293	0.204879	7.08867e-08	0.0424515	13.7511	2.56309
291	stageNREM	VLF	92-10-4	3.034	0.206776	7.17127e-08	0.0545992	23.3569	14.5564
292	stageNREM	VLF	93-10-7	2.33489	0.20967	7.25333e-08	0.0666662	18.227	4.25729
293	stageNREM	VLF	94-10-9	2.47878	0.230618	7.57092e-08	0.113371	21.2837	3.66403
294	stageREM	card-v1e-03	0-6-5	0.020843	12.7265	6.84721e-08	0.00694229	9.12299	10.989
295	stageREM	card-v1e-03	0-6-7	0.0219476	12.086	6.82986e-08	0.00439083	9.68451	18.3657
296	stageREM	card-v1e-03	0-6-8	0.0216137	12.2727	6.82667e-08	0.00392206	9.6845	28.3538
297	stageREM	card-v1e-03	105-10-5	0.0320313	8.28122	6.84709e-08	0.00692511	9.68487	7.65469
298	stageREM	card-v1e-03	109-10-10	0.0310724	8.53678	6.84665e-08	0.00686004	9.68483	7.18241
299	stageREM	card-v1e-03	45-6-9	0.0273681	9.69223	6.83744e-08	0.00550569	9.68457	1.32439
300	stageREM	card-v1e-03	48-6-1	0.0248256	10.6849	6.83261e-08	0.00479523	9.68497	1.05106
301	stageREM	card-v1e-03	49-6-4	0.0248915	10.6566	6.83556e-08	0.00522896	9.68483	1.76616
302	stageREM	card-v1e-03	54-6-15	0.0313064	8.47296	6.84955e-08	0.00728638	9.68484	4.46602
303	stageREM	card-v1e-03	63-8-2	0.0275749	9.61955	6.83543e-08	0.00520984	9.68458	16.3859
304	stageREM	card-v1e-03	73-9-3	0.0364359	7.28013	6.85604e-08	0.00824061	9.68502	2.44926
305	stageREM	card-v1e-03	74-9-4	0.0370237	7.16455	6.85679e-08	0.0083522	9.68493	4.79216
306	stageREM	card-v1e-03	76-9-6	0.018185	14.5866	6.83738e-08	0.00549718	9.12285	26.1857
307	stageREM	card-v1e-03	89-10-4	0.0221987	11.9493	6.8348e-08	0.00511712	9.68449	3.2539
308	stageREM	card-v1e-03	92-10-4	0.0274882	9.64988	6.83918e-08	0.00576155	9.68468	10.8813
309	stageREM	card-v1e-03	93-10-7	0.0241464	10.9854	6.83883e-08	0.0057103	9.68492	4.08902
310	stageREM	card-v5e-03	0-6-5	0.104215	12.7265	7.5075e-08	0.104044	48.4306	58.3523
311	stageREM	card-v5e-03	0-6-7	0.109738	12.086	7.25194e-08	0.0664622	49.1367	93.1957
312	stageREM	card-v5e-03	0-6-8	0.108069	12.2727	7.17411e-08	0.0550159	49.1366	143.879
313	stageREM	card-v5e-03	105-10-5	0.160157	8.28122	7.5927e-08	0.116573	49.1399	38.8477
314	stageREM	card-v5e-03	109-10-10	0.155362	8.53678	7.59002e-08	0.11618	49.1396	36.4504
315	stageREM	card-v5e-03	45-6-9	0.136841	9.69223	7.64206e-08	0.123833	48.4332	6.62658
316	stageREM	card-v5e-03	48-6-1	0.124128	10.6849	7.52087e-08	0.10601	48.4343	5.259
317	stageREM	card-v5e-03	49-6-4	0.124457	10.6566	7.59483e-08	0.116887	48.4336	8.83683
318	stageREM	card-v5e-03	54-6-15	0.156532	8.47296	7.94519e-08	0.16841	48.436	22.3484
319	stageREM	card-v5e-03	63-8-2	0.137875	9.61955	7.34006e-08	0.079421	49.1378	83.1531
320	stageREM	card-v5e-03	73-9-3	0.182179	7.28013	8.10764e-08	0.192301	48.4389	12.2584
321	stageREM	card-v5e-03	74-9-4	0.185119	7.16455	7.78767e-08	0.145245	49.141	24.3215
322	stageREM	card-v5e-03	76-9-6	0.0909252	14.5866	7.14129e-08	0.050189	49.1357	141.042
323	stageREM	card-v5e-03	89-10-4	0.110993	11.9493	7.57583e-08	0.114092	48.4308	16.2785
324	stageREM	card-v5e-03	92-10-4	0.137441	9.64988	7.43629e-08	0.093572	49.1383	55.2196
325	stageREM	card-v5e-03	93-10-7	0.120732	10.9854	7.67645e-08	0.128889	48.4337	20.4587
326	stageREM	card-v1e-02	0-6-5	0.20843	12.7265	8.86133e-08	0.303137	98.2833	118.418
327	stageREM	card-v1e-02	0-6-7	0.219476	12.086	8.19589e-08	0.205278	98.6299	187.068
328	stageREM	card-v1e-02	0-6-8	0.216137	12.2727	7.88778e-08	0.159967	98.6297	288.803
329	stageREM	card-v1e-02	105-10-5	0.320313	8.28122	9.37872e-08	0.379224	98.6365	77.9773
330	stageREM	card-v1e-02	109-10-10	0.310724	8.53678	9.38492e-08	0.380136	98.6358	73.1654
331	stageREM	card-v1e-02	45-6-9	0.273681	9.69223	1.01561e-07	0.493547	96.8923	13.2648
332	stageREM	card-v1e-02	48-6-1	0.248256	10.6849	9.67117e-08	0.422231	96.892	10.5273
333	stageREM	card-v1e-02	49-6-4	0.248915	10.6566	9.96703e-08	0.46574	96.8907	17.6887
334	stageREM	card-v1e-02	54-6-15	0.313064	8.47296	1.02037e-07	0.500539	98.2944	45.3533
335	stageREM	card-v1e-02	63-8-2	0.275749	9.61955	8.44494e-08	0.241902	98.6322	166.91
336	stageREM	card-v1e-02	73-9-3	0.364359	7.28013	1.05947e-07	0.558048	98.3003	24.8769
337	stageREM	card-v1e-02	74-9-4	0.370237	7.16455	1.00629e-07	0.479841	98.6385	48.8195
338	stageREM	card-v1e-02	76-9-6	0.18185	14.5866	7.82041e-08	0.150061	98.628	283.108
339	stageREM	card-v1e-02	89-10-4	0.221987	11.9493	9.00294e-08	0.323961	98.2838	33.0351
340	stageREM	card-v1e-02	92-10-4	0.274882	9.64988	8.83503e-08	0.299269	98.6332	110.84
341	stageREM	card-v1e-02	93-10-7	0.241464	10.9854	9.36061e-08	0.37656	98.2898	41.5183
342	stageREM	LF	0-6-5	0.893779	0.640456	6.97665e-08	0.0259774	21.3085	25.6686
343	stageREM	LF	0-6-7	0.99559	0.607799	6.96805e-08	0.0247135	22.5257	42.7249
344	stageREM	LF	0-6-8	1.08483	0.583679	6.96577e-08	0.0243778	23.5709	69.0231
345	stageREM	LF	105-10-5	2.31806	0.585425	7.80273e-08	0.147461	50.5212	39.9382
346	stageREM	LF	109-10-10	1.69143	0.571915	7.48064e-08	0.100094	36.0135	26.7173
347	stageREM	LF	44-6-5	0.803657	0.600179	7.16276e-08	0.053347	17.9548	4.30664
348	stageREM	LF	44-6-6	0.499599	0.602195	6.92582e-08	0.0185027	11.1987	3.1868
349	stageREM	LF	44-6-7	0.716934	0.594405	7.01863e-08	0.0321521	15.8629	5.37864
350	stageREM	LF	45-6-9	1.52603	0.544073	8.48183e-08	0.247328	30.9089	4.22815
351	stageREM	LF	47-6-11	1.01818	0.584762	7.11564e-08	0.0464182	22.1642	11.9819
352	stageREM	LF	48-6-1	0.673073	0.578756	7.24384e-08	0.0652712	14.5009	1.57385
353	stageREM	LF	49-6-4	0.685388	0.594437	7.12605e-08	0.0479492	15.1661	2.76599
354	stageREM	LF	54-6-15	0.766239	0.560952	6.98537e-08	0.0272606	16	7.37875
355	stageREM	LF	63-8-2	0.1914	0.616859	6.8103e-08	0.00151419	4.3946	7.43501
356	stageREM	LF	64-8-3	0.788008	0.588256	7.0633e-08	0.0387202	17.2561	6.01322
357	stageREM	LF	64-8-4	1.21799	0.600728	7.39599e-08	0.0876452	27.2377	10.1676
358	stageREM	LF	65-8-6	1.8577	0.547552	7.76291e-08	0.141604	37.8692	19.0378
359	stageREM	LF	66-8-10	0.454395	0.629327	6.94387e-08	0.0211576	10.6451	2.3239
360	stageREM	LF	73-9-3	1.05408	0.585339	7.37931e-08	0.0851924	22.9685	5.80937
361	stageREM	LF	74-9-4	1.40947	0.58288	7.427e-08	0.0922059	30.5844	15.1369
362	stageREM	LF	76-9-6	0.648566	0.660875	6.87203e-08	0.0105927	15.9548	45.7968
363	stageREM	LF	89-10-4	0.39885	0.644156	6.8809e-08	0.0118975	9.56321	3.21319
364	stageREM	LF	92-10-4	1.08074	0.650806	7.07172e-08	0.0399584	26.1829	29.4231
365	stageREM	LF	93-10-7	0.65364	0.6107	6.96864e-08	0.0248001	14.8594	6.27424
366	stageREM	LF	94-10-9	1.12125	0.590575	7.37557e-08	0.0846424	24.6512	7.6744
367	stageREM	VLF	0-6-5	1.95991	0.21244	6.92062e-08	0.0177388	15.5001	18.6721
368	stageREM	VLF	0-6-7	3.17841	0.18267	6.94203e-08	0.0208861	21.6139	40.9935
369	stageREM	VLF	0-6-8	1.25217	0.183845	6.82264e-08	0.00332877	8.56932	25.0887
370	stageREM	VLF	105-10-5	3.66523	0.183058	7.09318e-08	0.0431142	24.9782	19.7445
371	stageREM	VLF	109-10-10	4.09962	0.183415	7.18094e-08	0.0560201	27.9933	20.7634
372	stageREM	VLF	44-6-5	1.27584	0.189919	6.89338e-08	0.0137318	9.01985	2.16321
373	stageREM	VLF	44-6-6	1.29811	0.177883	6.87485e-08	0.0110071	8.59563	2.44592
374	stageREM	VLF	44-6-7	1.44382	0.190255	6.88981e-08	0.0132076	10.2254	3.46681
375	stageREM	VLF	45-6-9	4.61378	0.181908	8.55007e-08	0.257363	31.2452	4.27371
376	stageREM	VLF	47-6-11	2.149	0.177603	6.92632e-08	0.0185759	14.2083	7.67981
377	stageREM	VLF	48-6-1	2.05088	0.179693	7.23685e-08	0.0642424	13.7192	1.48893
378	stageREM	VLF	49-6-4	1.35161	0.178746	6.91996e-08	0.0176415	8.99361	1.64008
379	stageREM	VLF	54-6-15	2.50424	0.175595	6.98456e-08	0.0271415	16.3698	7.54898
380	stageREM	VLF	63-8-2	0.433934	0.18066	6.8065e-08	0.000956369	2.91812	4.93692
381	stageREM	VLF	64-8-3	1.53701	0.191165	6.90455e-08	0.015375	10.9381	3.81108
382	stageREM	VLF	64-8-4	2.55727	0.184263	7.04164e-08	0.0355351	17.5414	6.54699
383	stageREM	VLF	65-8-6	5.89231	0.173795	7.71931e-08	0.135193	38.1257	19.1647
384	stageREM	VLF	66-8-10	0.592837	0.180907	6.82423e-08	0.00356243	3.99248	0.871499
385	stageREM	VLF	73-9-3	2.61144	0.181182	7.13908e-08	0.0498649	17.6139	4.4545
386	stageREM	VLF	74-9-4	3.71479	0.182107	7.20532e-08	0.0596055	25.1843	12.4625
387	stageREM	VLF	76-9-6	1.03454	0.199937	6.82777e-08	0.00408427	7.69973	22.1006
388	stageREM	VLF	89-10-4	1.17318	0.174667	6.85336e-08	0.0078464	7.62787	2.56285
389	stageREM	VLF	92-10-4	1.97424	0.176284	6.86828e-08	0.0100408	12.9556	14.5565
390	stageREM	VLF	93-10-7	1.51933	0.178751	6.87852e-08	0.0115473	10.11	4.26847
391	stageREM	VLF	94-10-9	1.61296	0.196609	6.9531e-08	0.0225155	11.8058	3.67501
392	stageAwakening	card-v1e-03	0-6-5	0.0207715	12.7703	6.84996e-08	0.00734757	9.12322	4.87059
393	stageAwakening	card-v1e-03	0-6-7	0.0215191	12.3266	6.83422e-08	0.00503298	9.68459	9.11095
394	stageAwakening	card-v1e-03	0-6-8	0.0220875	12.0094	6.83188e-08	0.00468763	9.68457	14.2505
395	stageAwakening	card-v1e-03	105-10-5	0.0302149	8.77906	6.84795e-08	0.00705079	9.6852	3.76506
396	stageAwakening	card-v1e-03	109-10-10	0.0290683	9.12533	6.84584e-08	0.00674181	9.68516	3.3348
397	stageAwakening	card-v1e-03	45-6-9	0.0276423	9.59611	6.83359e-08	0.00493972	9.68479	0.587797
398	stageAwakening	card-v1e-03	48-6-1	0.0270891	9.79205	6.83127e-08	0.00459841	9.68721	0.344455
399	stageAwakening	card-v1e-03	49-6-4	0.0302196	8.7777	6.83813e-08	0.00560686	9.68567	0.762993
400	stageAwakening	card-v1e-03	54-6-15	0.0299018	8.87098	6.8449e-08	0.00660248	9.68517	2.21584
401	stageAwakening	card-v1e-03	63-8-2	0.0267062	9.93246	6.84153e-08	0.00610703	9.68456	7.33377
402	stageAwakening	card-v1e-03	73-9-3	0.0346709	7.65076	6.84565e-08	0.00671251	9.68588	0.95028
403	stageAwakening	card-v1e-03	74-9-4	0.035348	7.50419	6.85211e-08	0.00766257	9.68548	1.82183
404	stageAwakening	card-v1e-03	76-9-6	0.0193039	13.7412	6.84324e-08	0.0063587	9.12294	13.462
405	stageAwakening	card-v1e-03	89-10-4	0.0231283	11.469	6.83097e-08	0.00455387	9.68468	1.21135
406	stageAwakening	card-v1e-03	92-10-4	0.0273613	9.69463	6.84363e-08	0.00641616	9.68488	5.54335
407	stageAwakening	card-v1e-03	93-10-7	0.0233549	11.3577	6.83315e-08	0.00487565	9.68591	1.73291
408	stageAwakening	card-v5e-03	0-6-5	0.103857	12.7703	7.55903e-08	0.111621	48.4318	25.864
409	stageAwakening	card-v5e-03	0-6-7	0.107596	12.3266	7.56161e-08	0.112002	48.4311	45.5798
410	stageAwakening	card-v5e-03	0-6-8	0.110437	12.0094	7.30236e-08	0.0738768	49.137	72.3136
411	stageAwakening	card-v5e-03	105-10-5	0.151074	8.77906	7.90502e-08	0.162503	48.4374	18.8415
412	stageAwakening	card-v5e-03	109-10-10	0.145342	9.12533	7.85248e-08	0.154777	48.4368	16.6878
413	stageAwakening	card-v5e-03	45-6-9	0.138211	9.59611	7.54576e-08	0.10967	48.4344	2.94124
414	stageAwakening	card-v5e-03	48-6-1	0.135446	9.79205	7.48766e-08	0.101126	48.4462	1.72413
415	stageAwakening	card-v5e-03	49-6-4	0.151098	8.7777	7.65948e-08	0.126394	48.4398	3.81861
416	stageAwakening	card-v5e-03	54-6-15	0.149509	8.87098	7.82883e-08	0.151299	48.4371	11.0887
417	stageAwakening	card-v5e-03	63-8-2	0.133531	9.93246	7.74433e-08	0.138872	48.4329	36.6928
418	stageAwakening	card-v5e-03	73-9-3	0.173354	7.65076	7.84793e-08	0.154107	48.4425	4.75668
419	stageAwakening	card-v5e-03	74-9-4	0.17674	7.50419	8.00954e-08	0.177873	48.4407	9.11868
420	stageAwakening	card-v5e-03	76-9-6	0.0965192	13.7412	7.43622e-08	0.0935616	48.4299	71.4821
421	stageAwakening	card-v5e-03	89-10-4	0.115641	11.469	7.47991e-08	0.0999868	48.4321	6.06052
422	stageAwakening	card-v5e-03	92-10-4	0.136807	9.69463	7.79688e-08	0.1466	48.4347	27.7371
423	stageAwakening	card-v5e-03	93-10-7	0.116774	11.3577	7.5347e-08	0.108045	48.4384	8.67121
424	stageAwakening	card-v1e-02	0-6-5	0.207715	12.7703	9.0293e-08	0.327839	98.2857	52.4876
425	stageAwakening	card-v1e-02	0-6-7	0.215191	12.3266	9.04988e-08	0.330865	98.2843	92.4982
426	stageAwakening	card-v1e-02	0-6-8	0.220875	12.0094	8.39677e-08	0.234819	98.6305	145.152
427	stageAwakening	card-v1e-02	105-10-5	0.302149	8.77906	1.00584e-07	0.479177	98.2972	38.2364
428	stageAwakening	card-v1e-02	109-10-10	0.290683	9.12533	9.87165e-08	0.451713	98.2959	33.8657
429	stageAwakening	card-v1e-02	45-6-9	0.276423	9.59611	9.77063e-08	0.436857	96.8949	5.88812
430	stageAwakening	card-v1e-02	48-6-1	0.270892	9.79205	9.53708e-08	0.402512	96.9181	3.45292
431	stageAwakening	card-v1e-02	49-6-4	0.302196	8.7777	1.02256e-07	0.50376	96.9081	7.64633
432	stageAwakening	card-v1e-02	54-6-15	0.299018	8.87098	9.69376e-08	0.425553	98.2967	22.5031
433	stageAwakening	card-v1e-02	63-8-2	0.267062	9.93246	9.59234e-08	0.410639	98.2881	74.4632
434	stageAwakening	card-v1e-02	73-9-3	0.346708	7.65076	1.09801e-07	0.614725	96.9178	9.52656
435	stageAwakening	card-v1e-02	74-9-4	0.35348	7.50419	1.01913e-07	0.498725	98.304	18.5052
436	stageAwakening	card-v1e-02	76-9-6	0.193039	13.7412	8.63208e-08	0.269423	98.2818	145.064
437	stageAwakening	card-v1e-02	89-10-4	0.231283	11.469	9.50735e-08	0.398139	96.8861	12.1305
438	stageAwakening	card-v1e-02	92-10-4	0.273614	9.69463	9.7632e-08	0.435764	98.2918	56.289
439	stageAwakening	card-v1e-02	93-10-7	0.233549	11.3577	9.7263e-08	0.430338	96.8988	17.359
440	stageAwakening	LF	0-6-5	1.07401	0.581555	7.15089e-08	0.0516013	23.2516	12.4149
441	stageAwakening	LF	0-6-7	1.2052	0.572172	7.10472e-08	0.0448111	25.6707	24.156
442	stageAwakening	LF	0-6-8	1.36612	0.569521	7.11586e-08	0.0464505	28.964	42.6311
443	stageAwakening	LF	105-10-5	2.16673	0.544467	8.40019e-08	0.235322	43.9237	17.0844
444	stageAwakening	LF	109-10-10	1.67485	0.548491	7.85575e-08	0.155257	34.2013	11.7808
445	stageAwakening	LF	44-6-5	0.725291	0.570927	7.24404e-08	0.0652993	15.4144	1.97037
446	stageAwakening	LF	44-6-6	0.489204	0.560811	7.012e-08	0.0311763	10.2124	1.19061
447	stageAwakening	LF	44-6-7	0.648164	0.575318	7.05092e-08	0.0368992	13.8807	2.80525
448	stageAwakening	LF	45-6-9	0.940229	0.558525	7.96743e-08	0.171681	19.5487	1.18665
449	stageAwakening	LF	47-6-11	1.10119	0.574038	7.49993e-08	0.102931	23.534	5.38757
450	stageAwakening	LF	48-6-1	0.539848	0.588202	7.28407e-08	0.0711872	11.823	0.420422
451	stageAwakening	LF	49-6-4	0.620241	0.568999	7.25816e-08	0.0673765	13.1381	1.03502
452	stageAwakening	LF	54-6-15	0.816078	0.575794	7.1723e-08	0.0547504	17.4924	4.00248
453	stageAwakening	LF	63-8-2	0.272654	0.574431	6.8212e-08	0.00311809	5.8297	4.41445
454	stageAwakening	LF	64-8-3	0.864872	0.562089	7.39844e-08	0.0880059	18.0993	2.6099
455	stageAwakening	LF	64-8-4	1.0216	0.56679	7.56903e-08	0.113092	21.5554	3.24748
456	stageAwakening	LF	65-8-6	1.54184	0.539083	7.9834e-08	0.17403	30.9439	6.89323
457	stageAwakening	LF	66-8-10	0.549247	0.550316	7.11127e-08	0.0457755	11.2538	1.09137
458	stageAwakening	LF	73-9-3	0.925624	0.576856	7.7088e-08	0.133647	19.8786	1.95056
459	stageAwakening	LF	74-9-4	1.23885	0.568987	7.78122e-08	0.144297	26.2424	4.93731
460	stageAwakening	LF	76-9-6	0.941357	0.587112	6.95834e-08	0.023285	20.5736	30.3617
461	stageAwakening	LF	89-10-4	0.399347	0.589778	6.94679e-08	0.0215869	8.76699	1.09658
462	stageAwakening	LF	92-10-4	1.26816	0.585872	7.27096e-08	0.0692591	27.6593	15.8354
463	stageAwakening	LF	93-10-7	0.759956	0.584221	7.2186e-08	0.0615582	16.5292	2.9577
464	stageAwakening	LF	94-10-9	1.00962	0.593077	7.79453e-08	0.146255	22.2936	2.73691
465	stageAwakening	VLF	0-6-5	1.45902	0.212999	6.90164e-08	0.0149465	11.569	6.17648
466	stageAwakening	VLF	0-6-7	2.03577	0.204168	6.9357e-08	0.0199561	15.4733	14.5595
467	stageAwakening	VLF	0-6-8	1.05535	0.198828	6.83305e-08	0.0048606	7.81114	11.4943
468	stageAwakening	VLF	105-10-5	2.10925	0.202992	7.03765e-08	0.0349492	15.9403	6.19784
469	stageAwakening	VLF	109-10-10	1.89121	0.217268	7.03224e-08	0.0341526	15.2974	5.26803
470	stageAwakening	VLF	44-6-5	0.990841	0.206049	6.92385e-08	0.0182126	7.60012	0.971428
471	stageAwakening	VLF	44-6-6	0.787756	0.215126	6.89285e-08	0.0136539	6.30852	0.735454
472	stageAwakening	VLF	44-6-7	0.767785	0.210961	6.85469e-08	0.00804298	6.02936	1.21843
473	stageAwakening	VLF	45-6-9	1.49294	0.217067	7.36072e-08	0.0824592	12.064	0.732268
474	stageAwakening	VLF	47-6-11	1.37342	0.208992	6.96373e-08	0.0240776	10.6864	2.44601
475	stageAwakening	VLF	48-6-1	0.90524	0.20707	7.10987e-08	0.0455694	6.97958	0.248181
476	stageAwakening	VLF	49-6-4	0.822429	0.211475	6.94108e-08	0.0207471	6.47489	0.510049
477	stageAwakening	VLF	54-6-15	1.31353	0.198788	6.93136e-08	0.0193172	9.72066	2.2241
478	stageAwakening	VLF	63-8-2	0.395194	0.207878	6.80933e-08	0.00137147	3.058	2.31557
479	stageAwakening	VLF	64-8-3	1.11688	0.211359	6.9655e-08	0.0243382	8.78901	1.26721
480	stageAwakening	VLF	64-8-4	1.32311	0.198881	6.98097e-08	0.026613	9.79599	1.47567
481	stageAwakening	VLF	65-8-6	2.883	0.201956	7.4362e-08	0.0935592	21.6771	4.82875
482	stageAwakening	VLF	66-8-10	0.51681	0.206155	6.85151e-08	0.00757492	3.96692	0.384652
483	stageAwakening	VLF	73-9-3	1.18337	0.204224	7.02884e-08	0.0336525	8.99742	0.882749
484	stageAwakening	VLF	74-9-4	1.9552	0.218035	7.19713e-08	0.0584018	15.8712	2.98577
485	stageAwakening	VLF	76-9-6	0.975035	0.216637	6.8316e-08	0.00464632	7.86301	11.6024
486	stageAwakening	VLF	89-10-4	0.658826	0.21195	6.86027e-08	0.00886259	5.19799	0.650152
487	stageAwakening	VLF	92-10-4	1.46653	0.21308	6.89849e-08	0.0144833	11.6331	6.65904
488	stageAwakening	VLF	93-10-7	1.08031	0.188587	6.89587e-08	0.014099	7.58493	1.35697
489	stageAwakening	VLF	94-10-9	0.854226	0.209886	6.91061e-08	0.0162662	6.67518	0.819287
