# Supplementary material for: Sleep cycle-dependent vascular dynamics in male mice and the predicted effects on perivascular cerebrospinal fluid flow and solute transport
Source: Nat Commun. 2023 Feb 20;14:953. doi: 10.1038/s41467-023-36643-5 (PMC9941497; doi:10.1038/s41467-023-36643-5)
Supplement: Supplementary file 6 — Source Data [file 41467_2023_36643_MOESM6_ESM.zip › SourceData_final/Suppl_Fig_8b_endfeet.csv]

state;state_start;state_end;state_duration;episode_id;avg_whisk;avg_wheel;vessel_type;vessel_structure;vessel_id;marker_name;fs;distance_baseline;pspectrum_1;pspectrum_2;pspectrum_3;pspectrum_4;pspectrum_5;pspectrum_6;pspectrum_7;pspectrum_8;pspectrum_9;pspectrum_10;pspectrum_11;pspectrum_12;pspectrum_13;pspectrum_14;pspectrum_15;pspectrum_16;pspectrum_17;pspectrum_18;pspectrum_19;pspectrum_20;ps…
IS;200;225;25;M4 JGE 13 #2;0.185120940068571;0.0923490808479371;Artery;Endfoot;M4 JGE 13 artery L42-8252 Endfoot;M4 JGE 13 artery L42-8252;1.99158196144953;23.2279398671159;0.0183205349069768;0.0183111886647339;0.0182834233540315;0.0182380527570362;0.018176411825847;0.0181003253584959;0.0180120655319481;0.0179142996327077;0.0178100296442752;0.0177025256233373;0.0175952550154198;0.0174918102194248…
IS;533;557;24;M4 JGE 13 #5;0.0166276564047665;0.0907769082877773;Artery;Endfoot;M4 JGE 13 artery L42-8252 Endfoot;M4 JGE 13 artery L42-8252;1.99158196144953;23.2279398671159;0.0589423255202759;0.059084286050232;0.059509433811557;0.0602155701001625;0.0611990396828834;0.0624547447251057;0.0639761643223471;0.0657553796654535;0.0677831048730127;0.0700487235252772;0.0725403309307687;0.0752447821493671…
NREM;557;590;33;M4 JGE 13 #6;0.056238014147983;0.120634678417041;Artery;Endfoot;M4 JGE 13 artery L42-8252 Endfoot;M4 JGE 13 artery L42-8252;1.99158196144953;23.2279398671159;0.000797506810186595;0.000794185322790582;0.00078426198012623;0.00076786156179196;0.000745196727480212;0.000716574907573267;0.000682407652343832;0.000643222147493868;0.000599674528150535;0.000552564554097056;0.000502851147667…
Sleep baseline;6.2;45.3;39.1;M3 WOJ 26 #1;0.170491391115842;0.0249942860769976;Artery;Endfoot;M3 WOJ 26 artery B16-6490 Endfoot;M3 WOJ 26 artery B16-6490;1.99158196144953;19.0156191658255;4.53040111802022e-05;4.78875168503448e-05;5.55340915590583e-05;6.79373681062586e-05;8.46046520961284e-05;0.000104882828767078;0.000127992747774534;0.000153070324710546;0.000179212263169497;0.000205524078453985;0…
NREM;50;90;40;M3 WOJ 26 #2;0.10101538301231;0.0193397519121231;Artery;Endfoot;M3 WOJ 26 artery B16-6490 Endfoot;M3 WOJ 26 artery B16-6490;1.99158196144953;19.0156191658255;3.92290888264452e-05;4.26046759434797e-05;5.26431156433153e-05;6.90815775116594e-05;9.14890865333942e-05;0.000119276998449258;0.000151713388770469;0.000187941078803252;0.000226998943351288;0.000267846067331318;0.000309388243623…
IS;95;117;22;M3 WOJ 26 #3;-0.0557718430814768;0.0309124715646074;Artery;Endfoot;M3 WOJ 26 artery B16-6490 Endfoot;M3 WOJ 26 artery B16-6490;1.99158196144953;19.0156191658255;0.0156753641645758;0.0156618208852421;0.0156212610197341;0.0155538940993695;0.0154600680563403;0.0153402672985756;0.0151951100243755;0.0150253447868536;0.014831846321379;0.0146156106525605;0.0143777495008929;0.014119484012990…
IS;163;210;47;M3 WOJ 26 #4;0.0986587482912465;0.0298090631711716;Artery;Endfoot;M3 WOJ 26 artery B16-6490 Endfoot;M3 WOJ 26 artery B16-6490;1.99158196144953;19.0156191658255;0.00976863844363698;0.00974106339669513;0.00965896407337279;0.00952419267240815;0.00933975348432672;0.00910968387191441;0.00883889733340773;0.00853299745929735;0.00819807294394067;0.00784048443486461;0.00746665387809966;0.007…
REM;215;260;45;M3 WOJ 26 #5;0.172226612777287;0.0275916614223996;Artery;Endfoot;M3 WOJ 26 artery B16-6490 Endfoot;M3 WOJ 26 artery B16-6490;1.99158196144953;19.0156191658255;0.0290388579253723;0.0290034358811361;0.0288975486248238;0.0287223192306082;0.0284795751119619;0.0281717842310993;0.0278019711513059;0.027373617860809;0.0268905551235433;0.0263568505587451;0.0257766996905529;0.025154325841367…
REM;10;40;30;M3 WOJ 18 #1;0.229790716077989;0.0988804793948037;Artery;Endfoot;M3 WOJ 18 artery I89-3692 Endfoot;M3 WOJ 18 artery I89-3692;1.99158196144953;19.9784353261204;0.00419933917438262;0.00442184923967518;0.0050872733912286;0.006189324536979;0.00771762703103472;0.00965786875105185;0.0119920096962971;0.0146985429288228;0.0177528026715508;0.0211273134993236;0.0247921738328216;0.0287154663868…
IS;550;600;50;M3 WOJ 18 #4;0.18330263027467;0.10511398952897;Artery;Endfoot;M3 WOJ 18 artery I89-3692 Endfoot;M3 WOJ 18 artery I89-3692;1.99158196144953;19.9784353261204;0.00146912013561035;0.0014719527942703;0.00148030541647585;0.00149375864395707;0.00151166745281691;0.00153323600122465;0.00155761103417755;0.00158398389526875;0.00161169023362577;0.001640296673494;0.00166966502256391;0.0016999869…
Sleep baseline;34.5;67.7;33.2;M2 TCJ 15 #1;0.160524573661795;0.0573225221306051;Artery;Endfoot;M2 TCJ 15 artery D81-5382 Endfoot;M2 TCJ 15 artery D81-5382;1.99158213993748;14.4422424044244;0.0378945008609131;0.0379127356310661;0.0379672619358457;0.038057545913469;0.0381826983511976;0.0383414756638472;0.0385322815433855;0.0387531695440739;0.0390018469220744;0.0392756800882074;0.0395717020555554;0.…
NREM;75;189;114;M2 TCJ 15 #2;0.0755957585089646;0.0372069247325588;Artery;Endfoot;M2 TCJ 15 artery D81-5382 Endfoot;M2 TCJ 15 artery D81-5382;1.99158213993748;14.4422424044244;0.00849731766404418;0.00838418601054319;0.00806205959932157;0.00757785900751875;0.00699543747770902;0.00637998603597304;0.00578539426706197;0.00524881003933593;0.00479338710717394;0.0044367740573199;0.00420074622553431;0.00…
NREM;391;420;29;M2 TCJ 15 #3;-0.119649841405833;0.0523469676262534;Artery;Endfoot;M2 TCJ 15 artery D81-5382 Endfoot;M2 TCJ 15 artery D81-5382;1.99158213993748;14.4422424044244;0.121529209014294;0.121529302138055;0.121529194168851;0.12152773102676;0.121523015518275;0.12151244607897;0.121492769699678;0.121460147769052;0.121410233267875;0.121338257498266;0.121239124330835;0.121107509809833;0.1209379…
IS;420;455;35;M2 TCJ 15 #4;-0.117273291084353;0.0735782273017843;Artery;Endfoot;M2 TCJ 15 artery D81-5382 Endfoot;M2 TCJ 15 artery D81-5382;1.99158213993748;14.4422424044244;0.000176899816167539;0.000328999910917991;0.000782313755679725;0.00152797026929775;0.00255147548225349;0.00383313903844155;0.00534865118988923;0.00706979106141332;0.00896524269424457;0.0110014919604554;0.0131437749913333;0.01…
NREM;518;563;45;M2 TCJ 15 #5;-0.122993481656479;0.0544568051606227;Artery;Endfoot;M2 TCJ 15 artery D81-5382 Endfoot;M2 TCJ 15 artery D81-5382;1.99158213993748;14.4422424044244;0.00750263969306979;0.00743903781324808;0.00725054237626018;0.00694399109658355;0.00653047479198269;0.00602489401971978;0.00544536687469401;0.00481251446637523;0.00414865550233824;0.00347694461079697;0.00282049044201178;0.0…
IS;35;70;35;M3 TEQ 04 #1;0.175914381345605;0.177088532209467;Artery;Endfoot;M3 TEQ 04 artery Q46-3516 Endfoot;M3 TEQ 04 artery Q46-3516;1.99158196144953;15.8864666448668;0.00345232871920695;0.00359626256948327;0.00402667297909058;0.00473939341978705;0.00572750302851708;0.00698136288856325;0.00848866924019719;0.0102345258253572;0.0122015379097563;0.0143699306678295;0.0167176945397172;0.01922075986…
REM;75;100;25;M3 TEQ 04 #2;0.142554687550066;0.194564277461565;Artery;Endfoot;M3 TEQ 04 artery Q46-3516 Endfoot;M3 TEQ 04 artery Q46-3516;1.99158196144953;15.8864666448668;0.236797207681839;0.237635425353384;0.240139673334663;0.244278886995819;0.250001790879211;0.257237637939352;0.265897226375741;0.275874176402188;0.287046444877824;0.29927805175607;0.31242098886625;0.32631727869416;0.340801148624…
Sleep baseline;107.6;132.6;25;M3 TEQ 04 #4;0.208432898041836;0.190613963494133;Artery;Endfoot;M3 TEQ 04 artery Q46-3516 Endfoot;M3 TEQ 04 artery Q46-3516;1.99158196144953;15.8864666448668;0.0012791787987158;0.00127559070388421;0.001264874264168;0.00124717246957098;0.00122272183154935;0.00119184970749737;0.00115497061889933;0.00111258162528897;0.00106525683149017;0.00101364111921545;0.000958443205…
NREM;137;167;30;M3 TEQ 04 #5;0.236881038429112;0.180426679056509;Artery;Endfoot;M3 TEQ 04 artery Q46-3516 Endfoot;M3 TEQ 04 artery Q46-3516;1.99158196144953;15.8864666448668;0.00475803769881374;0.00499433863312295;0.00570077604811244;0.00686997735804318;0.00848973348463663;0.0105431165923101;0.0130086446544945;0.0158604924978198;0.0190687487468088;0.022599717784757;0.0264162654484392;0.0304782066…
NREM;205;285;80;M3 TEQ 04 #6;0.185377042351821;0.184509591811411;Artery;Endfoot;M3 TEQ 04 artery Q46-3516 Endfoot;M3 TEQ 04 artery Q46-3516;1.99158196144953;15.8864666448668;2.19405604109691e-05;0.00142373729526926;0.00558297267835413;0.0123622899986859;0.0215364851680104;0.0327982036720794;0.0457661412221342;0.0599959630842377;0.0749941705887169;0.0902350764381752;0.105180861334923;0.11930434536…
NREM;325;350;25;M3 TEQ 04 #8;0.166635353206924;0.185326843965611;Artery;Endfoot;M3 TEQ 04 artery Q46-3516 Endfoot;M3 TEQ 04 artery Q46-3516;1.99158196144953;15.8864666448668;0.219803064451341;0.219952002048721;0.220396791949598;0.221131391893225;0.222145819071679;0.223426280160007;0.224955350565009;0.226712200159909;0.228672862076705;0.230810540493867;0.233095952795505;0.235497700998323;0.2379826…
IS;350;378;28;M3 TEQ 04 #9;0.044261071451739;0.185643757481883;Artery;Endfoot;M3 TEQ 04 artery Q46-3516 Endfoot;M3 TEQ 04 artery Q46-3516;1.99158196144953;15.8864666448668;0.00288649363997066;0.00313728410697068;0.00388512477774271;0.00511650995075889;0.00680921669164132;0.00893272867203609;0.0114488176519855;0.0143122710247488;0.0174717509699715;0.0208707682003362;0.0244487510920592;0.0281421892…
NREM;410;440;30;M3 TEQ 04 #10;0.163705534258943;0.197905074533077;Artery;Endfoot;M3 TEQ 04 artery Q46-3516 Endfoot;M3 TEQ 04 artery Q46-3516;1.99158196144953;15.8864666448668;0.0405709894625361;0.0406783674213067;0.0409996096722889;0.0415320433839026;0.042271220838208;0.0432109305865973;0.0443432143488392;0.0456583908760369;0.0471450882621133;0.0487902863920031;0.0505793713477055;0.05249620364747…
IS;440;466;26;M3 TEQ 04 #11;0.11060911730495;0.205265126717998;Artery;Endfoot;M3 TEQ 04 artery Q46-3516 Endfoot;M3 TEQ 04 artery Q46-3516;1.99158196144953;15.8864666448668;0.103972581246747;0.104016424276859;0.104147556145981;0.104364786782064;0.104666138064483;0.105048851937378;0.105509401990961;0.106043508720356;0.106646158713152;0.107311628045659;0.108033510181768;0.108804748665817;0.109617674…
REM;470;495;25;M3 TEQ 04 #12;0.146975089192522;0.191817850520285;Artery;Endfoot;M3 TEQ 04 artery Q46-3516 Endfoot;M3 TEQ 04 artery Q46-3516;1.99158196144953;15.8864666448668;0.0715086916544025;0.0715394902411331;0.0716311320086055;0.0717813672270979;0.0719864869518734;0.0722413831667996;0.0725396314742725;0.0728735948573098;0.073234546670405;0.0736128106837569;0.073997915717305;0.0743787621621445…
Sleep baseline;125.9;155;29.1;M2 VDX 29 #1;0.091151702848763;0.118103159326685;Artery;Endfoot;M2 VDX 29 artery V24-9291 Endfoot;M2 VDX 29 artery V24-9291;1.98398131502269;16.8492828051618;0.119571098437882;0.1196313180037;0.119810561287597;0.120104605122952;0.120506487418092;0.121006620585059;0.121592947663007;0.122251138514167;0.122964822798574;0.123715855818262;0.12448461277322;0.12525030649951…
NREM;160;230;70;M2 VDX 29 #2;0.100058567256282;0.134678416105979;Artery;Endfoot;M2 VDX 29 artery V24-9291 Endfoot;M2 VDX 29 artery V24-9291;1.98398131502269;16.8492828051618;0.0366672682153351;0.0362472827198704;0.0350113599161536;0.0330296980359107;0.0304131291458028;0.0273044745664403;0.0238675818786742;0.0202750373418768;0.0166956455902017;0.013282761242084;0.0101644512857267;0.007436278827046…
NREM;440;487;47;M2 VDX 29 #5;0.0949570085684572;0.109859742119332;Artery;Endfoot;M2 VDX 29 artery V24-9291 Endfoot;M2 VDX 29 artery V24-9291;1.98398131502269;16.8492828051618;0.0777174320296351;0.0776137896039291;0.0773018805480187;0.0767789065737783;0.0760406810567521;0.0750823005860571;0.0738990007106828;0.0724871205170676;0.0708450911461475;0.0689743612956448;0.0668801782825196;0.0645721558018…
Sleep baseline;138.4;196.6;58.2;M2 PRT 32 #2;0.258068907284743;0.0512715930280729;Artery;Endfoot;M2 PRT 32 artery E42-4819 Endfoot;M2 PRT 32 artery E42-4819;1.99158184245757;20.2191393661942;0.0014469898849664;0.00147696686894281;0.00156738414040694;0.00171954949211779;0.00193515930865026;0.00221564317858993;0.00256137623160878;0.00297086894669034;0.00344004975328348;0.00396174675726567;0.0045254…
Sleep baseline;230.7;257.3;26.6;M2 PRT 32 #3;0.21891047875098;0.0310406240099211;Artery;Endfoot;M2 PRT 32 artery E42-4819 Endfoot;M2 PRT 32 artery E42-4819;1.99158184245757;20.2191393661942;0.0191770993005249;0.0191487608573435;0.0190641568865687;0.0189245153356757;0.0187318624316229;0.0184889924264516;0.0181994257878683;0.0178673563791971;0.0174975883249349;0.0170954634066715;0.0166667799780445;…
NREM;358;440;82;M2 PRT 32 #4;0.256039634863249;0.0613621120850114;Artery;Endfoot;M2 PRT 32 artery E42-4819 Endfoot;M2 PRT 32 artery E42-4819;1.99158184245757;20.2191393661942;0.0636521928757618;0.0629296274428397;0.0608049638721968;0.0574032836094766;0.0529201985689577;0.0476043381180831;0.041736072744861;0.0356050681865364;0.0294892206820272;0.0236371075602125;0.0182553951035329;0.01350181757462…
IS;441;487;46;M2 PRT 32 #5;0.180396724311314;0.0412279851309421;Artery;Endfoot;M2 PRT 32 artery E42-4819 Endfoot;M2 PRT 32 artery E42-4819;1.99158184245757;20.2191393661942;0.248707891179927;0.248147869852182;0.246474842112213;0.24370979713964;0.239887321234768;0.235055014190574;0.229272691603839;0.222611391714512;0.2151522095722;0.206984984785561;0.198206871722183;0.188920822739477;0.17923401582…
NREM;567;590;23;M2 PRT 32 #6;0.271786871765748;0.0353518987406831;Artery;Endfoot;M2 PRT 32 artery E42-4819 Endfoot;M2 PRT 32 artery E42-4819;1.99158184245757;20.2191393661942;0.00199710770114619;0.00207568787178593;0.00231073995805765;0.00270020606155239;0.00324068085474392;0.00392744801552439;0.00475453059974698;0.00571475472660714;0.0067998257880876;0.00800041624102596;0.00930626390072153;0.010…
Sleep baseline;7.1;47.8;40.7;M4 JGE 12 #1;0.196876029653124;0.0971684668811923;Artery;Endfoot;M4 JGE 12 artery Z64-8002 Endfoot;M4 JGE 12 artery Z64-8002;1.9915817829616;17.3306908853093;0.0114737130406321;0.0116665757909723;0.0122418250551545;0.0131895159277781;0.014493311693044;0.016130833894597;0.0180741384704149;0.0202903046225266;0.0227421201520327;0.0253888446444266;0.0281870302102432;0.031…
NREM;62;123;61;M4 JGE 12 #2;0.096948848568233;0.109014042491208;Artery;Endfoot;M4 JGE 12 artery Z64-8002 Endfoot;M4 JGE 12 artery Z64-8002;1.9915817829616;17.3306908853093;0.0365859250932337;0.037991787971443;0.0421419100145028;0.0488375913838044;0.0577597636028984;0.0684863303782202;0.0805148928588623;0.0932894428809524;0.106229383880046;0.118759130118282;0.130336545539801;0.140478609582041;0.14…
REM;150;300;150;M4 JGE 12 #4;0.17671406413211;0.110147391612115;Artery;Endfoot;M4 JGE 12 artery Z64-8002 Endfoot;M4 JGE 12 artery Z64-8002;1.9915817829616;17.3306908853093;0.0317157550640274;0.0326512519953956;0.0351351707353532;0.0382889899317322;0.0409189420094825;0.0418395266483266;0.0401963443419502;0.0357137366234972;0.0288110870981695;0.0205505599517582;0.0124045673937063;0.0058755849204792…
IS;40;75;35;M4 ROF 13 #1;0.142330923585088;-0.00178035878124914;Artery;Endfoot;M4 ROF 13 artery S65-1781 Endfoot;M4 ROF 13 artery S65-1781;1.99158213993748;17.571394925383;0.000553769679477384;0.000557500751876818;0.000568736862031025;0.000587603901388013;0.000614302523671568;0.000649094832163606;0.000692286591462767;0.000744205765214659;0.000805178344395849;0.000875502549043581;0.000955422554759…
REM;77;250;173;M4 ROF 13 #2;0.321079551968545;0.00537445187787063;Artery;Endfoot;M4 ROF 13 artery S65-1781 Endfoot;M4 ROF 13 artery S65-1781;1.99158213993748;17.571394925383;0.00017147348722165;0.0023139533362205;0.00780822824771615;0.0143764356488016;0.0196050028133546;0.022059238170194;0.0216890931192787;0.0194621205454568;0.0166229078958206;0.014065342358633;0.0120825230079082;0.01047927088056…
Sleep baseline;293.8;322.9;29.1;M4 ROF 13 #4;0.829639518092673;0.0250900249055434;Artery;Endfoot;M4 ROF 13 artery S65-1781 Endfoot;M4 ROF 13 artery S65-1781;1.99158213993748;17.571394925383;9.99230012651367e-06;1.06778968998608e-05;1.2728752420346e-05;1.61270415856945e-05;2.08429884937755e-05;2.68347710126964e-05;3.40483985746777e-05;4.24175747155585e-05;5.18635593164074e-05;6.22950489830279e-05;…
NREM;360;406;46;M4 ROF 13 #5;0.193140698182275;0.00498161907229864;Artery;Endfoot;M4 ROF 13 artery S65-1781 Endfoot;M4 ROF 13 artery S65-1781;1.99158213993748;17.571394925383;0.0132470765745036;0.0132360192114612;0.0132034982906975;0.0131514510566794;0.0130830518945233;0.0130026303362795;0.0129155556091925;0.0128280876384583;0.0127471951284464;0.0126803424759497;0.0126352487788016;0.0126196239999…
NREM;15;50;35;M2 PRT 29 #1;0.152098759446353;0.0771752841572813;Artery;Endfoot;M2 PRT 29 artery R18-3688 Endfoot;M2 PRT 29 artery R18-3688;1.99158196144953;16.8492828051618;0.000433902950134975;0.00043528721324202;0.000439437367054268;0.000446346660595035;0.00045600765235467;0.000468417786776724;0.000483586949240873;0.000501546803777321;0.00052236173563307;0.000546141282944584;0.00057305404666513…
IS;50;71;21;M2 PRT 29 #2;0.161362813626942;0.0656076450383214;Artery;Endfoot;M2 PRT 29 artery R18-3688 Endfoot;M2 PRT 29 artery R18-3688;1.99158196144953;16.8492828051618;0.118163619546811;0.118258033267835;0.118541134625572;0.119012504015781;0.119671441467764;0.120516965711364;0.121547812895534;0.122762434983031;0.124158997852487;0.125735379145564;0.127489165903083;0.129417652039869;0.1315178357…
NREM;263;300;37;M2 PRT 29 #7;0.190695858893693;0.0845183288052624;Artery;Endfoot;M2 PRT 29 artery R18-3688 Endfoot;M2 PRT 29 artery R18-3688;1.99158196144953;16.8492828051618;0.0437307966237107;0.0437100033319693;0.0436476891879222;0.0435440607648614;0.0433994929680804;0.0432145727370323;0.0429901559318273;0.0427274334442988;0.0424280018987132;0.0420939339324692;0.0417278429966814;0.0413329378930…
NREM;352;427;75;M2 PRT 29 #9;0.229396557706523;0.0769936442855828;Artery;Endfoot;M2 PRT 29 artery R18-3688 Endfoot;M2 PRT 29 artery R18-3688;1.99158196144953;16.8492828051618;0.00641844555212827;0.00638382795725092;0.00627675817976581;0.006089067167271;0.00581173617288845;0.00544066332549555;0.00498273108156941;0.0044606964886279;0.00391562677302461;0.00340607395789132;0.00300382263641558;0.00278…
NREM;534;573;39;M2 PRT 29 #10;0.184030804495561;0.0718094083789832;Artery;Endfoot;M2 PRT 29 artery R18-3688 Endfoot;M2 PRT 29 artery R18-3688;1.99158196144953;16.8492828051618;0.00252345597972269;0.00251185558298389;0.00247734764405176;0.00242081684948302;0.0023437538413911;0.00224827849620425;0.00213717059329402;0.0020139059868208;0.00188269590844851;0.00174852658841011;0.00161719600326122;0.001…
IS;573;600;27;M2 PRT 29 #11;0.242605514296124;0.0902703914990639;Artery;Endfoot;M2 PRT 29 artery R18-3688 Endfoot;M2 PRT 29 artery R18-3688;1.99158196144953;16.8492828051618;0.0137728096733756;0.013806490714399;0.0139072314177269;0.0140741281522587;0.0143056868966979;0.0145998410681675;0.0149539760531338;0.0153649600235844;0.0158291805191091;0.0163425861851967;0.0169007329816188;0.017498834113742…
NREM;31;147;116;M2 PRT 28 #1;0.122974613555083;0.0685118224993144;Artery;Endfoot;M2 PRT 28 artery A55-8817 Endfoot;M2 PRT 28 artery A55-8817;1.99158184245757;16.8492828051618;0.10454757827437;0.102658052909395;0.097217682063464;0.088868258947014;0.0785473076329329;0.067323759651433;0.0562251076412382;0.0460925479540345;0.0374898319768705;0.0306756274921902;0.0256333549424806;0.0221410065168931;0.…
IS;15;35;20;M2 QOE 20 #1;0.118841173922597;0.0679711499880142;Artery;Endfoot;M2 QOE 20 artery G90-2690 Endfoot;M2 QOE 20 artery G90-2690;1.9915817829616;16.4280507350328;0.0283449993260229;0.0283346108615558;0.0283034674405693;0.028251634892704;0.028179222641072;0.0280863832648803;0.0279733118911948;0.027840245419895;0.0276874615869608;0.0275152778722815;0.0273240502591702;0.0271141718536967;0.02…
REM;35;65;30;M2 QOE 20 #2;0.131764781835552;0.0828677667507575;Artery;Endfoot;M2 QOE 20 artery G90-2690 Endfoot;M2 QOE 20 artery G90-2690;1.9915817829616;16.4280507350328;0.0168779484322171;0.0168557880066316;0.0167895224726861;0.0166797966318943;0.0165276770894495;0.0163346402513866;0.0161025557065621;0.015833665178514;0.0155305572837486;0.0151961383832577;0.0148335998626244;0.0144463822223669;0…
NREM;110;220;110;M2 QOE 20 #5;0.0782728450130176;0.0789731949296688;Artery;Endfoot;M2 QOE 20 artery G90-2690 Endfoot;M2 QOE 20 artery G90-2690;1.9915817829616;16.4280507350328;0.0224783182340234;0.02242144685015;0.0222217468550316;0.0218031525108647;0.0210720877481681;0.0199545302898328;0.0184276004460567;0.0165351662016907;0.0143831766082455;0.0121176507534581;0.00989364841771718;0.0078453518062…
NREM;234;267;33;M2 QOE 20 #6;0.130467976480065;0.0738159067998627;Artery;Endfoot;M2 QOE 20 artery G90-2690 Endfoot;M2 QOE 20 artery G90-2690;1.9915817829616;16.4280507350328;0.00977246224415974;0.00976132480700238;0.00972819671617231;0.00967392143289161;0.00959987438417454;0.0095079185849017;0.00940034473214032;0.00927979789028116;0.00914919334618749;0.00901162457432385;0.00887026649967359;0.0087…
NREM;300;343;43;M2 QOE 20 #7;0.0266605565390894;0.113857131328486;Artery;Endfoot;M2 QOE 20 artery G90-2690 Endfoot;M2 QOE 20 artery G90-2690;1.9915817829616;16.4280507350328;0.0185238685055601;0.0185088297802005;0.018463679441288;0.018388321700836;0.0182826188228403;0.0181464225341985;0.0179796151847456;0.017782158055667;0.0175541437620806;0.0172958494312708;0.0170077872765384;0.016690749328025;0…
IS;421;444;23;M2 QOE 20 #8;0.108279931790697;0.0975420768289467;Artery;Endfoot;M2 QOE 20 artery G90-2690 Endfoot;M2 QOE 20 artery G90-2690;1.9915817829616;16.4280507350328;0.00495855919963209;0.0049823110466086;0.00505340809298793;0.00517137620035209;0.00533542960645929;0.00554447757429452;0.00579713359428991;0.00609172703514871;0.00642631711148408;0.0067987090111865;0.00720647200241737;0.0076469…
NREM;460;530;70;M2 QOE 20 #9;0.111597728478177;0.0916031462677895;Artery;Endfoot;M2 QOE 20 artery G90-2690 Endfoot;M2 QOE 20 artery G90-2690;1.9915817829616;16.4280507350328;0.00198842480345536;0.00197466872406738;0.00193420597628232;0.00186937308952733;0.00178380700670173;0.00168209025144947;0.00156931242152434;0.00145059769827104;0.00133065127088723;0.00121337454127877;0.00110159018268497;0.000…
IS;530;560;30;M2 QOE 20 #10;0.0392903877668679;0.0802141518535721;Artery;Endfoot;M2 QOE 20 artery G90-2690 Endfoot;M2 QOE 20 artery G90-2690;1.9915817829616;16.4280507350328;0.025649731098471;0.025654990072685;0.02567071518857;0.0256967511117586;0.0257328392403497;0.025778618151017;0.0258336242493229;0.0258972926492538;0.0259689583130875;0.026047857488039;0.0261331294805577;0.0262238188125505;0.0…
REM;565;600;35;M2 QOE 20 #11;0.0173257179467954;0.0753469055542085;Artery;Endfoot;M2 QOE 20 artery G90-2690 Endfoot;M2 QOE 20 artery G90-2690;1.9915817829616;16.4280507350328;0.0485523411623077;0.048462709469745;0.0481950252182893;0.0477528943757639;0.0471422393032478;0.0463711701031529;0.0454498098582298;0.0443900788832292;0.0432054442562919;0.0419106418218792;0.040521378531057;0.039054023388067…
NREM;150;255;105;M2 VDX 20 #2;0.0402179232223996;0.095631596958553;Artery;Endfoot;M2 VDX 20 artery D49-9596 Endfoot;M2 VDX 20 artery D49-9596;1.99158196144953;17.972568325506;0.0272316675292525;0.0267743432303296;0.0254321845110223;0.0232972110360774;0.0205294417622988;0.0173607851557577;0.0140905833008323;0.0110674948008154;0.00865581309926891;0.00718913780691026;0.00691918853159435;0.0079709666…
IS;256;284;28;M2 VDX 20 #3;0.0338361891276542;0.112020610486625;Artery;Endfoot;M2 VDX 20 artery D49-9596 Endfoot;M2 VDX 20 artery D49-9596;1.99158196144953;17.972568325506;0.00920338072316194;0.00928437031075389;0.00952595531733025;0.00992400931105694;0.0104717372182923;0.0111597971363119;0.0119764675923347;0.0129078570487481;0.0139381516507783;0.0150498964892127;0.0162243050216355;0.017441590773…
NREM;383;498;115;M2 VDX 20 #6;0.00510037199093982;0.0899475424746442;Artery;Endfoot;M2 VDX 20 artery D49-9596 Endfoot;M2 VDX 20 artery D49-9596;1.99158196144953;17.972568325506;0.0387528676517001;0.036963763208694;0.031965286646317;0.0247733656897007;0.0168067341801635;0.00956133111669144;0.00429490216682241;0.00180153099862414;0.00232012354654701;0.00557651087618966;0.0109222576485529;0.01751535…
IS;498;525;27;M2 VDX 20 #7;-0.125628455104576;0.0972022760492261;Artery;Endfoot;M2 VDX 20 artery D49-9596 Endfoot;M2 VDX 20 artery D49-9596;1.99158196144953;17.972568325506;0.0207559870264772;0.0208328811367344;0.0210634348726893;0.0214472589222558;0.0219836927745523;0.0226717875906419;0.0235102829294417;0.0244975780198526;0.0256316984452295;0.0269102592650007;0.0283304257373581;0.029888872923547…
REM;530;600;70;M2 VDX 20 #8;0.0161966675633427;0.111341841853286;Artery;Endfoot;M2 VDX 20 artery D49-9596 Endfoot;M2 VDX 20 artery D49-9596;1.99158196144953;17.972568325506;2.35996042634354e-05;0.00469825775666556;0.0183148437714921;0.039695106654034;0.0670159022280885;0.0980007879970208;0.130152675336955;0.160998536173802;0.188316980532541;0.210323432682903;0.225794821018511;0.234124864245166;0.…
Sleep baseline;357;428.5;71.5;M3 WOJ 17 #2;0.0966670563399993;0.0281551632417149;Artery;Endfoot;M3 WOJ 17 artery Y48-4892 Endfoot;M3 WOJ 17 artery Y48-4892;1.99158202094551;24.3111080474477;0.00169704082646183;0.00173816330511842;0.00186324967552579;0.00207706073745675;0.00238625840841292;0.00279765771371995;0.00331608647956494;0.00394212462610109;0.00467002467857468;0.00548611281021566;0.0063679…
NREM;440;460;20;M3 WOJ 17 #3;0.0750781342232437;0.0602501744330518;Artery;Endfoot;M3 WOJ 17 artery Y48-4892 Endfoot;M3 WOJ 17 artery Y48-4892;1.99158202094551;24.3111080474477;0.0330613806791809;0.0330570869207142;0.0330441555974128;0.0330224371252597;0.0329916840569689;0.0329515538556226;0.0329016127469044;0.0328413406192866;0.0327701369330846;0.0326873275910789;0.0325921727154775;0.032483875268…
IS;460;500;40;M3 WOJ 17 #4;-0.0770681663902151;0.0290458375797479;Artery;Endfoot;M3 WOJ 17 artery Y48-4892 Endfoot;M3 WOJ 17 artery Y48-4892;1.99158202094551;24.3111080474477;0.0110578251192971;0.0110613846764301;0.0110718724727257;0.0110887269848098;0.0111110488954347;0.0111376543608316;0.0111671465001834;0.0111980021289524;0.0112286700593458;0.0112576767070187;0.0112837342975813;0.0113058466821…
REM;500;600;100;M3 WOJ 17 #5;0.102851081935334;0.055329705121236;Artery;Endfoot;M3 WOJ 17 artery Y48-4892 Endfoot;M3 WOJ 17 artery Y48-4892;1.99158202094551;24.3111080474477;0.00139677173934551;0.00137149521269001;0.00129890899317115;0.00118799540745219;0.00105145780681851;0.000903033936480122;0.000754921670558701;0.000616028531663706;0.000491469947675744;0.000383338846346139;0.000292381439907917…
Sleep baseline;47;281.4;234.4;M3 TEQ 22 #1;0.418291873981427;0.232311135603346;Artery;Endfoot;M3 TEQ 22 artery C22-9132 Endfoot;M3 TEQ 22 artery C22-9132;1.99158172346563;20.4598434062679;0.149773582994193;0.139772921734269;0.11326675887155;0.0786236072797342;0.0453290687178453;0.0227149538556007;0.020641544012322;0.0470520636070176;0.100353700438747;0.163105891343922;0.206570049816581;0.20704699…
NREM;366;430;64;M3 TEQ 22 #3;0.189276672042487;0.2094478266701;Artery;Endfoot;M3 TEQ 22 artery C22-9132 Endfoot;M3 TEQ 22 artery C22-9132;1.99158172346563;20.4598434062679;0.104919006859243;0.104772878879757;0.104354300834717;0.103722168112188;0.102972957721406;0.102238395259533;0.10168251195015;0.101498294459041;0.101904043555978;0.103139406812847;0.105460861911517;0.109136240915463;0.1144377498…
NREM;460;490;30;M3 TEQ 22 #4;0.160812823054444;0.215919790087528;Artery;Endfoot;M3 TEQ 22 artery C22-9132 Endfoot;M3 TEQ 22 artery C22-9132;1.99158172346563;20.4598434062679;0.0983277583394454;0.0982022522933189;0.0978251070619455;0.0971944916175483;0.0963075201844402;0.0951604957231349;0.0937492401188414;0.0920695007410757;0.0901174205868571;0.0878900571211916;0.0853859332447006;0.08260560259777…
IS;490;510;20;M3 TEQ 22 #5;0.187767957791764;0.205068022371366;Artery;Endfoot;M3 TEQ 22 artery C22-9132 Endfoot;M3 TEQ 22 artery C22-9132;1.99158172346563;20.4598434062679;0.185191605055525;0.185173337272389;0.18511846048371;0.185026755238492;0.18489785865871;0.184731268729611;0.184526350265819;0.184282342512834;0.18399836833196;0.183673444905009;0.183306495883525;0.182896364895652;0.182441830312…
IS;105;135;30;M3 LCE 08 #2;0.0330100384794546;0.0220873260333622;Artery;Endfoot;M3 LCE 08 artery M44-6462 Endfoot;M3 LCE 08 artery M44-6462;1.99158208044149;24.5518120875215;0.0130021083131908;0.0129932398606744;0.0129672168073625;0.0129257663731468;0.0128717022516654;0.0128088293107305;0.0127418145184993;0.0126760282711391;0.0126173612544067;0.0125720227615839;0.0125463269879331;0.01254647420791…
Sleep baseline;187.4;211.5;24.1;M4 ROF 16 #2;0.428694592499967;0.0430529372392171;Artery;Endfoot;M4 ROF 16 artery A55-8817 Endfoot;M4 ROF 16 artery A55-8817;1.99158184245757;22.1447716867841;0.00931633345848572;0.00930871647407676;0.00928589879563302;0.00924798001121426;0.00919512531550553;0.00912756434117829;0.00904558954161044;0.0089495541434283;0.00883986969211389;0.00871700321834337;0.0085814…
NREM;260;340;80;M4 ROF 16 #3;0.14880512970984;0.0460438948012841;Artery;Endfoot;M4 ROF 16 artery A55-8817 Endfoot;M4 ROF 16 artery A55-8817;1.99158184245757;22.1447716867841;2.83766765568241e-05;6.42658361135572e-05;0.000172566153325396;0.000354738248947873;0.000611872507211286;0.000943049520039199;0.00134370237091982;0.00180444052416258;0.00231069955421129;0.00284339716553704;0.00338054837942392…
NREM;385;440;55;M4 ROF 16 #4;0.0149658771422764;0.03730046328602;Artery;Endfoot;M4 ROF 16 artery A55-8817 Endfoot;M4 ROF 16 artery A55-8817;1.99158184245757;22.1447716867841;0.0155159358133925;0.0154424816948908;0.0152238061601083;0.0148649224012298;0.0143740289285524;0.0137622771030102;0.0130434515058697;0.012233569672918;0.0113504104315813;0.0104129831691616;0.00944095366855847;0.00845404541902…
NREM;490;560;70;M4 ROF 16 #5;0.100042754724366;0.0400695368359357;Artery;Endfoot;M4 ROF 16 artery A55-8817 Endfoot;M4 ROF 16 artery A55-8817;1.99158184245757;22.1447716867841;0.0125037506675105;0.0125102855970275;0.0125250307056541;0.0125339946032111;0.0125157501793938;0.0124440456834737;0.0122910334152301;0.0120307484806849;0.011642442515494;0.0111133957907865;0.0104408937979714;0.00963315390530…
NREM;130;170;40;M3 LCE 13 #3;-0.153721559365927;0.0143109047786192;Artery;Endfoot;M3 LCE 13 artery S74-2759 Endfoot;M3 LCE 13 artery S74-2759;1.99158202094551;34.1799736904711;8.88873451503592e-05;8.92970182975342e-05;9.07674867899257e-05;9.40105330723833e-05;0.000100171225870592;0.000110768295716843;0.000127614990332748;0.000152724449906035;0.000188204402368556;0.00023614647596695;0.000298515636…
NREM;280;340;60;M3 LCE 13 #5;0.0402832612149791;0.00438163301961269;Artery;Endfoot;M3 LCE 13 artery S74-2759 Endfoot;M3 LCE 13 artery S74-2759;1.99158202094551;34.1799736904711;0.00366806706370503;0.00365724016873737;0.00362460565754308;0.00356973431974591;0.00349201631503195;0.00339081222110529;0.00326564997043942;0.00311645307024096;0.00294378155889301;0.0027490638789453;0.00253479576304217;0.0…
IS;355;385;30;M3 LCE 13 #6;-0.132036485638762;-0.00770601137085679;Artery;Endfoot;M3 LCE 13 artery S74-2759 Endfoot;M3 LCE 13 artery S74-2759;1.99158202094551;34.1799736904711;0.0271061204118293;0.0270779182487599;0.0269935991750768;0.0268540205689014;0.0266605952727222;0.0264152677890566;0.026120481698569;0.0257791390211868;0.0253945524136269;0.0249703912462285;0.0245106227243441;0.0240194493118…
NREM;415;450;35;M3 LCE 13 #7;-0.0375840666543242;-0.0169164900363029;Artery;Endfoot;M3 LCE 13 artery S74-2759 Endfoot;M3 LCE 13 artery S74-2759;1.99158202094551;34.1799736904711;0.00073424383227562;0.000728302003792115;0.000710677320730951;0.000681965960702204;0.000643141000497591;0.000595522323513042;0.000540735933836281;0.000480664054679293;0.000417387691282537;0.00035312357780744;0.00029015759…
IS;450;475;25;M3 LCE 13 #8;0.0109019309958506;-0.0242944815775773;Artery;Endfoot;M3 LCE 13 artery S74-2759 Endfoot;M3 LCE 13 artery S74-2759;1.99158202094551;34.1799736904711;0.0029230484972386;0.00292104513463873;0.00291504168667501;0.00290505810866291;0.00289112777712373;0.0028732976609313;0.00285162855036633;0.00282619533385341;0.00279708730969034;0.00276440851793773;0.00272827807587172;0.0026…
NREM;545;600;55;M3 LCE 13 #9;-0.0267083296263376;-0.00704717927896485;Artery;Endfoot;M3 LCE 13 artery S74-2759 Endfoot;M3 LCE 13 artery S74-2759;1.99158202094551;34.1799736904711;0.00132792695058993;0.00138870873956433;0.00156923923661309;0.00186414454153918;0.00226469999373489;0.00275916471576733;0.00333322455219886;0.00397052024098283;0.00465323402705542;0.00536270615496274;0.00608005279390256;…
IS;10;30;20;M3 CKH 04 #1;0.0663485238952582;0.132066622228351;Artery;Endfoot;M3 CKH 04 artery V78-6442 Endfoot;M3 CKH 04 artery V78-6442;1.99158184245757;20.7005474463416;0.32754449977855;0.327396128633286;0.326951188301324;0.326210199437297;0.325174034233552;0.323843922985582;0.322221463111703;0.320308630457636;0.318107792671894;0.315621724395799;0.312853623973112;0.309807131349094;0.30648634679…
REM;40;80;40;M3 CKH 04 #2;0.0364800173567146;0.119078240139188;Artery;Endfoot;M3 CKH 04 artery V78-6442 Endfoot;M3 CKH 04 artery V78-6442;1.99158184245757;20.7005474463416;0.0119421503004952;0.0119393534192634;0.0119308322051974;0.0119161886352114;0.0118947398049981;0.011865493774412;0.0118271255655969;0.0117779620560655;0.0117159855572816;0.0116388659698573;0.0115440304933687;0.0114287779494191;…
IS;110;150;40;M3 CKH 04 #4;0.0568509066666567;0.111068269341479;Artery;Endfoot;M3 CKH 04 artery V78-6442 Endfoot;M3 CKH 04 artery V78-6442;1.99158184245757;20.7005474463416;0.0017845402268536;0.00188882644150678;0.00220178021183341;0.00272368335212518;0.00345499155392162;0.00439630625089202;0.00554832190246059;0.00691173748632412;0.00848712058735416;0.0102747137956425;0.0122741761900939;0.0144842…
REM;150;270;120;M3 CKH 04 #5;0.0860404225156334;0.137023700404998;Artery;Endfoot;M3 CKH 04 artery V78-6442 Endfoot;M3 CKH 04 artery V78-6442;1.99158184245757;20.7005474463416;0.347287973206313;0.353968760259432;0.373471765806237;0.40419558674141;0.443536499677843;0.488015364522037;0.533496914400063;0.575511651138349;0.60966354579305;0.632077359618115;0.639819046903788;0.631219564909412;0.60604792…
Sleep baseline;316.3;426;109.7;M3 CKH 04 #6;0.24350991293843;0.152177373260253;Artery;Endfoot;M3 CKH 04 artery V78-6442 Endfoot;M3 CKH 04 artery V78-6442;1.99158184245757;20.7005474463416;0.0146232473232393;0.0143051307343782;0.0133894891562439;0.0119854636634347;0.0102533205103301;0.00837726883573388;0.00653639554505144;0.00487964045946831;0.00350923293824279;0.00247465586239751;0.00177672341242…
REM;35;150;115;M2 TCJ 14 #2;0.18227178412843;0.0931498747919828;Artery;Endfoot;M2 TCJ 14 artery C22-9132 Endfoot;M2 TCJ 14 artery C22-9132;1.99158208044149;19.0156191658255;0.133365430826556;0.134794820479095;0.138828566945585;0.144757992544052;0.151567005487275;0.158127181661279;0.163387148659328;0.166512080427064;0.166952511799644;0.16444765699638;0.158986410173265;0.150753877859625;0.140084063…
NREM;330;415;85;M2 TCJ 14 #4;0.137143624902447;-0.027557829635015;Artery;Endfoot;M2 TCJ 14 artery C22-9132 Endfoot;M2 TCJ 14 artery C22-9132;1.99158208044149;19.0156191658255;0.00750924007529005;0.00743062214195836;0.00719676357395238;0.00681397230578047;0.00629374325702962;0.00565392898323832;0.00491984726379767;0.00412494512835669;0.00331070365167703;0.00252560172709821;0.00182312804969268;0.00…
Sleep baseline;483.4;511.6;28.2;M2 TCJ 14 #5;0.439960400042214;0.053879282597653;Artery;Endfoot;M2 TCJ 14 artery C22-9132 Endfoot;M2 TCJ 14 artery C22-9132;1.99158208044149;19.0156191658255;0.03377883302324;0.0337459924766737;0.0336476266621496;0.0334842023237045;0.0332564949253851;0.0329655849784141;0.0326128528820781;0.0321999722623146;0.031728901789023;0.0312018754514083;0.030621391270498;0.02…
Sleep baseline;44.5;74.4;29.9;M4 ROF 07 #1;0.308067885539722;0.0371446944593963;Artery;Endfoot;M4 ROF 07 artery K97-3014 Endfoot;M4 ROF 07 artery K97-3014;1.99158190195355;16.8492828051618;0.239746916475192;0.239828911804499;0.240076441559302;0.240494109699725;0.241089498666059;0.241873034260096;0.242857798707699;0.244059294099742;0.245495158992469;0.24718484150135;0.249149232739932;0.25141026493…
IS;170;195;25;M4 ROF 07 #3;0.137739455057438;0.0209664148584716;Artery;Endfoot;M4 ROF 07 artery K97-3014 Endfoot;M4 ROF 07 artery K97-3014;1.99158190195355;16.8492828051618;5.99123042416828e-06;5.45484300499582e-05;0.000199822850464446;0.000440626990900256;0.000774995084037159;0.00120020302921524;0.00171279596589944;0.0023086231599616;0.00298287978969075;0.00373015513853003;0.00454448662845285;0.…
Sleep baseline;130.9;162.5;31.6;M4 CGF 08 #1;0.174532568089064;-0.0018521964860276;Artery;Endfoot;M4 CGF 08 artery X33-6986 Endfoot;M4 CGF 08 artery X33-6986;1.99158196144953;22.1447716867841;0.00385190572523551;0.00383757609073406;0.00379482504100765;0.00372436265875011;0.00362736085972196;0.00350543620066158;0.00336062609243159;0.00319535870051398;0.00301241689538459;0.00281489669515403;0.00260…
NREM;240;270;30;M4 CGF 08 #3;0.0441944554355956;-0.00576043489622348;Artery;Endfoot;M4 CGF 08 artery X33-6986 Endfoot;M4 CGF 08 artery X33-6986;1.99158196144953;22.1447716867841;2.90186196100677e-07;9.33450741815978e-06;3.64588248549091e-05;8.16350329913911e-05;0.00014480915409606;0.000225890938895947;0.000324739904025549;0.000441148378692028;0.00057482226309417;0.000725360307694269;0.00089223280…
IS;270;300;30;M4 CGF 08 #4;0.0260872116896243;-0.0118204656258842;Artery;Endfoot;M4 CGF 08 artery X33-6986 Endfoot;M4 CGF 08 artery X33-6986;1.99158196144953;22.1447716867841;0.0133984262011147;0.0133916502477377;0.0133713298043668;0.0133374871878647;0.0132901598139832;0.0132294005279764;0.0131552780655822;0.0130678776421245;0.012967301666342;0.0128536705740512;0.0127271237748741;0.01258782070297…
REM;330;440;110;M4 CGF 08 #5;0.0983817018352627;-0.0264129409934909;Artery;Endfoot;M4 CGF 08 artery X33-6986 Endfoot;M4 CGF 08 artery X33-6986;1.99158196144953;22.1447716867841;0.0262671685646895;0.0265374247082595;0.027258489525364;0.0281866204824768;0.0289916366204964;0.0293446217943704;0.0289985759380496;0.0278397917145401;0.025899758926862;0.0233310819934235;0.0203609113667887;0.0172388031927…
NREM;15;50;35;M2 TCJ 16 #1;0.0211451256189222;0.077123497864655;Artery;Endfoot;M2 TCJ 16 artery Z7-4426 Endfoot;M2 TCJ 16 artery Z7-4426;1.99158196144953;14.2015383643507;0.0987536510798913;0.0986914366016169;0.098506635125283;0.0982047394150905;0.0977947944549974;0.0972892356280205;0.096703667315276;0.0960565868797855;0.0953690601647123;0.094664355622682;0.093967544976212;0.0933050788702839;0.09…
Sleep baseline;70.2;102.6;32.4;M2 TCJ 16 #2;0.99965637824201;0.960699493048948;Artery;Endfoot;M2 TCJ 16 artery Z7-4426 Endfoot;M2 TCJ 16 artery Z7-4426;1.99158196144953;14.2015383643507;0.13888199871507;0.138721262788274;0.138239654707235;0.13743897942561;0.136322264318518;0.134893786505864;0.133159108455927;0.131125119360695;0.128800079251323;0.126193662432375;0.123316996574107;0.120182693723431…
IS;273;295;22;M2 TCJ 16 #4;-0.084401426376196;-0.0115496849798207;Artery;Endfoot;M2 TCJ 16 artery Z7-4426 Endfoot;M2 TCJ 16 artery Z7-4426;1.99158196144953;14.2015383643507;0.0186529284509045;0.0186066569623134;0.0184684010075322;0.0182398292641428;0.0179237000983911;0.0175238277318002;0.0170450354924169;0.0164930967584427;0.0158746643611906;0.0151971893629423;0.0144688302613279;0.013698353793464…
NREM;360;410;50;M2 TCJ 16 #5;-0.0386644422511127;-0.00479155513594772;Artery;Endfoot;M2 TCJ 16 artery Z7-4426 Endfoot;M2 TCJ 16 artery Z7-4426;1.99158196144953;14.2015383643507;0.000902323601180043;0.00100660282648992;0.00131684684853583;0.00182534380097445;0.00251946933501597;0.00338202433096034;0.00439169688315084;0.00552363786422976;0.00675013648297318;0.00804137948029985;0.00936627499489582;0…
IS;428;456;28;M2 TCJ 16 #6;-0.0448714332716766;-0.024809227776664;Artery;Endfoot;M2 TCJ 16 artery Z7-4426 Endfoot;M2 TCJ 16 artery Z7-4426;1.99158196144953;14.2015383643507;0.000187241059627908;0.000207593429843539;0.000268682890154202;0.000370606233897014;0.00051352390048375;0.000697658545527119;0.000923292833229214;0.00119076625790386;0.00150047076391364;0.0018528449080487;0.00224836629728374;0…
NREM;490;587;97;M2 TCJ 16 #7;-0.00827038798213633;0.00197512154542101;Artery;Endfoot;M2 TCJ 16 artery Z7-4426 Endfoot;M2 TCJ 16 artery Z7-4426;1.99158196144953;14.2015383643507;0.107598162683113;0.107578134713124;0.107528106655453;0.107474747198545;0.107451628865894;0.107485448161719;0.107581088673705;0.107708517295588;0.10779401410057;0.107717462280305;0.107316629024731;0.106398659471453;0.10475…
NREM;75;160;85;M2 QOE 19 #1;0.365716788816875;0.183040942229614;Artery;Endfoot;M2 QOE 19 artery M15-3410 Endfoot;M2 QOE 19 artery M15-3410;1.99158202094551;15.4451759047317;0.00191863220950385;0.00188071297972906;0.00177040071618534;0.00159761389308199;0.00137755931396981;0.00112897153135103;0.000872049171735726;0.000626387965122659;0.000409183293340687;0.000233907478447137;0.000109579060407544;4…
NREM;195;445;250;M2 QOE 19 #3;0.210627270436777;0.151097633214432;Artery;Endfoot;M2 QOE 19 artery M15-3410 Endfoot;M2 QOE 19 artery M15-3410;1.99158202094551;15.4451759047317;0.0708210940242602;0.0668783987938867;0.0562368848208937;0.0420332657144316;0.0280747007314622;0.0171689287839628;0.0101617501420103;0.00627837531631069;0.00419092840406434;0.0028685389884214;0.00183023589644182;0.0009893341…
Sleep baseline;479.2;499.2;20;M2 QOE 19 #5;0.338626424698005;0.167289313123908;Artery;Endfoot;M2 QOE 19 artery M15-3410 Endfoot;M2 QOE 19 artery M15-3410;1.99158202094551;15.4451759047317;3.13486264478075e-41;4.01909671115127e-20;1.58472182579869e-19;3.48099260558334e-19;5.9825967958387e-19;8.94689311722855e-19;1.22048576205342e-18;1.55707214192939e-18;1.88525632174816e-18;2.18632526471082e-18;2.…
NREM;500;600;100;M2 QOE 19 #6;0.28902250849475;0.158719746883347;Artery;Endfoot;M2 QOE 19 artery M15-3410 Endfoot;M2 QOE 19 artery M15-3410;1.99158202094551;15.4451759047317;0.00292582213017504;0.00321600716148763;0.00404835881514567;0.00531403035145993;0.00684985921865247;0.00846252346372602;0.00995647190888383;0.0111609542315003;0.0119517119324285;0.0122639767300261;0.0120951660490763;0.0114976…
NREM;95;194;99;M2 PRT 22 #2;-0.0194376027111742;0.0308851334336579;Artery;Endfoot;M2 PRT 22 artery K97-3014 Endfoot;M2 PRT 22 artery K97-3014;1.99158190195355;14.4422424044244;0.123906260674508;0.123135656274154;0.120850611597693;0.117130799138022;0.112106384350111;0.105952680684066;0.0988810041461312;0.0911261228227767;0.0829323877393979;0.0745418492778721;0.0661875736388267;0.0580936528731662;0…
NREM;234;277;43;M2 PRT 22 #3;0.137224703187861;0.0581337862100174;Artery;Endfoot;M2 PRT 22 artery K97-3014 Endfoot;M2 PRT 22 artery K97-3014;1.99158190195355;14.4422424044244;0.0122614804498073;0.0122847172589679;0.012354352244905;0.012470143942116;0.0126316400906996;0.0128381052087773;0.0130884238357565;0.0133809841780937;0.0137135483327834;0.0140831167162694;0.0144857957313276;0.014916678980515…
IS;277;322;45;M2 PRT 22 #4;0.133505250480201;0.0898164492045294;Artery;Endfoot;M2 PRT 22 artery K97-3014 Endfoot;M2 PRT 22 artery K97-3014;1.99158190195355;14.4422424044244;0.00024266841148341;0.0006222167258395;0.00174918137310115;0.00358910305880902;0.00608645427364324;0.00916737950372957;0.0127433058411371;0.0167152160440135;0.0209783406171603;0.0254270056213201;0.0299593697595591;0.0344817977…
REM;340;410;70;M2 PRT 22 #5;0.175550139267634;0.0972358333484479;Artery;Endfoot;M2 PRT 22 artery K97-3014 Endfoot;M2 PRT 22 artery K97-3014;1.99158190195355;14.4422424044244;0.388012637024122;0.386111803039842;0.380462097534117;0.371219634751261;0.358637163283978;0.343053389393983;0.324878963929611;0.304579979177518;0.282659940956906;0.259641217325116;0.236046916194287;0.212384021000684;0.1891284…
NREM;123;227;104;M2 TCJ 06 #2;0.0711572681782167;0.0739181439713225;Artery;Endfoot;M2 TCJ 06 artery U92-1298 Endfoot;M2 TCJ 06 artery U92-1298;1.99158196144953;15.6457626047931;0.00961858088081562;0.00942345923079306;0.0088613330530864;0.00799799488442499;0.00693075119893644;0.00577234486246993;0.00463291447086424;0.00360348868739846;0.00274420734570895;0.00207941251056743;0.00160015660112166;0.0…
NREM;265;343;78;M2 TCJ 06 #4;0.0396753489741925;0.0563005623468523;Artery;Endfoot;M2 TCJ 06 artery U92-1298 Endfoot;M2 TCJ 06 artery U92-1298;1.99158196144953;15.6457626047931;0.00777327683160931;0.00786200334407682;0.00812367744794389;0.00854509493174042;0.00910525675498726;0.00977677237232619;0.0105276224778983;0.0113231126536486;0.0121278429848256;0.0129075342168928;0.0136305849368107;0.014269…
Sleep baseline;409.3;433.4;24.1;M2 TCJ 06 #6;-0.0125883277723249;0.1920240061144;Artery;Endfoot;M2 TCJ 06 artery U92-1298 Endfoot;M2 TCJ 06 artery U92-1298;1.99158196144953;15.6457626047931;0.136082064065493;0.135939349780535;0.135511947354264;0.134802072406644;0.133813398803658;0.132551030613904;0.131021463260052;0.129232534270763;0.127193364145189;0.124914287941957;0.122406778296153;0.119683360…
NREM;437;465;28;M2 TCJ 06 #7;0.0158726668878667;0.135570674584505;Artery;Endfoot;M2 TCJ 06 artery U92-1298 Endfoot;M2 TCJ 06 artery U92-1298;1.99158196144953;15.6457626047931;0.0295799719810009;0.0295589810025214;0.0294962236505353;0.0293923465101153;0.029248426612737;0.0290659703206673;0.0288469113720196;0.0285936077100042;0.0283088366355697;0.027995787754879;0.0276580531446353;0.027299614131429…
Sleep baseline;9.6;36.2;26.6;M4 CGF 17 #1;0.0758281179026977;-0.000194581439823518;Artery;Endfoot;M4 CGF 17 artery U57-1829 Endfoot;M4 CGF 17 artery U57-1829;1.99158196144953;12.7573141239082;0.00102065580727444;0.00114356244041209;0.00151107754221858;0.00211960070355396;0.00296317766653874;0.00403356930473055;0.00532034689377426;0.00681101239436452;0.00849114213722524;0.0103445519917286;0.012353…
IS;100;120;20;M4 CGF 17 #3;0.127788425914395;-0.002449008564732;Artery;Endfoot;M4 CGF 17 artery U57-1829 Endfoot;M4 CGF 17 artery U57-1829;1.99158196144953;12.7573141239082;0.0622315208578193;0.0622128870261634;0.0621569471072533;0.062063586541925;0.0619326167646901;0.061763778733367;0.0615567478305393;0.0613111400969643;0.061026519745883;0.0607024078961835;0.0603382924515918;0.0599336390425677;0…
NREM;145;167;22;M4 CGF 17 #4;0.05218320712873;-0.0052953200464981;Artery;Endfoot;M4 CGF 17 artery U57-1829 Endfoot;M4 CGF 17 artery U57-1829;1.99158196144953;12.7573141239082;0.0279979996988269;0.0279948002213638;0.0279852933240089;0.0279697532386567;0.0279486357685345;0.0279225763981534;0.0278923876175499;0.0278590554325739;0.0278237350269222;0.027787745537007;0.027752563897822;0.027719817716930…
NREM;175;203;28;M4 CGF 17 #5;0.148526050982013;-0.00441708891444583;Artery;Endfoot;M4 CGF 17 artery U57-1829 Endfoot;M4 CGF 17 artery U57-1829;1.99158196144953;12.7573141239082;0.104505366847467;0.104403669819643;0.104099125265927;0.103593369278885;0.102889117028307;0.101990145320644;0.100901268256428;0.0996283060641347;0.0981780472172777;0.0965582039738541;0.0947773615141624;0.0928449208947523;0…
Sleep baseline;300.5;323.8;23.3;M4 CGF 17 #7;0.19062777957573;0.0112816391638553;Artery;Endfoot;M4 CGF 17 artery U57-1829 Endfoot;M4 CGF 17 artery U57-1829;1.99158196144953;12.7573141239082;0.0127503861045631;0.0127794744812299;0.0128666377601788;0.0130115701293418;0.0132137610542154;0.0134724940619221;0.0137868451488426;0.0141556809186453;0.0145776565836859;0.0150512139857422;0.01557457981133;0.…
IS;414;447;33;M4 CGF 17 #9;0.120816985863861;0.00791317238153743;Artery;Endfoot;M4 CGF 17 artery U57-1829 Endfoot;M4 CGF 17 artery U57-1829;1.99158196144953;12.7573141239082;0.0415310966682709;0.0414762516735609;0.0413121185066633;0.0410398993620265;0.0406615870157174;0.0401799484315821;0.0395985016796257;0.0389214860667197;0.0381538253923702;0.037301084282039;0.0363694176195905;0.035365513199018…
IS;500;530;30;M4 CGF 17 #10;0.131498178364115;0.0204030039311894;Artery;Endfoot;M4 CGF 17 artery U57-1829 Endfoot;M4 CGF 17 artery U57-1829;1.99158196144953;12.7573141239082;0.102927597118754;0.102777177669859;0.10232704323876;0.101580554794457;0.100543278125038;0.0992229304625554;0.0976293064860323;0.095774184425383;0.0936712131876282;0.091335781619232;0.0887848712029985;0.0860368936630021;0.083…
IS;35;65;30;M3 WOJ 23 #1;0.120305963442092;0.131184724048393;Artery;Endfoot;M3 WOJ 23 artery D93-9560 Endfoot;M3 WOJ 23 artery D93-9560;1.99158213993748;19.2563232058992;0.00272582907151521;0.00278769945060125;0.0029724474824624;0.00327749705866252;0.00369859845394441;0.00422989318552469;0.00486400318701657;0.0055921427110655;0.00640425098199479;0.00728914326991023;0.00823467775787744;0.009227935…
REM;80;235;155;M3 WOJ 23 #2;0.211066332657001;0.121066849053889;Artery;Endfoot;M3 WOJ 23 artery D93-9560 Endfoot;M3 WOJ 23 artery D93-9560;1.99158213993748;19.2563232058992;0.000618916674276652;0.000632206694895227;0.000656075978735639;0.00064942702511072;0.000567954089098501;0.00039770483538637;0.000183180994141782;2.54108354033976e-05;3.958397560333e-05;0.000290976301204137;0.000747323020496654…
IS;350;395;45;M3 WOJ 23 #4;-0.0196988467880723;0.0860575447376867;Artery;Endfoot;M3 WOJ 23 artery D93-9560 Endfoot;M3 WOJ 23 artery D93-9560;1.99158213993748;19.2563232058992;0.103221433840562;0.103045057597848;0.102518756046126;0.101650964591559;0.100455588424038;0.0989517716191144;0.0971635738311749;0.0951195551676749;0.0928522708495494;0.090397678802169;0.0877944653875468;0.0850832970308468;0.…
NREM;420;505;85;M3 WOJ 23 #5;-0.00445032473788906;0.0754090302225687;Artery;Endfoot;M3 WOJ 23 artery D93-9560 Endfoot;M3 WOJ 23 artery D93-9560;1.99158213993748;19.2563232058992;0.0284881439580173;0.0286641991594223;0.02918075833487;0.0300030787243666;0.03107366911419;0.0323134207060679;0.0336240642651285;0.034892511788659;0.0359974202443077;0.036817923244967;0.037243982180947;0.0371873139903995;…
Sleep baseline;521.6;547.4;25.8;M3 WOJ 23 #6;0.183591728450958;0.0857903222271207;Artery;Endfoot;M3 WOJ 23 artery D93-9560 Endfoot;M3 WOJ 23 artery D93-9560;1.99158213993748;19.2563232058992;0.0269218323408879;0.0269077891365771;0.0268655859880157;0.0267950046991335;0.0266956895964707;0.0265671593422925;0.0264088231426338;0.026220001027851;0.0259999478022422;0.0257478801862683;0.0254630066113076;…
IS;550;570;20;M3 WOJ 23 #7;-0.0269996567574094;0.047477474603484;Artery;Endfoot;M3 WOJ 23 artery D93-9560 Endfoot;M3 WOJ 23 artery D93-9560;1.99158213993748;19.2563232058992;0.00669492400461187;0.0066972469031673;0.00670427351677703;0.0067161770250241;0.00673324415146955;0.00675587231902641;0.00678456570524587;0.00681993023477539;0.00686266755618229;0.00691356805975017;0.00697350300164675;0.00704…
Sleep baseline;121.8;147.5;25.7;M2 QOE 14 #1;0.0139845023928025;0.0838543519229991;Artery;Endfoot;M2 QOE 14 artery A59-3867 Endfoot;M2 QOE 14 artery A59-3867;1.99158213993748;32.7357494500286;0.0262822928163841;0.026327233007106;0.0264619669693751;0.026686234544832;0.0269996010441139;0.0274014556258658;0.0278910090617377;0.0284672909219119;0.0291291462257891;0.0298752316126834;0.0307040110977397;…
NREM;190;230;40;M2 QOE 14 #2;0.231732704028877;0.0923175035999418;Artery;Endfoot;M2 QOE 14 artery A59-3867 Endfoot;M2 QOE 14 artery A59-3867;1.99158213993748;32.7357494500286;0.0142187396388855;0.0142094981696096;0.0141818767805618;0.014136185136166;0.0140729412806287;0.013992874234143;0.0138969270224969;0.0137862595648314;0.0136622507211737;0.0135264987069752;0.0133808190204129;0.013227239002940…
NREM;280;320;40;M2 QOE 14 #3;0.146142276688813;0.100106798430683;Artery;Endfoot;M2 QOE 14 artery A59-3867 Endfoot;M2 QOE 14 artery A59-3867;1.99158213993748;32.7357494500286;0.0208964438108699;0.0208452976745893;0.0206942854195779;0.0204506003484685;0.0201259505016158;0.0197361480762986;0.0193005554243045;0.0188414074765159;0.0183830347839033;0.0179510147827141;0.0175712812623669;0.01726922325489…
IS;325;360;35;M2 QOE 14 #4;0.0802011203399445;0.107519885530207;Artery;Endfoot;M2 QOE 14 artery A59-3867 Endfoot;M2 QOE 14 artery A59-3867;1.99158213993748;32.7357494500286;0.0338608156065588;0.0338904288175576;0.0339781448339865;0.0341206351744994;0.034312492256211;0.0345464345732988;0.0348135847874242;0.0351038118956394;0.0354061265711777;0.0357091170239746;0.0360014113525066;0.036272151397209;…
REM;360;395;35;M2 QOE 14 #5;0.175419732170116;0.0962061660668861;Artery;Endfoot;M2 QOE 14 artery A59-3867 Endfoot;M2 QOE 14 artery A59-3867;1.99158213993748;32.7357494500286;0.000223930357472054;0.000407597006233069;0.000955646281570987;0.00185928931230429;0.00310408670082509;0.00467025553565423;0.00653308728471157;0.00866346513470613;0.0110284667522567;0.013592036322501;0.0163157081354789;0.0191…
NREM;455;525;70;M2 QOE 14 #7;0.0802093546780533;0.106730796395769;Artery;Endfoot;M2 QOE 14 artery A59-3867 Endfoot;M2 QOE 14 artery A59-3867;1.99158213993748;32.7357494500286;0.0130250640608425;0.0131347920942659;0.0134664623134785;0.0140271386980754;0.0148272656752594;0.0158786403880271;0.0171915564938918;0.0187712065940514;0.0206135679798856;0.0227011637689811;0.0249992510275267;0.0274530940989…
NREM;535;600;65;M2 QOE 14 #8;0.274422799616247;0.102745297803681;Artery;Endfoot;M2 QOE 14 artery A59-3867 Endfoot;M2 QOE 14 artery A59-3867;1.99158213993748;32.7357494500286;0.00747130790734975;0.00823122577267247;0.0104789195842082;0.0141201545559916;0.0190041952531528;0.024932748140439;0.0316714558318115;0.0389630440391639;0.0465411284139496;0.0541436892169195;0.0615253121516567;0.0684674592823…
IS;20;65;45;M3 WOJ 24 #1;0.0795232853580738;0.0581872044851274;Artery;Endfoot;M3 WOJ 24 artery O5-2347 Endfoot;M3 WOJ 24 artery O5-2347;1.99158213993748;18.2935070456042;0.00149414253854411;0.00155036398069286;0.00171651866455451;0.00198521595621891;0.00234458999372572;0.00277894625390588;0.003269606717491;0.003795899048495;0.0043362268760043;0.00486915454619633;0.00537444078135232;0.005833961339…
IS;100;140;40;M3 WOJ 24 #2;0.0472571949237541;0.067719776250475;Artery;Endfoot;M3 WOJ 24 artery O5-2347 Endfoot;M3 WOJ 24 artery O5-2347;1.99158213993748;18.2935070456042;0.124906608202464;0.124685351794071;0.124023775457053;0.122928424562976;0.121410097704792;0.119483683327868;0.117167935312314;0.114485191707422;0.11146104188036;0.108123948300299;0.104504830015817;0.100636615578942;0.09655377370…
IS;170;195;25;M3 WOJ 24 #3;0.105606833277874;0.0612063011184091;Artery;Endfoot;M3 WOJ 24 artery O5-2347 Endfoot;M3 WOJ 24 artery O5-2347;1.99158213993748;18.2935070456042;0.00483952122917171;0.00484619436052422;0.00486612991272537;0.00489907760725;0.0049446244470777;0.00500220083852494;0.00507108900566767;0.0051504335452699;0.00523925393236535;0.00533645875293967;0.00544086141122572;0.00555119703…
IS;280;300;20;M3 WOJ 24 #5;0.0610903191341102;0.000200575492811179;Artery;Endfoot;M3 WOJ 24 artery O5-2347 Endfoot;M3 WOJ 24 artery O5-2347;1.99158213993748;18.2935070456042;0.00377339718448124;0.00378666046788567;0.00382635360337073;0.0038921872507182;0.00398368184769632;0.00410017158859312;0.00424080993719665;0.00440457661809829;0.00459028601535021;0.00479659689353288;0.00502202334334988;0.0052…
NREM;300;330;30;M3 WOJ 24 #6;0.123319227273708;0.0372239389489729;Artery;Endfoot;M3 WOJ 24 artery O5-2347 Endfoot;M3 WOJ 24 artery O5-2347;1.99158213993748;18.2935070456042;0.000754218509581833;0.000786518754391508;0.000883139095701463;0.00104324141567561;0.00126543902873805;0.00154781185136305;0.00188792744683887;0.00228286775194135;0.00272926123721642;0.00322332019744596;0.00376088281406069;0.0…
IS;330;355;25;M3 WOJ 24 #7;0.0816617456432237;0.0317680073012005;Artery;Endfoot;M3 WOJ 24 artery O5-2347 Endfoot;M3 WOJ 24 artery O5-2347;1.99158213993748;18.2935070456042;3.49253384918382e-07;4.48711914755612e-07;7.65841416867894e-07;1.35701691357021e-06;2.31656813343004e-06;3.77731480560904e-06;5.91127314710211e-06;8.93049191294449e-06;1.30879663015522e-05;1.86785692339232e-05;2.60399322838968e…
NREM;355;390;35;M3 WOJ 24 #8;0.116415705474157;0.038211749243204;Artery;Endfoot;M3 WOJ 24 artery O5-2347 Endfoot;M3 WOJ 24 artery O5-2347;1.99158213993748;18.2935070456042;0.117314269444411;0.117167394782714;0.116728001264998;0.115999762908645;0.114988745439369;0.113703320945935;0.112154050591959;0.110353537524675;0.10831625265413;0.106058336454027;0.103597380347278;0.100952191576998;0.0981425457…
IS;390;420;30;M3 WOJ 24 #9;0.030654328879232;0.0527579454385954;Artery;Endfoot;M3 WOJ 24 artery O5-2347 Endfoot;M3 WOJ 24 artery O5-2347;1.99158213993748;18.2935070456042;0.00141924673219006;0.001432105421155;0.00147039865369641;0.00153328524670707;0.00161938742644002;0.00172682642591991;0.00185327094361275;0.00199599713569542;0.00215195850455185;0.00231786378540484;0.00249026072873516;0.00266562…
NREM;440;465;25;M3 WOJ 24 #10;0.128522600134863;0.0643891702048326;Artery;Endfoot;M3 WOJ 24 artery O5-2347 Endfoot;M3 WOJ 24 artery O5-2347;1.99158213993748;18.2935070456042;0.0672971639249894;0.0672964623272767;0.0672943224269949;0.0672906391859408;0.0672852384785164;0.0672778784905327;0.0672682516609791;0.0672559871503376;0.0672406538145299;0.0672217636592381;0.0671987757451793;0.06717110051097…
IS;465;510;45;M3 WOJ 24 #11;0.112067803263427;0.0532325061079945;Artery;Endfoot;M3 WOJ 24 artery O5-2347 Endfoot;M3 WOJ 24 artery O5-2347;1.99158213993748;18.2935070456042;0.00813736975943447;0.00812329254362847;0.00808108228479216;0.00801081293169335;0.00791263960882563;0.00778684391063068;0.00763389243236503;0.00745450402090559;0.00724972043521293;0.00702097464531688;0.00677015090263125;0.00649…
Sleep baseline;515.8;597.3;81.5;M3 WOJ 24 #12;0.701084809177366;0.216300396266732;Artery;Endfoot;M3 WOJ 24 artery O5-2347 Endfoot;M3 WOJ 24 artery O5-2347;1.99158213993748;18.2935070456042;0.0469922480747982;0.0468360420337032;0.0463685386846748;0.0455933399809432;0.0445172688137167;0.0431514651866246;0.0415126675290188;0.0396244565232047;0.0375182181871726;0.0352335919002409;0.0328182096307402;0…
NREM;10;80;70;M2 QOE 07 #1;0.0565394625465349;0.0903881074125402;Artery;Endfoot;M2 QOE 07 artery Q94-2406 Endfoot;M2 QOE 07 artery Q94-2406;1.99158208044149;22.6261797669316;0.00211464602471697;0.00212095501011812;0.00213707372461806;0.00215503505631979;0.0021630141605788;0.00214727176091354;0.00209444688285897;0.00199386959337202;0.00183958717791959;0.00163187224122768;0.00137809079436335;0.0010…
NREM;90;110;20;M2 QOE 07 #2;0.210685730784017;0.153128112797534;Artery;Endfoot;M2 QOE 07 artery Q94-2406 Endfoot;M2 QOE 07 artery Q94-2406;1.99158208044149;22.6261797669316;0.00304227047408981;0.00305947439199683;0.00311107590939258;0.0031970439784305;0.00331732572771387;0.00347184479138223;0.00366049900277008;0.00388315748513079;0.00413965718057224;0.00442979886654085;0.00475334271682512;0.00511…
NREM;135;165;30;M2 QOE 07 #3;0.200483468498687;0.106690150273765;Artery;Endfoot;M2 QOE 07 artery Q94-2406 Endfoot;M2 QOE 07 artery Q94-2406;1.99158208044149;22.6261797669316;0.000477120586491251;0.000546537934904035;0.000754391494181091;0.00109948683088008;0.00157983668858285;0.00219266636373042;0.00293442157710987;0.00380077916702946;0.00478666099659814;0.00588625151514202;0.00709301943988754;0.…
NREM;180;250;70;M2 QOE 07 #4;0.19111192078951;0.120171492506441;Artery;Endfoot;M2 QOE 07 artery Q94-2406 Endfoot;M2 QOE 07 artery Q94-2406;1.99158208044149;22.6261797669316;0.0140488741107957;0.0143414094424461;0.0152010066671289;0.0165749357607125;0.018379529663747;0.0205061503526839;0.0228288526652988;0.0252131222436624;0.0275249765344796;0.0296396931836222;0.0314494742481871;0.0328694665787536…
IS;250;290;40;M2 QOE 07 #5;0.0778969916778534;0.0830683996415336;Artery;Endfoot;M2 QOE 07 artery Q94-2406 Endfoot;M2 QOE 07 artery Q94-2406;1.99158208044149;22.6261797669316;0.00117064943459849;0.00117281297841215;0.00117935878358741;0.00119045481660545;0.00120638894812981;0.00122758006935531;0.00125459214989091;0.0012881498285484;0.00132915386011141;0.00137869456720011;0.00143806138048382;0.0015…
Sleep baseline;411.9;541.6;129.7;M2 QOE 07 #6;0.382091023517458;0.114633793434881;Artery;Endfoot;M2 QOE 07 artery Q94-2406 Endfoot;M2 QOE 07 artery Q94-2406;1.99158208044149;22.6261797669316;0.0272531367358007;0.0267125330280843;0.0251634404880714;0.0228084150016356;0.0199376475192428;0.0168721953050851;0.0139076991087507;0.011271609017272;0.00910132274439174;0.0074439641256577;0.0062730874768635…
Sleep baseline;111;134.2;23.2;M4 ROF 10 #1;0.167974243473662;0.0590169068700663;Artery;Endfoot;M4 ROF 10 artery S65-5390 Endfoot;M4 ROF 10 artery S65-5390;1.99158196144953;16.3678747250143;0.132514296435745;0.132714613633241;0.133314166337852;0.134308768769879;0.135691480805807;0.137452661905008;0.139580045936343;0.142058836242703;0.144871820104751;0.147999501597554;0.151420251676905;0.1551104741…
IS;143;166;23;M4 ROF 10 #2;0.103854837021188;0.0438941066694536;Artery;Endfoot;M4 ROF 10 artery S65-5390 Endfoot;M4 ROF 10 artery S65-5390;1.99158196144953;16.3678747250143;0.00197114482976967;0.00208204575493414;0.00241408696575791;0.0029652892807484;0.00373237237477368;0.00471078202116879;0.00589472778637935;0.00727723074105907;0.00885018063851183;0.0106044019067182;0.0125297277054422;0.0146150…
NREM;246;270;24;M4 ROF 10 #4;0.0888400600233686;0.0483334458445375;Artery;Endfoot;M4 ROF 10 artery S65-5390 Endfoot;M4 ROF 10 artery S65-5390;1.99158196144953;16.3678747250143;0.058032409373795;0.0582688997614108;0.0589778565447772;0.0601577370200414;0.061805971464871;0.0639189653328223;0.0664921023617331;0.069519748631952;0.0729952576198247;0.0769109763009628;0.0812582523663945;0.086027442622605…
Sleep baseline;353.7;389.4;35.7;M2 PRT 20 #3;0.339190729489952;0.0348659391945498;Artery;Endfoot;M2 PRT 20 artery B73-2690 Endfoot;M2 PRT 20 artery B73-2690;1.99158196144953;22.6261797669316;0.00022407893977213;0.000282001153382718;0.000454863668941678;0.000739968424613587;0.00113286622720253;0.00162742763274436;0.00221594119138667;0.00288923802549205;0.00363684135989236;0.00444713924189397;0.005…
NREM;407;438;31;M2 PRT 20 #4;0.357227965937025;0.0589140142467168;Artery;Endfoot;M2 PRT 20 artery B73-2690 Endfoot;M2 PRT 20 artery B73-2690;1.99158196144953;22.6261797669316;0.00633562440094097;0.00635143487263951;0.00639884654986471;0.00647779729521521;0.0065881739300467;0.00672979826072124;0.00690240840147523;0.00710563624480578;0.00733898212433315;0.00760178787451441;0.00789320961096105;0.008…
NREM;492;537;45;M2 PRT 20 #5;0.239257057897609;0.0488728038770836;Artery;Endfoot;M2 PRT 20 artery B73-2690 Endfoot;M2 PRT 20 artery B73-2690;1.99158196144953;22.6261797669316;0.00344606454661466;0.00346232420892479;0.00351088629162634;0.00359110111193301;0.00370188947020266;0.00384174864116223;0.0040087618627166;0.00420061227507121;0.00441460233912723;0.00464767971861207;0.00489647044435928;0.005…
NREM;552;583;31;M2 PRT 20 #6;0.155557946986053;0.0341518502495646;Artery;Endfoot;M2 PRT 20 artery B73-2690 Endfoot;M2 PRT 20 artery B73-2690;1.99158196144953;22.6261797669316;0.041096485355807;0.0410458536374537;0.0408942851117817;0.0406427553424315;0.0402928759730358;0.0398468737045125;0.0393075616893045;0.0386783041322121;0.0379629750626706;0.0371659123834093;0.0362918684004355;0.03534595809578…
NREM;10;70;60;M2 PRT 30 #1;0.279803642918043;-0.349380157517056;Artery;Endfoot;M2 PRT 30 artery L97-1563 Endfoot;M2 PRT 30 artery L97-1563;1.99158208044149;18.0528030055305;0.027299933307069;0.0274195754635228;0.0277717757740404;0.0283367263314093;0.029082628277428;0.0299674408927372;0.0309411884711473;0.0319486902336902;0.032932550761763;0.0338362293880834;0.0346069988619772;0.0351986081504137;0…
NREM;125;180;55;M2 PRT 30 #3;0.263668569009571;-0.245705314678605;Artery;Endfoot;M2 PRT 30 artery L97-1563 Endfoot;M2 PRT 30 artery L97-1563;1.99158208044149;18.0528030055305;0.0366179109945161;0.036360654551304;0.0355994085837167;0.0343651289670928;0.0327074051693411;0.0306916040663965;0.02839515694956;0.0259032465074897;0.0233041858794976;0.0206847938731089;0.018126059003839;0.0156993521563197;…
IS;180;200;20;M2 PRT 30 #4;0.232781276493522;-0.183617068246662;Artery;Endfoot;M2 PRT 30 artery L97-1563 Endfoot;M2 PRT 30 artery L97-1563;1.99158208044149;18.0528030055305;0.0283363121304537;0.0283472175830314;0.0283799967979351;0.0284348372520523;0.0285120477667378;0.0286120530830898;0.0287353863380098;0.0288826795111247;0.0290546519318271;0.029252096954242;0.0294758669257053;0.0297268565912374…
NREM;393;483;90;M2 PRT 30 #8;0.254832253050973;0.0175050160901472;Artery;Endfoot;M2 PRT 30 artery L97-1563 Endfoot;M2 PRT 30 artery L97-1563;1.99158208044149;18.0528030055305;0.0481834525665106;0.0478564795098522;0.0468948898057297;0.0453550927587195;0.0433258932220841;0.0409209032604228;0.0382685028487589;0.0355001612579963;0.0327383285559444;0.0300854239143648;0.0276155526951866;0.0253703821716…
NREM;532;589;57;M2 PRT 30 #9;0.37490752249699;0.114294574741255;Artery;Endfoot;M2 PRT 30 artery L97-1563 Endfoot;M2 PRT 30 artery L97-1563;1.99158208044149;18.0528030055305;0.116366278673349;0.116327573423085;0.116207133040323;0.115992253364771;0.115662650014442;0.115191757203874;0.114548474847314;0.113699290369803;0.112610678547734;0.11125166002478;0.10959637879885;0.107626543424939;0.1053335686…
IS;326;359;33;M2 IMB 06 #3;-0.0422984885531139;0.0479090904215649;Artery;Endfoot;M2 IMB 06 artery B39-5268 Endfoot;M2 IMB 06 artery B39-5268;1.9915817829616;32.8561014700656;0.0125911046212581;0.012585527164455;0.0125688599512575;0.0125412983644532;0.0125031677233399;0.0124549227302678;0.0123971465485194;0.0123305493724877;0.012255966322824;0.0121743544789393;0.0120867888501143;0.011994457085329;…
IS;112;154;42;M2 TCJ 13 #1;0.0591473114202643;0.0579398917728052;Artery;Endfoot;M2 TCJ 13 artery R74-4504 Endfoot;M2 TCJ 13 artery R74-4504;1.99158190195355;18.7749151257517;0.0318914748363735;0.0318818666664126;0.0318534400891115;0.031807381577923;0.0317456438423836;0.0316709075965233;0.0315865259628185;0.0314964497841207;0.0314051320841083;0.031317410180916;0.0312383645331852;0.0311731542725392…
Sleep baseline;164.2;186.6;22.4;M2 TCJ 13 #2;0.145640669932572;0.0831665997867213;Artery;Endfoot;M2 TCJ 13 artery R74-4504 Endfoot;M2 TCJ 13 artery R74-4504;1.99158190195355;18.7749151257517;0.00355413129265534;0.00356571557635192;0.0036004506189683;0.00365828274937549;0.00373912170195847;0.00384283941514488;0.00396926838730835;0.004118199627328;0.00428938024677194;0.00448251074965041;0.004697242…
IS;346;376;30;M2 TCJ 13 #4;-0.0248924854507305;0.0124212711593545;Artery;Endfoot;M2 TCJ 13 artery R74-4504 Endfoot;M2 TCJ 13 artery R74-4504;1.99158190195355;18.7749151257517;0.0445389924658106;0.0445681119076518;0.0446549761535228;0.0447981117246803;0.0449950918290988;0.045242579201975;0.0455363847642308;0.0458715408231979;0.0462423872341964;0.0466426686779259;0.0470656409929878;0.04750418434044…
NREM;402;442;40;M2 TCJ 13 #6;0.0187779280527869;0.057536471674149;Artery;Endfoot;M2 TCJ 13 artery R74-4504 Endfoot;M2 TCJ 13 artery R74-4504;1.99158190195355;18.7749151257517;0.0078928912089227;0.00798324456399021;0.00825270786592097;0.00869653026402151;0.00930692381858071;0.0100732541543848;0.0109822984306994;0.0120185621008962;0.0131646440771965;0.0144016384600916;0.0157095599929714;0.017067779…
IS;442;467;25;M2 TCJ 13 #7;0.0311615531782861;0.101688274891702;Artery;Endfoot;M2 TCJ 13 artery R74-4504 Endfoot;M2 TCJ 13 artery R74-4504;1.99158190195355;18.7749151257517;0.00587479522931;0.00589425728200745;0.00595276680763248;0.00605069076625367;0.00618863032836627;0.00636740539019779;0.00658803321261205;0.00685170149646076;0.00715973629005396;0.00751356520240269;0.00791467646804652;0.0083645…
NREM;503;580;77;M2 TCJ 13 #8;0.0644098805423643;0.0673307761281408;Artery;Endfoot;M2 TCJ 13 artery R74-4504 Endfoot;M2 TCJ 13 artery R74-4504;1.99158190195355;18.7749151257517;0.00349621703921169;0.00370898521898727;0.00434332624570258;0.00538699639688781;0.00681848261455694;0.00860558127104337;0.0107038598665377;0.013055391698186;0.0155881802296322;0.0182166599090126;0.0208435710631069;0.0233633…
IS;580;600;20;M2 TCJ 13 #9;0.0550726010616631;0.0825767246240645;Artery;Endfoot;M2 TCJ 13 artery R74-4504 Endfoot;M2 TCJ 13 artery R74-4504;1.99158190195355;18.7749151257517;0.0287070168363775;0.0287206977306267;0.0287616228249746;0.0288294403203749;0.0289235670952802;0.0290431934903445;0.029187289946126;0.0293546154336105;0.029543727601179;0.0297529945461783;0.0299806081046711;0.030224598539388;…
IS;10;35;25;M3 LCE 20 #1;0.00368869484187484;0.017204816822947;Artery;Endfoot;M3 LCE 20 artery G83-2542 Endfoot;M3 LCE 20 artery G83-2542;1.99158172346563;19.9784353261204;0.109013110904589;0.108927329732085;0.108670715859011;0.108245452709313;0.107655160982385;0.106904871247366;0.106000985786006;0.104951229896614;0.103764592934531;0.102451259428884;0.101022530681149;0.099490737318154;0.097869143…
IS;110;148;38;M3 LCE 20 #2;-0.0144295570190197;0.0144973073875709;Artery;Endfoot;M3 LCE 20 artery G83-2542 Endfoot;M3 LCE 20 artery G83-2542;1.99158172346563;19.9784353261204;0.0879021430686947;0.0879594792109859;0.0881309778559221;0.0884151076960632;0.0888093106511942;0.0893099952189704;0.0899125314077438;0.0906112511233694;0.0913994584837847;0.0922694548006052;0.0932125828646515;0.0942192946936…
NREM;183;229;46;M3 LCE 20 #4;0.0583692407596676;0.0248066798023553;Artery;Endfoot;M3 LCE 20 artery G83-2542 Endfoot;M3 LCE 20 artery G83-2542;1.99158172346563;19.9784353261204;0.297936728560795;0.298414396364598;0.299841401369142;0.30219981654705;0.305459991619878;0.309580897849408;0.314510615392742;0.320186966442681;0.326538296391861;0.333484403073307;0.340937610707463;0.348803980608846;0.356984…
IS;229;270;41;M3 LCE 20 #5;0.0892086127137136;0.00772439668719574;Artery;Endfoot;M3 LCE 20 artery G83-2542 Endfoot;M3 LCE 20 artery G83-2542;1.99158172346563;19.9784353261204;0.0137088707565965;0.0148254883702601;0.0181652852267829;0.0236981898259688;0.0313744042975052;0.0411248855139794;0.0528620166867224;0.0664804668176446;0.0818582337590537;0.098857864489226;0.117327843557883;0.137104137565581…
IS;311;331;20;M3 LCE 20 #7;-0.0213795555552042;0.0289486544254629;Artery;Endfoot;M3 LCE 20 artery G83-2542 Endfoot;M3 LCE 20 artery G83-2542;1.99158172346563;19.9784353261204;0.255071575892688;0.254912246437501;0.254434687707498;0.253640188601463;0.252530897223819;0.251109820724168;0.249380824933533;0.247348633660972;0.245018827479185;0.242397841795485;0.239492963975787;0.236312329264353;0.232864…
IS;383;414;31;M3 LCE 20 #9;0.126650030860742;0.0270743766778791;Artery;Endfoot;M3 LCE 20 artery G83-2542 Endfoot;M3 LCE 20 artery G83-2542;1.99158172346563;19.9784353261204;0.128456628130745;0.128553350939285;0.128842066197655;0.129318442394141;0.129975353116348;0.130803014400187;0.131789173416957;0.132919344948674;0.134177091162711;0.13554433931627;0.137001731214354;0.13852899752765;0.1401053494…
REM;440;580;140;M3 LCE 20 #10;0.174336678222123;0.0159589556943036;Artery;Endfoot;M3 LCE 20 artery G83-2542 Endfoot;M3 LCE 20 artery G83-2542;1.99158172346563;19.9784353261204;0.00120508602798322;0.00130994999902121;0.00167141323398685;0.00244797547252997;0.00395056802149426;0.00667290849469844;0.0112701666807985;0.0184518165395423;0.0287773138105672;0.0423821627392252;0.058711019440546;0.0763730…
IS;0;45;45;M3 CKH 09 #1;0.263887213453263;0.362742854337063;Artery;Endfoot;M3 CKH 09 artery F16-2276 Endfoot;M3 CKH 09 artery F16-2276;1.99158208044149;30.569413089365;0.0255878668593442;0.0255045452868528;0.0252598722158622;0.0248694825266582;0.0243586447356331;0.0237611131382983;0.023117592292305;0.0224738815287517;0.0218787812726471;0.0213818534103032;0.0210311342776847;0.0208709007536629;0.02…
IS;175;200;25;M3 CKH 09 #2;0.23001094686118;0.132903568732462;Artery;Endfoot;M3 CKH 09 artery F16-2276 Endfoot;M3 CKH 09 artery F16-2276;1.99158208044149;30.569413089365;0.00448481362520001;0.00452041212693294;0.0046268578726097;0.00480310476564248;0.00504741989766394;0.00535739935583326;0.00572999020919995;0.0061615185288166;0.00664772325283244;0.00718379566308378;0.00776442419366972;0.008383844…
NREM;220;265;45;M3 CKH 09 #3;0.208629435506624;0.139188774161752;Artery;Endfoot;M3 CKH 09 artery F16-2276 Endfoot;M3 CKH 09 artery F16-2276;1.99158208044149;30.569413089365;0.0214657004376046;0.0214423755122948;0.0213719468248921;0.0212530972275952;0.02108377785271;0.0208614199222202;0.0205832160842886;0.0202464568175564;0.0198489043444485;0.0193891841288513;0.0188671725194032;0.0182843585270869;…
IS;270;300;30;M3 CKH 09 #4;0.13517504364229;0.121125583264088;Artery;Endfoot;M3 CKH 09 artery F16-2276 Endfoot;M3 CKH 09 artery F16-2276;1.99158208044149;30.569413089365;0.000981600754852247;0.000978071255631189;0.000967537087849262;0.000950161201281566;0.000926215046180753;0.000896078374735583;0.000860238962969249;0.000819292250261308;0.00077394088924756;0.000724994192033519;0.000673367449264831…
NREM;320;400;80;M3 CKH 09 #5;0.180553425165214;0.136096205866762;Artery;Endfoot;M3 CKH 09 artery F16-2276 Endfoot;M3 CKH 09 artery F16-2276;1.99158208044149;30.569413089365;0.0150950036777291;0.0151452919176317;0.0152765305719728;0.0154354869007517;0.0155507073591517;0.0155534114566427;0.0153981230507821;0.0150772897879887;0.0146257173932876;0.0141133546247053;0.0136280843948703;0.013252879109550…
IS;465;485;20;M3 CKH 09 #6;0.183984133844872;0.135026108652314;Artery;Endfoot;M3 CKH 09 artery F16-2276 Endfoot;M3 CKH 09 artery F16-2276;1.99158208044149;30.569413089365;0.0285564491212612;0.0285600360408961;0.0285707294438638;0.0285883280387646;0.0286124989165892;0.0286427813813919;0.0286785922451304;0.0287192325197692;0.0287638954223285;0.0288116755923676;0.0288615794066706;0.0289125362628413;…
IS;545;600;55;M3 CKH 09 #8;0.109537888176045;0.138278631703059;Artery;Endfoot;M3 CKH 09 artery F16-2276 Endfoot;M3 CKH 09 artery F16-2276;1.99158208044149;30.569413089365;0.0289141868795116;0.0289154729404073;0.0289146306612605;0.0288980198031072;0.0288443989077672;0.0287270113053798;0.0285162170349826;0.0281824183955752;0.0276990019292173;0.0270450227092989;0.0262073869857904;0.0251823427682451;…
IS;136;156;20;M4 JGE 14 #2;0.101368915013162;0.0771867736272578;Artery;Endfoot;M4 JGE 14 artery C13-1733 Endfoot;M4 JGE 14 artery C13-1733;1.99158196144953;24.070404007374;0.0326736279162455;0.0327502673453337;0.0329800732676331;0.0333627086431436;0.0338976119201243;0.034583997308806;0.035420855167233;0.036406952501881;0.0375408335864567;0.0388208207030492;0.0402450150105593;0.0418112975461066;0.…
NREM;175;215;40;M4 JGE 14 #4;0.156068183938888;0.145376062669221;Artery;Endfoot;M4 JGE 14 artery C13-1733 Endfoot;M4 JGE 14 artery C13-1733;1.99158196144953;24.070404007374;0.00202846958018394;0.00204393314257834;0.00209029071890541;0.00216743738043708;0.00227517989765823;0.00241321027835995;0.00258107080844635;0.00277811260418638;0.00300345014544402;0.00325591463472735;0.00353400929781788;0.0038…
IS;218;245;27;M4 JGE 14 #5;0.153120199261994;0.154920944914789;Artery;Endfoot;M4 JGE 14 artery C13-1733 Endfoot;M4 JGE 14 artery C13-1733;1.99158196144953;24.070404007374;0.0403464689969921;0.0403043738729664;0.0401784227789213;0.0399696140168844;0.0396795963948891;0.0393106469637974;0.0388656404029569;0.0383480105958982;0.0377617050737783;0.0371111331276934;0.0364011084989756;0.0356367876471103;…
NREM;315;337;22;M4 JGE 14 #6;0.197251515644556;0.204069983237591;Artery;Endfoot;M4 JGE 14 artery C13-1733 Endfoot;M4 JGE 14 artery C13-1733;1.99158196144953;24.070404007374;0.0663323958584014;0.0662987213695632;0.066197801693708;0.0660299477591482;0.0657956762983408;0.0654957076295785;0.0651309625590379;0.0647025584111114;0.0642118041975606;0.0636601949388693;0.0630494051543055;0.0623812815406224…
NREM;140;190;50;M2 QOE 11 #1;0.143443114311602;0.139821050897868;Artery;Endfoot;M2 QOE 11 artery S6-2547 Endfoot;M2 QOE 11 artery S6-2547;1.99158190195355;19.7377312860467;0.00672609747209374;0.00676812592266984;0.006894597404787;0.00710664495377198;0.00740607309626516;0.00779523438850058;0.00827686140644714;0.00885385938703497;0.00952906667563075;0.0103049923590793;0.0111835429203952;0.012165752…
IS;195;240;45;M2 QOE 11 #2;0.178749374621692;0.155795314377744;Artery;Endfoot;M2 QOE 11 artery S6-2547 Endfoot;M2 QOE 11 artery S6-2547;1.99158190195355;19.7377312860467;0.000992580467619576;0.00116370396397406;0.00167382438867769;0.00251329787479617;0.00366640126730434;0.00511184164050242;0.00682343952133607;0.00877095739691795;0.010921039279965;0.0132382228947298;0.0156859836275149;0.0182277688…
REM;250;360;110;M2 QOE 11 #3;0.255713817669624;0.156749517821989;Artery;Endfoot;M2 QOE 11 artery S6-2547 Endfoot;M2 QOE 11 artery S6-2547;1.99158190195355;19.7377312860467;0.00663413676788209;0.00842807360191676;0.0135279710019058;0.0211412559215083;0.030113131385063;0.0391393811413554;0.0469993176248639;0.052760968262943;0.0559177843924413;0.0564328857465165;0.0546891448947475;0.0513654299208062…
Sleep baseline;386.1;431.8;45.7;M2 QOE 11 #5;0.275199574331759;0.180092050277989;Artery;Endfoot;M2 QOE 11 artery S6-2547 Endfoot;M2 QOE 11 artery S6-2547;1.99158190195355;19.7377312860467;0.471955396461855;0.471676820338773;0.470841382248229;0.469450004214547;0.46750439027273;0.465007266165931;0.461962692919923;0.458376433639485;0.454256348838425;0.449612792883528;0.444458982879959;0.438811311659…
NREM;545;575;30;M2 QOE 11 #6;0.240604842042588;0.175551956916409;Artery;Endfoot;M2 QOE 11 artery S6-2547 Endfoot;M2 QOE 11 artery S6-2547;1.99158190195355;19.7377312860467;0.404356087946291;0.403979425912632;0.402851407402198;0.400977927960633;0.398368789224999;0.395037661949654;0.391002033138759;0.3862831362451;0.38090586318626;0.374898656783579;0.368293382157085;0.361125175618819;0.353432269703…
NREM;55;75;20;M2 QOE 21 #2;0.200082350034281;0.0897234763813208;Artery;Endfoot;M2 QOE 21 artery T18-2874 Endfoot;M2 QOE 21 artery T18-2874;1.99158202094551;16.2876400449898;0.00284884588153914;0.00285326726255201;0.00286650641171299;0.00288848853027107;0.00291908956435298;0.00295813712537275;0.00300541178705754;0.00306064876700766;0.00312354000222186;0.00319373662899222;0.00327085187791444;0.0033…
IS;75;109;34;M2 QOE 21 #3;0.217995505485637;0.118072657747772;Artery;Endfoot;M2 QOE 21 artery T18-2874 Endfoot;M2 QOE 21 artery T18-2874;1.99158202094551;16.2876400449898;0.0240519909769546;0.0240679231969212;0.0241152296197946;0.0241924509046963;0.0242971924311493;0.0244261797309566;0.0245753341424155;0.0247398668026893;0.0249143886480795;0.0250930337109965;0.0252695926967644;0.0254376536008032;…
NREM;145;180;35;M2 QOE 21 #6;0.163407381880128;0.141726595063113;Artery;Endfoot;M2 QOE 21 artery T18-2874 Endfoot;M2 QOE 21 artery T18-2874;1.99158202094551;16.2876400449898;0.0675972592714197;0.0675187489281953;0.0672839313268879;0.0668949344743205;0.066355264405006;0.0656697452150132;0.0648444370795623;0.0638865341597697;0.0628042447580553;0.0616066564718769;0.0603035894114906;0.058905440781430…
NREM;240;325;85;M2 QOE 21 #9;0.111678394770811;0.136580514453445;Artery;Endfoot;M2 QOE 21 artery T18-2874 Endfoot;M2 QOE 21 artery T18-2874;1.99158202094551;16.2876400449898;0.00606499895221414;0.00606746589676967;0.00607186077566969;0.00606993917636642;0.00605033376877275;0.00600145449988408;0.00591441764580528;0.00578525598801416;0.0056158696340395;0.00541352057771249;0.00518905563802669;0.0049…
IS;325;350;25;M2 QOE 21 #10;0.0972249433636505;0.113967735484565;Artery;Endfoot;M2 QOE 21 artery T18-2874 Endfoot;M2 QOE 21 artery T18-2874;1.99158202094551;16.2876400449898;0.00940218658317803;0.00941793522736555;0.0094651918361472;0.00954398788362277;0.00965437399083848;0.00979641721816586;0.00997019736562527;0.010175802369556;0.0104133229056584;0.0106828463274523;0.0109844500851661;0.011318194…
NREM;417;450;33;M2 QOE 21 #12;0.12977000136248;0.126564947936062;Artery;Endfoot;M2 QOE 21 artery T18-2874 Endfoot;M2 QOE 21 artery T18-2874;1.99158202094551;16.2876400449898;0.0557374857477196;0.055667319477136;0.0554573598597871;0.0551092173229664;0.0546255522405258;0.0540100400637235;0.053267323755513;0.0524029547210286;0.0514233236874591;0.0503355831917237;0.0491475634774532;0.0478676836795503…
IS;452;505;53;M2 QOE 21 #13;0.102415170793153;0.129960862575081;Artery;Endfoot;M2 QOE 21 artery T18-2874 Endfoot;M2 QOE 21 artery T18-2874;1.99158202094551;16.2876400449898;0.000164995831594736;0.00016875268005001;0.000179842565852904;0.000197740620740876;0.000221627156393489;0.00025046375641518;0.000283087586633885;0.000318313614905683;0.000355033902336546;0.000392303918428789;0.0004294077874104…
REM;510;600;90;M2 QOE 21 #14;0.088420047387375;0.135655178749502;Artery;Endfoot;M2 QOE 21 artery T18-2874 Endfoot;M2 QOE 21 artery T18-2874;1.99158202094551;16.2876400449898;0.0046606743670042;0.0050141959301644;0.00602671213965158;0.00756250386991637;0.0094216109114683;0.0113731995687437;0.0131918913772053;0.0146899039836933;0.0157393592367685;0.0162817776729786;0.0163248184003191;0.015928937399…
Sleep baseline;40.3;69.4;29.1;M4 CGF 14 #1;0.277224274358712;-0.0167402267467634;Artery;Endfoot;M4 CGF 14 artery F3-7439 Endfoot;M4 CGF 14 artery F3-7439;1.99158213993748;21.1819555264891;0.0144891304112544;0.0144410704145051;0.0142978140796656;0.014062114808186;0.0137385033848586;0.0133332018083962;0.0128540049452421;0.0123101322443563;0.0117120523152223;0.0110712836818013;0.010400175471905;0.00…
NREM;150;198;48;M4 CGF 14 #2;0.0144926759698104;0.00536275247641281;Artery;Endfoot;M4 CGF 14 artery F3-7439 Endfoot;M4 CGF 14 artery F3-7439;1.99158213993748;21.1819555264891;0.486193643410809;0.485742682921733;0.48439844349207;0.482186616119169;0.479149243658919;0.475343586170844;0.470840588111511;0.465722999900343;0.460083217035805;0.454020907667591;0.447640504040842;0.441048634419314;0.4343515…
NREM;230;265;35;M4 CGF 14 #3;0.00497522435916848;-0.0207969085273291;Artery;Endfoot;M4 CGF 14 artery F3-7439 Endfoot;M4 CGF 14 artery F3-7439;1.99158213993748;21.1819555264891;0.16339290102869;0.162451035397539;0.159649255618603;0.155058299500981;0.148793710543219;0.141012397225105;0.131907989388963;0.121705156482056;0.110653087660619;0.0990183608431813;0.0870774457194908;0.0751090938547622;0.063…
NREM;276;345;69;M4 CGF 14 #4;0.0218235560920897;0.000140683278965065;Artery;Endfoot;M4 CGF 14 artery F3-7439 Endfoot;M4 CGF 14 artery F3-7439;1.99158213993748;21.1819555264891;1.27441761060597;1.26540734129412;1.23888521588726;1.19634248816326;1.14015116030841;1.07340261181954;0.999698512153558;0.922909297485521;0.846917774242444;0.775366354732933;0.711425963079162;0.657602812523863;0.61559619569…
NREM;375;400;25;M4 CGF 14 #6;0.00321700022357107;-0.00818944154558175;Artery;Endfoot;M4 CGF 14 artery F3-7439 Endfoot;M4 CGF 14 artery F3-7439;1.99158213993748;21.1819555264891;0.0205458667212588;0.0205804622191848;0.0206841794721355;0.0208568067538684;0.021097977979182;0.0214071533738872;0.0217835933635442;0.022226326600477;0.0227341132675512;0.0233054049849813;0.0239383027977949;0.0246305148322…
IS;400;423;23;M4 CGF 14 #7;0.0311582309269065;-0.000479125486201988;Artery;Endfoot;M4 CGF 14 artery F3-7439 Endfoot;M4 CGF 14 artery F3-7439;1.99158213993748;21.1819555264891;0.00517165031259412;0.00516713134718411;0.0051539961195052;0.00513350760605562;0.00510776398594786;0.0050796884076699;0.00505301454440339;0.00503226782707545;0.00502274222288824;0.00503047241291645;0.0050622012166794;0.00512…
NREM;440;500;60;M4 CGF 14 #8;0.10506696977579;-0.00300403738540345;Artery;Endfoot;M4 CGF 14 artery F3-7439 Endfoot;M4 CGF 14 artery F3-7439;1.99158213993748;21.1819555264891;0.654724037645364;0.650640777238828;0.638511460508229;0.618693287019626;0.591767695086318;0.558519832504815;0.519910484248389;0.477041217288728;0.431113822272157;0.38338548399742;0.335121465851163;0.287547404649017;0.24180353…
IS;500;525;25;M4 CGF 14 #9;0.0166483362346661;-0.00364134246267807;Artery;Endfoot;M4 CGF 14 artery F3-7439 Endfoot;M4 CGF 14 artery F3-7439;1.99158213993748;21.1819555264891;0.00359463294321907;0.00382238181121624;0.00450518232304576;0.00564169176304268;0.00722965764895611;0.00926589640438381;0.0117462646971376;0.0146656246027812;0.018017804030937;0.0217955540924195;0.0259905052813064;0.030593124…
REM;530;570;40;M4 CGF 14 #10;0.132850359925901;-0.00149412252739073;Artery;Endfoot;M4 CGF 14 artery F3-7439 Endfoot;M4 CGF 14 artery F3-7439;1.99158213993748;21.1819555264891;0.00913497573934779;0.00907854195742169;0.00891328906674182;0.00865122519411929;0.00831190879243645;0.00792177441446517;0.00751320601866069;0.00712337590315493;0.00679287363729439;0.00656415621669394;0.00647985798853863;0.00…
Sleep baseline;47;102.7;55.7;M4 CGF 15 #1;0.266044498783591;0.00488523557763053;Artery;Endfoot;M4 CGF 15 artery N47-9046 Endfoot;M4 CGF 15 artery N47-9046;1.99158213993748;24.070404007374;0.0310895930396827;0.0315561654676166;0.0329430713226775;0.0352126449932181;0.0383045930696712;0.0421394496849032;0.0466229120082651;0.0516506310582034;0.0571130099183843;0.0628995930955319;0.0689027116060854;0.…
NREM;135;168;33;M4 CGF 15 #3;0.0922179576313317;0.00403014584486722;Artery;Endfoot;M4 CGF 15 artery N47-9046 Endfoot;M4 CGF 15 artery N47-9046;1.99158213993748;24.070404007374;0.019243796619127;0.019480466755142;0.0201895088891539;0.0213679689264192;0.0230107620877872;0.0251104411936203;0.0276568922386676;0.0306369761946399;0.0340341399495344;0.0378280222688168;0.0419940825092001;0.04650328044307…
IS;205;225;20;M4 CGF 15 #4;-0.0236367309887375;-0.00197321398202289;Artery;Endfoot;M4 CGF 15 artery N47-9046 Endfoot;M4 CGF 15 artery N47-9046;1.99158213993748;24.070404007374;0.156135338398302;0.156052590200082;0.155804319390346;0.155390451658601;0.154810877520179;0.154065473605772;0.153154131951345;0.152076796782177;0.1508335081531;0.149424451684776;0.147850013524934;0.146110839565433;0.1442078…
NREM;90;115;25;M4 JGE 20 #1;0.112099359843143;0.109528115582524;Artery;Endfoot;M4 JGE 20 artery J19-4896 Endfoot;M4 JGE 20 artery J19-4896;1.99158190195355;15.4050585647194;0.166165673565603;0.166795215267673;0.168677815982671;0.171795475457655;0.176118435216028;0.181605537592854;0.188204720694017;0.195853641760147;0.204480419508243;0.214004484289039;0.224337523367045;0.235384507329176;0.24704478…
IS;115;135;20;M4 JGE 20 #2;0.14476652513749;0.110457386724036;Artery;Endfoot;M4 JGE 20 artery J19-4896 Endfoot;M4 JGE 20 artery J19-4896;1.99158190195355;15.4050585647194;0.352176275408064;0.352101695362923;0.35187791149488;0.351504793574432;0.35098212775416;0.350309621346719;0.349486909464778;0.348513563473918;0.347389101195769;0.346112998785214;0.344684704192324;0.343103652106934;0.341369280271…
IS;175;200;25;M4 JGE 20 #3;0.11259491110956;0.116370683040674;Artery;Endfoot;M4 JGE 20 artery J19-4896 Endfoot;M4 JGE 20 artery J19-4896;1.99158190195355;15.4050585647194;0.313780659931457;0.313452086739882;0.312467975773311;0.310833141714019;0.308555571999447;0.305646371706678;0.302119687251312;0.297992609744328;0.293285059067513;0.288019649927845;0.282221541330547;0.275918271066864;0.2691395769…
NREM;225;270;45;M4 JGE 20 #4;0.0705768628915619;0.103675712733358;Artery;Endfoot;M4 JGE 20 artery J19-4896 Endfoot;M4 JGE 20 artery J19-4896;1.99158190195355;15.4050585647194;0.00528972139458433;0.00526897599912974;0.00520769002705479;0.00510870402222693;0.00497671640030605;0.00481822244581357;0.00464141540647668;0.00445603848397873;0.00427317634183299;0.00410497640411663;0.00396429368093857;0.00…
REM;320;410;90;M4 JGE 20 #5;0.218331274497027;0.119542198433169;Artery;Endfoot;M4 JGE 20 artery J19-4896 Endfoot;M4 JGE 20 artery J19-4896;1.99158190195355;15.4050585647194;0.269370151588668;0.318759065218415;0.46079199832975;0.677984722907159;0.944088267708522;1.22788052171292;1.49750157144188;1.72460657058922;1.88768846013517;1.97411888353489;1.98072001887274;1.91295276421548;1.78303179376067;1…
Sleep baseline;440.9;472.5;31.6;M4 JGE 20 #7;0.215616154174615;0.13118304655993;Artery;Endfoot;M4 JGE 20 artery J19-4896 Endfoot;M4 JGE 20 artery J19-4896;1.99158190195355;15.4050585647194;0.174530036527872;0.174619794311704;0.174887247107223;0.175326959967866;0.175929963279352;0.176683884201648;0.177573127711397;0.178579104337033;0.17968050094404;0.180853590261832;0.182072574258213;0.18330995597…
NREM;510;580;70;M4 JGE 20 #8;0.0715663440989421;0.100675477932933;Artery;Endfoot;M4 JGE 20 artery J19-4896 Endfoot;M4 JGE 20 artery J19-4896;1.99158190195355;15.4050585647194;0.00212677037400098;0.00281775229008648;0.00486190194600146;0.00817434661812344;0.0126185591408646;0.0180133311482115;0.0241417606597837;0.0307616085787028;0.0376163508163629;0.0444462990922345;0.05099926412807;0.05704036176…
IS;15;35;20;M4 JGE 21 #1;0.0160680795847889;0.114629265962946;Artery;Endfoot;M4 JGE 21 artery I94-9202 Endfoot;M4 JGE 21 artery I94-9202;1.99158213993748;16.6085787650881;0.00110186803779194;0.0011036357663336;0.00110893500970639;0.00111775391750415;0.00113007266156286;0.00114586332462352;0.00116508975417001;0.00118770739097174;0.00121366308432705;0.00124289490827741;0.00127533199510326;0.0013108…
Sleep baseline;91.9;116;24.1;M4 JGE 21 #2;0.214098829972582;0.129294369136596;Artery;Endfoot;M4 JGE 21 artery I94-9202 Endfoot;M4 JGE 21 artery I94-9202;1.99158213993748;16.6085787650881;0.295125071461619;0.2949700712961;0.294505675851347;0.293733696013903;0.292657135710047;0.291280170675533;0.289608118927102;0.287647403130864;0.285405505119917;0.282890912871927;0.280113060316621;0.27708226040333…
NREM;142;170;28;M4 JGE 21 #3;0.0218801819054918;0.106990672145467;Artery;Endfoot;M4 JGE 21 artery I94-9202 Endfoot;M4 JGE 21 artery I94-9202;1.99158213993748;16.6085787650881;0.161933849467491;0.16204575777726;0.162380943295944;0.162937787760721;0.163713594036916;0.164704586357017;0.165905911212992;0.16731163943597;0.16891477011702;0.170707237119286;0.172679919001403;0.174822653212335;0.177124255…
IS;353;373;20;M4 YLL 14 #5;0.0587178765250966;0.0521625751188795;Artery;Endfoot;M4 YLL 14 artery X87-8176 Endfoot;M4 YLL 14 artery X87-8176;1.99158190195355;22.3854757268578;0.0314518717518365;0.0314343894299799;0.0313819858960854;0.0312947913434428;0.0311730224196668;0.0310169817135768;0.0308270570342382;0.030603720479693;0.0303475272923527;0.0300591144976011;0.0297391993218545;0.029388577386192…
IS;415;480;65;M4 YLL 14 #7;0.0394561871298763;0.0597755089138539;Artery;Endfoot;M4 YLL 14 artery X87-8176 Endfoot;M4 YLL 14 artery X87-8176;1.99158190195355;22.3854757268578;0.00564559249996518;0.00599279346797477;0.00701142476137002;0.00863441520667267;0.010755946435955;0.0132397984312075;0.015929894044536;0.0186620584372954;0.0212759276411662;0.0236259726180684;0.0255907431438038;0.027079658939…
NREM;506;563;57;M4 YLL 14 #8;0.0768316658919478;0.0492157402425944;Artery;Endfoot;M4 YLL 14 artery X87-8176 Endfoot;M4 YLL 14 artery X87-8176;1.99158190195355;22.3854757268578;0.22548622396359;0.225839283308705;0.226875322328781;0.228525777038004;0.230679195979103;0.233185396671712;0.235861130365282;0.238497097586984;0.240866108660948;0.242732134714186;0.243859947672891;0.244025005233817;0.243023…
NREM;42;160;118;M2 QOE 05 #1;-0.00776602739827736;0.229286082236271;Artery;Endfoot;M2 QOE 05 artery L52-4573 Endfoot;M2 QOE 05 artery L52-4573;1.99158196144953;22.2410533028136;0.0238320698899097;0.0234062046803583;0.0221802490524715;0.0202982479518447;0.01796720928171;0.0154174900608693;0.0128636406476921;0.0104750007452639;0.00836124051882468;0.00657294034068227;0.00511311908519723;0.0039536436…
REM;164;194;30;M2 QOE 05 #2;0.0819760921986415;0.267220487149429;Artery;Endfoot;M2 QOE 05 artery L52-4573 Endfoot;M2 QOE 05 artery L52-4573;1.99158196144953;22.2410533028136;2.55778290061302e-05;8.8996756692273e-05;0.00027827254521247;0.00059048040657325;0.00102080596927569;0.00156263438052336;0.00220767245926772;0.00294610138158761;0.00376675676045298;0.00465733243400261;0.00560460381213039;0.00…
Sleep baseline;298.8;318.8;20;M2 QOE 05 #3;0.0631986799302014;0.207937475102211;Artery;Endfoot;M2 QOE 05 artery L52-4573 Endfoot;M2 QOE 05 artery L52-4573;1.99158196144953;22.2410533028136;0.0104072110110412;0.0104109585658535;0.0104222588434579;0.0104412839433315;0.0104683182381143;0.0105037547100397;0.0105480898739931;0.0106019173386449;0.0106659200709288;0.0107408614423213;0.0108275751477962;0…
NREM;350;515;165;M2 QOE 05 #4;0.0686423710794184;0.249045902358406;Artery;Endfoot;M2 QOE 05 artery L52-4573 Endfoot;M2 QOE 05 artery L52-4573;1.99158196144953;22.2410533028136;0.00103852500433243;0.00101851622249019;0.000937223857433831;0.000758461231945778;0.00048734488686041;0.000200554981876453;1.89304286744401e-05;4.11651210526131e-05;0.000288753089618275;0.000699987103614447;0.00117096397167…
IS;515;550;35;M2 QOE 05 #5;0.00779545332269445;0.217876676934166;Artery;Endfoot;M2 QOE 05 artery L52-4573 Endfoot;M2 QOE 05 artery L52-4573;1.99158196144953;22.2410533028136;0.00453809711296512;0.00467821203889106;0.0050970127699376;0.00578988734251095;0.00674921612550287;0.0079644713048217;0.00942235421681207;0.0111069686106625;0.0130000274074533;0.015081090038679;0.0173278269965511;0.0197163078…
REM;550;600;50;M2 QOE 05 #6;0.145779939754073;0.224844668940713;Artery;Endfoot;M2 QOE 05 artery L52-4573 Endfoot;M2 QOE 05 artery L52-4573;1.99158196144953;22.2410533028136;0.000713621453308644;0.000800866212834782;0.00106022448399459;0.001484632991608;0.00206253404787308;0.00277819234255835;0.00361212866904307;0.00454166071298977;0.00554153812430579;0.0065846562011342;0.00764282971679776;0.00868…
IS;10;30;20;M3 LCE 14 #1;0.0269373972813039;0.0338137095798126;Artery;Endfoot;M3 LCE 14 artery R64-1625 Endfoot;M3 LCE 14 artery R64-1625;1.99158208044149;34.4206777305448;0.0157353966818098;0.0157473635535522;0.0157831883777896;0.0158426443014408;0.0159253549641947;0.0160307970769447;0.0161583040040999;0.0163070703225417;0.0164761573225755;0.0166644994090951;0.0168709113543623;0.0170940963473862…
NREM;83;150;67;M3 LCE 14 #2;0.1440717270844;0.0215507310236042;Artery;Endfoot;M3 LCE 14 artery R64-1625 Endfoot;M3 LCE 14 artery R64-1625;1.99158208044149;34.4206777305448;0.0147565531019827;0.0146746879303983;0.0144305354877417;0.0140284838719391;0.0134760242671297;0.0127839559130998;0.0119665618265709;0.0110416695424799;0.0100305177780886;0.00895737174195163;0.00784886311261486;0.00673306985798…
IS;150;175;25;M3 LCE 14 #3;0.00776596129548558;-0.00262490952768118;Artery;Endfoot;M3 LCE 14 artery R64-1625 Endfoot;M3 LCE 14 artery R64-1625;1.99158208044149;34.4206777305448;0.000294847525048503;0.000296723130005417;0.000302342741369187;0.000311684726315599;0.000324712956958552;0.000341376704693437;0.000361610500423918;0.000385333968637563;0.000412451645316145;0.000442852791499866;0.0004764112…
IS;250;285;35;M3 LCE 14 #4;-0.0285084753378854;0.066533484072136;Artery;Endfoot;M3 LCE 14 artery R64-1625 Endfoot;M3 LCE 14 artery R64-1625;1.99158208044149;34.4206777305448;0.00207161109411127;0.00207673046066683;0.0020920123026468;0.00211722903771071;0.00215200531522902;0.00219582389133923;0.0022480337444731;0.00230786032218333;0.00237441777952887;0.00244672303930805;0.00252371147533246;0.00260…
Sleep baseline;329.6;376.1;46.5;M3 LCE 14 #6;0.0231816853474958;0.0719439449698963;Artery;Endfoot;M3 LCE 14 artery R64-1625 Endfoot;M3 LCE 14 artery R64-1625;1.99158208044149;34.4206777305448;0.000579034793819767;0.000574224810153722;0.000559937780945844;0.000536600348690073;0.000504916388148703;0.000465855812819877;0.000420638174121279;0.000370710476812082;0.00031771866977994;0.00026347242635710…
NREM;383;450;67;M3 LCE 14 #7;0.0153598756099024;0.0481902564169716;Artery;Endfoot;M3 LCE 14 artery R64-1625 Endfoot;M3 LCE 14 artery R64-1625;1.99158208044149;34.4206777305448;0.00399632239326067;0.00401227004811128;0.00405993814821288;0.00413878287955957;0.00424783514845636;0.00438561120007647;0.00454999712960993;0.00473811729890238;0.00494619983241711;0.0051694553892793;0.00540198792150328;0.00…
IS;450;473;23;M3 LCE 14 #8;-0.00593096156663677;0.0311917650356072;Artery;Endfoot;M3 LCE 14 artery R64-1625 Endfoot;M3 LCE 14 artery R64-1625;1.99158208044149;34.4206777305448;0.022962804692753;0.0229563873207321;0.0229371445265169;0.0229051043039434;0.0228603134014467;0.0228028374565577;0.0227327611771356;0.0226501885624332;0.0225552431553491;0.0224480683156409;0.0223288275024899;0.0221977045536…
IS;512;542;30;M3 LCE 14 #9;0.00730754005377411;0.0279229753722896;Artery;Endfoot;M3 LCE 14 artery R64-1625 Endfoot;M3 LCE 14 artery R64-1625;1.99158208044149;34.4206777305448;0.0177734253006649;0.0177600600772109;0.0177200273729709;0.0176535158649905;0.0175608392708922;0.0174424352139587;0.0172988635976619;0.0171308044550807;0.0169390552316124;0.0167245274543478;0.0164882427387688;0.0162313280832…
REM;550;600;50;M3 LCE 14 #10;0.312570105006252;0.0399208683748626;Artery;Endfoot;M3 LCE 14 artery R64-1625 Endfoot;M3 LCE 14 artery R64-1625;1.99158208044149;34.4206777305448;0.000334528065244196;0.000978330220888967;0.00288574300186765;0.00598593925321337;0.0101646499366743;0.0152695882324544;0.0211175810985646;0.0275029871226055;0.034206913760953;0.0410067156875092;0.0476852601053582;0.05403948…
IS;50;97;47;M3 WOJ 25 #2;0.149668558230288;0.071508727140033;Artery;Endfoot;M3 WOJ 25 artery J81-154 Endfoot;M3 WOJ 25 artery J81-154;1.99158196144953;19.2563232058992;0.0273417974196099;0.0272807496759807;0.0270988797490908;0.0267999531334526;0.026390067613524;0.0258773976667064;0.0252718585938844;0.0245847102064839;0.0238281227560174;0.0230147289398955;0.0221571852586416;0.0212677638934615;0.02…
NREM;100;160;60;M3 WOJ 25 #3;0.130624572393418;0.0938711633307713;Artery;Endfoot;M3 WOJ 25 artery J81-154 Endfoot;M3 WOJ 25 artery J81-154;1.99158196144953;19.2563232058992;0.000447308903115747;0.000467967821546926;0.000530028828089788;0.00063370285015328;0.000779207295089937;0.000966582685344131;0.00119546938680291;0.00146487292461179;0.00177294817768277;0.00211683093351011;0.00249254014739939;0…
IS;160;215;55;M3 WOJ 25 #4;-6.5337324719297e-05;0.0740049043358792;Artery;Endfoot;M3 WOJ 25 artery J81-154 Endfoot;M3 WOJ 25 artery J81-154;1.99158196144953;19.2563232058992;0.0328406936541766;0.0327714041381591;0.0325647030113013;0.0322240729689664;0.0317552523679437;0.0311661330691404;0.0304666122596595;0.0296683947281622;0.0287847431032122;0.0278301756799356;0.0268201144846295;0.02577048985131…
Sleep baseline;218.2;268.9;50.7;M3 WOJ 25 #5;0.579810924787342;0.123188795871311;Artery;Endfoot;M3 WOJ 25 artery J81-154 Endfoot;M3 WOJ 25 artery J81-154;1.99158196144953;19.2563232058992;0.000281035087969609;0.000459110234504752;0.000991031183054008;0.00186989734237507;0.00308425265307376;0.0046181596949524;0.00645131605588553;0.0085592237533578;0.0109134231732979;0.0134818021868466;0.0162289888…
NREM;270;425;155;M3 WOJ 25 #6;0.095897691215522;0.0339889890813991;Artery;Endfoot;M3 WOJ 25 artery J81-154 Endfoot;M3 WOJ 25 artery J81-154;1.99158196144953;19.2563232058992;0.0613060866721808;0.0600244851112274;0.0562466885426256;0.0502278207071595;0.0425141329564093;0.0339681690288397;0.0256309714394666;0.0184527236399987;0.0130215480510157;0.00942832007864684;0.00732549850053515;0.006133220840…
IS;425;470;45;M3 WOJ 25 #7;-0.121884866420064;0.0244324853329357;Artery;Endfoot;M3 WOJ 25 artery J81-154 Endfoot;M3 WOJ 25 artery J81-154;1.99158196144953;19.2563232058992;0.00298114909254835;0.00295976854808821;0.00289634557015794;0.00279300558231631;0.00265319076925986;0.00248151536806507;0.00228357386089231;0.00206571203770961;0.00183477264531858;0.00159782837087478;0.00136191517586906;0.00113…
Sleep baseline;493.4;534.9;41.5;M3 WOJ 25 #8;0.794527316037552;0.105438940618806;Artery;Endfoot;M3 WOJ 25 artery J81-154 Endfoot;M3 WOJ 25 artery J81-154;1.99158196144953;19.2563232058992;0.000290266494402;0.000300086970092408;0.000329581676423513;0.000378843538186138;0.000448004655302794;0.000537203079380627;0.000646538172257975;0.000776016400904705;0.000925489920746326;0.0010945907605794;0.0012…
Sleep baseline;7.9;47.8;39.9;M2 IMB 13 #1;0.00309657195348464;0.0613170595466792;Artery;Endfoot;M2 IMB 13 artery H42-154 Endfoot;M2 IMB 13 artery H42-154;1.99158208044149;17.1301041852479;0.321306465194131;0.321281387189061;0.321205690519151;0.321077986240626;0.320895956266292;0.320656348950838;0.320354973621369;0.319986694759177;0.319545426733482;0.319024130177611;0.318414811281852;0.31770852545…
NREM;107;143;36;M2 IMB 13 #2;-0.00890320710699709;-0.0247019072960932;Artery;Endfoot;M2 IMB 13 artery H42-154 Endfoot;M2 IMB 13 artery H42-154;1.99158208044149;17.1301041852479;0.122574520737788;0.122406319333496;0.121903114575107;0.121069086322996;0.119911139759627;0.118438815006241;0.116664163508876;0.114601593967572;0.112267691171061;0.109681011549087;0.106861859550126;0.103832049086094;0.1006…
NREM;372;426;54;M2 IMB 13 #6;0.0778710370436521;-0.0193847981803058;Artery;Endfoot;M2 IMB 13 artery H42-154 Endfoot;M2 IMB 13 artery H42-154;1.99158208044149;17.1301041852479;0.0335401503615955;0.0336822014131971;0.0341130972105306;0.0348470231039641;0.0359074704088748;0.037326980067847;0.0391467293890845;0.0414159193159648;0.0441909221807486;0.0475341598481925;0.0515126980683549;0.05619656227603…
NREM;517;557;40;M2 IMB 13 #7;0.0696068873320862;-0.00432456034781141;Artery;Endfoot;M2 IMB 13 artery H42-154 Endfoot;M2 IMB 13 artery H42-154;1.99158208044149;17.1301041852479;0.0072558824745347;0.00739400636488325;0.00781544875095398;0.0085412686325895;0.00960605310946962;0.0110571482102259;0.0129535784686387;0.0153646540417254;0.0183682670012426;0.0220488832867228;0.0264952437572442;0.031797796…
Sleep baseline;34.5;87.7;53.2;M3 LCE 15 #1;0.0599985320510245;0.0545264372190574;Artery;Endfoot;M3 LCE 15 artery D49-9596 Endfoot;M3 LCE 15 artery D49-9596;1.99158172346563;34.1799736904711;0.024326527988018;0.0242427248137832;0.0239936031979467;0.0235859173837128;0.0230305666855933;0.0223420833530455;0.0215379625143242;0.0206378765246358;0.0196628220585571;0.0186342505742768;0.0175732313117346;0…
NREM;97;122;25;M3 LCE 15 #2;0.232625657532287;0.0362879029690676;Artery;Endfoot;M3 LCE 15 artery D49-9596 Endfoot;M3 LCE 15 artery D49-9596;1.99158172346563;34.1799736904711;0.01212495642234;0.0121210367663067;0.0121092744800269;0.0120896598491067;0.0120621774760632;0.0120268074469862;0.0119835269193946;0.0119323120874819;0.0118731404707504;0.011805993463476;0.0117308590757683;0.0116477347924031;…
Sleep baseline;154.2;196.6;42.4;M3 LCE 15 #3;0.115702953489359;0.0213032217349476;Artery;Endfoot;M3 LCE 15 artery D49-9596 Endfoot;M3 LCE 15 artery D49-9596;1.99158172346563;34.1799736904711;0.00104341298732286;0.0010452185227814;0.00105059469798742;0.0010594197992338;0.00107148967681303;0.00108651617091531;0.0011041256086203;0.00112385800116589;0.00114516765397248;0.0011674259224661;0.0011899268…
NREM;210;240;30;M3 LCE 15 #4;0.188713269948059;0.0225102666603502;Artery;Endfoot;M3 LCE 15 artery D49-9596 Endfoot;M3 LCE 15 artery D49-9596;1.99158172346563;34.1799736904711;0.0219551168587687;0.0219442386506193;0.0219115909488317;0.0218571360312293;0.0217808160058946;0.0216825600941605;0.0215622944639457;0.0214199542650592;0.0212554974386917;0.0210689198080714;0.0208602709083273;0.0206296699825…
IS;240;272;32;M3 LCE 15 #5;0.00195725065765281;0.025617666574233;Artery;Endfoot;M3 LCE 15 artery D49-9596 Endfoot;M3 LCE 15 artery D49-9596;1.99158172346563;34.1799736904711;0.00318641945127636;0.00321203175063768;0.00328864783702319;0.00341560791313262;0.00359182105997328;0.00381577818031969;0.00408556978147413;0.00439890826965593;0.00475315434924984;0.00514534705133541;0.0055722368590444;0.0060…
IS;375;398;23;M3 LCE 15 #7;0.0130354417014741;0.0348499159889434;Artery;Endfoot;M3 LCE 15 artery D49-9596 Endfoot;M3 LCE 15 artery D49-9596;1.99158172346563;34.1799736904711;0.00279919609537522;0.00280760572823833;0.00283283606920759;0.00287489126214886;0.00293377760438573;0.00300950263982002;0.00310207390286923;0.00321149732671825;0.0033377753331333;0.00348090462475224;0.00364087370432235;0.0038…
REM;420;495;75;M3 LCE 15 #8;0.258727287184644;0.0405824660160518;Artery;Endfoot;M3 LCE 15 artery D49-9596 Endfoot;M3 LCE 15 artery D49-9596;1.99158172346563;34.1799736904711;0.0137496326232849;0.0136454000585989;0.0133320330316205;0.0128086404426592;0.0120771596350734;0.0111465107043801;0.0100366962089961;0.00878163620519092;0.00742976740011432;0.00604190770079977;0.00468648283232259;0.0034327927…
Sleep baseline;99.3;130.9;31.6;M4 CGF 19 #1;0.0485228180814652;0.010379092142828;Artery;Endfoot;M4 CGF 19 artery M16-9785 Endfoot;M4 CGF 19 artery M16-9785;1.99158208044149;12.5166100838345;0.00116357401981543;0.0012106448431021;0.00135147081374871;0.0015848934743991;0.00190898561679466;0.0023210569120459;0.00281766237973552;0.00339461425530513;0.00404699793680846;0.00476919278638117;0.0055548986…
IS;435;458;23;M4 CGF 19 #3;0.120100462174731;0.0192623100128549;Artery;Endfoot;M4 CGF 19 artery M16-9785 Endfoot;M4 CGF 19 artery M16-9785;1.99158208044149;12.5166100838345;0.0287324867250072;0.0287582041278263;0.0288351582382237;0.0289627564955229;0.0291400170551292;0.0293655773526889;0.0296377059537181;0.0299543175510059;0.0303129909362848;0.0307109897393978;0.0311452856979687;0.031612584193802…
NREM;550;580;30;M4 CGF 19 #5;0.106641979499456;0.0380387237057707;Artery;Endfoot;M4 CGF 19 artery M16-9785 Endfoot;M4 CGF 19 artery M16-9785;1.99158208044149;12.5166100838345;0.00116345998267402;0.00118584118742768;0.00125342188922893;0.00136749556013103;0.00153015926607999;0.00174422760060947;0.00201311615372617;0.00234069832115633;0.00273114012868542;0.00318871846293474;0.0037176286405458;0.004…
REM;15;145;130;M4 YLL 27 #1;0.106821144898045;0.0366037809986893;Artery;Endfoot;M4 YLL 27 artery S95-5312 Endfoot;M4 YLL 27 artery S95-5312;1.99158196144953;17.430292557064;0.0351838327322737;0.0365023326320199;0.0406360472263912;0.0479900003398052;0.0588661100930306;0.0730850613647979;0.0897402882827042;0.107213561217143;0.123471980024021;0.136546021392939;0.145012490608545;0.148308280159489;0.1…
Sleep baseline;177.5;236.5;59;M4 YLL 27 #2;0.24584193807759;0.0474752307786222;Artery;Endfoot;M4 YLL 27 artery S95-5312 Endfoot;M4 YLL 27 artery S95-5312;1.99158196144953;17.430292557064;0.00141461068564047;0.00329232059154563;0.0088122446969796;0.0176428322390095;0.029257701346616;0.0429726169754502;0.0579928461710877;0.0734670051105298;0.0885430882574259;0.102422350056782;0.114407079251067;0.12…
NREM;293;322;29;M4 YLL 27 #4;0.128120320357786;0.0461399289202891;Artery;Endfoot;M4 YLL 27 artery S95-5312 Endfoot;M4 YLL 27 artery S95-5312;1.99158196144953;17.430292557064;0.000938350489366118;0.000926292994371176;0.000891192192277585;0.000836242652385362;0.00076670078376077;0.000689784387827559;0.000614534727468752;0.000551643741078578;0.000513249686900783;0.000512705092210743;0.00056432139153…
NREM;485;514;29;M4 YLL 27 #5;0.176021707819049;0.0514524553203268;Artery;Endfoot;M4 YLL 27 artery S95-5312 Endfoot;M4 YLL 27 artery S95-5312;1.99158196144953;17.430292557064;0.0125564019398958;0.0126246521082762;0.012828584932663;0.0131657583458075;0.0136321386362588;0.014222154415781;0.0149287709200298;0.015743583419601;0.0166569282123557;0.0176580093926629;0.0187350393541959;0.0198753907846258;…
Sleep baseline;27.8;158.3;130.5;M4 CFF 04 #2;0.169811920301179;0.0206378368889273;Artery;Endfoot;M4 CFF 04 artery D58-2261 Endfoot;M4 CFF 04 artery D58-2261;1.9915817829616;24.1506386873987;0.0191998833907824;0.018458119925228;0.0163730078292853;0.013328458781514;0.00985449905664875;0.00650033664047457;0.00371655406163081;0.00177747445006674;0.000757941858184615;0.000560385902418294;0.00097494086…
NREM;170;192;22;M4 CFF 04 #3;0.0585677763312583;0.0102191382469164;Artery;Endfoot;M4 CFF 04 artery D58-2261 Endfoot;M4 CFF 04 artery D58-2261;1.9915817829616;24.1506386873987;0.00119521824266305;0.00119417680852344;0.00119106194475302;0.00118590186981055;0.00117874329073652;0.00116965092208092;0.00115870682135943;0.0011460095498309;0.00113167316966921;0.00111582609071346;0.00109860978188896;0.001…
NREM;256;316;60;M4 CFF 04 #5;0.0635161987214397;0.00968787964453233;Artery;Endfoot;M4 CFF 04 artery D58-2261 Endfoot;M4 CFF 04 artery D58-2261;1.9915817829616;24.1506386873987;0.0067531465613363;0.00686230479692512;0.0071843430597151;0.00770328733613386;0.00839360911193572;0.0092217891204516;0.0101483551724309;0.0111302553838121;0.0121234057758874;0.01308524028438;0.0139770925581373;0.01476625255…
IS;316;342;26;M4 CFF 04 #6;0.133805453779277;0.0108727740981469;Artery;Endfoot;M4 CFF 04 artery D58-2261 Endfoot;M4 CFF 04 artery D58-2261;1.9915817829616;24.1506386873987;0.000515562717590755;0.000513594792240811;0.000507726393761523;0.000498063244138039;0.000484780182598807;0.000468119137088836;0.000448386319401281;0.000425948678755026;0.00040122965812889;0.000374704306849307;0.0003468938116783…
IS;460;495;35;M4 CFF 04 #7;0.205329273220705;0.0639387484256969;Artery;Endfoot;M4 CFF 04 artery D58-2261 Endfoot;M4 CFF 04 artery D58-2261;1.9915817829616;24.1506386873987;0.00159298051414634;0.00160929557367685;0.00165856692472655;0.00174175629175594;0.00186041118198873;0.00201658394760414;0.00221272262272699;0.0024515375124549;0.00273584840727779;0.00306841802327165;0.00345177780073458;0.003888…
REM;521;600;79;M4 CFF 04 #8;0.239143049083113;0.126387870637765;Artery;Endfoot;M4 CFF 04 artery D58-2261 Endfoot;M4 CFF 04 artery D58-2261;1.9915817829616;24.1506386873987;1.96332270520848;1.95689027206267;1.93764924651294;1.90577407321917;1.86157323045837;1.80551243685433;1.73824077374388;1.66061432872464;1.57371172341612;1.47883645051982;1.37750229150408;1.27140008049491;1.16234647370402;1.0522…
IS;312;335;23;M4 ROF 15 #1;0.127064246628956;-0.00182322369713116;Artery;Endfoot;M4 ROF 15 artery D98-1711 Endfoot;M4 ROF 15 artery D98-1711;1.99158184245757;22.3854757268578;0.000997120249368461;0.00101142876263707;0.00105454677603108;0.00112704912010461;0.00122988523217822;0.00136436630763591;0.0015321474551488;0.00173520499922419;0.0019758091143876;0.00225649201607819;0.00258001197385439;0.002…
Sleep baseline;348.7;373.6;24.9;M4 ROF 15 #2;0.461752836023609;0.0111091391047517;Artery;Endfoot;M4 ROF 15 artery D98-1711 Endfoot;M4 ROF 15 artery D98-1711;1.99158184245757;22.3854757268578;0.00275871307256786;0.00276802223343364;0.00279578299232022;0.00284149809740846;0.00290434847587537;0.00298320757775136;0.00307666110779705;0.00318303180371349;0.00330040883238796;0.00342668129721067;0.003559…
NREM;430;452;22;M4 ROF 15 #4;0.112928586569947;-0.0178300630422392;Artery;Endfoot;M4 ROF 15 artery D98-1711 Endfoot;M4 ROF 15 artery D98-1711;1.99158184245757;22.3854757268578;0.019164868940669;0.0192082390925059;0.0193380349057733;0.019553315694887;0.019852524409732;0.0202335036225633;0.0206935176083959;0.0212292802234113;0.0218369882096535;0.0225123594839458;0.0232506759056352;0.024046829962413…
IS;452;480;28;M4 ROF 15 #5;0.198175468863406;-0.0292016688133792;Artery;Endfoot;M4 ROF 15 artery D98-1711 Endfoot;M4 ROF 15 artery D98-1711;1.99158184245757;22.3854757268578;0.0374220483967401;0.0373860456916661;0.0372782998019542;0.0370995935019492;0.036851218485974;0.0365349562511401;0.0361530518810218;0.0357081812626299;0.0352034123998093;0.0346421616015418;0.0340281454210595;0.033365329299003…
NREM;85;130;45;M3 CKH 08 #1;0.196664555988825;0.112967846936753;Artery;Endfoot;M3 CKH 08 artery F83-1947 Endfoot;M3 CKH 08 artery F83-1947;1.99158172346563;30.0880050092175;0.0242736386317325;0.0244569938079006;0.0250019172786163;0.0258931609549038;0.0271058977643711;0.0286065763812791;0.0303540692537589;0.0323010680071503;0.0343956708453284;0.036583099598427;0.0388074798543525;0.0410136163039589…
IS;180;230;50;M3 CKH 08 #2;0.184173577339983;0.129050611155566;Artery;Endfoot;M3 CKH 08 artery F83-1947 Endfoot;M3 CKH 08 artery F83-1947;1.99158172346563;30.0880050092175;0.000402287756393438;0.00047464328021144;0.000690889327325975;0.00104863970360698;0.00154416173618582;0.00217271899353955;0.00292900553269883;0.00380763051362468;0.00480360617051269;0.00591279008257288;0.00713223464853959;0.008…
NREM;260;290;30;M3 CKH 08 #4;0.13682654005383;0.136907532100515;Artery;Endfoot;M3 CKH 08 artery F83-1947 Endfoot;M3 CKH 08 artery F83-1947;1.99158172346563;30.0880050092175;0.00413583686719112;0.00418925042213673;0.00434912137171347;0.00461434378888889;0.00498308515631836;0.00545280228732601;0.00602026337547661;0.00668157593611987;0.00743222034022008;0.00826708858109292;0.00918052785908111;0.0101…
IS;390;420;30;M3 CKH 08 #5;0.148194130433681;0.125885667931624;Artery;Endfoot;M3 CKH 08 artery F83-1947 Endfoot;M3 CKH 08 artery F83-1947;1.99158172346563;30.0880050092175;1.03352145905579e-05;1.04529094516702e-05;1.07958535435727e-05;1.13342268269644e-05;1.20203309941221e-05;1.27915811213238e-05;1.35746706050599e-05;1.42908827874392e-05;1.48625106592493e-05;1.52203310054411e-05;1.53120609929714e…
NREM;515;560;45;M3 CKH 08 #6;0.153065355547386;0.126820338391634;Artery;Endfoot;M3 CKH 08 artery F83-1947 Endfoot;M3 CKH 08 artery F83-1947;1.99158172346563;30.0880050092175;0.0410056344410371;0.0408823955479287;0.0405146946438953;0.0399085300567857;0.0390737372187867;0.0380237513540148;0.0367752857477005;0.0353479356195612;0.0337637198192123;0.032046574294849;0.0302218124971491;0.028315568530101…
IS;560;590;30;M3 CKH 08 #7;0.139544454632111;0.109877234507971;Artery;Endfoot;M3 CKH 08 artery F83-1947 Endfoot;M3 CKH 08 artery F83-1947;1.99158172346563;30.0880050092175;0.019476987137677;0.0194952489468609;0.0195499210419467;0.019640662650986;0.0197669032919033;0.0199278391670973;0.0201224284865907;0.0203493860788288;0.0206071777342894;0.0208940148008078;0.0212078496083752;0.0215463723426959;0…
IS;15;40;25;M3 TEQ 05 #1;0.169920356651354;0.177662906222066;Artery;Endfoot;M3 TEQ 05 artery V57-5496 Endfoot;M3 TEQ 05 artery V57-5496;1.99158202094551;23.107587847079;0.11927619076253;0.119258371085349;0.119204533674889;0.119113552818631;0.118983583522064;0.118812107552001;0.118595996423069;0.118331589895361;0.118014788201175;0.117641155910961;0.11720603509034;0.116704665197379;0.11613230702682…
IS;110;130;20;M3 TEQ 05 #2;0.12369830995089;0.17201176962182;Artery;Endfoot;M3 TEQ 05 artery V57-5496 Endfoot;M3 TEQ 05 artery V57-5496;1.99158202094551;23.107587847079;0.030317697597267;0.030319415010614;0.0303245845401369;0.0303332580708581;0.0303455221285127;0.0303614979454154;0.0303813415325218;0.0304052437380139;0.0304334302677922;0.0304661616388108;0.0305037330323296;0.0305464740109733;0.03…
NREM;135;160;25;M3 TEQ 05 #3;0.214984047141436;0.17620899198057;Artery;Endfoot;M3 TEQ 05 artery V57-5496 Endfoot;M3 TEQ 05 artery V57-5496;1.99158202094551;23.107587847079;0.0278785625257033;0.0278864826541906;0.027910119227839;0.0279491028712932;0.0280028247859353;0.0280704468565801;0.0281509155364452;0.0282429792532071;0.0283452090155761;0.0284560218436395;0.0285737065984702;0.0286964517481381;…
NREM;177;218;41;M3 TEQ 05 #4;0.211712158354469;0.180864436264681;Artery;Endfoot;M3 TEQ 05 artery V57-5496 Endfoot;M3 TEQ 05 artery V57-5496;1.99158202094551;23.107587847079;0.117735951480493;0.118208338809896;0.119612146238668;0.121907732475977;0.125030420624416;0.128892530660782;0.133386116626626;0.138386305993043;0.143755117256691;0.149345615788829;0.155006257922851;0.16058526956392;0.165934908…
IS;218;246;28;M3 TEQ 05 #5;0.200664590899791;0.185451055688806;Artery;Endfoot;M3 TEQ 05 artery V57-5496 Endfoot;M3 TEQ 05 artery V57-5496;1.99158202094551;23.107587847079;0.00625280000896965;0.00639911652135308;0.00683713640241069;0.00756407800551514;0.00857532958456866;0.00986448553487302;0.0114233966204704;0.0132422336855799;0.0153095642148237;0.0176124409817724;0.0201365019094549;0.02286608016…
REM;250;405;155;M3 TEQ 05 #6;0.236301684130806;0.204164927534915;Artery;Endfoot;M3 TEQ 05 artery V57-5496 Endfoot;M3 TEQ 05 artery V57-5496;1.99158202094551;23.107587847079;0.0496546001769158;0.0475643484244859;0.0414368189431939;0.0319262698220196;0.0206126161123826;0.0100647989938442;0.00322505113036175;0.00231630385217052;0.00787847004710421;0.0185003911226281;0.0313884373538055;0.043434797920…
Sleep baseline;416.9;455.8;38.9;M3 TEQ 05 #7;0.33535335050583;0.225360969608286;Artery;Endfoot;M3 TEQ 05 artery V57-5496 Endfoot;M3 TEQ 05 artery V57-5496;1.99158202094551;23.107587847079;0.00132855126785203;0.0015195396259138;0.00208507112448447;0.00300317171458837;0.00423829135831939;0.00574286048824343;0.00745936472750777;0.00932284011906803;0.0112636721444039;0.0132105688472356;0.015093572009…
NREM;505;530;25;M3 TEQ 05 #9;0.113707341112146;0.196752654650702;Artery;Endfoot;M3 TEQ 05 artery V57-5496 Endfoot;M3 TEQ 05 artery V57-5496;1.99158202094551;23.107587847079;0.000249118919534736;0.000249990421875454;0.000252583268308574;0.000256833322439835;0.000262636484924931;0.00026985280466887;0.000278312075125795;0.00028782076130286;0.000298170065929;0.000309144911079917;0.000320533585185399;…
NREM;45;70;25;M2 QOE 13 #1;0.119777469995822;0.184629501551157;Artery;Endfoot;M2 QOE 13 artery I77-6752 Endfoot;M2 QOE 13 artery I77-6752;1.9915817829616;31.2915252095862;0.0484096272937906;0.0484135798550475;0.0484254379376173;0.0484452021138265;0.0484728712713833;0.0485084395720961;0.0485518923084998;0.0486032007692833;0.0486623162511722;0.0487291633781517;0.0488036329080529;0.0488855742210669;…
IS;70;100;30;M2 QOE 13 #2;0.0983619350351804;0.18092053133993;Artery;Endfoot;M2 QOE 13 artery I77-6752 Endfoot;M2 QOE 13 artery I77-6752;1.9915817829616;31.2915252095862;0.00493209936028718;0.00495286595372662;0.0050152649655558;0.00511958918601972;0.00526631040129202;0.00545605561854056;0.00568957480703761;0.00596770114268091;0.00629130497166813;0.00666124289968846;0.00707830356018388;0.00754315…
NREM;135;160;25;M2 QOE 13 #4;0.183922240011719;0.217782979426055;Artery;Endfoot;M2 QOE 13 artery I77-6752 Endfoot;M2 QOE 13 artery I77-6752;1.9915817829616;31.2915252095862;0.0363843606006602;0.0363434594632367;0.0362209395821857;0.0360173523590593;0.0357336194531991;0.0353710366475441;0.0349312790241576;0.0344164072176213;0.033828874454933;0.0331715340359953;0.0324476468601945;0.0316608885628736…
NREM;215;250;35;M2 QOE 13 #6;0.0782035503899602;0.170648175943635;Artery;Endfoot;M2 QOE 13 artery I77-6752 Endfoot;M2 QOE 13 artery I77-6752;1.9915817829616;31.2915252095862;0.0423531922521985;0.042755582670009;0.0439597879115794;0.0459569341899671;0.0487323125856473;0.0522654997736477;0.0565305262951624;0.0614960915718101;0.0671258245566294;0.0733785885628259;0.0802088284059026;0.087566957537798…
NREM;260;300;40;M2 QOE 13 #8;0.186104210656922;0.160874788450908;Artery;Endfoot;M2 QOE 13 artery I77-6752 Endfoot;M2 QOE 13 artery I77-6752;1.9915817829616;31.2915252095862;0.0381170026737734;0.0382416383543949;0.0386142887927819;0.0392312036603558;0.0400861972290538;0.0411707451719371;0.0424741191699903;0.0439835582844841;0.0456844755897536;0.0475606979941355;0.0495947365078578;0.051768083458153…
IS;300;320;20;M2 QOE 13 #9;0.142491136783552;0.129307067670897;Artery;Endfoot;M2 QOE 13 artery I77-6752 Endfoot;M2 QOE 13 artery I77-6752;1.9915817829616;31.2915252095862;0.148708439006499;0.14873256660825;0.148804927913287;0.148925458203781;0.149094048884776;0.149310546386753;0.149574750630208;0.149886413053734;0.150245234208073;0.150650860920171;0.151102883033191;0.151600829731132;0.15214416545…
IS;430;465;35;M2 QOE 13 #11;0.139883666970987;0.202573971346588;Artery;Endfoot;M2 QOE 13 artery I77-6752 Endfoot;M2 QOE 13 artery I77-6752;1.9915817829616;31.2915252095862;0.00635979179450121;0.00635506928505;0.0063415757835741;0.00632131029861563;0.00629752860261752;0.00627463281979279;0.00625802358870812;0.00625392116937268;0.00626916317451092;0.00631098756306939;0.00638681009565517;0.006504005…
IS;530;550;20;M2 QOE 13 #15;0.201158738707131;0.199045163347812;Artery;Endfoot;M2 QOE 13 artery I77-6752 Endfoot;M2 QOE 13 artery I77-6752;1.9915817829616;31.2915252095862;0.010173349529927;0.0101826718920798;0.0102105437329812;0.0102566798784397;0.0103206069136699;0.0104016660005164;0.0104990168290377;0.0106116427100499;0.0107383568158956;0.0108778095764877;0.0110284972364321;0.0111887715766228;…
IS;65;95;30;M2 QOE 16 #1;0.107536500867441;0.144537495190301;Artery;Endfoot;M2 QOE 16 artery L45-7700 Endfoot;M2 QOE 16 artery L45-7700;1.99158208044149;14.4422424044244;0.00107039339238576;0.00111341336978105;0.00124256992684431;0.00145815061965299;0.00176062703959302;0.00215064351840591;0.00262900172714501;0.00319664157064353;0.00385461887930172;0.00460408048956508;0.00544623738132596;0.0063823…
NREM;145;220;75;M2 QOE 16 #4;0.28379340951137;0.151049285986376;Artery;Endfoot;M2 QOE 16 artery L45-7700 Endfoot;M2 QOE 16 artery L45-7700;1.99158208044149;14.4422424044244;0.000802690366191618;0.000821341745006378;0.000878139331046253;0.000975558505436177;0.00111755128875138;0.00130931429619832;0.00155700358059239;0.00186740274243613;0.00224751977695025;0.0027040542746075;0.00324265515264848;0.0…
IS;220;277;57;M2 QOE 16 #5;0.220459892683733;0.140725889643829;Artery;Endfoot;M2 QOE 16 artery L45-7700 Endfoot;M2 QOE 16 artery L45-7700;1.99158208044149;14.4422424044244;0.00355664759416746;0.00354561950527307;0.00351280866816062;0.00345900900453689;0.00338545844807623;0.00329372016577547;0.00318553428273762;0.00306265737523937;0.00292671041533792;0.00277905754146088;0.00262073726946728;0.00245…
REM;280;310;30;M2 QOE 16 #6;0.18978010665553;0.16305644588705;Artery;Endfoot;M2 QOE 16 artery L45-7700 Endfoot;M2 QOE 16 artery L45-7700;1.99158208044149;14.4422424044244;0.185687261663851;0.185646261825629;0.185523877754637;0.185321946960656;0.18504350270738;0.184692730694692;0.184274909520712;0.183796335994861;0.183264236629673;0.182686666860799;0.182072399726193;0.181430805873029;0.18077172685…
NREM;400;450;50;M2 QOE 16 #7;0.245756248935491;0.134098978410136;Artery;Endfoot;M2 QOE 16 artery L45-7700 Endfoot;M2 QOE 16 artery L45-7700;1.99158208044149;14.4422424044244;0.329854512737927;0.329664756619674;0.329080248762549;0.328056471076816;0.326523143309743;0.324389807389106;0.321553086790335;0.317905112407429;0.313342528308925;0.307775455572576;0.301135802126744;0.293384359704101;0.2845162…
IS;450;478;28;M2 QOE 16 #8;0.280128597511404;0.159178572524;Artery;Endfoot;M2 QOE 16 artery L45-7700 Endfoot;M2 QOE 16 artery L45-7700;1.99158208044149;14.4422424044244;0.0956438107746618;0.0957664056050554;0.0961335439742577;0.0967432902662933;0.0975924276560893;0.0986764720503415;0.0999896918741151;0.101525133954945;0.103274655803669;0.105228964621567;0.107377663374085;0.109709304260702;0.11221…
IS;523;560;37;M2 QOE 16 #9;0.198648823486385;0.169011748149038;Artery;Endfoot;M2 QOE 16 artery L45-7700 Endfoot;M2 QOE 16 artery L45-7700;1.99158208044149;14.4422424044244;0.00819730737491568;0.00833229424336502;0.00873751672739237;0.00941373800115541;0.0103621559699097;0.0115842950350551;0.0130818601316267;0.0148565583330652;0.016909894456421;0.0192429479815541;0.0218561391872598;0.0247489926852…
REM;565;585;20;M2 QOE 16 #10;0.178087258371285;0.117188315609305;Artery;Endfoot;M2 QOE 16 artery L45-7700 Endfoot;M2 QOE 16 artery L45-7700;1.99158208044149;14.4422424044244;0.338916848258264;0.33883372234209;0.338584409519101;0.338169104605098;0.337588132404883;0.336841947878068;0.335931136367478;0.334856413886534;0.333618627461127;0.332218755520745;0.330657908332983;0.328937328475099;0.32705839…
Sleep baseline;116.8;167.5;50.7;M2 VDX 27 #2;0.0924761223503325;0.0795632123788672;Artery;Endfoot;M2 VDX 27 artery O13-1492 Endfoot;M2 VDX 27 artery O13-1492;1.98398137406542;22.7465317869685;0.000247972417930583;0.000323266639193972;0.00054566625399752;0.000905033427419028;0.00138548172333862;0.00196679657523022;0.00262624434177978;0.00334061109296919;0.00408829407085833;0.00485126696392017;0.00…
NREM;180;230;50;M2 VDX 27 #3;0.0397713863956442;0.0724889594947113;Artery;Endfoot;M2 VDX 27 artery O13-1492 Endfoot;M2 VDX 27 artery O13-1492;1.98398137406542;22.7465317869685;0.00653204854786716;0.00741437545811075;0.010037152889064;0.0143286351002603;0.0201720873009547;0.0274099131838062;0.0358491718766621;0.0452682400984779;0.0554243290890788;0.0660615352110527;0.0769190892828782;0.08773947293…
IS;230;260;30;M2 VDX 27 #4;-0.114501693934435;0.0910702456809396;Artery;Endfoot;M2 VDX 27 artery O13-1492 Endfoot;M2 VDX 27 artery O13-1492;1.98398137406542;22.7465317869685;0.0340368363284458;0.0341201720393037;0.0343672603242757;0.0347694278691432;0.0353124941751716;0.0359771757648987;0.0367396356734521;0.0375721624412801;0.0384439591662687;0.0393220201141771;0.0401720700166132;0.04095953957277…
REM;280;375;95;M2 VDX 27 #5;0.200267859300835;0.102800921353394;Artery;Endfoot;M2 VDX 27 artery O13-1492 Endfoot;M2 VDX 27 artery O13-1492;1.98398137406542;22.7465317869685;0.00511080583993735;0.00527080528060188;0.0057757969840508;0.00668856149067618;0.00807740371930848;0.00997530691875515;0.0123451044363756;0.0150633432547623;0.0179293253656866;0.0206976258820283;0.023125061819805;0.02501902802…
REM;32;110;78;M4 CGF 18 #1;0.175461397546508;-0.0381090029781713;Artery;Endfoot;M4 CGF 18 artery G87-286 Endfoot;M4 CGF 18 artery G87-286;1.99158166396967;12.5166100838345;0.0223148339145353;0.0224355880698951;0.0227613736934436;0.0231894709508104;0.0235697408027639;0.0237319214439931;0.0235162093364974;0.02280148579902;0.0215262501399334;0.0196989649150561;0.0173967026933536;0.0147532100727969;0…
Sleep baseline;124.7;181.2;56.5;M4 CGF 18 #2;0.74523323954578;-0.0230793467532571;Artery;Endfoot;M4 CGF 18 artery G87-286 Endfoot;M4 CGF 18 artery G87-286;1.99158166396967;12.5166100838345;0.0238333866938715;0.0238944165634299;0.0240767312894288;0.0243779892820199;0.0247942347842797;0.0253198296593512;0.0259473796082606;0.0266676738877695;0.0274696595310746;0.028340470812034;0.0292655321908818;0.…
NREM;460;500;40;M4 CGF 18 #5;0.167098758972702;0.0227010633342262;Artery;Endfoot;M4 CGF 18 artery G87-286 Endfoot;M4 CGF 18 artery G87-286;1.99158166396967;12.5166100838345;0.353587731978611;0.353140736628246;0.351802155312908;0.349579242591916;0.346484219962975;0.342534458216664;0.337752706573685;0.332167344330353;0.325812626372629;0.318728891276314;0.310962699960899;0.302566874069785;0.29360040…
IS;10;45;35;M4 JGE 17 #1;0.0891662482395471;0.0991670180410762;Artery;Endfoot;M4 JGE 17 artery B39-5268 Endfoot;M4 JGE 17 artery B39-5268;1.99158202094551;25.9960363279639;0.0502909950107338;0.0505626850144778;0.0513819133033381;0.0527610516671784;0.054720378024967;0.0572875699278949;0.0604970075868101;0.0643888983698113;0.069008237873699;0.0744036256361284;0.0806259562777499;0.0877270092986385;0…
REM;50;180;130;M4 JGE 17 #2;0.187732980814213;0.0882378643483412;Artery;Endfoot;M4 JGE 17 artery B39-5268 Endfoot;M4 JGE 17 artery B39-5268;1.99158202094551;25.9960363279639;0.337007369403941;0.335507147163243;0.330686404849568;0.321694790258805;0.307456352631068;0.287094145264642;0.260357356700838;0.227918302885891;0.191436578144446;0.153359196312107;0.116509389143015;0.0835762796582395;0.056633…
Sleep baseline;260.6;553.2;292.6;M4 JGE 17 #3;0.196747533984744;0.0930845169429766;Artery;Endfoot;M4 JGE 17 artery B39-5268 Endfoot;M4 JGE 17 artery B39-5268;1.99158202094551;25.9960363279639;0.00551734140049747;0.00689272702217342;0.00798527301622869;0.00725454437423726;0.0108296647209186;0.0234377154147076;0.040269026881842;0.0519099938742179;0.0528362079116727;0.044122767032291;0.0313222532699…
REM;17;90;73;M4 ROF 17 #1;0.154842053038994;-0.000497331181143944;Artery;Endfoot;M4 ROF 17 artery R18-3688 Endfoot;M4 ROF 17 artery R18-3688;1.99158190195355;22.3854757268578;0.00977861808477155;0.0111165156304914;0.0149972097204374;0.0210369968246523;0.0286452721745426;0.0370909510844104;0.0455827064487354;0.0533526582544903;0.0597331314810902;0.0642175620554015;0.0664992776661471;0.066485237163…
Sleep baseline;140.1;167.5;27.4;M4 ROF 17 #2;0.187111633329043;-0.00793830018476862;Artery;Endfoot;M4 ROF 17 artery R18-3688 Endfoot;M4 ROF 17 artery R18-3688;1.99158190195355;22.3854757268578;0.00195008399856313;0.00196657294259999;0.00201591547398677;0.00209773970311971;0.00221142918258614;0.00235612793718726;0.00253074746014265;0.00273397562944665;0.00296428748493095;0.00321995779301666;0.0034…
NREM;247;287;40;M4 ROF 17 #3;0.212918551388984;-0.00159152890278452;Artery;Endfoot;M4 ROF 17 artery R18-3688 Endfoot;M4 ROF 17 artery R18-3688;1.99158190195355;22.3854757268578;0.0274769250970235;0.0274601541172384;0.0274097540046766;0.0273255040201037;0.0272071691666694;0.0270546891203292;0.026868422549494;0.0266494281444186;0.0263997603852044;0.0261227561474164;0.0258232878009061;0.025507959536…
NREM;495;555;60;M4 ROF 17 #5;0.112684232985321;-0.0182062773457482;Artery;Endfoot;M4 ROF 17 artery R18-3688 Endfoot;M4 ROF 17 artery R18-3688;1.99158190195355;22.3854757268578;0.00522834553037715;0.00519163519053905;0.0050828704076009;0.00490607396032285;0.00466770265210245;0.00437629365568747;0.00404200422431605;0.00367607652675399;0.00329026422996307;0.00289625950082971;0.00250515810524867;0.00…
IS;555;580;25;M4 ROF 17 #6;0.111056840770178;-0.0100674519627321;Artery;Endfoot;M4 ROF 17 artery R18-3688 Endfoot;M4 ROF 17 artery R18-3688;1.99158190195355;22.3854757268578;0.0164689731534056;0.0164607281688397;0.0164360608415045;0.0163951733497445;0.0163384003280933;0.0162662053988141;0.016179176367099;0.0160780191305908;0.0159635503678075;0.0158366890835303;0.0156984471021316;0.015549918612042…
IS;280;340;60;M3 WOJ 22 #1;0.108033951325519;0.0530382320160728;Artery;Endfoot;M3 WOJ 22 artery G39-964 Endfoot;M3 WOJ 22 artery G39-964;1.9915817829616;17.0899868452355;0.00377695716864327;0.00403000298240495;0.0047745006878104;0.00596753243558171;0.00754082483427367;0.00940535598615772;0.0114572774229173;0.0135846831846684;0.0156747031535937;0.0176203895338937;0.0193269030784742;0.0207165837944…
REM;350;380;30;M3 WOJ 22 #2;0.187389387119426;0.0912858318279935;Artery;Endfoot;M3 WOJ 22 artery G39-964 Endfoot;M3 WOJ 22 artery G39-964;1.9915817829616;17.0899868452355;0.00553385144092297;0.00553076827627234;0.00552147608882362;0.00550584905782301;0.00548368495291004;0.00545471612718203;0.00541862448499848;0.00537506001154885;0.00532366234681066;0.00526408479232584;0.00519602005745655;0.005119…
Sleep baseline;401;421.8;20.8;M3 WOJ 22 #4;0.31156751219017;0.0529276447148033;Artery;Endfoot;M3 WOJ 22 artery G39-964 Endfoot;M3 WOJ 22 artery G39-964;1.9915817829616;17.0899868452355;0.0269585824885509;0.0269573265051127;0.0269535309664112;0.0269471133657986;0.0269379370500738;0.0269258124980156;0.0269104990938344;0.0268917073792271;0.0268691017633067;0.0268423036654606;0.026810895062189;0.0267…
IS;455;495;40;M3 WOJ 22 #5;0.117699618873688;0.0622852426562889;Artery;Endfoot;M3 WOJ 22 artery G39-964 Endfoot;M3 WOJ 22 artery G39-964;1.9915817829616;17.0899868452355;0.0116401396337896;0.0116487260695695;0.0116742146620361;0.0117157979166902;0.0117721455946411;0.0118414283727885;0.0119213514728505;0.0120091986296791;0.0121018866960793;0.0121960309952781;0.0122880212301809;0.0123741073481488;0…
NREM;495;590;95;M3 WOJ 22 #6;0.14710668203117;0.0788870988423099;Artery;Endfoot;M3 WOJ 22 artery G39-964 Endfoot;M3 WOJ 22 artery G39-964;1.9915817829616;17.0899868452355;0.0728856052949039;0.0727527321758124;0.0723455776379111;0.0716400040898879;0.0706004704376549;0.0691863651513908;0.0673595466149045;0.0650919543721399;0.0623721280203205;0.0592096631913169;0.0556370280477037;0.0517086736865295;…
NREM;65;120;55;M2 QOE 15 #2;0.00109396479424263;0.235997211575929;Artery;Endfoot;M2 QOE 15 artery X0-4624 Endfoot;M2 QOE 15 artery X0-4624;1.99158202094551;16.5122971490586;0.0289755175709536;0.0288184416464627;0.0283514392955427;0.0275870340017364;0.0265455958280952;0.0252546114803445;0.0237477084209952;0.0220634760477346;0.0202441351575421;0.0183341124340816;0.0163785792952435;0.014422014072701…
IS;125;150;25;M2 QOE 15 #3;0.0448646341156977;0.223564325527266;Artery;Endfoot;M2 QOE 15 artery X0-4624 Endfoot;M2 QOE 15 artery X0-4624;1.99158202094551;16.5122971490586;0.0126242490177535;0.01260560876501;0.0125498171446243;0.012457260577036;0.0123285797940968;0.0121646649164073;0.0119666486225654;0.0117358974705289;0.0114740014473839;0.0111827618391067;0.0108641775262261;0.0105204298245079;0.0…
REM;155;215;60;M2 QOE 15 #4;0.0221466825169935;0.216502463609671;Artery;Endfoot;M2 QOE 15 artery X0-4624 Endfoot;M2 QOE 15 artery X0-4624;1.99158202094551;16.5122971490586;5.10517488956786e-06;4.88529245078491e-06;4.27212345778355e-06;3.39518462724883e-06;2.43940869776303e-06;1.60575304972048e-06;1.06849192138006e-06;9.3833452550501e-07;1.23922915776064e-06;1.90374385213606e-06;2.78790684861018e-…
IS;252;280;28;M2 QOE 15 #7;-0.048102293216042;0.220656805758167;Artery;Endfoot;M2 QOE 15 artery X0-4624 Endfoot;M2 QOE 15 artery X0-4624;1.99158202094551;16.5122971490586;0.00525739467907211;0.00525351181028207;0.00524187721974562;0.00522253289634586;0.00519554862596938;0.00516102169846302;0.00511907649807249;0.00506986397813009;0.00501356102107057;0.0049503696852285;0.00488051634031324;0.0048042…
NREM;310;335;25;M2 QOE 15 #8;0.0820023791939016;0.220521862401509;Artery;Endfoot;M2 QOE 15 artery X0-4624 Endfoot;M2 QOE 15 artery X0-4624;1.99158202094551;16.5122971490586;0.136021067399511;0.135959934731218;0.135776702289106;0.135471865610261;0.135046246761521;0.134500988654189;0.133837547197905;0.13305768140449;0.132163441580747;0.131157155774883;0.130041414663884;0.128819055088526;0.127493142…
IS;340;365;25;M2 QOE 15 #9;-0.103168157993268;0.180916615217973;Artery;Endfoot;M2 QOE 15 artery X0-4624 Endfoot;M2 QOE 15 artery X0-4624;1.99158202094551;16.5122971490586;0.000741248919063692;0.000752073813293233;0.000784454739586603;0.000838111339972925;0.000912579381463274;0.00100721527680431;0.00112120236407514;0.0012535588955016;0.00140314767147763;0.0015686872413012;0.00174876457759242;0.001…
NREM;365;400;35;M2 QOE 15 #10;-0.034437417725498;0.234898998674091;Artery;Endfoot;M2 QOE 15 artery X0-4624 Endfoot;M2 QOE 15 artery X0-4624;1.99158202094551;16.5122971490586;0.0189057029622162;0.0188937718026379;0.0188582167905371;0.0187997471834459;0.018719524751671;0.018619133811764;0.0185005403055479;0.0183660409301611;0.018218203574103;0.0180598005361993;0.0178937361934309;0.0177229709348956;…
NREM;465;500;35;M2 QOE 15 #13;0.135014309683336;0.204463773110076;Artery;Endfoot;M2 QOE 15 artery X0-4624 Endfoot;M2 QOE 15 artery X0-4624;1.99158202094551;16.5122971490586;0.0316781498021819;0.0316342168882748;0.0315028147541895;0.0312851244248937;0.0309830852820271;0.0305993527320299;0.0301372412078311;0.0296006546561124;0.028994007118957;0.028322136365844;0.0275902137545732;0.0268036535880175;…
NREM;510;550;40;M2 QOE 15 #14;0.113154908039822;0.205409318655268;Artery;Endfoot;M2 QOE 15 artery X0-4624 Endfoot;M2 QOE 15 artery X0-4624;1.99158202094551;16.5122971490586;0.0279832146847983;0.0279938601148072;0.0280241369145097;0.0280691387883546;0.0281209260840234;0.0281688714270693;0.0282001228592492;0.0282001648745481;0.0281534537151412;0.02804410032612;0.0278565725963329;0.0275763879984383;…
IS;550;600;50;M2 QOE 15 #15;0.0356685485381451;0.205076532105067;Artery;Endfoot;M2 QOE 15 artery X0-4624 Endfoot;M2 QOE 15 artery X0-4624;1.99158202094551;16.5122971490586;0.0563178137234813;0.0561771260362941;0.0557575517509905;0.0550664755796374;0.0541159372298676;0.0529222426309685;0.0515054456584448;0.0498887243804867;0.0480976800576627;0.0461595896381118;0.0441026432203017;0.0419551969508819…
NREM;19;92;73;M2 PRT 31 #1;-0.0376140137364368;0.0258209166712786;Artery;Endfoot;M2 PRT 31 artery W63-3762 Endfoot;M2 PRT 31 artery W63-3762;1.99158202094551;19.4970272459729;0.0892493210895505;0.089370030592364;0.089706653742913;0.0901856516700728;0.0906940223156288;0.0910924234660166;0.0912312544816421;0.0909677431436141;0.0901819652391407;0.0887898653069163;0.0867517346089937;0.084075192286659…
NREM;151;236;85;M2 PRT 31 #3;0.00368364221136612;0.0386820086183636;Artery;Endfoot;M2 PRT 31 artery W63-3762 Endfoot;M2 PRT 31 artery W63-3762;1.99158202094551;19.4970272459729;0.0354719331122358;0.0354464869268171;0.0353630127090185;0.0352009950137125;0.0349291832367679;0.0345098793760411;0.0339046286791727;0.0330808873425259;0.032019027992288;0.0307188575492311;0.0292047307555756;0.027528404286…
IS;236;266;30;M2 PRT 31 #4;-0.0443379497581232;0.0724647830831625;Artery;Endfoot;M2 PRT 31 artery W63-3762 Endfoot;M2 PRT 31 artery W63-3762;1.99158202094551;19.4970272459729;0.0171477345326439;0.0172094285460988;0.0173939834523682;0.0176998269175723;0.0181243684066396;0.0186640435016911;0.0193143745426371;0.0200700462359178;0.0209249945611433;0.0218725070383768;0.0229053322078209;0.0240157960234…
REM;283;310;27;M2 PRT 31 #5;-0.0332787323546877;0.0836689876206567;Artery;Endfoot;M2 PRT 31 artery W63-3762 Endfoot;M2 PRT 31 artery W63-3762;1.99158202094551;19.4970272459729;0.0121814522495757;0.0125045533591876;0.0134691256133343;0.0150610570611816;0.0172570970297391;0.0200252542034766;0.0233253425019369;0.0271096636491717;0.031323812613734;0.0359075897092368;0.0407960011371997;0.0459203281699…
Sleep baseline;323.1;366.2;43.1;M2 PRT 31 #6;0.0087366062215319;0.0674222002623556;Artery;Endfoot;M2 PRT 31 artery W63-3762 Endfoot;M2 PRT 31 artery W63-3762;1.99158202094551;19.4970272459729;0.00567551976977629;0.00565433653308472;0.00559128466876548;0.00548784367078992;0.00534643289590316;0.00517034307286886;0.00496364284069034;0.0047310627523091;0.00447785987902841;0.00420966683001643;0.003932…
NREM;380;466;86;M2 PRT 31 #7;-0.0640207197275908;0.0628602169002905;Artery;Endfoot;M2 PRT 31 artery W63-3762 Endfoot;M2 PRT 31 artery W63-3762;1.99158202094551;19.4970272459729;0.138442724586841;0.137209801283199;0.133566569501103;0.127675647547862;0.119795189816927;0.110261057711798;0.0994645937056013;0.0878282332650733;0.0757812270563939;0.0637374994465369;0.0520772073118111;0.0411329781798129;…
NREM;508;567;59;M2 PRT 31 #8;-0.149944594852107;0.0567427052212934;Artery;Endfoot;M2 PRT 31 artery W63-3762 Endfoot;M2 PRT 31 artery W63-3762;1.99158202094551;19.4970272459729;0.182836766637337;0.183714764598193;0.186318858713398;0.190559957016271;0.196291640669429;0.203313405765522;0.211375442596414;0.220185107738632;0.2294151831739;0.238713902391116;0.247716567839854;0.256058406920597;0.2633881…
NREM;90;150;60;M2 QOE 10 #1;0.0704100177847208;0.146795885904685;Artery;Endfoot;M2 QOE 10 artery R28-6717 Endfoot;M2 QOE 10 artery R28-6717;1.99158190195355;23.107587847079;0.203874636633685;0.203634284447451;0.202921094143087;0.201758299826736;0.200183435728618;0.198246641409177;0.196008457720449;0.193537261130489;0.190906499213511;0.188191890009255;0.185468733723459;0.182809459654357;0.18028149…
NREM;190;235;45;M2 QOE 10 #2;0.0584323123931266;0.129403987367363;Artery;Endfoot;M2 QOE 10 artery R28-6717 Endfoot;M2 QOE 10 artery R28-6717;1.99158190195355;23.107587847079;0.0275238831880781;0.0275402025606354;0.0275878103853387;0.0276626961451583;0.0277583097867354;0.0278657614628823;0.0279740979458797;0.0280706518581516;0.0281414579699389;0.0281717284843605;0.0281463765358457;0.02805057420746…
IS;235;265;30;M2 QOE 10 #3;0.0575511373969602;0.0991619040378059;Artery;Endfoot;M2 QOE 10 artery R28-6717 Endfoot;M2 QOE 10 artery R28-6717;1.99158190195355;23.107587847079;0.00857568147631489;0.00855858854363837;0.0085074547916204;0.00842271505455871;0.00830509300375161;0.0081555994318766;0.00797552958390917;0.00776645928217044;0.00753023954154966;0.00726898933386527;0.00698508613987204;0.006681…
REM;275;330;55;M2 QOE 10 #4;0.240132709833375;0.152291742769359;Artery;Endfoot;M2 QOE 10 artery R28-6717 Endfoot;M2 QOE 10 artery R28-6717;1.99158190195355;23.107587847079;0.000675112901054431;0.000695331656059054;0.000757207328892288;0.000864385854060231;0.00102289652438135;0.00124106007760071;0.00152932158813078;0.00189997765910529;0.00236676883944813;0.00294431534158841;0.00364738649615834;0.0…
Sleep baseline;402.7;482.5;79.8;M2 QOE 10 #5;0.05812840497186;0.137313615451624;Artery;Endfoot;M2 QOE 10 artery R28-6717 Endfoot;M2 QOE 10 artery R28-6717;1.99158190195355;23.107587847079;0.000597102945555054;0.00059529006529364;0.000589133933742406;0.000577165108415902;0.000559119006611506;0.000538893182978828;0.000528063133558551;0.000549372251097266;0.000639515038241653;0.000850506098557041;0.…
NREM;505;525;20;M2 QOE 10 #6;0.133965103036561;0.167941150594683;Artery;Endfoot;M2 QOE 10 artery R28-6717 Endfoot;M2 QOE 10 artery R28-6717;1.99158190195355;23.107587847079;0.144063990846409;0.144018406537052;0.143881637603113;0.143653636923967;0.14333432893804;0.142923614069266;0.142421374858964;0.141827483738621;0.141141812361618;0.140364242395175;0.139494677657869;0.138533057473214;0.137479371…
NREM;530;590;60;M2 QOE 10 #7;0.058220491110494;0.144988578433493;Artery;Endfoot;M2 QOE 10 artery R28-6717 Endfoot;M2 QOE 10 artery R28-6717;1.99158190195355;23.107587847079;0.00154904547851653;0.00158989187972973;0.00171017692356808;0.0019032598286755;0.00215847487208628;0.00246172201889227;0.00279626574054295;0.00314370881964473;0.00348509320470291;0.00380206445963085;0.00407802246445406;0.00429…
IS;30;75;45;M3 CKH 10 #1;0.157706110747671;0.153201013979359;Artery;Endfoot;M3 CKH 10 artery L30-9232 Endfoot;M3 CKH 10 artery L30-9232;1.99158208044149;30.8101171294387;0.00952989243475853;0.0101969506679689;0.0121822795741416;0.0154388419295112;0.0198898890651634;0.0254313602837372;0.031935104496193;0.0392527949998767;0.0472203829368466;0.0556629172122632;0.0643995491934844;0.073248539539736;0.…
REM;77;110;33;M3 CKH 10 #2;0.134735609247199;0.15110393980279;Artery;Endfoot;M3 CKH 10 artery L30-9232 Endfoot;M3 CKH 10 artery L30-9232;1.99158208044149;30.8101171294387;0.0116816948150597;0.0118868368333032;0.0124986795783848;0.0135065545606996;0.0148929500767146;0.0166339067290632;0.0186995551465017;0.0210547805584279;0.0236599954118865;0.0264719983904067;0.0294448960926426;0.032531062315558;0…
IS;170;205;35;M3 CKH 10 #4;0.187814193142633;0.149607328229162;Artery;Endfoot;M3 CKH 10 artery L30-9232 Endfoot;M3 CKH 10 artery L30-9232;1.99158208044149;30.8101171294387;0.0224034633394409;0.0223981469136881;0.0223818157906133;0.0223533454533182;0.0223109308457587;0.0222521868729699;0.0221742828339904;0.022074104859401;0.0219484391981474;0.0217941682900374;0.0216084710094891;0.0213890182944428;…
REM;215;330;115;M3 CKH 10 #5;0.264016354030182;0.158603522268675;Artery;Endfoot;M3 CKH 10 artery L30-9232 Endfoot;M3 CKH 10 artery L30-9232;1.99158208044149;30.8101171294387;0.000289813887297865;0.0003419463019097;0.000550764419240504;0.00105084188526834;0.00199886539359478;0.00349773442724159;0.00553262195696039;0.00794344954830629;0.0104457627367371;0.0126945814348241;0.0143700321292766;0.01525…
Sleep baseline;364.5;393.6;29.1;M3 CKH 10 #6;0.150573091138057;0.144656261564735;Artery;Endfoot;M3 CKH 10 artery L30-9232 Endfoot;M3 CKH 10 artery L30-9232;1.99158208044149;30.8101171294387;0.0621893277926502;0.0620886253302089;0.0617873358319123;0.0612879035966065;0.0605943713559693;0.0597123340817802;0.0586488752228073;0.0574124862616745;0.0560129707133237;0.0544613339009078;0.0527696600387901;…
IS;395;415;20;M3 CKH 10 #7;0.13767886661977;0.128426249163423;Artery;Endfoot;M3 CKH 10 artery L30-9232 Endfoot;M3 CKH 10 artery L30-9232;1.99158208044149;30.8101171294387;0.295812489782728;0.295738169690584;0.29551535371873;0.295144474261772;0.294626250232416;0.293961684449209;0.293152059989844;0.292198935520719;0.291104139616754;0.289869764089039;0.288498156341618;0.28699191078275;0.285353859320…
NREM;420;465;45;M3 CKH 10 #8;0.169358472460875;0.137238736595006;Artery;Endfoot;M3 CKH 10 artery L30-9232 Endfoot;M3 CKH 10 artery L30-9232;1.99158208044149;30.8101171294387;0.00119439075766912;0.0012012927291561;0.00122290319026606;0.00126191433957922;0.00132274083899065;0.00141140846201792;0.00153539312429501;0.00170340659241532;0.00192512589549665;0.00221086524461537;0.00257119205048338;0.0030…
IS;460;495;35;M3 CKH 10 #9;0.160956273787392;0.153049174073093;Artery;Endfoot;M3 CKH 10 artery L30-9232 Endfoot;M3 CKH 10 artery L30-9232;1.99158208044149;30.8101171294387;0.120120327539042;0.120086578919704;0.11998488137398;0.119813900636447;0.119571481498597;0.119254748055766;0.118860238944984;0.118384072694815;0.117822137230968;0.117170296723988;0.11642460835792;0.115581541261844;0.11463818978…
NREM;500;535;35;M3 CKH 10 #10;0.215515511254159;0.15847216407789;Artery;Endfoot;M3 CKH 10 artery L30-9232 Endfoot;M3 CKH 10 artery L30-9232;1.99158208044149;30.8101171294387;0.0116518851058909;0.0116556066750435;0.0116667097276403;0.0116850111417655;0.0117102117380787;0.011741904911741;0.0117795879384564;0.0118226752417306;0.0118705127936096;0.0119223927644348;0.0119775675426988;0.012035262313790…
IS;535;560;25;M3 CKH 10 #11;0.129342594148017;0.149743255990376;Artery;Endfoot;M3 CKH 10 artery L30-9232 Endfoot;M3 CKH 10 artery L30-9232;1.99158208044149;30.8101171294387;0.0101517472545991;0.0101449946543336;0.0101247599512647;0.0100911123693564;0.0100441670504077;0.00998408470618174;0.00991107113010126;0.00982537656731009;0.00972729494167554;0.00961716293816536;0.00949535893899318;0.009362301…
NREM;75;100;25;M2 VDX 30 #3;0.16497400507522;0.0893426544078937;Artery;Endfoot;M2 VDX 30 artery Q46-3516 Endfoot;M2 VDX 30 artery Q46-3516;1.98398125597997;17.304668826923;0.621773941567184;0.622221043132729;0.623558432985764;0.625774400311838;0.628849539110839;0.63275691508038;0.637462296960051;0.64292445007351;0.649095489200519;0.655921287336826;0.663341936362456;0.671292255144173;0.67970234015…
NREM;190;293;103;M2 VDX 30 #5;0.206561581393307;0.120025545966221;Artery;Endfoot;M2 VDX 30 artery Q46-3516 Endfoot;M2 VDX 30 artery Q46-3516;1.98398125597997;17.304668826923;4.88732020270215e-06;0.00177939501556521;0.00706224000662297;0.0157237068173407;0.0275243164151519;0.0420875738588434;0.058875637995518;0.0771782996524596;0.0961241657588613;0.114719076647292;0.131911191449514;0.1466760858316…
Sleep baseline;99.3;135.1;35.8;M2 VDX 26 #1;0.428139507177221;0.10681070517547;Artery;Endfoot;M2 VDX 26 artery T25-5059 Endfoot;M2 VDX 26 artery T25-5059;1.98398137406542;21.4828355765813;0.013059089216369;0.0132067845087007;0.013651144086323;0.014395976416572;0.0154475857979543;0.0168147041019231;0.0185083883903077;0.0205418781681003;0.0229304050466097;0.0256909471525154;0.028841920788813;0.0324…
Sleep baseline;137.6;158.4;20.8;M2 VDX 26 #2;0.104524002114072;0.104962986103485;Artery;Endfoot;M2 VDX 26 artery T25-5059 Endfoot;M2 VDX 26 artery T25-5059;1.98398137406542;21.4828355765813;0.0298029357016718;0.0297728181881684;0.0296826949974371;0.0295332520826104;0.029325625731532;0.0290613921909693;0.0287425532901966;0.028371518211608;0.0279510815953383;0.0274843982020868;0.0269749543930373;0.…
NREM;160;200;40;M2 VDX 26 #3;0.052854546018053;0.125698874116614;Artery;Endfoot;M2 VDX 26 artery T25-5059 Endfoot;M2 VDX 26 artery T25-5059;1.98398137406542;21.4828355765813;0.201434881201912;0.200699424187871;0.198509127597496;0.194911728329902;0.189985184920761;0.183835337270036;0.176592755699379;0.168408898140675;0.15945171907751;0.149900892447491;0.139942822318332;0.129765619359035;0.11955421…
IS;277;298;21;M2 VDX 26 #4;0.0865827782504476;0.113955037539178;Artery;Endfoot;M2 VDX 26 artery T25-5059 Endfoot;M2 VDX 26 artery T25-5059;1.98398137406542;21.4828355765813;0.00780252170826353;0.00798124716360835;0.00851639715711856;0.00940490153235561;0.0106416731375236;0.0122196521594556;0.0141298675362243;0.0163615148023858;0.018902049549006;0.0217372955180808;0.0248515661995932;0.028227798660…
NREM;308;348;40;M2 VDX 26 #5;0.0900592161199602;0.147884740034926;Artery;Endfoot;M2 VDX 26 artery T25-5059 Endfoot;M2 VDX 26 artery T25-5059;1.98398137406542;21.4828355765813;1.19894996546812;1.19883990556889;1.19849553428585;1.19787470855105;1.19690861609977;1.19550387063038;1.1935453581776;1.19089975101721;1.18741958593593;1.18294778735771;1.17732250312391;1.17038211207572;1.16197025825721;1.15…
IS;50;72;22;M4 CGF 16 #3;0.0197602939678027;-0.021601158742767;Artery;Endfoot;M4 CGF 16 artery P61-8593 Endfoot;M4 CGF 16 artery P61-8593;1.99158208044149;27.1995565283326;0.00959247160401338;0.00969012294666231;0.00998281406164558;0.0104697571427464;0.0111496422766084;0.0120206420486384;0.013080417913096;0.0143261282515978;0.0157544380259713;0.0173615299155033;0.0191431168155423;0.02109445556446…
REM;110;190;80;M4 CGF 16 #4;0.10308770448173;-0.0100875000358974;Artery;Endfoot;M4 CGF 16 artery P61-8593 Endfoot;M4 CGF 16 artery P61-8593;1.99158208044149;27.1995565283326;0.00384674203392625;0.00398367760425796;0.004379382162021;0.0049905709086614;0.00575150643109498;0.00658249839797624;0.00739981390909996;0.00812547866544252;0.00869556671845473;0.0090659325830547;0.00921484734012044;0.0091425…
NREM;535;570;35;M4 CGF 16 #8;0.0996443714768881;0.0193978705491919;Artery;Endfoot;M4 CGF 16 artery P61-8593 Endfoot;M4 CGF 16 artery P61-8593;1.99158208044149;27.1995565283326;0.00873527400968027;0.00894483514661246;0.00957283867630388;0.0106171955978848;0.0120742625282106;0.0139386088397791;0.0162027096242572;0.0188565824213102;0.021887389356934;0.0252790290615266;0.0290117443602132;0.0330617721…
