# Supplementary material for: Sleep cycle-dependent vascular dynamics in male mice and the predicted effects on perivascular cerebrospinal fluid flow and solute transport
Source: Nat Commun. 2023 Feb 20;14:953. doi: 10.1038/s41467-023-36643-5 (PMC9941497; doi:10.1038/s41467-023-36643-5)
Supplement: Supplementary file 6 — Source Data [file 41467_2023_36643_MOESM6_ESM.zip › SourceData_final/Suppl_Fig_8b_lumen.csv]

state;state_start;state_end;state_duration;episode_id;avg_whisk;avg_wheel;vessel_type;vessel_structure;vessel_id;marker_name;fs;distance_baseline;pspectrum_1;pspectrum_2;pspectrum_3;pspectrum_4;pspectrum_5;pspectrum_6;pspectrum_7;pspectrum_8;pspectrum_9;pspectrum_10;pspectrum_11;pspectrum_12;pspectrum_13;pspectrum_14;pspectrum_15;pspectrum_16;pspectrum_17;pspectrum_18;pspectrum_19;pspectrum_20;ps…
IS;200;225;25;M4 JGE 13 #2;0.185120940068571;0.0923490808479371;Artery;Lumen;M4 JGE 13 artery L42-8252 Lumen;M4 JGE 13 artery L42-8252;1.99158196144953;9.98921766306021;0.323373881977529;0.32327021456455;0.322962304409089;0.322459370811957;0.321776591046695;0.320934823650078;0.319960232135916;0.318883819876354;0.317740889456501;0.316570442006715;0.315414533790825;0.314317608627443;0.3133258255069…
IS;533;557;24;M4 JGE 13 #5;0.0166276564047665;0.0907769082877773;Artery;Lumen;M4 JGE 13 artery L42-8252 Lumen;M4 JGE 13 artery L42-8252;1.99158196144953;9.98921766306021;0.0106268138249321;0.0116662658968162;0.0147820792199371;0.0199666026449386;0.0272070099673183;0.0364851906443457;0.0477776010600119;0.0610550805083445;0.0762826371288829;0.09341920999862;0.112417414445075;0.13322327838002;0.1557…
NREM;557;590;33;M4 JGE 13 #6;0.056238014147983;0.120634678417041;Artery;Lumen;M4 JGE 13 artery L42-8252 Lumen;M4 JGE 13 artery L42-8252;1.99158196144953;9.98921766306021;0.126565268124439;0.12628369864596;0.125441692263798;0.124047343651222;0.122114104929109;0.119660724737218;0.116711158235523;0.113294443692824;0.109444540570543;0.105200123600175;0.100604327328468;0.0957044359933325;0.09055151440…
Sleep baseline;6.2;45.3;39.1;M3 WOJ 26 #1;0.170491391115842;0.0249942860769976;Artery;Lumen;M3 WOJ 26 artery B16-6490 Lumen;M3 WOJ 26 artery B16-6490;1.99158196144953;17.8120989654568;0.0223607766919204;0.022338805054362;0.0222732586646332;0.0221652309702138;0.0220165044564548;0.0218294924092602;0.0216071606120093;0.0213529320291321;0.0210705781588099;0.0207641012034191;0.0204376114903985;0.02009…
NREM;50;90;40;M3 WOJ 26 #2;0.10101538301231;0.0193397519121231;Artery;Lumen;M3 WOJ 26 artery B16-6490 Lumen;M3 WOJ 26 artery B16-6490;1.99158196144953;17.8120989654568;0.0307411954677588;0.0307020817132434;0.0305851884229362;0.0303918512302926;0.0301242687615372;0.0297854621607176;0.0293792197416473;0.0289100280337028;0.0283829907818597;0.027803737707891;0.027178325033573;0.0265131299046413;0.025…
IS;95;117;22;M3 WOJ 26 #3;-0.0557718430814768;0.0309124715646074;Artery;Lumen;M3 WOJ 26 artery B16-6490 Lumen;M3 WOJ 26 artery B16-6490;1.99158196144953;17.8120989654568;0.0424063676578744;0.0423673473512458;0.0422504286567754;0.0420560379233708;0.0417848846347321;0.0414379597473822;0.0410165333338865;0.0405221515023244;0.0399566325563466;0.0393220623545188;0.0386207888233307;0.0378554155754006;0…
IS;163;210;47;M3 WOJ 26 #4;0.0986587482912465;0.0298090631711716;Artery;Lumen;M3 WOJ 26 artery B16-6490 Lumen;M3 WOJ 26 artery B16-6490;1.99158196144953;17.8120989654568;0.0395480634983295;0.0394662316324669;0.0392219796065586;0.0388190036591635;0.0382633506816924;0.0375632528417939;0.0367289055433325;0.0357721975812654;0.0347064040318298;0.0335458535461869;0.032305582248586;0.0310009863762305;0.…
REM;215;260;45;M3 WOJ 26 #5;0.172226612777287;0.0275916614223996;Artery;Lumen;M3 WOJ 26 artery B16-6490 Lumen;M3 WOJ 26 artery B16-6490;1.99158196144953;17.8120989654568;0.00898377243672059;0.00896020419277979;0.00888994609754672;0.00877433304514717;0.00861557288379813;0.00841672008701242;0.0081816372683957;0.00791494315571317;0.0076219455669872;0.00730855806536377;0.00698119932078004;0.006646674…
REM;10;40;30;M3 WOJ 18 #1;0.229790716077989;0.0988804793948037;Artery;Lumen;M3 WOJ 18 artery I89-3692 Lumen;M3 WOJ 18 artery I89-3692;1.99158196144953;15.4050585647194;0.0351787611014522;0.0353542141149966;0.0358784977139032;0.036745418579738;0.0379447638599396;0.0394624628364851;0.0412808086242067;0.0433787353976991;0.0457321455507849;0.0483142802333767;0.0510961259095197;0.0540468489552575;0.05…
IS;550;600;50;M3 WOJ 18 #4;0.18330263027467;0.10511398952897;Artery;Lumen;M3 WOJ 18 artery I89-3692 Lumen;M3 WOJ 18 artery I89-3692;1.99158196144953;15.4050585647194;5.14103199397463e-05;0.00010058495286031;0.000245130812290794;0.000476302378706361;0.000780141163481377;0.00113836295942837;0.00152952476530672;0.00193040161456532;0.00231749101410037;0.00266855508482916;0.00296410821792327;0.0031887…
Sleep baseline;34.5;67.7;33.2;M2 TCJ 15 #1;0.160524573661795;0.0573225221306051;Artery;Lumen;M2 TCJ 15 artery D81-5382 Lumen;M2 TCJ 15 artery D81-5382;1.99158213993748;11.3130898834658;0.0813289578481997;0.0812444527097063;0.0809918644663838;0.0805739645891645;0.0799953388296107;0.0792623375977633;0.0783830073386481;0.077367003736219;0.0762254877842121;0.074971005955665;0.0736173558738523;0.07217…
NREM;75;189;114;M2 TCJ 15 #2;0.0755957585089646;0.0372069247325588;Artery;Lumen;M2 TCJ 15 artery D81-5382 Lumen;M2 TCJ 15 artery D81-5382;1.99158213993748;11.3130898834658;0.0013359662002819;0.0016778626671629;0.00265113443359111;0.00410743880532651;0.00582836473934269;0.00756533977088261;0.009088170088726;0.0102342886210197;0.0109493890623365;0.011310885149904;0.0115288308020991;0.01192375608110…
NREM;391;420;29;M2 TCJ 15 #3;-0.119649841405833;0.0523469676262534;Artery;Lumen;M2 TCJ 15 artery D81-5382 Lumen;M2 TCJ 15 artery D81-5382;1.99158213993748;11.3130898834658;0.403196857116282;0.403177330426883;0.403118260745205;0.403018186935313;0.402874699311292;0.402684477532601;0.402443342831956;0.402146323763179;0.401787734442954;0.401361264060715;0.400860076248077;0.400276916736013;0.399604227…
IS;420;455;35;M2 TCJ 15 #4;-0.117273291084353;0.0735782273017843;Artery;Lumen;M2 TCJ 15 artery D81-5382 Lumen;M2 TCJ 15 artery D81-5382;1.99158213993748;11.3130898834658;0.0612648814392458;0.0612225475319061;0.0610947734169374;0.0608793485667713;0.0605729390959543;0.0601715953548016;0.0596714275180191;0.0590694158494322;0.0583643151898972;0.0575576077397757;0.0566544546197745;0.0556645951498597;0…
NREM;518;563;45;M2 TCJ 15 #5;-0.122993481656479;0.0544568051606227;Artery;Lumen;M2 TCJ 15 artery D81-5382 Lumen;M2 TCJ 15 artery D81-5382;1.99158213993748;11.3130898834658;0.0310036008861693;0.031271491869755;0.0320678786006277;0.033371168137815;0.0351462452782456;0.0373457384050555;0.0399117068714533;0.042777670998491;0.0458708911851793;0.049114793300423;0.0524314338726413;0.0557439006778148;0.0…
IS;35;70;35;M3 TEQ 04 #1;0.175914381345605;0.177088532209467;Artery;Lumen;M3 TEQ 04 artery Q46-3516 Lumen;M3 TEQ 04 artery Q46-3516;1.99158196144953;10.5909777632446;0.597299143645363;0.597940440246341;0.599855599112924;0.603018492242816;0.607385789581372;0.612897286084283;0.619476363701329;0.627030591959411;0.635452471293131;0.644620323333514;0.654399331959409;0.664642737998445;0.675193189010958…
REM;75;100;25;M3 TEQ 04 #2;0.142554687550066;0.194564277461565;Artery;Lumen;M3 TEQ 04 artery Q46-3516 Lumen;M3 TEQ 04 artery Q46-3516;1.99158196144953;10.5909777632446;0.10191705886382;0.104554930038441;0.112438457783839;0.125477801857818;0.143524611765172;0.166374077039431;0.193767748981123;0.225397086364752;0.260907665697662;0.299903985862404;0.341954787605656;0.386598800525706;0.43335082409615…
Sleep baseline;107.6;132.6;25;M3 TEQ 04 #4;0.208432898041836;0.190613963494133;Artery;Lumen;M3 TEQ 04 artery Q46-3516 Lumen;M3 TEQ 04 artery Q46-3516;1.99158196144953;10.5909777632446;0.109349306296463;0.109614116913194;0.110406879729757;0.111722597531785;0.113552974567316;0.115886465916493;0.118708346526577;0.12200079981598;0.1257430257044;0.129911367866161;0.134479459928457;0.139418390244059;0.…
NREM;137;167;30;M3 TEQ 04 #5;0.236881038429112;0.180426679056509;Artery;Lumen;M3 TEQ 04 artery Q46-3516 Lumen;M3 TEQ 04 artery Q46-3516;1.99158196144953;10.5909777632446;0.318228172528329;0.319656331900052;0.323925815087405;0.330991800496979;0.340780127730384;0.35318810505801;0.368085628097155;0.385316598001277;0.404700624258576;0.426034994090467;0.449096887458477;0.473645813857022;0.499426244416…
NREM;205;285;80;M3 TEQ 04 #6;0.185377042351821;0.184509591811411;Artery;Lumen;M3 TEQ 04 artery Q46-3516 Lumen;M3 TEQ 04 artery Q46-3516;1.99158196144953;10.5909777632446;0.118795725824421;0.121308131817726;0.128677330957684;0.140404604178787;0.155677420922162;0.173400254492621;0.192242480159765;0.210706234567856;0.227215628641251;0.240226089352154;0.248349170056559;0.250484424512152;0.24594652275…
NREM;325;350;25;M3 TEQ 04 #8;0.166635353206924;0.185326843965611;Artery;Lumen;M3 TEQ 04 artery Q46-3516 Lumen;M3 TEQ 04 artery Q46-3516;1.99158196144953;10.5909777632446;0.24955691206633;0.249707484699534;0.25015772937465;0.250903238730855;0.251936708144452;0.253247997014227;0.254824214190076;0.256649827154522;0.258706794428489;0.26097472051642;0.263431032529626;0.266051177429913;0.26880883861856…
IS;350;378;28;M3 TEQ 04 #9;0.044261071451739;0.185643757481883;Artery;Lumen;M3 TEQ 04 artery Q46-3516 Lumen;M3 TEQ 04 artery Q46-3516;1.99158196144953;10.5909777632446;0.129700464581192;0.130146153235593;0.131475900859063;0.133667917132409;0.136686429812423;0.140482488141226;0.144995059955774;0.150152395718807;0.155873626276594;0.162070555609728;0.168649605322549;0.175513864227113;0.1825651941990…
NREM;410;440;30;M3 TEQ 04 #10;0.163705534258943;0.197905074533077;Artery;Lumen;M3 TEQ 04 artery Q46-3516 Lumen;M3 TEQ 04 artery Q46-3516;1.99158196144953;10.5909777632446;0.514530090071852;0.514800723732796;0.515609423120236;0.516946608392836;0.518796396175277;0.521136723767518;0.523939522376642;0.527170938711961;0.530791604096882;0.534756950062011;0.539017569190477;0.543519619784116;0.5482052727…
IS;440;466;26;M3 TEQ 04 #11;0.11060911730495;0.205265126717998;Artery;Lumen;M3 TEQ 04 artery Q46-3516 Lumen;M3 TEQ 04 artery Q46-3516;1.99158196144953;10.5909777632446;0.210171351941921;0.210439899996404;0.211244247948204;0.212580503858151;0.21444217047386;0.216820130372212;0.219702627465066;0.223075247082409;0.226920897351343;0.231219795002571;0.235949459043771;0.241084715930241;0.24659771992948…
REM;470;495;25;M3 TEQ 04 #12;0.146975089192522;0.191817850520285;Artery;Lumen;M3 TEQ 04 artery Q46-3516 Lumen;M3 TEQ 04 artery Q46-3516;1.99158196144953;10.5909777632446;0.134299737527785;0.13500656871833;0.137119588862172;0.14061647255809;0.145460325603181;0.151600152082254;0.158971498170298;0.16749726274721;0.177088662406851;0.18764633615014;0.199061573024423;0.211217644243491;0.223991219922817…
Sleep baseline;125.9;155;29.1;M2 VDX 29 #1;0.091151702848763;0.118103159326685;Artery;Lumen;M2 VDX 29 artery V24-9291 Lumen;M2 VDX 29 artery V24-9291;1.98398131502269;12.2954225875505;0.000465301228945581;0.000831112933424739;0.001924021304983;0.00373052867287685;0.00622841232505154;0.00938712843788645;0.0131683653660252;0.0175267344182691;0.0224105833266135;0.0277629150365456;0.0335223922666401;…
NREM;160;230;70;M2 VDX 29 #2;0.100058567256282;0.134678416105979;Artery;Lumen;M2 VDX 29 artery V24-9291 Lumen;M2 VDX 29 artery V24-9291;1.98398131502269;12.2954225875505;0.0210646959940583;0.0214983053661779;0.0228034869884103;0.0249919494908792;0.0280788352780319;0.0320766238713649;0.0369874876993303;0.0427949184392524;0.0494555731170323;0.0568923469260773;0.0649896531661061;0.0735917734400811;0…
NREM;440;487;47;M2 VDX 29 #5;0.0949570085684572;0.109859742119332;Artery;Lumen;M2 VDX 29 artery V24-9291 Lumen;M2 VDX 29 artery V24-9291;1.98398131502269;12.2954225875505;0.0347809304016405;0.0350754773983995;0.0359506846850062;0.0373814889863651;0.0393269042687562;0.0417311776436355;0.0445253618581205;0.0476292602071314;0.0509536893653169;0.0544029969647317;0.0578777640289687;0.061277617834508;0…
Sleep baseline;138.4;196.6;58.2;M2 PRT 32 #2;0.258068907284743;0.0512715930280729;Artery;Lumen;M2 PRT 32 artery E42-4819 Lumen;M2 PRT 32 artery E42-4819;1.99158184245757;15.1643545246456;0.0803335824519575;0.0804007427071211;0.0805972804842381;0.0809088252999361;0.0813128995600603;0.081780943315167;0.0822808051273241;0.0827794126361772;0.0832453267631076;0.0836509125627531;0.0839739221084139;0.08…
Sleep baseline;230.7;257.3;26.6;M2 PRT 32 #3;0.21891047875098;0.0310406240099211;Artery;Lumen;M2 PRT 32 artery E42-4819 Lumen;M2 PRT 32 artery E42-4819;1.99158184245757;15.1643545246456;0.0690523805980944;0.0690470705130666;0.0690308018672035;0.0690025650079376;0.0689606955036162;0.0689029013734122;0.0688263007049439;0.0687274691641437;0.0686024967727149;0.0684470532082452;0.0682564607722992;0.06…
NREM;358;440;82;M2 PRT 32 #4;0.256039634863249;0.0613621120850114;Artery;Lumen;M2 PRT 32 artery E42-4819 Lumen;M2 PRT 32 artery E42-4819;1.99158184245757;15.1643545246456;0.00208655361231412;0.00265541720801317;0.00438586786031115;0.00734645303305187;0.0116414243334124;0.0173961992351395;0.0247380931772751;0.033773734832319;0.0445652448482328;0.0571078490844004;0.0713119216791296;0.08699234877552…
IS;441;487;46;M2 PRT 32 #5;0.180396724311314;0.0412279851309421;Artery;Lumen;M2 PRT 32 artery E42-4819 Lumen;M2 PRT 32 artery E42-4819;1.99158184245757;15.1643545246456;0.143776500252592;0.143026308110691;0.140793209439354;0.137129219910073;0.132119639648666;0.125880963516548;0.118557959764973;0.110319933851455;0.101356214905733;0.0918709317096053;0.082077181897652;0.0721907398885822;0.0624234922…
NREM;567;590;23;M2 PRT 32 #6;0.271786871765748;0.0353518987406831;Artery;Lumen;M2 PRT 32 artery E42-4819 Lumen;M2 PRT 32 artery E42-4819;1.99158184245757;15.1643545246456;0.0944908347731094;0.0945908795255504;0.0948905417130369;0.0953884077044871;0.0960821300171516;0.0969684400984051;0.0980431660776236;0.0993012553477249;0.100736801798937;0.102343077492599;0.104112568530698;0.106037014847807;0.10…
Sleep baseline;7.1;47.8;40.7;M4 JGE 12 #1;0.196876029653124;0.0971684668811923;Artery;Lumen;M4 JGE 12 artery Z64-8002 Lumen;M4 JGE 12 artery Z64-8002;1.9915817829616;14.6829464444981;0.0581803483290303;0.0584851193109492;0.0593922265832116;0.0608802477942478;0.0629141213922204;0.0654460876090174;0.0684169616725425;0.0717576972926255;0.0753911895101846;0.0792342591037019;0.0831997561484543;0.08719…
NREM;62;123;61;M4 JGE 12 #2;0.096948848568233;0.109014042491208;Artery;Lumen;M4 JGE 12 artery Z64-8002 Lumen;M4 JGE 12 artery Z64-8002;1.9915817829616;14.6829464444981;0.163827649475274;0.165430460277293;0.170152746385741;0.177740876673469;0.18778785110935;0.199755825860713;0.213005624126742;0.226831389883934;0.240498255894063;0.253280761809994;0.264499777157233;0.273555849264149;0.27995718908082…
REM;150;300;150;M4 JGE 12 #4;0.17671406413211;0.110147391612115;Artery;Lumen;M4 JGE 12 artery Z64-8002 Lumen;M4 JGE 12 artery Z64-8002;1.9915817829616;14.6829464444981;0.000495313807327614;0.00104652586454602;0.00265818373567644;0.00514899165395613;0.00808722769827358;0.0107519071658937;0.012277441945218;0.0119860450326845;0.00977248488801374;0.00632147478442626;0.00297729755982961;0.001249391385…
IS;40;75;35;M4 ROF 13 #1;0.142330923585088;-0.00178035878124914;Artery;Lumen;M4 ROF 13 artery S65-1781 Lumen;M4 ROF 13 artery S65-1781;1.99158213993748;14.9236504845719;0.13726684692122;0.137395629631446;0.137775556027363;0.138387547292355;0.139200421212637;0.140171796925488;0.141249324246349;0.142372201689667;0.143472939038156;0.144479313450992;0.145316462839136;0.145909056725252;0.1461834831356…
REM;77;250;173;M4 ROF 13 #2;0.321079551968545;0.00537445187787063;Artery;Lumen;M4 ROF 13 artery S65-1781 Lumen;M4 ROF 13 artery S65-1781;1.99158213993748;14.9236504845719;0.0626897964185389;0.063012102737364;0.0637153938458024;0.0640827959366357;0.0631633629565116;0.0600995349892664;0.0544616386612005;0.046461163955095;0.0369591863295446;0.0272599487255908;0.0187421288962914;0.0124418044459227;0.…
Sleep baseline;293.8;322.9;29.1;M4 ROF 13 #4;0.829639518092673;0.0250900249055434;Artery;Lumen;M4 ROF 13 artery S65-1781 Lumen;M4 ROF 13 artery S65-1781;1.99158213993748;14.9236504845719;0.00903724969179611;0.00908517104785557;0.00922847790553815;0.00946580536934661;0.00979490094843734;0.01021265764919;0.0107151594939009;0.0112977386752752;0.011955043359443;0.0126811149739712;0.0134694736653759;0…
NREM;360;406;46;M4 ROF 13 #5;0.193140698182275;0.00498161907229864;Artery;Lumen;M4 ROF 13 artery S65-1781 Lumen;M4 ROF 13 artery S65-1781;1.99158213993748;14.9236504845719;0.0387933465775531;0.0390205132666295;0.0397009710510138;0.0408315489292416;0.0424068172896492;0.0444188799222105;0.0468571004424899;0.0497077801550375;0.0529538083944939;0.0565743097154904;0.0605443147773472;0.0648344832055201…
NREM;15;50;35;M2 PRT 29 #1;0.152098759446353;0.0771752841572813;Artery;Lumen;M2 PRT 29 artery R18-3688 Lumen;M2 PRT 29 artery R18-3688;1.99158196144953;14.6829464444981;0.000309522866107234;0.000340934803137179;0.00043472117409496;0.000589545417913123;0.000803218650032717;0.0010727560805426;0.0013944527698763;0.00176397568771571;0.00217646844131372;0.0026266646210853;0.00310900549377949;0.0036177…
IS;50;71;21;M2 PRT 29 #2;0.161362813626942;0.0656076450383214;Artery;Lumen;M2 PRT 29 artery R18-3688 Lumen;M2 PRT 29 artery R18-3688;1.99158196144953;14.6829464444981;0.543816750390363;0.543824998575009;0.5438496229793;0.543890263721228;0.543946322848783;0.544016967085328;0.544101131610598;0.544197524816425;0.54430463396126;0.544420731634101;0.544543882927064;0.544671953206588;0.544802616366524;0…
NREM;263;300;37;M2 PRT 29 #7;0.190695858893693;0.0845183288052624;Artery;Lumen;M2 PRT 29 artery R18-3688 Lumen;M2 PRT 29 artery R18-3688;1.99158196144953;14.6829464444981;0.0196734046545562;0.0200537118646971;0.0211883089011008;0.0230583659370254;0.0256329755262677;0.0288698512744271;0.0327162770755807;0.0371102792695501;0.0419819879138348;0.0472551484040959;0.0528487410773298;0.0586786642957751;…
NREM;352;427;75;M2 PRT 29 #9;0.229396557706523;0.0769936442855828;Artery;Lumen;M2 PRT 29 artery R18-3688 Lumen;M2 PRT 29 artery R18-3688;1.99158196144953;14.6829464444981;0.000997758625350826;0.000987400577783953;0.000951615951988094;0.000878569586319374;0.00075578428796039;0.000579651181621847;0.00036622836341464;0.000161267414919662;4.73977747351057e-05;0.000146708770653269;0.000617560341644918…
NREM;534;573;39;M2 PRT 29 #10;0.184030804495561;0.0718094083789832;Artery;Lumen;M2 PRT 29 artery R18-3688 Lumen;M2 PRT 29 artery R18-3688;1.99158196144953;14.6829464444981;0.0052160477609463;0.00527193938946231;0.00543977386174671;0.00572001301408219;0.0061133712458564;0.00662073626156795;0.00724306534333769;0.00798126385761015;0.008836053895358;0.00980784166380369;0.0108965924481555;0.0121017216…
IS;573;600;27;M2 PRT 29 #11;0.242605514296124;0.0902703914990639;Artery;Lumen;M2 PRT 29 artery R18-3688 Lumen;M2 PRT 29 artery R18-3688;1.99158196144953;14.6829464444981;0.328657600727901;0.328484553749791;0.327965662143146;0.327101678535821;0.325893872585401;0.324344053247287;0.322454598674201;0.320228492520787;0.317669365145551;0.314781537969661;0.31157006907572;0.30804079801546;0.3042003877471…
NREM;31;147;116;M2 PRT 28 #1;0.122974613555083;0.0685118224993144;Artery;Lumen;M2 PRT 28 artery A55-8817 Lumen;M2 PRT 28 artery A55-8817;1.99158184245757;14.4422424044244;0.117111625175453;0.116633972655059;0.115294988696865;0.113352017868469;0.111158447957311;0.10907106423368;0.107355784857243;0.106115405016801;0.105256814754527;0.104504780492942;0.103457685478868;0.101670697666734;0.09874615893…
IS;15;35;20;M2 QOE 20 #1;0.118841173922597;0.0679711499880142;Artery;Lumen;M2 QOE 20 artery G90-2690 Lumen;M2 QOE 20 artery G90-2690;1.9915817829616;10.9520338233552;0.0105511763899501;0.0106623712303864;0.0109952653453653;0.0115477927934902;0.0123165278808659;0.0132967113005496;0.0144822863833663;0.0158659451202854;0.0174391835259815;0.0191923658274082;0.0211147968811218;0.0231948021495713;0.025…
REM;35;65;30;M2 QOE 20 #2;0.131764781835552;0.0828677667507575;Artery;Lumen;M2 QOE 20 artery G90-2690 Lumen;M2 QOE 20 artery G90-2690;1.9915817829616;10.9520338233552;0.0015786582897945;0.00163178988133455;0.00179067874436204;0.00205381339780716;0.00241869545130254;0.0028818703713853;0.00343896985982814;0.00408476516703328;0.00481323049416028;0.00561761548566542;0.00649052568211034;0.007424009693…
NREM;110;220;110;M2 QOE 20 #5;0.0782728450130176;0.0789731949296688;Artery;Lumen;M2 QOE 20 artery G90-2690 Lumen;M2 QOE 20 artery G90-2690;1.9915817829616;10.9520338233552;0.0187664266486068;0.0196789163945611;0.0222151902821524;0.0258186338703927;0.0297056269038309;0.0330416090355932;0.035119663595873;0.0354981147828071;0.0340671844946837;0.0310355778073651;0.026849379447881;0.0220715503695218;0…
NREM;234;267;33;M2 QOE 20 #6;0.130467976480065;0.0738159067998627;Artery;Lumen;M2 QOE 20 artery G90-2690 Lumen;M2 QOE 20 artery G90-2690;1.9915817829616;10.9520338233552;0.063652522891651;0.0637323976726685;0.0639705363191763;0.0643625042009993;0.0649009848185766;0.065575890544692;0.066374515505103;0.0672817284659111;0.068280203023226;0.0693506818465077;0.0704722712175881;0.0716227616396071;0.072…
NREM;300;343;43;M2 QOE 20 #7;0.0266605565390894;0.113857131328486;Artery;Lumen;M2 QOE 20 artery G90-2690 Lumen;M2 QOE 20 artery G90-2690;1.9915817829616;10.9520338233552;0.0681698246908072;0.068257317829805;0.0685185884719446;0.0689500303431521;0.0695456990544462;0.0702974085833196;0.0711948612891654;0.0722258068145806;0.0733762244460451;0.0746305230809324;0.0759717528905184;0.077381823069922;0.0…
IS;421;444;23;M2 QOE 20 #8;0.108279931790697;0.0975420768289467;Artery;Lumen;M2 QOE 20 artery G90-2690 Lumen;M2 QOE 20 artery G90-2690;1.9915817829616;10.9520338233552;0.00462624022446907;0.0046295502392914;0.00463938724894154;0.00465547379023942;0.00467735286711714;0.00470439601668465;0.00473581440801678;0.00477067278425807;0.00480790601056942;0.00484633794672487;0.00488470232458668;0.0049216652…
NREM;460;530;70;M2 QOE 20 #9;0.111597728478177;0.0916031462677895;Artery;Lumen;M2 QOE 20 artery G90-2690 Lumen;M2 QOE 20 artery G90-2690;1.9915817829616;10.9520338233552;0.00783292395756439;0.00798844577287726;0.00844231005869618;0.00915763131785639;0.0100768300561187;0.0111269325958956;0.0122259967165924;0.0132898729008682;0.0142385328278838;0.0150013376074778;0.0155208473670021;0.01575504564187…
IS;530;560;30;M2 QOE 20 #10;0.0392903877668679;0.0802141518535721;Artery;Lumen;M2 QOE 20 artery G90-2690 Lumen;M2 QOE 20 artery G90-2690;1.9915817829616;10.9520338233552;0.00314869069695975;0.00316036731809601;0.00319547804704184;0.00325427291875237;0.00333719308716694;0.0034449062032228;0.00357835345952343;0.00373880592390036;0.00392792725319854;0.00414783945200034;0.00440118803435556;0.00469120…
REM;565;600;35;M2 QOE 20 #11;0.0173257179467954;0.0753469055542085;Artery;Lumen;M2 QOE 20 artery G90-2690 Lumen;M2 QOE 20 artery G90-2690;1.9915817829616;10.9520338233552;0.00115313209439269;0.00116312876902837;0.00119322276488384;0.0012437345417758;0.00131522588497229;0.00140853870300906;0.00152484405850224;0.00166569654369982;0.0018330882582236;0.00202949615503424;0.00225791642718599;0.00252187…
NREM;150;255;105;M2 VDX 20 #2;0.0402179232223996;0.095631596958553;Artery;Lumen;M2 VDX 20 artery D49-9596 Lumen;M2 VDX 20 artery D49-9596;1.99158196144953;11.7944979636133;0.00188806842286574;0.00243839010404942;0.00413582546776681;0.00711108830105634;0.0115595266895916;0.0177254544756059;0.0259026033179937;0.0364494371219575;0.0498011494957231;0.0664503550339279;0.086873871602954;0.1114042432039…
IS;256;284;28;M2 VDX 20 #3;0.0338361891276542;0.112020610486625;Artery;Lumen;M2 VDX 20 artery D49-9596 Lumen;M2 VDX 20 artery D49-9596;1.99158196144953;11.7944979636133;0.111342206994537;0.111662724630599;0.112618760868858;0.11419386012342;0.116360909361721;0.119082601271236;0.122312070330305;0.125993689734321;0.130064014126145;0.134452850393354;0.139084436479917;0.143878706262675;0.1487526171007…
NREM;383;498;115;M2 VDX 20 #6;0.00510037199093982;0.0899475424746442;Artery;Lumen;M2 VDX 20 artery D49-9596 Lumen;M2 VDX 20 artery D49-9596;1.99158196144953;11.7944979636133;0.00315537347872067;0.00340591766846846;0.00417924907640857;0.00554293378525674;0.00761641846229492;0.0105765035220988;0.014655957600264;0.0201278521695973;0.0272691183053346;0.0363004794339154;0.0473062798656381;0.0601457224…
IS;498;525;27;M2 VDX 20 #7;-0.125628455104576;0.0972022760492261;Artery;Lumen;M2 VDX 20 artery D49-9596 Lumen;M2 VDX 20 artery D49-9596;1.99158196144953;11.7944979636133;0.394274991012323;0.394569452400351;0.395451011408457;0.396914197264744;0.398949907815693;0.40154543380686;0.404684494020248;0.408347282370987;0.412510528322157;0.41714757219026;0.422228457076993;0.42772003926902;0.43358611899029…
REM;530;600;70;M2 VDX 20 #8;0.0161966675633427;0.111341841853286;Artery;Lumen;M2 VDX 20 artery D49-9596 Lumen;M2 VDX 20 artery D49-9596;1.99158196144953;11.7944979636133;0.107272765231875;0.11524041405336;0.138389158325998;0.174542159084676;0.220345431041444;0.271639524547874;0.323907516653833;0.37274093042269;0.414265633463806;0.44547864972227;0.464462270314065;0.470460995614714;0.46382639303576…
Sleep baseline;357;428.5;71.5;M3 WOJ 17 #2;0.0966670563399993;0.0281551632417149;Artery;Lumen;M3 WOJ 17 artery Y48-4892 Lumen;M3 WOJ 17 artery Y48-4892;1.99158202094551;18.534211085678;0.026916065304151;0.0267638666013327;0.0263170637643017;0.0256043581911056;0.0246713622778577;0.0235773980907467;0.0223912824884888;0.0211863629539153;0.0200351347107711;0.0190038216620686;0.0181473329117202;0.0175…
NREM;440;460;20;M3 WOJ 17 #3;0.0750781342232437;0.0602501744330518;Artery;Lumen;M3 WOJ 17 artery Y48-4892 Lumen;M3 WOJ 17 artery Y48-4892;1.99158202094551;18.534211085678;0.0768110962945345;0.0767731370447433;0.0766593763856554;0.0764701650334613;0.0762060856655671;0.0758679501582822;0.0754567957435969;0.0749738801088463;0.0744206754695337;0.0737988616518443;0.0731103182273457;0.0723571157480259;…
IS;460;500;40;M3 WOJ 17 #4;-0.0770681663902151;0.0290458375797479;Artery;Lumen;M3 WOJ 17 artery Y48-4892 Lumen;M3 WOJ 17 artery Y48-4892;1.99158202094551;18.534211085678;0.235685057277229;0.23528719290479;0.234097638546879;0.232128447710473;0.229399501552887;0.225938201124395;0.221779044954434;0.216963100193623;0.211537377542716;0.205554121985492;0.199070032856955;0.192145427990277;0.184843367572…
REM;500;600;100;M3 WOJ 17 #5;0.102851081935334;0.055329705121236;Artery;Lumen;M3 WOJ 17 artery Y48-4892 Lumen;M3 WOJ 17 artery Y48-4892;1.99158202094551;18.534211085678;0.000525516659679263;0.000519877633988158;0.000496065392887745;0.000438908057899933;0.000338817871440124;0.000207153908372636;8.5123628535778e-05;4.0683986385115e-05;0.000152807392569662;0.000487754813209727;0.00107544345272284;0.…
REM;30;180;150;M3 LCE 05 #2;0.242076164410961;0.0247533457683942;Artery;Lumen;M3 LCE 05 artery S31-9501 Lumen;M3 LCE 05 artery S31-9501;1.99158196144953;21.2300963345039;0.0357568088600579;0.0344703403789993;0.0309653068286739;0.0262024327797168;0.0214758301381833;0.0180569050789378;0.0168595396503896;0.0182112653517017;0.0217757391160229;0.0266328092593459;0.0314941345733479;0.0350123191724975;0…
Sleep baseline;47;281.4;234.4;M3 TEQ 22 #1;0.418291873981427;0.232311135603346;Artery;Lumen;M3 TEQ 22 artery C22-9132 Lumen;M3 TEQ 22 artery C22-9132;1.99158172346563;16.6085787650881;0.101372610466543;0.096446839804501;0.0822860421718401;0.0611793355517967;0.0380379766976824;0.0217854620160624;0.0262178571456054;0.0655494852175209;0.141820477360746;0.233407156367029;0.30024209533209;0.3074954115…
NREM;366;430;64;M3 TEQ 22 #3;0.189276672042487;0.2094478266701;Artery;Lumen;M3 TEQ 22 artery C22-9132 Lumen;M3 TEQ 22 artery C22-9132;1.99158172346563;16.6085787650881;0.389142930387691;0.388953263719159;0.388427771951572;0.387695990979763;0.386970539569628;0.386542274459441;0.386773609431062;0.388090033427779;0.390969793766168;0.395931609765661;0.403520170302251;0.41428907785047;0.42878087127832…
NREM;460;490;30;M3 TEQ 22 #4;0.160812823054444;0.215919790087528;Artery;Lumen;M3 TEQ 22 artery C22-9132 Lumen;M3 TEQ 22 artery C22-9132;1.99158172346563;16.6085787650881;0.0706442399329696;0.0706246761661236;0.0705640170891224;0.0704564250524728;0.0702923879748127;0.0700590397982513;0.0697405981590627;0.0693189085984831;0.068774081998984;0.0680852095899223;0.0672311378778318;0.066191284269117;0.0…
IS;490;510;20;M3 TEQ 22 #5;0.187767957791764;0.205068022371366;Artery;Lumen;M3 TEQ 22 artery C22-9132 Lumen;M3 TEQ 22 artery C22-9132;1.99158172346563;16.6085787650881;0.243074081107393;0.243065982374555;0.243041553246787;0.243000396077735;0.242941851907849;0.2428650061158;0.2427686962802;0.242651522201423;0.242511858019103;0.242347866346724;0.242157514330738;0.24193859152785;0.241688729480556;0.…
IS;105;135;30;M3 LCE 08 #2;0.0330100384794546;0.0220873260333622;Artery;Lumen;M3 LCE 08 artery M44-6462 Lumen;M3 LCE 08 artery M44-6462;1.99158208044149;23.5889959272265;0.0508496161138071;0.05070394841186;0.0502691183355815;0.0495516221416495;0.0485622107264213;0.0473157750393038;0.0458311851561218;0.044131082674396;0.0422416262236308;0.0401921901668051;0.0380150170182035;0.0357448247211832;0.03…
Sleep baseline;187.4;211.5;24.1;M4 ROF 16 #2;0.428694592499967;0.0430529372392171;Artery;Lumen;M4 ROF 16 artery A55-8817 Lumen;M4 ROF 16 artery A55-8817;1.99158184245757;13.7201302842032;0.24798742597952;0.248163883500574;0.248692700554328;0.249572207463091;0.250799611042517;0.252370979448612;0.254281221812598;0.256524063490649;0.259092017960851;0.261976356582596;0.265167077590177;0.2686528758187…
NREM;260;340;80;M4 ROF 16 #3;0.14880512970984;0.0460438948012841;Artery;Lumen;M4 ROF 16 artery A55-8817 Lumen;M4 ROF 16 artery A55-8817;1.99158184245757;13.7201302842032;0.0149279597227244;0.032668985579154;0.0846605701743887;0.167313830061676;0.274988042218814;0.400463899097629;0.535535341322859;0.67166015660008;0.800606157426758;0.915033739059773;1.00896601481768;1.07811276731084;1.120031903309…
NREM;385;440;55;M4 ROF 16 #4;0.0149658771422764;0.03730046328602;Artery;Lumen;M4 ROF 16 artery A55-8817 Lumen;M4 ROF 16 artery A55-8817;1.99158184245757;13.7201302842032;0.0392464058629747;0.0411046448388989;0.0465788111455121;0.0553735222936139;0.067016913453378;0.0808897298458882;0.0962630578185603;0.112341998064389;0.128312212952548;0.14338615521588;0.15684591084067;0.168079946481714;0.1766116…
NREM;490;560;70;M4 ROF 16 #5;0.100042754724366;0.0400695368359357;Artery;Lumen;M4 ROF 16 artery A55-8817 Lumen;M4 ROF 16 artery A55-8817;1.99158184245757;13.7201302842032;0.265065887133365;0.269566393972952;0.282808375932696;0.304025879959252;0.331984504600813;0.365044421158045;0.401247478894746;0.438426040018045;0.474329188614162;0.506759597437462;0.533712050126011;0.553502921411488;0.5648793013…
NREM;130;170;40;M3 LCE 13 #3;-0.153721559365927;0.0143109047786192;Artery;Lumen;M3 LCE 13 artery S74-2759 Lumen;M3 LCE 13 artery S74-2759;1.99158202094551;30.8101171294387;0.00226068395933937;0.00226630417164659;0.00228257185252193;0.00230774217817029;0.00233901883931327;0.00237271560033386;0.00240447073135778;0.00242950329664521;0.0024428981396261;0.00243990494064038;0.00241623601087211;0.002368…
NREM;280;340;60;M3 LCE 13 #5;0.0402832612149791;0.00438163301961269;Artery;Lumen;M3 LCE 13 artery S74-2759 Lumen;M3 LCE 13 artery S74-2759;1.99158202094551;30.8101171294387;0.00636353451356189;0.00625289804838372;0.00592858076330308;0.00541289160481262;0.00474148468449605;0.00396117268586088;0.00312706746740844;0.00229923298692263;0.00153906597008787;0.000905635252326685;0.000452210388273402;0.00…
IS;355;385;30;M3 LCE 13 #6;-0.132036485638762;-0.00770601137085679;Artery;Lumen;M3 LCE 13 artery S74-2759 Lumen;M3 LCE 13 artery S74-2759;1.99158202094551;30.8101171294387;0.0012008240766352;0.0012080091469581;0.00122950218315752;0.00126511747654441;0.00131454821900864;0.0013773705197334;0.00145304894356638;0.00154094348754371;0.00164031789036222;0.00175034914947725;0.00187013810227808;0.00199872…
NREM;415;450;35;M3 LCE 13 #7;-0.0375840666543242;-0.0169164900363029;Artery;Lumen;M3 LCE 13 artery S74-2759 Lumen;M3 LCE 13 artery S74-2759;1.99158202094551;30.8101171294387;0.000439377657024956;0.000440921134734492;0.000445469952265033;0.000452783663062775;0.000462476016224749;0.000474036093392887;0.000486856716184786;0.000500268990649358;0.000513581601928042;0.000526123268662268;0.0005372866202…
IS;450;475;25;M3 LCE 13 #8;0.0109019309958506;-0.0242944815775773;Artery;Lumen;M3 LCE 13 artery S74-2759 Lumen;M3 LCE 13 artery S74-2759;1.99158202094551;30.8101171294387;0.0886070509969637;0.0885453721337101;0.0883606188314558;0.0880536389124647;0.0876258386273877;0.0870791725425458;0.0864161295153287;0.085639714889217;0.0847534290751072;0.0837612427190195;0.0826675686875417;0.0814772311311844;0…
NREM;545;600;55;M3 LCE 13 #9;-0.0267083296263376;-0.00704717927896485;Artery;Lumen;M3 LCE 13 artery S74-2759 Lumen;M3 LCE 13 artery S74-2759;1.99158202094551;30.8101171294387;0.00392753068855848;0.0039424979067055;0.00398639795946925;0.00405631020570606;0.00414763978586544;0.00425450077673312;0.00437020270767628;0.00448779596927029;0.00460062617741551;0.00470284664680073;0.00478984190621185;0.004…
IS;10;30;20;M3 CKH 04 #1;0.0663485238952582;0.132066622228351;Artery;Lumen;M3 CKH 04 artery V78-6442 Lumen;M3 CKH 04 artery V78-6442;1.99158184245757;21.1819555264891;0.136171105943355;0.136144703532676;0.136065384101451;0.135932812501468;0.135746434966665;0.135505486301117;0.135208999875219;0.134855820362829;0.134444619132589;0.133973912186959;0.133442080522581;0.132847392765602;0.13218802991549…
REM;40;80;40;M3 CKH 04 #2;0.0364800173567146;0.119078240139188;Artery;Lumen;M3 CKH 04 artery V78-6442 Lumen;M3 CKH 04 artery V78-6442;1.99158184245757;21.1819555264891;0.0557770004960383;0.0556038618752625;0.0550877552250154;0.0542384913408022;0.0530720385014811;0.05160996998234;0.0498787333102126;0.047908780753803;0.0457336074272792;0.0433887473658227;0.0409107787700899;0.0383363872770924;0.0357…
IS;110;150;40;M3 CKH 04 #4;0.0568509066666567;0.111068269341479;Artery;Lumen;M3 CKH 04 artery V78-6442 Lumen;M3 CKH 04 artery V78-6442;1.99158184245757;21.1819555264891;0.00590019411806787;0.00609118775970536;0.00666104295963069;0.00760050402262006;0.00889454267354393;0.0105229306762926;0.0124609947237768;0.0146805105241543;0.0171506856982062;0.0198391770537786;0.02271308724402;0.0257398887359416…
REM;150;270;120;M3 CKH 04 #5;0.0860404225156334;0.137023700404998;Artery;Lumen;M3 CKH 04 artery V78-6442 Lumen;M3 CKH 04 artery V78-6442;1.99158184245757;21.1819555264891;0.51274307539363;0.519730352288029;0.539782120045485;0.570273729405523;0.607173092053053;0.645519516712812;0.680021174952957;0.705695481699915;0.718461820175818;0.715597240508008;0.695987524127627;0.66014550430098;0.610015387525…
Sleep baseline;316.3;426;109.7;M3 CKH 04 #6;0.24350991293843;0.152177373260253;Artery;Lumen;M3 CKH 04 artery V78-6442 Lumen;M3 CKH 04 artery V78-6442;1.99158184245757;21.1819555264891;0.00367300538115876;0.00363010826268962;0.00352069521248315;0.00339617446749893;0.00332308809018206;0.00336149325452398;0.00354601717825993;0.00387551573550775;0.00431390620249111;0.00480084054486101;0.0052679296064…
REM;35;150;115;M2 TCJ 14 #2;0.18227178412843;0.0931498747919828;Artery;Lumen;M2 TCJ 14 artery C22-9132 Lumen;M2 TCJ 14 artery C22-9132;1.99158208044149;14.9236504845719;1.03467353836002;1.04116695773271;1.05974090287329;1.08778879147881;1.12132110997366;1.155435384885;1.18487050019195;1.20457857380523;1.21025890398752;1.19880945738105;1.16865644750919;1.11992428459538;1.05441487456659;0.975384530…
NREM;330;415;85;M2 TCJ 14 #4;0.137143624902447;-0.027557829635015;Artery;Lumen;M2 TCJ 14 artery C22-9132 Lumen;M2 TCJ 14 artery C22-9132;1.99158208044149;14.9236504845719;0.00305151540870423;0.00298863174954181;0.00280645275055047;0.00252712296617722;0.00219572879345195;0.00188959682799918;0.00172616442034993;0.0018659068013095;0.0025076399306679;0.00387503566123524;0.00619502747482819;0.00967054…
Sleep baseline;483.4;511.6;28.2;M2 TCJ 14 #5;0.439960400042214;0.053879282597653;Artery;Lumen;M2 TCJ 14 artery C22-9132 Lumen;M2 TCJ 14 artery C22-9132;1.99158208044149;14.9236504845719;0.0270973050972698;0.0271233453973251;0.0272011202782468;0.027329596828635;0.0275070705598013;0.0277311905252818;0.0279989936483083;0.0283069474452833;0.0286510001404724;0.0290266370024881;0.0294289416016212;0.029…
Sleep baseline;44.5;74.4;29.9;M4 ROF 07 #1;0.308067885539722;0.0371446944593963;Artery;Lumen;M4 ROF 07 artery K97-3014 Lumen;M4 ROF 07 artery K97-3014;1.99158190195355;8.4246414025809;0.0233469662680728;0.0233684108926082;0.0234345370647064;0.0235506940020532;0.0237257051258105;0.0239717312624663;0.0243040813483085;0.0247409728423758;0.0253032446604568;0.0260140260307405;0.0268983652358198;0.0279…
NREM;80;170;90;M4 ROF 07 #2;0.181990888871803;0.0320801618113324;Artery;Lumen;M4 ROF 07 artery K97-3014 Lumen;M4 ROF 07 artery K97-3014;1.99158190195355;8.4246414025809;0.0127895101011902;0.0133382380334327;0.0149495244550079;0.0175225723860711;0.0209020945546724;0.0248963478679008;0.0293001427586747;0.0339202717457544;0.0385998820608157;0.0432376348464887;0.0477973710096913;0.0523047442451941;0.…
IS;170;195;25;M4 ROF 07 #3;0.137739455057438;0.0209664148584716;Artery;Lumen;M4 ROF 07 artery K97-3014 Lumen;M4 ROF 07 artery K97-3014;1.99158190195355;8.4246414025809;0.134799604652936;0.135416645089328;0.137262201784137;0.14031963828702;0.144561417837575;0.149949387100622;0.156435168923148;0.163960659704343;0.17245862580099;0.181853392287574;0.192061616367027;0.202993136796046;0.214551889859585…
Sleep baseline;130.9;162.5;31.6;M4 CGF 08 #1;0.174532568089064;-0.0018521964860276;Artery;Lumen;M4 CGF 08 artery X33-6986 Lumen;M4 CGF 08 artery X33-6986;1.99158196144953;18.534211085678;0.0496145737963086;0.0495720752271521;0.0494449756403341;0.0492344574018113;0.0489424712482138;0.0485717068804548;0.0481255525925139;0.0476080447114478;0.0470238078160607;0.0463779868712987;0.04567617255963;0.044…
NREM;240;270;30;M4 CGF 08 #3;0.0441944554355956;-0.00576043489622348;Artery;Lumen;M4 CGF 08 artery X33-6986 Lumen;M4 CGF 08 artery X33-6986;1.99158196144953;18.534211085678;0.0180881907451443;0.0180814498643409;0.0180611348872606;0.0180269708217808;0.0179785060334539;0.017915122205303;0.0178360481424943;0.0177403772797902;0.0176270887050653;0.0174950714650856;0.0173431518702661;0.0171701234635814…
IS;270;300;30;M4 CGF 08 #4;0.0260872116896243;-0.0118204656258842;Artery;Lumen;M4 CGF 08 artery X33-6986 Lumen;M4 CGF 08 artery X33-6986;1.99158196144953;18.534211085678;0.0486256315980866;0.0485457006789833;0.0483065790827544;0.047910272968937;0.0473601016106615;0.0466606612153885;0.0458177748893139;0.0448384293506321;0.0437306991554354;0.042503659348227;0.0411672875849422;0.0397323568983089;0.0…
REM;330;440;110;M4 CGF 08 #5;0.0983817018352627;-0.0264129409934909;Artery;Lumen;M4 CGF 08 artery X33-6986 Lumen;M4 CGF 08 artery X33-6986;1.99158196144953;18.534211085678;0.00420667302635404;0.00424250148964225;0.00434393090309611;0.00449532202241759;0.00467770273053279;0.00487542683566715;0.00507967169730108;0.00528681022458023;0.00549235117199085;0.00568352458946693;0.00583452437007142;0.00590…
NREM;15;50;35;M2 TCJ 16 #1;0.0211451256189222;0.077123497864655;Artery;Lumen;M2 TCJ 16 artery Z7-4426 Lumen;M2 TCJ 16 artery Z7-4426;1.99158196144953;12.2759060437607;0.024949044592997;0.02493413596047;0.0248919456820113;0.0248300076896792;0.0247606374713702;0.0247005774850758;0.0246705145565244;0.0246944825999936;0.0247991671462694;0.0250131308323032;0.025365981127701;0.0258875030835331;0.026606…
Sleep baseline;70.2;102.6;32.4;M2 TCJ 16 #2;0.99965637824201;0.960699493048948;Artery;Lumen;M2 TCJ 16 artery Z7-4426 Lumen;M2 TCJ 16 artery Z7-4426;1.99158196144953;12.2759060437607;0.00010841574548591;0.000145464599745542;0.000256449949765025;0.000440880192009614;0.000697909745710919;0.00102630077166848;0.00142437173487882;0.00188993495140595;0.00242022584363971;0.00301182718254623;0.00366059210…
IS;273;295;22;M2 TCJ 16 #4;-0.084401426376196;-0.0115496849798207;Artery;Lumen;M2 TCJ 16 artery Z7-4426 Lumen;M2 TCJ 16 artery Z7-4426;1.99158196144953;12.2759060437607;0.0279995378189571;0.028172712471847;0.0286920012285704;0.0295566918263481;0.0307655751186304;0.0323169125325002;0.0342083915404436;0.0364370701566888;0.0389993117270436;0.0418907115181332;0.045106016823034;0.0486390424818692;0.05…
NREM;360;410;50;M2 TCJ 16 #5;-0.0386644422511127;-0.00479155513594772;Artery;Lumen;M2 TCJ 16 artery Z7-4426 Lumen;M2 TCJ 16 artery Z7-4426;1.99158196144953;12.2759060437607;0.000388548488315244;0.00052956707416639;0.000957908193343179;0.00168885694095551;0.00274602442945313;0.00415868671613308;0.00595832081909206;0.00817458002067933;0.0108309934231436;0.0139406996547374;0.0175025298898911;0.02149…
IS;428;456;28;M2 TCJ 16 #6;-0.0448714332716766;-0.024809227776664;Artery;Lumen;M2 TCJ 16 artery Z7-4426 Lumen;M2 TCJ 16 artery Z7-4426;1.99158196144953;12.2759060437607;0.270540093442772;0.270069168343755;0.26866014849482;0.266324264303728;0.263080113631222;0.258953483674317;0.253977103823801;0.248190331711265;0.241638775285159;0.23437385437163;0.226452305781114;0.217935636611838;0.20888953097184…
NREM;490;587;97;M2 TCJ 16 #7;-0.00827038798213633;0.00197512154542101;Artery;Lumen;M2 TCJ 16 artery Z7-4426 Lumen;M2 TCJ 16 artery Z7-4426;1.99158196144953;12.2759060437607;0.0266750182867149;0.025694714375691;0.0229220557830981;0.0188311397683428;0.0141162130690021;0.00956835497599685;0.00593905325675472;0.00381676838525307;0.00353851993021735;0.00515007027993032;0.00841764000348958;0.0128838301…
NREM;75;160;85;M2 QOE 19 #1;0.365716788816875;0.183040942229614;Artery;Lumen;M2 QOE 19 artery M15-3410 Lumen;M2 QOE 19 artery M15-3410;1.99158202094551;10.3903910631831;0.0713362952777427;0.0711374693222004;0.0705310403577273;0.069489147938252;0.0679716689196295;0.0659345940766899;0.06333981370023;0.0601648569347384;0.0564112560065515;0.0521105285632992;0.0473271880079748;0.0421586005072781;0.036…
NREM;195;445;250;M2 QOE 19 #3;0.210627270436777;0.151097633214432;Artery;Lumen;M2 QOE 19 artery M15-3410 Lumen;M2 QOE 19 artery M15-3410;1.99158202094551;10.3903910631831;0.0589955887104351;0.0528834864330732;0.0378889459251607;0.0212900656299842;0.00896532397899263;0.00251127093003281;0.000298495904358955;5.20754580763252e-05;0.000432430824348659;0.00116642684928406;0.00248473390477775;0.0044926…
Sleep baseline;479.2;499.2;20;M2 QOE 19 #5;0.338626424698005;0.167289313123908;Artery;Lumen;M2 QOE 19 artery M15-3410 Lumen;M2 QOE 19 artery M15-3410;1.99158202094551;10.3903910631831;0.0358842914707295;0.0358683288839991;0.0358205142801743;0.0357410667289495;0.0356303500156708;0.0354888706537577;0.035317275119319;0.0351163463250678;0.0348869993553546;0.0346302764887215;0.0343473415388073;0.03403…
NREM;500;600;100;M2 QOE 19 #6;0.28902250849475;0.158719746883347;Artery;Lumen;M2 QOE 19 artery M15-3410 Lumen;M2 QOE 19 artery M15-3410;1.99158202094551;10.3903910631831;0.0222720744217914;0.0220572914965911;0.021429595834693;0.0204369153043063;0.0191525565778563;0.0176660856352109;0.0160721523706583;0.0144589521888336;0.0128983387008355;0.0114394910994422;0.0101073764319882;0.00890611849173415;0…
Sleep baseline;12.9;77.7;64.8;M2 PRT 22 #1;0.17536597515487;0.0393618356239437;Artery;Lumen;M2 PRT 22 artery K97-3014 Lumen;M2 PRT 22 artery K97-3014;1.99158190195355;11.7944979636133;0.129395897374954;0.12712136828178;0.120448776932619;0.109822539594451;0.0959552535955148;0.0797871884070745;0.0624327465434637;0.0451168457668836;0.0291047178504386;0.0156289670656731;0.00581786866296147;0.00062881…
NREM;95;194;99;M2 PRT 22 #2;-0.0194376027111742;0.0308851334336579;Artery;Lumen;M2 PRT 22 artery K97-3014 Lumen;M2 PRT 22 artery K97-3014;1.99158190195355;11.7944979636133;0.123303055291773;0.124121833068382;0.126493253738488;0.13016296899998;0.134711438340361;0.139569712684484;0.144055107078262;0.147431106342598;0.148988458708722;0.148136384677987;0.144487241219279;0.137917028868182;0.1285883137…
NREM;234;277;43;M2 PRT 22 #3;0.137224703187861;0.0581337862100174;Artery;Lumen;M2 PRT 22 artery K97-3014 Lumen;M2 PRT 22 artery K97-3014;1.99158190195355;11.7944979636133;0.0260347847532146;0.0261324961181972;0.026424648310459;0.0269083565664435;0.0275790137023043;0.0284305830018853;0.0294559922146206;0.030647613635955;0.0319978123507766;0.0334995427876611;0.035146972870789;0.0369361153211891;0.0…
IS;277;322;45;M2 PRT 22 #4;0.133505250480201;0.0898164492045294;Artery;Lumen;M2 PRT 22 artery K97-3014 Lumen;M2 PRT 22 artery K97-3014;1.99158190195355;11.7944979636133;0.00662095036833981;0.00701280688829565;0.00817212828398913;0.0100511901927719;0.0125737802856232;0.015639943736479;0.0191321527092409;0.0229224700337225;0.0268802136399339;0.030879602269352;0.0348068759520025;0.0385664350334765;0…
REM;340;410;70;M2 PRT 22 #5;0.175550139267634;0.0972358333484479;Artery;Lumen;M2 PRT 22 artery K97-3014 Lumen;M2 PRT 22 artery K97-3014;1.99158190195355;11.7944979636133;0.00182665075235941;0.00204080382577066;0.00273476459983948;0.00405628315319253;0.00622979368117018;0.0095260959290936;0.0142245600866988;0.0205721109187908;0.0287438562497743;0.0388103416834795;0.0507159444009525;0.0642718353644…
NREM;123;227;104;M2 TCJ 06 #2;0.0711572681782167;0.0739181439713225;Artery;Lumen;M2 TCJ 06 artery U92-1298 Lumen;M2 TCJ 06 artery U92-1298;1.99158196144953;6.98041716213846;0.000236378219216624;0.000429600342605389;0.000992354767821938;0.00187707416627837;0.00301427145604187;0.00432474342994846;0.00573238942638663;0.00717481704315318;0.00860967672296027;0.0100159000216641;0.0113902690419212;0.012…
NREM;265;343;78;M2 TCJ 06 #4;0.0396753489741925;0.0563005623468523;Artery;Lumen;M2 TCJ 06 artery U92-1298 Lumen;M2 TCJ 06 artery U92-1298;1.99158196144953;6.98041716213846;0.00761712930356507;0.00758266205951534;0.00748014822515774;0.00731275985373818;0.00708733460066133;0.00681622578396204;0.0065190315268184;0.00622354316561577;0.00596531981312686;0.00578549992571012;0.00572677744141202;0.005827…
Sleep baseline;409.3;433.4;24.1;M2 TCJ 06 #6;-0.0125883277723249;0.1920240061144;Artery;Lumen;M2 TCJ 06 artery U92-1298 Lumen;M2 TCJ 06 artery U92-1298;1.99158196144953;6.98041716213846;8.64323520097939e-05;9.42004894910824e-05;0.000117863127447741;0.000158491926276246;0.000217862948185849;0.000298441653410168;0.000403362003148243;0.000536399778541012;0.00070194025766208;0.000904940426130876;0.00…
NREM;437;465;28;M2 TCJ 06 #7;0.0158726668878667;0.135570674584505;Artery;Lumen;M2 TCJ 06 artery U92-1298 Lumen;M2 TCJ 06 artery U92-1298;1.99158196144953;6.98041716213846;0.00766557499556951;0.00768572162020596;0.00774680956601677;0.00785077326788903;0.00800080428318612;0.00820130289775834;0.00845781108489597;0.00877692751890438;0.00916620553300691;0.00963403509029547;0.0101895100048184;0.0108422…
Sleep baseline;9.6;36.2;26.6;M4 CGF 17 #1;0.0758281179026977;-0.000194581439823518;Artery;Lumen;M4 CGF 17 artery U57-1829 Lumen;M4 CGF 17 artery U57-1829;1.99158196144953;7.70252928235968;0.0225955301459592;0.022952732757276;0.0240199560510057;0.0257841078184936;0.028223571446552;0.0313085081379348;0.0350012733176554;0.0392569406626332;0.0440239255139827;0.0492446978956364;0.0548565739960932;0.06…
IS;100;120;20;M4 CGF 17 #3;0.127788425914395;-0.002449008564732;Artery;Lumen;M4 CGF 17 artery U57-1829 Lumen;M4 CGF 17 artery U57-1829;1.99158196144953;7.70252928235968;0.33427820694445;0.33419458588221;0.333943552357286;0.333524597957873;0.332936883972703;0.332179254296742;0.33125025338513;0.33014814914086;0.328870960588342;0.32741649015125;0.325782360318907;0.323966054450961;0.321964961435332;0…
NREM;145;167;22;M4 CGF 17 #4;0.05218320712873;-0.0052953200464981;Artery;Lumen;M4 CGF 17 artery U57-1829 Lumen;M4 CGF 17 artery U57-1829;1.99158196144953;7.70252928235968;0.00320981871392564;0.0032107737357307;0.00321384761520035;0.00321966862168246;0.00322928988432132;0.00324419814509308;0.00326632548474598;0.00329806350792376;0.00334227934746014;0.00340233273628869;0.00348209330123458;0.0035859…
NREM;175;203;28;M4 CGF 17 #5;0.148526050982013;-0.00441708891444583;Artery;Lumen;M4 CGF 17 artery U57-1829 Lumen;M4 CGF 17 artery U57-1829;1.99158196144953;7.70252928235968;0.351530074192381;0.351475327113365;0.351309418195226;0.351027385228687;0.350621093075459;0.350079433410297;0.349388598281624;0.348532421572384;0.347492780976299;0.346250051799705;0.344783602784176;0.34307232324447;0.341095170…
Sleep baseline;300.5;323.8;23.3;M4 CGF 17 #7;0.19062777957573;0.0112816391638553;Artery;Lumen;M4 CGF 17 artery U57-1829 Lumen;M4 CGF 17 artery U57-1829;1.99158196144953;7.70252928235968;0.0256581185203963;0.0257398384247164;0.0259844142900793;0.0263900986846421;0.0269539929027598;0.0276720674122755;0.0285391903321596;0.0295491637899656;0.0306947679628853;0.0319678125587343;0.0333591954438351;0.03…
IS;414;447;33;M4 CGF 17 #9;0.120816985863861;0.00791317238153743;Artery;Lumen;M4 CGF 17 artery U57-1829 Lumen;M4 CGF 17 artery U57-1829;1.99158196144953;7.70252928235968;0.045187857131556;0.0451295025156676;0.0449547686128842;0.0446646466118678;0.0442607927824849;0.0437455341429485;0.0431218749031119;0.0423935022876426;0.0415647900739183;0.0406407979998671;0.0396272651177374;0.0385305951974277;0.…
IS;500;530;30;M4 CGF 17 #10;0.131498178364115;0.0204030039311894;Artery;Lumen;M4 CGF 17 artery U57-1829 Lumen;M4 CGF 17 artery U57-1829;1.99158196144953;7.70252928235968;0.0697296176478509;0.0696127755188997;0.0692628623824123;0.0686817231450773;0.0678724494770914;0.0668394038177373;0.0655882505611626;0.0641259921014685;0.0624610068939392;0.0606030862663484;0.0585634664061728;0.0563548517679849;0…
IS;35;65;30;M3 WOJ 23 #1;0.120305963442092;0.131184724048393;Artery;Lumen;M3 WOJ 23 artery D93-9560 Lumen;M3 WOJ 23 artery D93-9560;1.99158213993748;17.8120989654568;0.0461919780668795;0.0461264219897895;0.0459301647249063;0.0456044366140134;0.0451512797008507;0.0445735349472621;0.0438748243487165;0.0430595279687421;0.0421327559264435;0.0411003153919505;0.0399686726719716;0.0387449105017804;0.037…
REM;80;235;155;M3 WOJ 23 #2;0.211066332657001;0.121066849053889;Artery;Lumen;M3 WOJ 23 artery D93-9560 Lumen;M3 WOJ 23 artery D93-9560;1.99158213993748;17.8120989654568;0.0511407374202741;0.0514269455856872;0.052049907378736;0.0523862304712823;0.0516536430188351;0.0492157800389234;0.044851049861062;0.0388685767650733;0.0320125342690781;0.0251992007255871;0.019216560730279;0.0145267692996009;0.011…
IS;350;395;45;M3 WOJ 23 #4;-0.0196988467880723;0.0860575447376867;Artery;Lumen;M3 WOJ 23 artery D93-9560 Lumen;M3 WOJ 23 artery D93-9560;1.99158213993748;17.8120989654568;0.0180195830714982;0.0186273621037391;0.0204375736287023;0.0234112803698771;0.0274850338805199;0.0325729835744989;0.0385697090353694;0.0453536613462882;0.0527910749670841;0.0607401933519374;0.0690556398804792;0.0775927613219202;…
NREM;420;505;85;M3 WOJ 23 #5;-0.00445032473788906;0.0754090302225687;Artery;Lumen;M3 WOJ 23 artery D93-9560 Lumen;M3 WOJ 23 artery D93-9560;1.99158213993748;17.8120989654568;0.190137018257646;0.190378343229357;0.191064915418031;0.192086659500897;0.193267166401411;0.194374070708975;0.195133214410594;0.195246263406961;0.194411315282669;0.192345800399003;0.188810594609771;0.183633749231789;0.1767316…
Sleep baseline;521.6;547.4;25.8;M3 WOJ 23 #6;0.183591728450958;0.0857903222271207;Artery;Lumen;M3 WOJ 23 artery D93-9560 Lumen;M3 WOJ 23 artery D93-9560;1.99158213993748;17.8120989654568;0.0542434618968931;0.0542301584926347;0.0541899663353433;0.0541220464733556;0.0540250234424638;0.0538970189337177;0.0537356979103641;0.0535383261838816;0.053301838215335;0.0530229136925621;0.0526980612507887;0.05…
IS;550;570;20;M3 WOJ 23 #7;-0.0269996567574094;0.047477474603484;Artery;Lumen;M3 WOJ 23 artery D93-9560 Lumen;M3 WOJ 23 artery D93-9560;1.99158213993748;17.8120989654568;0.00791344738087673;0.0079205476551644;0.00794186573596475;0.00797745341131462;0.00802739704087149;0.00809181762273848;0.00817087088180242;0.00826474737418772;0.00837367260064332;0.00849790711972672;0.00863774664951956;0.00879352…
Sleep baseline;121.8;147.5;25.7;M2 QOE 14 #1;0.0139845023928025;0.0838543519229991;Artery;Lumen;M2 QOE 14 artery A59-3867 Lumen;M2 QOE 14 artery A59-3867;1.99158213993748;26.7181484481851;0.0267146456422277;0.0267335695887684;0.0267901788119364;0.0268839863996085;0.0270141839515772;0.0271796462500693;0.0273789377793543;0.0276103210749461;0.0278717668768143;0.0281609660545675;0.0284753432657059;0.…
NREM;190;230;40;M2 QOE 14 #2;0.231732704028877;0.0923175035999418;Artery;Lumen;M2 QOE 14 artery A59-3867 Lumen;M2 QOE 14 artery A59-3867;1.99158213993748;26.7181484481851;0.00797150284045087;0.00792608347508927;0.00779215971002408;0.0075766820246228;0.00729106059423413;0.00695090814614812;0.00657568746648148;0.00618827089405832;0.0058144209885983;0.00548220323121488;0.00522134306902919;0.00506254…
NREM;280;320;40;M2 QOE 14 #3;0.146142276688813;0.100106798430683;Artery;Lumen;M2 QOE 14 artery A59-3867 Lumen;M2 QOE 14 artery A59-3867;1.99158213993748;26.7181484481851;0.0372394765033584;0.0374828491823644;0.0382075983700228;0.0393977434900047;0.0410270668208568;0.0430597267895326;0.0454510937907429;0.0481487865211136;0.0510938816189795;0.0542222649783447;0.0574660895857725;0.0607553022125372;0…
IS;325;360;35;M2 QOE 14 #4;0.0802011203399445;0.107519885530207;Artery;Lumen;M2 QOE 14 artery A59-3867 Lumen;M2 QOE 14 artery A59-3867;1.99158213993748;26.7181484481851;0.0900861138854619;0.0903308055738744;0.0910590463924407;0.0922534747393733;0.093885621230707;0.0959165953194218;0.0982980203696291;0.10097319197217;0.103878428443153;0.106944577554218;0.110098639743035;0.113265465446872;0.1163694…
REM;360;395;35;M2 QOE 14 #5;0.175419732170116;0.0962061660668861;Artery;Lumen;M2 QOE 14 artery A59-3867 Lumen;M2 QOE 14 artery A59-3867;1.99158213993748;26.7181484481851;0.364891850331797;0.364944785370529;0.365104080399047;0.3653711963208;0.365748538486295;0.36623941238275;0.366847961464521;0.367579087034902;0.368438350127383;0.369431855415813;0.370566117313776;0.371847908607726;0.37328409220714…
NREM;455;525;70;M2 QOE 14 #7;0.0802093546780533;0.106730796395769;Artery;Lumen;M2 QOE 14 artery A59-3867 Lumen;M2 QOE 14 artery A59-3867;1.99158213993748;26.7181484481851;0.010287684524309;0.0126692673136594;0.0196995294322385;0.0310422577116913;0.0461605735937914;0.0643498763939317;0.0847797336732928;0.106541165428985;0.12869559096831;0.150321957328949;0.170559166428238;0.188641736560828;0.20392…
NREM;535;600;65;M2 QOE 14 #8;0.274422799616247;0.102745297803681;Artery;Lumen;M2 QOE 14 artery A59-3867 Lumen;M2 QOE 14 artery A59-3867;1.99158213993748;26.7181484481851;0.0918579842478242;0.0929982382418208;0.0963333025754336;0.101613109425832;0.108443611181909;0.116318560697718;0.124659643377904;0.132861205742641;0.140335524697444;0.146554695565424;0.151085747947757;0.15361644274108;0.153970244…
IS;20;65;45;M3 WOJ 24 #1;0.0795232853580738;0.0581872044851274;Artery;Lumen;M3 WOJ 24 artery O5-2347 Lumen;M3 WOJ 24 artery O5-2347;1.99158213993748;17.571394925383;0.0207266994308487;0.0206257110468299;0.0203251732716214;0.0198322927181558;0.0191588308382023;0.0183207371158986;0.0173376506243298;0.0162322849714674;0.0150297157877142;0.0137565937770535;0.0124403097910303;0.0111081411739632;0.0097…
IS;100;140;40;M3 WOJ 24 #2;0.0472571949237541;0.067719776250475;Artery;Lumen;M3 WOJ 24 artery O5-2347 Lumen;M3 WOJ 24 artery O5-2347;1.99158213993748;17.571394925383;0.116342949106936;0.116224832594129;0.115870712608993;0.115281290351626;0.114457775660279;0.113401946613385;0.112116228753805;0.110603789926455;0.108868645864849;0.106915771006813;0.104751208591437;0.102382173905494;0.099817144615298…
IS;170;195;25;M3 WOJ 24 #3;0.105606833277874;0.0612063011184091;Artery;Lumen;M3 WOJ 24 artery O5-2347 Lumen;M3 WOJ 24 artery O5-2347;1.99158213993748;17.571394925383;0.00637321820477467;0.00638642385205781;0.00642592308070548;0.00649136407066766;0.00658216483475415;0.00669751972314264;0.00683640840117039;0.00699760717453765;0.00717970250380905;0.00738110652054788;0.0076000743310411;0.007834722870…
IS;280;300;20;M3 WOJ 24 #5;0.0610903191341102;0.000200575492811179;Artery;Lumen;M3 WOJ 24 artery O5-2347 Lumen;M3 WOJ 24 artery O5-2347;1.99158213993748;17.571394925383;0.00098206155882732;0.000991056730246966;0.00101802008716862;0.00106288516350995;0.00112554120336286;0.00120583319645248;0.00130356193592096;0.00141848410637057;0.00155031241207654;0.00169871575704471;0.00186331949010357;0.0020437…
NREM;300;330;30;M3 WOJ 24 #6;0.123319227273708;0.0372239389489729;Artery;Lumen;M3 WOJ 24 artery O5-2347 Lumen;M3 WOJ 24 artery O5-2347;1.99158213993748;17.571394925383;0.0489316492798276;0.0489170549680576;0.0488734115531515;0.0488011344964502;0.0487009059623119;0.0485736596353359;0.0484205599083802;0.0482429758755676;0.0480424506748179;0.0478206668247383;0.0475794082890046;0.0473205200758855;0.0…
IS;330;355;25;M3 WOJ 24 #7;0.0816617456432237;0.0317680073012005;Artery;Lumen;M3 WOJ 24 artery O5-2347 Lumen;M3 WOJ 24 artery O5-2347;1.99158213993748;17.571394925383;0.00243741308850398;0.00243182104875092;0.00241510235254334;0.00238742875306214;0.00234908479128603;0.00230046524444175;0.0022420715933772;0.0021745075476439;0.00209847367709888;0.0020147612080971;0.00192424505071438;0.0018278761308…
NREM;355;390;35;M3 WOJ 24 #8;0.116415705474157;0.038211749243204;Artery;Lumen;M3 WOJ 24 artery O5-2347 Lumen;M3 WOJ 24 artery O5-2347;1.99158213993748;17.571394925383;0.0208745070505953;0.0210143379056256;0.0214311894945079;0.0221171946716571;0.0230594259923352;0.0242401672869118;0.0256372837962386;0.0272246812042308;0.0289728417020954;0.0308494234049316;0.0328199080685617;0.0348482811579138;0.03…
IS;390;420;30;M3 WOJ 24 #9;0.030654328879232;0.0527579454385954;Artery;Lumen;M3 WOJ 24 artery O5-2347 Lumen;M3 WOJ 24 artery O5-2347;1.99158213993748;17.571394925383;0.00404674604658223;0.00404349568307956;0.00403372197299262;0.00401736141693705;0.00399432252781994;0.00396450670554322;0.00392783620020094;0.00388428795939749;0.00383393189021369;0.00377697185632991;0.00371378758369831;0.00364497556…
NREM;440;465;25;M3 WOJ 24 #10;0.128522600134863;0.0643891702048326;Artery;Lumen;M3 WOJ 24 artery O5-2347 Lumen;M3 WOJ 24 artery O5-2347;1.99158213993748;17.571394925383;0.00700397381838543;0.00703673594807837;0.00713479699717222;0.00729748303846341;0.00752367781044562;0.00781183305606348;0.00815998282426771;0.00856576156466692;0.00902642580130422;0.00953887913038556;0.0100997002492233;0.010705173…
IS;465;510;45;M3 WOJ 24 #11;0.112067803263427;0.0532325061079945;Artery;Lumen;M3 WOJ 24 artery O5-2347 Lumen;M3 WOJ 24 artery O5-2347;1.99158213993748;17.571394925383;0.0115031059897527;0.0114851073307356;0.0114312436220403;0.0113419167984196;0.0112178131919919;0.0110599259481319;0.0108695821131245;0.0106484705413409;0.010398666262273;0.0101226468205857;0.00982329637396577;0.00950389399080465;0.0…
Sleep baseline;515.8;597.3;81.5;M3 WOJ 24 #12;0.701084809177366;0.216300396266732;Artery;Lumen;M3 WOJ 24 artery O5-2347 Lumen;M3 WOJ 24 artery O5-2347;1.99158213993748;17.571394925383;0.0545461561657185;0.0548896001023172;0.0558617179862027;0.0572963956629095;0.0589437412900765;0.0605057199918659;0.0616774182068198;0.0621874080796921;0.0618312515049688;0.0604937680117768;0.0581578908659959;0.0549…
NREM;10;80;70;M2 QOE 07 #1;0.0565394625465349;0.0903881074125402;Artery;Lumen;M2 QOE 07 artery Q94-2406 Lumen;M2 QOE 07 artery Q94-2406;1.99158208044149;19.0156191658255;0.118030356258257;0.118739397155039;0.12076008196911;0.123786878355945;0.127354551611194;0.130897645075949;0.13382188747011;0.13557807476701;0.135729187079735;0.134003094360139;0.130325814740123;0.124833397961247;0.11786355215251…
NREM;90;110;20;M2 QOE 07 #2;0.210685730784017;0.153128112797534;Artery;Lumen;M2 QOE 07 artery Q94-2406 Lumen;M2 QOE 07 artery Q94-2406;1.99158208044149;19.0156191658255;0.0232716405112278;0.0233013566813615;0.0233905741343994;0.0235394994266222;0.0237484758977119;0.0240179822406661;0.0243486304034957;0.0247411627302833;0.0251964482280474;0.025715477828509;0.0262993585009381;0.0269493060643279;0.0…
NREM;135;165;30;M2 QOE 07 #3;0.200483468498687;0.106690150273765;Artery;Lumen;M2 QOE 07 artery Q94-2406 Lumen;M2 QOE 07 artery Q94-2406;1.99158208044149;19.0156191658255;0.00189680130354625;0.00257634919447987;0.00460678931233416;0.00796362807025802;0.0126064311023322;0.018479398786343;0.0255121583215261;0.0336207590234864;0.0427088541321877;0.0526690493830861;0.0633843959234371;0.074730002914918…
NREM;180;250;70;M2 QOE 07 #4;0.19111192078951;0.120171492506441;Artery;Lumen;M2 QOE 07 artery Q94-2406 Lumen;M2 QOE 07 artery Q94-2406;1.99158208044149;19.0156191658255;0.00973079972778188;0.0113658269875793;0.0162311354543075;0.0242075320077218;0.0350968233554653;0.0486226531550624;0.0644319854801127;0.0820975903649419;0.101122029327898;0.120943775646354;0.140946202915727;0.16047019520141;0.1788…
IS;250;290;40;M2 QOE 07 #5;0.0778969916778534;0.0830683996415336;Artery;Lumen;M2 QOE 07 artery Q94-2406 Lumen;M2 QOE 07 artery Q94-2406;1.99158208044149;19.0156191658255;0.518795546031101;0.517993704889657;0.515595062488809;0.511620188561655;0.506103121695534;0.499091003588905;0.490643568644078;0.480832491012984;0.469740592460292;0.457460916054784;0.444095672750609;0.429755070339248;0.41455603696…
Sleep baseline;411.9;541.6;129.7;M2 QOE 07 #6;0.382091023517458;0.114633793434881;Artery;Lumen;M2 QOE 07 artery Q94-2406 Lumen;M2 QOE 07 artery Q94-2406;1.99158208044149;19.0156191658255;0.0480413145210781;0.0471339152223665;0.0444702630479767;0.0402356471759578;0.0347631754688282;0.0285461635656239;0.0222187397911483;0.0164899069049681;0.0120334463166169;0.00935560471953535;0.00867653600920435;0…
Sleep baseline;111;134.2;23.2;M4 ROF 10 #1;0.167974243473662;0.0590169068700663;Artery;Lumen;M4 ROF 10 artery S65-5390 Lumen;M4 ROF 10 artery S65-5390;1.99158196144953;10.1095696830971;0.311654220040846;0.311703165845726;0.311849668639494;0.312092726506065;0.312430676046561;0.312861202035061;0.313381350864501;0.313987547710844;0.314675617323559;0.315440808330661;0.316277820927189;0.31718083779718…
IS;143;166;23;M4 ROF 10 #2;0.103854837021188;0.0438941066694536;Artery;Lumen;M4 ROF 10 artery S65-5390 Lumen;M4 ROF 10 artery S65-5390;1.99158196144953;10.1095696830971;0.240971959923599;0.24113612439884;0.241627541823849;0.242442996789685;0.243577172075022;0.245022710741669;0.246770301888118;0.248808788902952;0.251125298760016;0.253705390619714;0.256533221749777;0.259591728557913;0.2628628203409…
NREM;246;270;24;M4 ROF 10 #4;0.0888400600233686;0.0483334458445375;Artery;Lumen;M4 ROF 10 artery S65-5390 Lumen;M4 ROF 10 artery S65-5390;1.99158196144953;10.1095696830971;0.0173895792797659;0.0177454821659114;0.0188139427703426;0.020597207610505;0.0230989898504317;0.0263244228852186;0.0302799956242211;0.0349734697398615;0.0404137792279688;0.0466109127065708;0.0535757789634077;0.0613200563484037;…
Sleep baseline;353.7;389.4;35.7;M2 PRT 20 #3;0.339190729489952;0.0348659391945498;Artery;Lumen;M2 PRT 20 artery B73-2690 Lumen;M2 PRT 20 artery B73-2690;1.99158196144953;12.998018163982;0.00221204039411354;0.00262025784862107;0.00384446929574588;0.00588324791428805;0.00873387281196602;0.0123918288127204;0.0168501339389672;0.0220985215191425;0.028122510339432;0.0349024018579657;0.0424122480315348;…
NREM;407;438;31;M2 PRT 20 #4;0.357227965937025;0.0589140142467168;Artery;Lumen;M2 PRT 20 artery B73-2690 Lumen;M2 PRT 20 artery B73-2690;1.99158196144953;12.998018163982;0.475174495818737;0.474975289201089;0.474376379349839;0.473373934291954;0.471961693445933;0.470131154335589;0.467871829336699;0.465171567897595;0.462016938504256;0.45839366358592;0.454287099596437;0.44968275367569;0.4445668276078…
NREM;492;537;45;M2 PRT 20 #5;0.239257057897609;0.0488728038770836;Artery;Lumen;M2 PRT 20 artery B73-2690 Lumen;M2 PRT 20 artery B73-2690;1.99158196144953;12.998018163982;0.242672039424532;0.246539167624256;0.258050626893468;0.276939125391304;0.302767377324157;0.334940127178542;0.372720440567202;0.415249742171587;0.46157096543461;0.510654085483134;0.561423239377778;0.612784598333119;0.663654146086…
NREM;552;583;31;M2 PRT 20 #6;0.155557946986053;0.0341518502495646;Artery;Lumen;M2 PRT 20 artery B73-2690 Lumen;M2 PRT 20 artery B73-2690;1.99158196144953;12.998018163982;0.0108055742621128;0.0111717141509297;0.0122700213367762;0.0141001104696548;0.0166611821759357;0.0199517962646079;0.0239695716203245;0.0287108293172467;0.0341701990046782;0.0403402112892289;0.0472109005476029;0.0547694432639402;0…
NREM;10;70;60;M2 PRT 30 #1;0.279803642918043;-0.349380157517056;Artery;Lumen;M2 PRT 30 artery L97-1563 Lumen;M2 PRT 30 artery L97-1563;1.99158208044149;15.1643545246456;0.01342659806297;0.0133585615834239;0.0131561849941815;0.0128247056471542;0.0123729742832602;0.0118136114936781;0.0111631745760535;0.0104422838395872;0.00967564563164377;0.00889190116128246;0.00812322758958843;0.00740462300089846;…
NREM;125;180;55;M2 PRT 30 #3;0.263668569009571;-0.245705314678605;Artery;Lumen;M2 PRT 30 artery L97-1563 Lumen;M2 PRT 30 artery L97-1563;1.99158208044149;15.1643545246456;0.000612735425188945;0.00064284306684342;0.000732442979252176;0.000879394532512051;0.0010802203804137;0.00133022760218428;0.00162365094906492;0.00195379728334021;0.00231317126823572;0.00269356721180816;0.00308612026662959;0.0034…
IS;180;200;20;M2 PRT 30 #4;0.232781276493522;-0.183617068246662;Artery;Lumen;M2 PRT 30 artery L97-1563 Lumen;M2 PRT 30 artery L97-1563;1.99158208044149;15.1643545246456;0.039594384371887;0.0396192634015252;0.0396938175809051;0.0398177985813561;0.0399907938498239;0.040212228590776;0.0404813685205749;0.0407973233742217;0.04115905113891;0.0415653629835729;0.0420149288486091;0.0425062836552647;0.0430…
NREM;393;483;90;M2 PRT 30 #8;0.254832253050973;0.0175050160901472;Artery;Lumen;M2 PRT 30 artery L97-1563 Lumen;M2 PRT 30 artery L97-1563;1.99158208044149;15.1643545246456;0.00568070993011509;0.00554669730060637;0.00516856901453262;0.00461381509777599;0.00398152244929847;0.00338472861757189;0.00293021079945882;0.00269931817559344;0.00273335986481465;0.00302634990840555;0.00352667636650513;0.004147…
NREM;532;589;57;M2 PRT 30 #9;0.37490752249699;0.114294574741255;Artery;Lumen;M2 PRT 30 artery L97-1563 Lumen;M2 PRT 30 artery L97-1563;1.99158208044149;15.1643545246456;0.0536198123146953;0.0541386408861338;0.0556702847921676;0.058141239874011;0.0614323739151841;0.0653838843289538;0.0698020264696747;0.0744673928371464;0.0791444534321791;0.083591997108465;0.0875740474610743;0.0908707706425499;0.09…
IS;326;359;33;M2 IMB 06 #3;-0.0422984885531139;0.0479090904215649;Artery;Lumen;M2 IMB 06 artery B39-5268 Lumen;M2 IMB 06 artery B39-5268;1.9915817829616;27.239673868345;0.00369671292938487;0.00371474083241518;0.00376849965344372;0.00385702010423403;0.00397870453907812;0.00413135341052247;0.00431220171845949;0.0045179648722914;0.00474489323250153;0.004988834454062;0.00524530262189383;0.00550955305…
IS;112;154;42;M2 TCJ 13 #1;0.0591473114202643;0.0579398917728052;Artery;Lumen;M2 TCJ 13 artery R74-4504 Lumen;M2 TCJ 13 artery R74-4504;1.99158190195355;12.7573141239082;0.0597890059519123;0.0595179415192863;0.058711767299171;0.0573913507702995;0.055590841845324;0.0533567406999518;0.0507466164159022;0.0478275009124725;0.044673990602147;0.0413660966212391;0.0379868931892399;0.0346200223529819;0.03…
Sleep baseline;164.2;186.6;22.4;M2 TCJ 13 #2;0.145640669932572;0.0831665997867213;Artery;Lumen;M2 TCJ 13 artery R74-4504 Lumen;M2 TCJ 13 artery R74-4504;1.99158190195355;12.7573141239082;0.078373122383385;0.0783367836157682;0.078227908060531;0.0780469173949136;0.0777945125249213;0.0774716707519058;0.0770796418073347;0.0766199427577731;0.0760943517833476;0.0755049008346711;0.0748538671754795;0.074…
IS;346;376;30;M2 TCJ 13 #4;-0.0248924854507305;0.0124212711593545;Artery;Lumen;M2 TCJ 13 artery R74-4504 Lumen;M2 TCJ 13 artery R74-4504;1.99158190195355;12.7573141239082;0.291455934836762;0.29114660079079;0.290219406723796;0.288676789012515;0.286522848530005;0.283763410017049;0.280406103221414;0.276460463852193;0.271938051878519;0.266852584214114;0.261220078378217;0.25505900331607;0.248390433205…
NREM;402;442;40;M2 TCJ 13 #6;0.0187779280527869;0.057536471674149;Artery;Lumen;M2 TCJ 13 artery R74-4504 Lumen;M2 TCJ 13 artery R74-4504;1.99158190195355;12.7573141239082;0.0955786742828554;0.0956296640600147;0.0957875874784072;0.0960671612381855;0.096492431217431;0.0970960608143202;0.0979183568067779;0.0990060540785412;0.100410885551164;0.102187967949215;0.104394037579822;0.107085573149084;0.110…
IS;442;467;25;M2 TCJ 13 #7;0.0311615531782861;0.101688274891702;Artery;Lumen;M2 TCJ 13 artery R74-4504 Lumen;M2 TCJ 13 artery R74-4504;1.99158190195355;12.7573141239082;0.490563092471592;0.490507722916005;0.49034199069455;0.490067018552502;0.489684655839479;0.489197446028624;0.488608581952492;0.487921849448915;0.48714156028613;0.486272475396702;0.485319719591609;0.484288689047114;0.48318495295597…
NREM;503;580;77;M2 TCJ 13 #8;0.0644098805423643;0.0673307761281408;Artery;Lumen;M2 TCJ 13 artery R74-4504 Lumen;M2 TCJ 13 artery R74-4504;1.99158190195355;12.7573141239082;0.000220156991761718;0.00152049616452719;0.00533934807619169;0.0114380151279891;0.019443597466374;0.0288828334591329;0.0392229935689708;0.0499146733802509;0.060431456585691;0.0703022945076464;0.0791338771048051;0.08662197605357…
IS;580;600;20;M2 TCJ 13 #9;0.0550726010616631;0.0825767246240645;Artery;Lumen;M2 TCJ 13 artery R74-4504 Lumen;M2 TCJ 13 artery R74-4504;1.99158190195355;12.7573141239082;0.000463328472977963;0.000719882891461884;0.00148896623885103;0.00276884023187242;0.00455661252956513;0.00684824391184142;0.00963855829328409;0.0129212555364094;0.0166889270189932;0.0209330739008566;0.0256441280268174;0.030811475…
IS;10;35;25;M3 LCE 20 #1;0.00368869484187484;0.017204816822947;Artery;Lumen;M3 LCE 20 artery G83-2542 Lumen;M3 LCE 20 artery G83-2542;1.99158172346563;11.7944979636133;0.0991641770290995;0.0991266475319352;0.0990158362329978;0.0988370682365671;0.0985991968474756;0.098314569780459;0.0979989799239331;0.0976715988324888;0.0973548907448937;0.0970745046482309;0.0968591417493819;0.0967403956837703;0.09…
IS;110;148;38;M3 LCE 20 #2;-0.0144295570190197;0.0144973073875709;Artery;Lumen;M3 LCE 20 artery G83-2542 Lumen;M3 LCE 20 artery G83-2542;1.99158172346563;11.7944979636133;0.0239082806962351;0.024286678306085;0.0254192024369442;0.0272978599430371;0.0299093733488083;0.0332352518227328;0.0372518987819688;0.0419307634528294;0.0472385445624914;0.0531374543688713;0.0595855503841337;0.0665371404093406;0…
NREM;183;229;46;M3 LCE 20 #4;0.0583692407596676;0.0248066798023553;Artery;Lumen;M3 LCE 20 artery G83-2542 Lumen;M3 LCE 20 artery G83-2542;1.99158172346563;11.7944979636133;0.778449745139131;0.781341501265396;0.790018454831834;0.804484430311027;0.824741771235423;0.850785546142839;0.8825959264324;0.920129193447747;0.963307918619649;1.01201091710402;1.06606359878446;1.12522932930894;1.18920236845201…
IS;229;270;41;M3 LCE 20 #5;0.0892086127137136;0.00772439668719574;Artery;Lumen;M3 LCE 20 artery G83-2542 Lumen;M3 LCE 20 artery G83-2542;1.99158172346563;11.7944979636133;0.886047020342379;0.890752802145673;0.904827526409248;0.928143747569571;0.960490446622885;1.0015751071847;1.0510266024561;1.10839887174869;1.17317535676311;1.24477415801678;1.32255386080072;1.40581996812635;1.49383186579042;1.58…
IS;311;331;20;M3 LCE 20 #7;-0.0213795555552042;0.0289486544254629;Artery;Lumen;M3 LCE 20 artery G83-2542 Lumen;M3 LCE 20 artery G83-2542;1.99158172346563;11.7944979636133;2.15019085290539;2.14904585798627;2.1456139328569;2.13990425007349;2.13193207598973;2.12171873878689;2.10929158349928;2.0946839138247;2.07793492045912;2.05908959565065;2.03819863363227;2.01531831656628;1.99051038561756;1.9638418…
NREM;336;383;47;M3 LCE 20 #8;0.140157046512371;0.00104260725253858;Artery;Lumen;M3 LCE 20 artery G83-2542 Lumen;M3 LCE 20 artery G83-2542;1.99158172346563;11.7944979636133;0.604868561300405;0.604601353962535;0.603796429281952;0.602444151799957;0.600529355322134;0.598032628914486;0.594932014184545;0.591205018862776;0.586830835475362;0.581792644705751;0.576079881285266;0.569690345807001;0.562632058…
IS;383;414;31;M3 LCE 20 #9;0.126650030860742;0.0270743766778791;Artery;Lumen;M3 LCE 20 artery G83-2542 Lumen;M3 LCE 20 artery G83-2542;1.99158172346563;11.7944979636133;0.866031054059455;0.866015627420885;0.865968348905297;0.865886255322803;0.865764515975302;0.865596592133836;0.86537445541438;0.865088860180837;0.864729663750364;0.864286186863825;0.863747605635169;0.863103365036183;0.8623436029412…
REM;440;580;140;M3 LCE 20 #10;0.174336678222123;0.0159589556943036;Artery;Lumen;M3 LCE 20 artery G83-2542 Lumen;M3 LCE 20 artery G83-2542;1.99158172346563;11.7944979636133;0.403521906628344;0.393019025144622;0.362316924435016;0.31412703900517;0.25373708843527;0.189525777356188;0.132668804199505;0.095579606251433;0.0891254312383404;0.119298551009525;0.184515806714081;0.274770193307618;0.3733330198…
IS;0;45;45;M3 CKH 09 #1;0.263887213453263;0.362742854337063;Artery;Lumen;M3 CKH 09 artery F16-2276 Lumen;M3 CKH 09 artery F16-2276;1.99158208044149;25.9960363279639;0.000358641896880985;0.000421369074819424;0.000608211872056373;0.000915218846471068;0.00133601604065804;0.00186211054242187;0.00248328825807127;0.00318808095891739;0.00396427359293291;0.00479942076430509;0.00568134129532206;0.00659856…
IS;175;200;25;M3 CKH 09 #2;0.23001094686118;0.132903568732462;Artery;Lumen;M3 CKH 09 artery F16-2276 Lumen;M3 CKH 09 artery F16-2276;1.99158208044149;25.9960363279639;0.0117250231400272;0.0117611395045301;0.0118691877020636;0.0120482669528564;0.012296882321525;0.0126129542780238;0.0129938321099613;0.013436311208181;0.0139366542466793;0.0144906162721098;0.0150934737065315;0.0157400572491215;0.0164…
NREM;220;265;45;M3 CKH 09 #3;0.208629435506624;0.139188774161752;Artery;Lumen;M3 CKH 09 artery F16-2276 Lumen;M3 CKH 09 artery F16-2276;1.99158208044149;25.9960363279639;0.0005662662084356;0.000581376437444059;0.000627781738418714;0.000708673507735976;0.000829263011690554;0.000996621304096657;0.00121945821687181;0.00150784372199342;0.00187287615007716;0.00232630307071495;0.0028801020719975;0.0035…
IS;270;300;30;M3 CKH 09 #4;0.13517504364229;0.121125583264088;Artery;Lumen;M3 CKH 09 artery F16-2276 Lumen;M3 CKH 09 artery F16-2276;1.99158208044149;25.9960363279639;0.00437613428252366;0.0043899384750282;0.00443120830916483;0.00449951773597437;0.00459416390039402;0.00471417782886464;0.00485833909153014;0.00502519414765316;0.00521307801227283;0.00542013882048502;0.00564436481445347;0.00588361323…
NREM;320;400;80;M3 CKH 09 #5;0.180553425165214;0.136096205866762;Artery;Lumen;M3 CKH 09 artery F16-2276 Lumen;M3 CKH 09 artery F16-2276;1.99158208044149;25.9960363279639;5.70424411722041e-05;0.000465872071456725;0.00164196858908764;0.0034423604685997;0.00565453770286375;0.00802993208266745;0.0103215463145712;0.0123188548989994;0.0138739174516578;0.0149146556262072;0.0154439836566772;0.01552634228…
IS;465;485;20;M3 CKH 09 #6;0.183984133844872;0.135026108652314;Artery;Lumen;M3 CKH 09 artery F16-2276 Lumen;M3 CKH 09 artery F16-2276;1.99158208044149;25.9960363279639;0.0121574524514035;0.0121573151087454;0.0121569013495367;0.0121562060496245;0.0121552208987695;0.0121539347416176;0.0121523340470375;0.012150403497977;0.0121481266920063;0.0121454869409021;0.0121424681560371;0.0121390558049831;0.01…
IS;545;600;55;M3 CKH 09 #8;0.109537888176045;0.138278631703059;Artery;Lumen;M3 CKH 09 artery F16-2276 Lumen;M3 CKH 09 artery F16-2276;1.99158208044149;25.9960363279639;0.0012707774883681;0.00132108266892639;0.00146881220097436;0.00170464664142826;0.00201382802195062;0.00237725060842751;0.00277285341520432;0.00317719600248531;0.00356708619413136;0.00392112793123117;0.00422106918331865;0.0044528520…
IS;136;156;20;M4 JGE 14 #2;0.101368915013162;0.0771867736272578;Artery;Lumen;M4 JGE 14 artery C13-1733 Lumen;M4 JGE 14 artery C13-1733;1.99158196144953;10.5909777632446;0.876226507399807;0.876508229497804;0.87735428981389;0.878767361521278;0.880751870263511;0.883313949846913;0.886461380529906;0.890203510228086;0.894551159043628;0.899516507616156;0.905112969879442;0.911355050893991;0.9182581905092…
NREM;175;215;40;M4 JGE 14 #4;0.156068183938888;0.145376062669221;Artery;Lumen;M4 JGE 14 artery C13-1733 Lumen;M4 JGE 14 artery C13-1733;1.99158196144953;10.5909777632446;0.0492303992309152;0.0490077979508519;0.0483517826229404;0.0472972347896315;0.0459006959927662;0.0442380418742439;0.0424013547128405;0.0404951174611521;0.0386318795311743;0.0369275661439326;0.0354966181531367;0.0344471572402275;0…
IS;218;245;27;M4 JGE 14 #5;0.153120199261994;0.154920944914789;Artery;Lumen;M4 JGE 14 artery C13-1733 Lumen;M4 JGE 14 artery C13-1733;1.99158196144953;10.5909777632446;0.325105688712854;0.324910170092209;0.324324718347654;0.323352633083238;0.321999371337953;0.32027248486626;0.31818153378289;0.315737977995585;0.312955048216132;0.309847598677512;0.306431943987684;0.302725682813404;0.298747511306174…
NREM;315;337;22;M4 JGE 14 #6;0.197251515644556;0.204069983237591;Artery;Lumen;M4 JGE 14 artery C13-1733 Lumen;M4 JGE 14 artery C13-1733;1.99158196144953;10.5909777632446;0.967709142226588;0.967188700899239;0.96562912646396;0.963035659842064;0.959417010137043;0.954785316046391;0.949156091960049;0.942548158872282;0.934983560276983;0.926487463264264;0.917088045089757;0.906816365547653;0.895706225544…
NREM;140;190;50;M2 QOE 11 #1;0.143443114311602;0.139821050897868;Artery;Lumen;M2 QOE 11 artery S6-2547 Lumen;M2 QOE 11 artery S6-2547;1.99158190195355;15.4050585647194;0.00622441464601149;0.00630874205687535;0.00656373803620662;0.00699525906292466;0.00761245533276658;0.00842687375491559;0.00945124149755248;0.0106979726825459;0.0121774567548696;0.0138962043732251;0.0158549443693977;0.0180467819080…
IS;195;240;45;M2 QOE 11 #2;0.178749374621692;0.155795314377744;Artery;Lumen;M2 QOE 11 artery S6-2547 Lumen;M2 QOE 11 artery S6-2547;1.99158190195355;15.4050585647194;0.136273840421213;0.136650735592506;0.137775902026496;0.139632993997727;0.142195462303666;0.145427555671047;0.149285646922162;0.153719813548268;0.158675589620355;0.164095798116539;0.169922370153912;0.176098060338909;0.182567975219264…
REM;250;360;110;M2 QOE 11 #3;0.255713817669624;0.156749517821989;Artery;Lumen;M2 QOE 11 artery S6-2547 Lumen;M2 QOE 11 artery S6-2547;1.99158190195355;15.4050585647194;0.191850145919111;0.195884181613931;0.207184106124401;0.223509443504555;0.241643222559498;0.258047917942523;0.269570711841439;0.274042655179748;0.270642582924468;0.259955040573327;0.243727841427845;0.22440853926166;0.20458903941335…
Sleep baseline;386.1;431.8;45.7;M2 QOE 11 #5;0.275199574331759;0.180092050277989;Artery;Lumen;M2 QOE 11 artery S6-2547 Lumen;M2 QOE 11 artery S6-2547;1.99158190195355;15.4050585647194;2.22267144814559;2.21933593092782;2.20937968896531;2.19295228694272;2.17029850537841;2.14175178624692;2.10772541978806;2.06870181236421;2.02522024102827;1.97786354556939;1.92724423144708;1.87399045681438;1.818732354…
NREM;545;575;30;M2 QOE 11 #6;0.240604842042588;0.175551956916409;Artery;Lumen;M2 QOE 11 artery S6-2547 Lumen;M2 QOE 11 artery S6-2547;1.99158190195355;15.4050585647194;0.309425899699409;0.309198433725568;0.308516095235433;0.307379087956135;0.305787835357563;0.303743103638771;0.301246168187921;0.29829901797989;0.2949045910538;0.291067033077429;0.286791970089299;0.282086785839577;0.276960893749225;…
NREM;55;75;20;M2 QOE 21 #2;0.200082350034281;0.0897234763813208;Artery;Lumen;M2 QOE 21 artery T18-2874 Lumen;M2 QOE 21 artery T18-2874;1.99158202094551;11.2328552034412;0.0140580342802616;0.0140945288442127;0.0142036134657367;0.0143840944675564;0.014633994141295;0.0149505682923487;0.0153303306315152;0.015769083842939;0.0162619571103226;0.01680344983658;0.0173874812463794;0.0180074455165585;0.0186…
IS;75;109;34;M2 QOE 21 #3;0.217995505485637;0.118072657747772;Artery;Lumen;M2 QOE 21 artery T18-2874 Lumen;M2 QOE 21 artery T18-2874;1.99158202094551;11.2328552034412;0.0967154962290393;0.0968929149264757;0.0974218644363512;0.098292492415276;0.0994886013513964;0.10098797754871;0.102762840644884;0.10478040295412;0.107003525359073;0.109391454259027;0.111900622273788;0.114485494051074;0.117099437664…
NREM;145;180;35;M2 QOE 21 #6;0.163407381880128;0.141726595063113;Artery;Lumen;M2 QOE 21 artery T18-2874 Lumen;M2 QOE 21 artery T18-2874;1.99158202094551;11.2328552034412;0.0261584367427898;0.0262740355455896;0.0266189006316166;0.0271872734338982;0.0279696735667675;0.0289530719785507;0.0301211280629918;0.0314544855886633;0.0329311210623411;0.0345267370590546;0.0362151921540975;0.0379689584012154;0…
NREM;240;325;85;M2 QOE 21 #9;0.111678394770811;0.136580514453445;Artery;Lumen;M2 QOE 21 artery T18-2874 Lumen;M2 QOE 21 artery T18-2874;1.99158202094551;11.2328552034412;0.0708132287153836;0.0704347283651177;0.0692908593442099;0.0673609491943238;0.0646241424502262;0.0610760281747945;0.0567454754854747;0.0517074408754617;0.0460886656093229;0.0400650265704472;0.0338512654598533;0.0276853468197616;0…
IS;325;350;25;M2 QOE 21 #10;0.0972249433636505;0.113967735484565;Artery;Lumen;M2 QOE 21 artery T18-2874 Lumen;M2 QOE 21 artery T18-2874;1.99158202094551;11.2328552034412;0.00974925609900799;0.00975919180463744;0.00978909278060167;0.00983923946179615;0.00991009544945994;0.0100023018886442;0.0101166697212881;0.0102541699370153;0.0104159219751096;0.0106031804598717;0.0108173204771891;0.0110598216221…
NREM;417;450;33;M2 QOE 21 #12;0.12977000136248;0.126564947936062;Artery;Lumen;M2 QOE 21 artery T18-2874 Lumen;M2 QOE 21 artery T18-2874;1.99158202094551;11.2328552034412;0.122537480863848;0.122477385925428;0.122297203339563;0.121997242197959;0.121578025561788;0.12104030198888;0.120385061013176;0.119613551945235;0.11872730522041;0.11772815540579;0.116618264892162;0.115400147245944;0.11407668917999…
IS;452;505;53;M2 QOE 21 #13;0.102415170793153;0.129960862575081;Artery;Lumen;M2 QOE 21 artery T18-2874 Lumen;M2 QOE 21 artery T18-2874;1.99158202094551;11.2328552034412;0.0331333046112257;0.0330517098321138;0.0328062275466182;0.0323949867784102;0.031815583210419;0.0310660525775934;0.0301460508651574;0.0290580864607185;0.0278086406435615;0.0264090240945531;0.0248758468045029;0.0232310228977113;0.0…
REM;510;600;90;M2 QOE 21 #14;0.088420047387375;0.135655178749502;Artery;Lumen;M2 QOE 21 artery T18-2874 Lumen;M2 QOE 21 artery T18-2874;1.99158202094551;11.2328552034412;0.00390416100554929;0.00467473241403389;0.00686056971655392;0.0101090013619891;0.0139094133524271;0.0176896248689707;0.0209176448920369;0.0231868772895176;0.0242686033560351;0.0241248507312186;0.0228846766352959;0.020794698416775…
Sleep baseline;40.3;69.4;29.1;M4 CGF 14 #1;0.277224274358712;-0.0167402267467634;Artery;Lumen;M4 CGF 14 artery F3-7439 Lumen;M4 CGF 14 artery F3-7439;1.99158213993748;17.3306908853093;0.216993594940823;0.215989684225284;0.212996589656168;0.208069882863559;0.201301052640654;0.192815831434534;0.18277189673022;0.171355990571909;0.158780511340633;0.14527964171495;0.131105085289239;0.116521491446935;0…
NREM;150;198;48;M4 CGF 14 #2;0.0144926759698104;0.00536275247641281;Artery;Lumen;M4 CGF 14 artery F3-7439 Lumen;M4 CGF 14 artery F3-7439;1.99158213993748;17.3306908853093;1.07201780877105;1.07392158332307;1.07963551135923;1.08916734988494;1.10252981867101;1.11974021548835;1.14081974395222;1.16579244316392;1.19468360558773;1.22751758299008;1.26431490823074;1.30508869981354;1.34984036164156;1.39855…
NREM;230;265;35;M4 CGF 14 #3;0.00497522435916848;-0.0207969085273291;Artery;Lumen;M4 CGF 14 artery F3-7439 Lumen;M4 CGF 14 artery F3-7439;1.99158213993748;17.3306908853093;1.6314780386893e-07;0.000209136783661769;0.000883542917285427;0.00216398619274534;0.004278706815992;0.00753466885123281;0.0123055531969772;0.0190171020738721;0.0281303583940341;0.0401234183722416;0.055472366301227;0.07463208468…
NREM;276;345;69;M4 CGF 14 #4;0.0218235560920897;0.000140683278965065;Artery;Lumen;M4 CGF 14 artery F3-7439 Lumen;M4 CGF 14 artery F3-7439;1.99158213993748;17.3306908853093;2.05653496866636;2.04865623906469;2.02625402718292;1.99295043380247;1.95451724274686;1.91848291909005;1.89359454615001;1.88915293403946;1.91425096743636;1.97695892522575;2.08351380876396;2.23757993900748;2.43965251268659;2.6866…
NREM;375;400;25;M4 CGF 14 #6;0.00321700022357107;-0.00818944154558175;Artery;Lumen;M4 CGF 14 artery F3-7439 Lumen;M4 CGF 14 artery F3-7439;1.99158213993748;17.3306908853093;2.6444830053216;2.64474806210965;2.645537681116;2.64683524036669;2.64861314355582;2.65083298096253;2.65344575557815;2.65639217519912;2.65960301133442;2.66299952578203;2.66649396563493;2.66999012727025;2.67338398955044;2.676564…
IS;400;423;23;M4 CGF 14 #7;0.0311582309269065;-0.000479125486201988;Artery;Lumen;M4 CGF 14 artery F3-7439 Lumen;M4 CGF 14 artery F3-7439;1.99158213993748;17.3306908853093;0.0767750262470007;0.0769588521860633;0.0775098396453504;0.0784265269240214;0.0797065088833239;0.0813464827620568;0.0833423108770781;0.0856890988044549;0.0883812872871887;0.0914127558029678;0.0947769354566805;0.0984669286432137;…
NREM;440;500;60;M4 CGF 14 #8;0.10506696977579;-0.00300403738540345;Artery;Lumen;M4 CGF 14 artery F3-7439 Lumen;M4 CGF 14 artery F3-7439;1.99158213993748;17.3306908853093;0.391536921536222;0.387363483009373;0.375023154494629;0.355055190581227;0.328354868955681;0.296164556727701;0.260054540954162;0.221888622723627;0.183770120221971;0.147965653947983;0.116806700002168;0.0925720465134334;0.0773575226…
IS;500;525;25;M4 CGF 14 #9;0.0166483362346661;-0.00364134246267807;Artery;Lumen;M4 CGF 14 artery F3-7439 Lumen;M4 CGF 14 artery F3-7439;1.99158213993748;17.3306908853093;0.00798839447388556;0.00864367058077451;0.0106056717485283;0.0138629497234096;0.0183965344424334;0.0241800984454078;0.0311801848059383;0.0393564963584271;0.0486622433955798;0.0590445464327142;0.0704448900865052;0.0827996236017851…
REM;530;570;40;M4 CGF 14 #10;0.132850359925901;-0.00149412252739073;Artery;Lumen;M4 CGF 14 artery F3-7439 Lumen;M4 CGF 14 artery F3-7439;1.99158213993748;17.3306908853093;0.0374527033678653;0.0372578452260702;0.0366839647169985;0.0357626698154235;0.0345450812501333;0.0330995628349805;0.0315086791068521;0.0298655082122045;0.0282694646447719;0.026821806411104;0.0256210137509073;0.0247582312933076;0…
Sleep baseline;47;102.7;55.7;M4 CGF 15 #1;0.266044498783591;0.00488523557763053;Artery;Lumen;M4 CGF 15 artery N47-9046 Lumen;M4 CGF 15 artery N47-9046;1.99158213993748;19.7377312860467;0.037965761988527;0.0384574421678999;0.0399280762342995;0.0423642598479665;0.0457430552490527;0.0500311625586038;0.0551838928189219;0.0611440728155582;0.0678410422060845;0.0751899258689941;0.0830913745959525;0.0914…
NREM;135;168;33;M4 CGF 15 #3;0.0922179576313317;0.00403014584486722;Artery;Lumen;M4 CGF 15 artery N47-9046 Lumen;M4 CGF 15 artery N47-9046;1.99158213993748;19.7377312860467;0.197756802774596;0.198160753016816;0.199366576496962;0.201356247769236;0.204099912549903;0.207556171565629;0.211672481053236;0.216385672550886;0.221622594727648;0.227300879665435;0.233329835184845;0.239611463470236;0.24604160…
IS;205;225;20;M4 CGF 15 #4;-0.0236367309887375;-0.00197321398202289;Artery;Lumen;M4 CGF 15 artery N47-9046 Lumen;M4 CGF 15 artery N47-9046;1.99158213993748;19.7377312860467;0.00335687913940079;0.00344001051751687;0.0036885020559246;0.00409965733749452;0.0046690200917675;0.00539043032983418;0.00625610193537682;0.00725672072968234;0.00838156176985339;0.00961862439698434;0.0109547833278592;0.0123759…
IS;115;135;20;M4 JGE 20 #2;0.14476652513749;0.110457386724036;Artery;Lumen;M4 JGE 20 artery J19-4896 Lumen;M4 JGE 20 artery J19-4896;1.99158190195355;10.1095696830971;0.0251877473615411;0.0251840052840983;0.0251726544569355;0.025153322998233;0.0251253974265021;0.0250880320752912;0.0250401621392116;0.0249805202182565;0.02490765619155;0.0248199602174349;0.0247156886244944;0.0245929924280273;0.02444…
IS;175;200;25;M4 JGE 20 #3;0.11259491110956;0.116370683040674;Artery;Lumen;M4 JGE 20 artery J19-4896 Lumen;M4 JGE 20 artery J19-4896;1.99158190195355;10.1095696830971;0.547564668295442;0.547099934230847;0.545707580526826;0.543393144344452;0.54016582658915;0.536038450461783;0.53102740362152;0.52515256415185;0.518437210575976;0.510907916222678;0.502594428298832;0.493529532080063;0.4837489006866;0.4…
NREM;225;270;45;M4 JGE 20 #4;0.0705768628915619;0.103675712733358;Artery;Lumen;M4 JGE 20 artery J19-4896 Lumen;M4 JGE 20 artery J19-4896;1.99158190195355;10.1095696830971;0.00345315499850918;0.0047938068556893;0.00878995405114691;0.0153647927953484;0.02439237439115;0.0357006441180872;0.0490755997486375;0.0642664721652405;0.0809918011981567;0.0989462506441058;0.117807978701204;0.137246355437198;0.…
REM;320;410;90;M4 JGE 20 #5;0.218331274497027;0.119542198433169;Artery;Lumen;M4 JGE 20 artery J19-4896 Lumen;M4 JGE 20 artery J19-4896;1.99158190195355;10.1095696830971;0.439441350875418;0.512434733786333;0.722134152673575;1.0421234602796;1.43286301760771;1.84754733174369;2.23875489812;2.5647463662444;2.79440806350437;2.91016495495369;2.90861599982839;2.79907562752914;2.60054757820005;2.337851871…
Sleep baseline;440.9;472.5;31.6;M4 JGE 20 #7;0.215616154174615;0.13118304655993;Artery;Lumen;M4 JGE 20 artery J19-4896 Lumen;M4 JGE 20 artery J19-4896;1.99158190195355;10.1095696830971;0.0103687799621114;0.0106532170892297;0.0115050503872128;0.0129198477706778;0.0148902298608189;0.0174058818748245;0.0204535717304624;0.0240171757587433;0.0280777137231109;0.0326133950841635;0.0375996786146151;0.043…
NREM;510;580;70;M4 JGE 20 #8;0.0715663440989421;0.100675477932933;Artery;Lumen;M4 JGE 20 artery J19-4896 Lumen;M4 JGE 20 artery J19-4896;1.99158190195355;10.1095696830971;0.0357366248226719;0.0375344768915096;0.0428944681764777;0.0517153955839055;0.0638269625288985;0.0789876004461102;0.0968819828140078;0.117118881383005;0.139230269271522;0.162672804350349;0.186832962679664;0.211037064020648;0.234…
IS;15;35;20;M4 JGE 21 #1;0.0160680795847889;0.114629265962946;Artery;Lumen;M4 JGE 21 artery I94-9202 Lumen;M4 JGE 21 artery I94-9202;1.99158213993748;14.2015383643507;0.0303330656828193;0.0303046052907819;0.0302193354051208;0.0300775896006677;0.0298799228461774;0.0296271100229552;0.0293201438559949;0.0289602322624729;0.0285487951235314;0.0280874604861643;0.0275780602026631;0.0270226250154582;0.02…
Sleep baseline;91.9;116;24.1;M4 JGE 21 #2;0.214098829972582;0.129294369136596;Artery;Lumen;M4 JGE 21 artery I94-9202 Lumen;M4 JGE 21 artery I94-9202;1.99158213993748;14.2015383643507;1.68115624018965;1.68049937917176;1.67852939177353;1.67524807396869;1.67065844881377;1.66476481051567;1.65757278496956;1.64908940562985;1.63932320328043;1.628284307994;1.6159845613186;1.60243763650608;1.5876591644054…
NREM;142;170;28;M4 JGE 21 #3;0.0218801819054918;0.106990672145467;Artery;Lumen;M4 JGE 21 artery I94-9202 Lumen;M4 JGE 21 artery I94-9202;1.99158213993748;14.2015383643507;0.129353116778808;0.129725309408866;0.130837941290174;0.13267922766162;0.13522970398106;0.138462488163464;0.14234364205631;0.146832626598307;0.151882843668006;0.157442256297387;0.163454077723485;0.169857518698106;0.1765885815894…
IS;353;373;20;M4 YLL 14 #5;0.0587178765250966;0.0521625751188795;Artery;Lumen;M4 YLL 14 artery X87-8176 Lumen;M4 YLL 14 artery X87-8176;1.99158190195355;17.8120989654568;0.0444038545872791;0.0444083100205856;0.04442156645961;0.044443295365137;0.044472952635831;0.0445097837630761;0.0445528309659423;0.0446009422258151;0.0446527821191378;0.0447068443270199;0.0447614656824158;0.0448148415994429;0.044…
IS;415;480;65;M4 YLL 14 #7;0.0394561871298763;0.0597755089138539;Artery;Lumen;M4 YLL 14 artery X87-8176 Lumen;M4 YLL 14 artery X87-8176;1.99158190195355;17.8120989654568;0.0479669857186704;0.0488227676585372;0.0513736278278794;0.0555673848674708;0.0613085650465078;0.0684475800096015;0.0767691573446207;0.0859829713956825;0.0957194509006719;0.105533309942045;0.114916500969843;0.123321121486168;0.13…
NREM;506;563;57;M4 YLL 14 #8;0.0768316658919478;0.0492157402425944;Artery;Lumen;M4 YLL 14 artery X87-8176 Lumen;M4 YLL 14 artery X87-8176;1.99158190195355;17.8120989654568;0.0240052524606636;0.0243692820194218;0.0254610759296435;0.0272789979509565;0.0298178876687778;0.0330656615443381;0.0369990391204282;0.0415788390884746;0.0467453613940003;0.0524144043690808;0.0584744551921901;0.0647855355717524…
NREM;42;160;118;M2 QOE 05 #1;-0.00776602739827736;0.229286082236271;Artery;Lumen;M2 QOE 05 artery L52-4573 Lumen;M2 QOE 05 artery L52-4573;1.99158196144953;12.4684692758198;0.00419526528067329;0.00482171431508775;0.00662355098365165;0.00938379795265482;0.0127882135020883;0.0164825018620271;0.020130073930699;0.0234580188691579;0.0262844444450931;0.0285265470650904;0.0301932921193535;0.031368318268…
REM;164;194;30;M2 QOE 05 #2;0.0819760921986415;0.267220487149429;Artery;Lumen;M2 QOE 05 artery L52-4573 Lumen;M2 QOE 05 artery L52-4573;1.99158196144953;12.4684692758198;0.0230559923541411;0.0237639211811318;0.0258747575977168;0.0293499360450987;0.0341261221883935;0.0401166003717747;0.0472131669007009;0.0552884816628703;0.0641988193541598;0.073787151972763;0.0838864865424441;0.0943233764243537;0.…
Sleep baseline;298.8;318.8;20;M2 QOE 05 #3;0.0631986799302014;0.207937475102211;Artery;Lumen;M2 QOE 05 artery L52-4573 Lumen;M2 QOE 05 artery L52-4573;1.99158196144953;12.4684692758198;0.00195792582411843;0.00211017964678413;0.0025664633172702;0.00332534513470775;0.00438444456465678;0.00574044067170438;0.0073890838891594;0.00932521108964694;0.01154276390972;0.0140348102706793;0.0167935690266112;0…
NREM;350;515;165;M2 QOE 05 #4;0.0686423710794184;0.249045902358406;Artery;Lumen;M2 QOE 05 artery L52-4573 Lumen;M2 QOE 05 artery L52-4573;1.99158196144953;12.4684692758198;0.140241331678734;0.135883489539688;0.123234163477271;0.103704825731109;0.079895681457777;0.0554080546363682;0.0340094500874907;0.0184033876788927;0.00928334429759805;0.0053137640456595;0.0041447382049553;0.00389633439445716;0.…
IS;515;550;35;M2 QOE 05 #5;0.00779545332269445;0.217876676934166;Artery;Lumen;M2 QOE 05 artery L52-4573 Lumen;M2 QOE 05 artery L52-4573;1.99158196144953;12.4684692758198;0.469622672319728;0.469595456146452;0.469516105205159;0.469391415943636;0.469232398030615;0.469053808977574;0.468873524714459;0.46871176737012;0.468590216388867;0.468531033152601;0.468555832341054;0.468684635248792;0.468934841118…
REM;550;600;50;M2 QOE 05 #6;0.145779939754073;0.224844668940713;Artery;Lumen;M2 QOE 05 artery L52-4573 Lumen;M2 QOE 05 artery L52-4573;1.99158196144953;12.4684692758198;0.0265844826221589;0.0265025783744402;0.0262551288286305;0.0258372697706134;0.025242009083707;0.024461766885133;0.0234902830066418;0.0223246778677417;0.0209674365262287;0.0194280953545633;0.0177244447956525;0.0158831155366322;0.01…
IS;10;30;20;M3 LCE 14 #1;0.0269373972813039;0.0338137095798126;Artery;Lumen;M3 LCE 14 artery R64-1625 Lumen;M3 LCE 14 artery R64-1625;1.99158208044149;30.0880050092175;0.016529641828081;0.0165318530625121;0.0165384879213882;0.0165495498485009;0.016565044505965;0.0165849796574709;0.016609365003984;0.01663821197108;0.0166715334469489;0.0167093434699839;0.0167516568648181;0.0167984888256858;0.016849…
NREM;83;150;67;M3 LCE 14 #2;0.1440717270844;0.0215507310236042;Artery;Lumen;M3 LCE 14 artery R64-1625 Lumen;M3 LCE 14 artery R64-1625;1.99158208044149;30.0880050092175;0.000121995080427291;0.000149200360847504;0.000228801568580154;0.000354926766226022;0.000518344228687368;0.000707232971058722;0.000908146866248416;0.00110707678898195;0.00129051146449994;0.00144640596561238;0.00156498491405877;0.00…
IS;150;175;25;M3 LCE 14 #3;0.00776596129548558;-0.00262490952768118;Artery;Lumen;M3 LCE 14 artery R64-1625 Lumen;M3 LCE 14 artery R64-1625;1.99158208044149;30.0880050092175;0.00947905524268994;0.0094743309455345;0.00946018310839454;0.00943668663139098;0.00940396547545141;0.00936219136766305;0.00931158201698781;0.00925239886785232;0.00918494442599472;0.00910955919710782;0.00902661828414412;0.00893…
IS;250;285;35;M3 LCE 14 #4;-0.0285084753378854;0.066533484072136;Artery;Lumen;M3 LCE 14 artery R64-1625 Lumen;M3 LCE 14 artery R64-1625;1.99158208044149;30.0880050092175;0.000766896544447067;0.000768956716928376;0.000775152082310263;0.000785527475025348;0.000800158563028555;0.000819153177908005;0.000842653009183451;0.000870835503270283;0.000903915773614856;0.000942148302716484;0.00098582820039520…
Sleep baseline;329.6;376.1;46.5;M3 LCE 14 #6;0.0231816853474958;0.0719439449698963;Artery;Lumen;M3 LCE 14 artery R64-1625 Lumen;M3 LCE 14 artery R64-1625;1.99158208044149;30.0880050092175;0.0281574931406181;0.0281142222945249;0.0279850074982652;0.027771634107994;0.0274770514391078;0.0271053332107616;0.0266616219429625;0.0261520571957572;0.0255836876609548;0.0249643673330452;0.0243026362993668;0.0…
NREM;383;450;67;M3 LCE 14 #7;0.0153598756099024;0.0481902564169716;Artery;Lumen;M3 LCE 14 artery R64-1625 Lumen;M3 LCE 14 artery R64-1625;1.99158208044149;30.0880050092175;0.00697812847248168;0.00693700358489167;0.00681557930651787;0.00661963589173294;0.00635857261305422;0.00604506214982956;0.00569457788933614;0.00532480330815504;0.0049549335400205;0.00460488051770288;0.00429439583421806;0.004042…
IS;450;473;23;M3 LCE 14 #8;-0.00593096156663677;0.0311917650356072;Artery;Lumen;M3 LCE 14 artery R64-1625 Lumen;M3 LCE 14 artery R64-1625;1.99158208044149;30.0880050092175;0.0134576776679724;0.0134476240023165;0.0134175024972606;0.0133674313972169;0.0132976070060519;0.0132083025376333;0.0130998665181172;0.0129727207514211;0.0128273578624873;0.0126643384360137;0.0124842877712968;0.0122878922766755…
IS;512;542;30;M3 LCE 14 #9;0.00730754005377411;0.0279229753722896;Artery;Lumen;M3 LCE 14 artery R64-1625 Lumen;M3 LCE 14 artery R64-1625;1.99158208044149;30.0880050092175;0.0189243162198013;0.0188991714919898;0.0188239213880435;0.0186991159113115;0.0185256643227672;0.0183048241636788;0.0180381861633573;0.0177276553006957;0.0173754283547523;0.0169839683388166;0.0165559762629465;0.016094360710795;0…
REM;550;600;50;M3 LCE 14 #10;0.312570105006252;0.0399208683748626;Artery;Lumen;M3 LCE 14 artery R64-1625 Lumen;M3 LCE 14 artery R64-1625;1.99158208044149;30.0880050092175;0.00980708849628388;0.00970421112420147;0.00940031886731955;0.00890936926244747;0.00825376779564208;0.00746313854848471;0.00657271164522315;0.0056214270632337;0.00464987072963124;0.00369816736056045;0.002803954725125;0.002000556…
IS;50;97;47;M3 WOJ 25 #2;0.149668558230288;0.071508727140033;Artery;Lumen;M3 WOJ 25 artery J81-154 Lumen;M3 WOJ 25 artery J81-154;1.99158196144953;17.8120989654568;1.74176099834777e-05;2.7267852657123e-05;5.64178981977208e-05;0.000103701233081486;0.000167289199777142;0.000244854320754059;0.000333779808082554;0.000431397924441027;0.000535237335199801;0.000643258620511279;0.000754057779127408;0.000…
NREM;100;160;60;M3 WOJ 25 #3;0.130624572393418;0.0938711633307713;Artery;Lumen;M3 WOJ 25 artery J81-154 Lumen;M3 WOJ 25 artery J81-154;1.99158196144953;17.8120989654568;0.00128731920319084;0.0012826530756191;0.00126885208634398;0.0012465020567728;0.0012165576774955;0.00118030850333361;0.00113932904271234;0.00109541203900004;0.00105048539978591;0.00100651521772301;0.000965399599610572;0.0009288601…
IS;160;215;55;M3 WOJ 25 #4;-6.5337324719297e-05;0.0740049043358792;Artery;Lumen;M3 WOJ 25 artery J81-154 Lumen;M3 WOJ 25 artery J81-154;1.99158196144953;17.8120989654568;0.000502030519979724;0.000564454663362633;0.00074947066592137;0.00105042452426751;0.00145660245078481;0.0019537677560916;0.00252486010316242;0.00315081032679334;0.00381141792755631;0.00448623664206627;0.00515541609538063;0.005800…
Sleep baseline;218.2;268.9;50.7;M3 WOJ 25 #5;0.579810924787342;0.123188795871311;Artery;Lumen;M3 WOJ 25 artery J81-154 Lumen;M3 WOJ 25 artery J81-154;1.99158196144953;17.8120989654568;0.00200705832104208;0.00223769131961857;0.00292076055598065;0.00403020069059145;0.00552395808474965;0.00734598948825789;0.00942889767022553;0.0116970547015309;0.0140700387001773;0.0164661963558934;0.0188061420719016…
NREM;270;425;155;M3 WOJ 25 #6;0.095897691215522;0.0339889890813991;Artery;Lumen;M3 WOJ 25 artery J81-154 Lumen;M3 WOJ 25 artery J81-154;1.99158196144953;17.8120989654568;0.0138097424662522;0.0137644261873554;0.0135490224377288;0.0129794383711019;0.0118964063033517;0.0102911242715123;0.00835148267091079;0.00640176394720683;0.00477048073170343;0.00365875448050889;0.00307586618915379;0.0028673018234…
IS;425;470;45;M3 WOJ 25 #7;-0.121884866420064;0.0244324853329357;Artery;Lumen;M3 WOJ 25 artery J81-154 Lumen;M3 WOJ 25 artery J81-154;1.99158196144953;17.8120989654568;0.00192019224572143;0.00192544862521566;0.00194109221089555;0.0019667509031108;0.00200181966466656;0.00204548297224249;0.00209674573726033;0.00215447212524445;0.00221743146365081;0.00228435014790585;0.00235396814066984;0.0024250983…
Sleep baseline;493.4;534.9;41.5;M3 WOJ 25 #8;0.794527316037552;0.105438940618806;Artery;Lumen;M3 WOJ 25 artery J81-154 Lumen;M3 WOJ 25 artery J81-154;1.99158196144953;17.8120989654568;1.76051093383628e-05;1.80404018403323e-05;1.93617269423343e-05;2.16155318426592e-05;2.48795636862619e-05;2.92633276270687e-05;3.49086403705719e-05;4.19901951288579e-05;5.07160351534613e-05;6.13278181605162e-05;7.410…
Sleep baseline;7.9;47.8;39.9;M2 IMB 13 #1;0.00309657195348464;0.0613170595466792;Artery;Lumen;M2 IMB 13 artery H42-154 Lumen;M2 IMB 13 artery H42-154;1.99158208044149;14.0410690043016;0.210234636303033;0.210556480309995;0.211518794531895;0.213111949244975;0.215319974273632;0.218120679571705;0.221485826788186;0.225381353859386;0.229767654322422;0.234599912138485;0.239828491363555;0.24539937808821;…
NREM;107;143;36;M2 IMB 13 #2;-0.00890320710699709;-0.0247019072960932;Artery;Lumen;M2 IMB 13 artery H42-154 Lumen;M2 IMB 13 artery H42-154;1.99158208044149;14.0410690043016;0.914370466573897;0.913157047248038;0.909527497958672;0.903513746333086;0.895168349925208;0.884563535437202;0.871789896611766;0.856954791636071;0.840180489616148;0.821602122368164;0.801365502172761;0.779624868094758;0.75654062…
IS;168;195;27;M2 IMB 13 #3;-0.0312749024344652;-0.0191239660037582;Artery;Lumen;M2 IMB 13 artery H42-154 Lumen;M2 IMB 13 artery H42-154;1.99158208044149;14.0410690043016;1.11888820809865;1.11833364694189;1.11667369495602;1.11391952244304;1.11008966610395;1.10520990867071;1.0993131110644;1.0924389977592;1.08463389623456;1.07595043160667;1.0664471777464;1.05618826641449;1.04524295617693;1.033685163…
NREM;372;426;54;M2 IMB 13 #6;0.0778710370436521;-0.0193847981803058;Artery;Lumen;M2 IMB 13 artery H42-154 Lumen;M2 IMB 13 artery H42-154;1.99158208044149;14.0410690043016;0.152899451852756;0.151621938251127;0.147836125970812;0.141680632449389;0.133381314781286;0.123243704202528;0.111642796641182;0.0990105743321092;0.0858217274642834;0.0725781248327249;0.0597926422678541;0.0479729907423126;0.03760…
NREM;517;557;40;M2 IMB 13 #7;0.0696068873320862;-0.00432456034781141;Artery;Lumen;M2 IMB 13 artery H42-154 Lumen;M2 IMB 13 artery H42-154;1.99158208044149;14.0410690043016;0.164894972981943;0.163677185246513;0.160057576585671;0.154136688526887;0.146079695937377;0.136112859884809;0.12451865021147;0.111629625900419;0.0978211856479364;0.0835033245579552;0.0691115551451544;0.0550971713844336;0.041917…
Sleep baseline;34.5;87.7;53.2;M3 LCE 15 #1;0.0599985320510245;0.0545264372190574;Artery;Lumen;M3 LCE 15 artery D49-9596 Lumen;M3 LCE 15 artery D49-9596;1.99158172346563;30.0880050092175;0.00554057225960188;0.005525836443974;0.00548192044901916;0.00540968789443422;0.00531054298405799;0.00518637990124205;0.00503951607024378;0.0048726130115007;0.00468858908082608;0.00449052863257224;0.00428159207843…
NREM;97;122;25;M3 LCE 15 #2;0.232625657532287;0.0362879029690676;Artery;Lumen;M3 LCE 15 artery D49-9596 Lumen;M3 LCE 15 artery D49-9596;1.99158172346563;30.0880050092175;0.0256127399266625;0.02558444089589;0.0254997288672057;0.0253591571721097;0.0251636418549238;0.0249144524960081;0.024613199533857;0.024261818252463;0.0238625496433707;0.023417918391607;0.0229307082705546;0.0224039352623129;0.0218…
Sleep baseline;154.2;196.6;42.4;M3 LCE 15 #3;0.115702953489359;0.0213032217349476;Artery;Lumen;M3 LCE 15 artery D49-9596 Lumen;M3 LCE 15 artery D49-9596;1.99158172346563;30.0880050092175;0.00829998135757933;0.0082658417175617;0.00816415727051352;0.0079971086720053;0.00776825534551215;0.0074824260046881;0.00714557129318329;0.00676458412421241;0.00634709445083706;0.00590124604591609;0.0054354633859…
NREM;210;240;30;M3 LCE 15 #4;0.188713269948059;0.0225102666603502;Artery;Lumen;M3 LCE 15 artery D49-9596 Lumen;M3 LCE 15 artery D49-9596;1.99158172346563;30.0880050092175;0.0190119383161051;0.0189957474007255;0.0189473825337773;0.0188674639926935;0.0187570144333379;0.0186174423946404;0.0184505196293563;0.0182583526746354;0.0180433491794602;0.0178081795987472;0.0175557349441702;0.0172890813480154;…
IS;240;272;32;M3 LCE 15 #5;0.00195725065765281;0.025617666574233;Artery;Lumen;M3 LCE 15 artery D49-9596 Lumen;M3 LCE 15 artery D49-9596;1.99158172346563;30.0880050092175;0.0124038893207069;0.0124080426572099;0.0124204308140236;0.0124408389477789;0.0124689113574078;0.0125041550044637;0.0125459443695046;0.0125935275746383;0.0126460336854111;0.0127024810905207;0.012761786845761;0.0128227768595096;0.…
IS;375;398;23;M3 LCE 15 #7;0.0130354417014741;0.0348499159889434;Artery;Lumen;M3 LCE 15 artery D49-9596 Lumen;M3 LCE 15 artery D49-9596;1.99158172346563;30.0880050092175;0.00423092628393498;0.00423663239475876;0.00425373695026266;0.004282198638007;0.00432194866590129;0.00437289085745805;0.00443490178964767;0.00450783097766532;0.0045915011118904;0.00468570835310198;0.00479022269257992;0.0049047883…
REM;420;495;75;M3 LCE 15 #8;0.258727287184644;0.0405824660160518;Artery;Lumen;M3 LCE 15 artery D49-9596 Lumen;M3 LCE 15 artery D49-9596;1.99158172346563;30.0880050092175;0.0149837742319681;0.0149226513545351;0.0147403604885404;0.0144401714255966;0.0140276416679787;0.0135107326787675;0.0128998909238076;0.0122080318968569;0.0114503716487338;0.0106440679686673;0.00980765921914869;0.00896031852159272…
Sleep baseline;99.3;130.9;31.6;M4 CGF 19 #1;0.0485228180814652;0.010379092142828;Artery;Lumen;M4 CGF 19 artery M16-9785 Lumen;M4 CGF 19 artery M16-9785;1.99158208044149;9.6281616029496;0.0961975840451098;0.0964464332792301;0.0971896743637537;0.0984174228824656;0.10011332271016;0.102254722100179;0.104812918660281;0.107753471633091;0.111036579394322;0.114617519545111;0.118447148401118;0.12247245606…
IS;435;458;23;M4 CGF 19 #3;0.120100462174731;0.0192623100128549;Artery;Lumen;M4 CGF 19 artery M16-9785 Lumen;M4 CGF 19 artery M16-9785;1.99158208044149;9.6281616029496;0.0512456360911501;0.0512804273942829;0.0513844846938074;0.0515568612123746;0.0517959891219882;0.0520996946156548;0.0524652187502382;0.0528892438076985;0.0533679248561959;0.0538969261315791;0.0544714618044461;0.0550863406490503;0.0…
NREM;550;580;30;M4 CGF 19 #5;0.106641979499456;0.0380387237057707;Artery;Lumen;M4 CGF 19 artery M16-9785 Lumen;M4 CGF 19 artery M16-9785;1.99158208044149;9.6281616029496;0.134134487672121;0.134187642529514;0.134346294530839;0.134608009438401;0.134968741963514;0.135422854111395;0.135963142191949;0.136580873733918;0.137265835768382;0.138006396089385;0.13878957914277;0.139601158131463;0.140425764753…
REM;15;145;130;M4 YLL 27 #1;0.106821144898045;0.0366037809986893;Artery;Lumen;M4 YLL 27 artery S95-5312 Lumen;M4 YLL 27 artery S95-5312;1.99158196144953;12.7822145418469;0.558165529977376;0.54307362010177;0.503526041494708;0.455060780103364;0.418524110147144;0.413932571954933;0.454411715248973;0.541964446571403;0.666331132566885;0.80728118497927;0.939609213867708;1.03928134545885;1.08889925937463…
Sleep baseline;177.5;236.5;59;M4 YLL 27 #2;0.24584193807759;0.0474752307786222;Artery;Lumen;M4 YLL 27 artery S95-5312 Lumen;M4 YLL 27 artery S95-5312;1.99158196144953;12.7822145418469;0.057431725009583;0.058245262668698;0.0606710668014694;0.0646629245660708;0.0701381838276917;0.0769704024292376;0.0849811172309121;0.0939325014792963;0.10352280111058;0.113386329758013;0.12309946081306;0.13219350916…
NREM;293;322;29;M4 YLL 27 #4;0.128120320357786;0.0461399289202891;Artery;Lumen;M4 YLL 27 artery S95-5312 Lumen;M4 YLL 27 artery S95-5312;1.99158196144953;12.7822145418469;0.264492840024122;0.266025939884412;0.270616310019246;0.278237204601542;0.288844189243781;0.302375355018134;0.318751620070994;0.337877120632275;0.359639693476619;0.38391145197066;0.410549457712572;0.439396489419587;0.47028191013…
NREM;485;514;29;M4 YLL 27 #5;0.176021707819049;0.0514524553203268;Artery;Lumen;M4 YLL 27 artery S95-5312 Lumen;M4 YLL 27 artery S95-5312;1.99158196144953;12.7822145418469;0.778714146624687;0.77868922777705;0.778613309000529;0.778482922311592;0.778292349746173;0.778033715189188;0.777697110597679;0.777270754344593;0.776741178852134;0.776093444190666;0.775311373902631;0.774377808979617;0.77327487568…
Sleep baseline;27.8;158.3;130.5;M4 CFF 04 #2;0.169811920301179;0.0206378368889273;Artery;Lumen;M4 CFF 04 artery D58-2261 Lumen;M4 CFF 04 artery D58-2261;1.9915817829616;16.8492828051619;0.270981263272852;0.267287737587658;0.256388466862664;0.238865566946201;0.215800851466616;0.188886731966447;0.160468732999907;0.133424318984033;0.110807323607566;0.095264481295293;0.0883460518643359;0.089939232289…
NREM;170;192;22;M4 CFF 04 #3;0.0585677763312583;0.0102191382469164;Artery;Lumen;M4 CFF 04 artery D58-2261 Lumen;M4 CFF 04 artery D58-2261;1.9915817829616;16.8492828051619;0.025011247374236;0.0250101539193683;0.0250065536078963;0.0249994924447143;0.0249873998561851;0.0249681175888483;0.0249389397121184;0.0248966632734701;0.024837649031314;0.024757891571782;0.0246530980019236;0.0245187743043628;0.0…
NREM;256;316;60;M4 CFF 04 #5;0.0635161987214397;0.00968787964453233;Artery;Lumen;M4 CFF 04 artery D58-2261 Lumen;M4 CFF 04 artery D58-2261;1.9915817829616;16.8492828051619;0.972607574768519;0.974822036421523;0.981337593348228;0.991773843136253;1.00550731751782;1.02168814648759;1.03926489474545;1.05701860682464;1.07360679467097;1.08761746924978;1.09763239881744;1.10229766154189;1.10039837929298;1.…
IS;316;342;26;M4 CFF 04 #6;0.133805453779277;0.0108727740981469;Artery;Lumen;M4 CFF 04 artery D58-2261 Lumen;M4 CFF 04 artery D58-2261;1.9915817829616;16.8492828051619;0.00736603629282892;0.00742482818036774;0.00760073680502032;0.00789236831983409;0.00829742373148748;0.00881273454868395;0.00943431174363639;0.0101574071074352;0.0109765858552477;0.0118858091392914;0.0128785249607181;0.0139477658394…
IS;460;495;35;M4 CFF 04 #7;0.205329273220705;0.0639387484256969;Artery;Lumen;M4 CFF 04 artery D58-2261 Lumen;M4 CFF 04 artery D58-2261;1.9915817829616;16.8492828051619;0.00336668109781847;0.00367336343077548;0.00459378247742948;0.00612900235505166;0.00828062428532275;0.0110505320224915;0.014440543201686;0.0184519742870905;0.0230851288897023;0.0283387212271787;0.0342092483851203;0.0406903267765956…
REM;521;600;79;M4 CFF 04 #8;0.239143049083113;0.126387870637765;Artery;Lumen;M4 CFF 04 artery D58-2261 Lumen;M4 CFF 04 artery D58-2261;1.9915817829616;16.8492828051619;6.7497006852091;6.72713802384711;6.65960739076272;6.54761325883703;6.39209845599463;6.19457697874646;5.95728239678428;5.68330089935432;5.37665777123087;5.04233080182524;4.68617336371827;4.31474242104308;3.93504067698406;3.554195210…
IS;312;335;23;M4 ROF 15 #1;0.127064246628956;-0.00182322369713116;Artery;Lumen;M4 ROF 15 artery D98-1711 Lumen;M4 ROF 15 artery D98-1711;1.99158184245757;13.7201302842032;0.0111344408125718;0.0113416714695461;0.0119624732258536;0.012994188249834;0.0144324292537339;0.0162711421850019;0.0185026921041859;0.0211179704115606;0.0241065211324546;0.0274566835713874;0.0311557483065877;0.0351901232267895;0…
Sleep baseline;348.7;373.6;24.9;M4 ROF 15 #2;0.461752836023609;0.0111091391047517;Artery;Lumen;M4 ROF 15 artery D98-1711 Lumen;M4 ROF 15 artery D98-1711;1.99158184245757;13.7201302842032;0.0777177103029586;0.0778747403163718;0.0783444441487693;0.0791226781989086;0.0802025863270766;0.0815746739251414;0.0832269101804882;0.0851448571293965;0.0873118237358662;0.0897090429024371;0.0923158690255692;0.0…
NREM;430;452;22;M4 ROF 15 #4;0.112928586569947;-0.0178300630422392;Artery;Lumen;M4 ROF 15 artery D98-1711 Lumen;M4 ROF 15 artery D98-1711;1.99158184245757;13.7201302842032;0.052001326634028;0.052046609421068;0.0521822584897891;0.0524076785271933;0.0527218858438624;0.0531235209636492;0.0536108659351236;0.0541818660581448;0.0548341556418363;0.0555650873407372;0.05637176455533;0.0572510763326715;0.0…
IS;452;480;28;M4 ROF 15 #5;0.198175468863406;-0.0292016688133792;Artery;Lumen;M4 ROF 15 artery D98-1711 Lumen;M4 ROF 15 artery D98-1711;1.99158184245757;13.7201302842032;0.118373072948706;0.118385146358314;0.118421890102856;0.118484873427201;0.118576707111266;0.118701035560469;0.118862523853451;0.119066837995334;0.119320616299747;0.119631429618599;0.12000772807073;0.120458771998494;0.120994545107…
NREM;85;130;45;M3 CKH 08 #1;0.196664555988825;0.112967846936753;Artery;Lumen;M3 CKH 08 artery F83-1947 Lumen;M3 CKH 08 artery F83-1947;1.99158172346563;25.2739242077427;0.139530198190089;0.139586191433202;0.139747199900117;0.139992582340089;0.140288834688352;0.140590901030072;0.140843938350436;0.140985467972561;0.140947832230417;0.140660863869268;0.140054668319137;0.139062415589493;0.137623039154…
IS;180;230;50;M3 CKH 08 #2;0.184173577339983;0.129050611155566;Artery;Lumen;M3 CKH 08 artery F83-1947 Lumen;M3 CKH 08 artery F83-1947;1.99158172346563;25.2739242077427;0.0363499924452186;0.036494963195581;0.0369240475398091;0.0376200497794187;0.0385552529392015;0.0396927724052005;0.0409883352158129;0.0423923792852212;0.04385235006502;0.0453150638608456;0.0467290075332476;0.048046453253207;0.04922…
NREM;260;290;30;M3 CKH 08 #4;0.13682654005383;0.136907532100515;Artery;Lumen;M3 CKH 08 artery F83-1947 Lumen;M3 CKH 08 artery F83-1947;1.99158172346563;25.2739242077427;0.0249000283302801;0.02489662154032;0.0248864002222999;0.0248693619828875;0.0248455043195179;0.0248148267945799;0.0247773339705336;0.0247330390014762;0.0246819677527234;0.0246241633001554;0.0245596906459793;0.0244886414776198;0.02…
IS;390;420;30;M3 CKH 08 #5;0.148194130433681;0.125885667931624;Artery;Lumen;M3 CKH 08 artery F83-1947 Lumen;M3 CKH 08 artery F83-1947;1.99158172346563;25.2739242077427;0.0185739409537276;0.0185593675285622;0.0185156703515823;0.0184429216056525;0.0183412511038855;0.018210860153373;0.018052040180642;0.0178651953667329;0.0176508683688889;0.017409768065781;0.0171427981585347;0.0168510853939417;0.0165…
NREM;515;560;45;M3 CKH 08 #6;0.153065355547386;0.126820338391634;Artery;Lumen;M3 CKH 08 artery F83-1947 Lumen;M3 CKH 08 artery F83-1947;1.99158172346563;25.2739242077427;0.0189053708694891;0.0188692746412232;0.0187607443439788;0.0185791047187896;0.0183233916788725;0.0179925809093517;0.0175858820811742;0.017103075131196;0.016544861393411;0.0159132006743218;0.0152116057630081;0.0144453683148635;0.0…
IS;560;590;30;M3 CKH 08 #7;0.139544454632111;0.109877234507971;Artery;Lumen;M3 CKH 08 artery F83-1947 Lumen;M3 CKH 08 artery F83-1947;1.99158172346563;25.2739242077427;0.00136702245443795;0.00135451612898634;0.00131744315662329;0.00125713276734462;0.0011757712243238;0.00107635867814859;0.000962649825551523;0.000839079420919273;0.000710673967143796;0.000582951173929695;0.00046180901202072;0.000353…
IS;15;40;25;M3 TEQ 05 #1;0.169920356651354;0.177662906222066;Artery;Lumen;M3 TEQ 05 artery V57-5496 Lumen;M3 TEQ 05 artery V57-5496;1.99158202094551;20.7005474463416;0.0559908550278395;0.0559663371514546;0.0558929792324941;0.0557713657519655;0.0556024620045533;0.0553876008217786;0.0551284639606305;0.0548270581541767;0.0544856858475485;0.0541069106885265;0.0536935179088977;0.053248469821822;0.0527…
IS;110;130;20;M3 TEQ 05 #2;0.12369830995089;0.17201176962182;Artery;Lumen;M3 TEQ 05 artery V57-5496 Lumen;M3 TEQ 05 artery V57-5496;1.99158202094551;20.7005474463416;0.564848596023268;0.564760063212509;0.564494625028059;0.564052761090281;0.563435267001268;0.562643248728523;0.561678114804773;0.560541566405946;0.559235585386218;0.557762420365239;0.5561245709781;0.554324770413195;0.552365966376675;0…
NREM;135;160;25;M3 TEQ 05 #3;0.214984047141436;0.17620899198057;Artery;Lumen;M3 TEQ 05 artery V57-5496 Lumen;M3 TEQ 05 artery V57-5496;1.99158202094551;20.7005474463416;6.79545292477383e-05;7.00408916017107e-05;7.64782347186335e-05;8.77984645794284e-05;0.000104878589519814;0.000128926603752613;0.00016146199453185;0.000204291139217592;0.000259477928933731;0.000329310021778322;0.000416261189794756;…
NREM;177;218;41;M3 TEQ 05 #4;0.211712158354469;0.180864436264681;Artery;Lumen;M3 TEQ 05 artery V57-5496 Lumen;M3 TEQ 05 artery V57-5496;1.99158202094551;20.7005474463416;0.00962145183646199;0.0100815763102308;0.0114536865076363;0.0137132195376679;0.0168199852889698;0.020719261196633;0.0253432715280551;0.0306130005368681;0.036440278113921;0.0427300683920722;0.0493828864272906;0.0562972657327482;0.…
IS;218;246;28;M3 TEQ 05 #5;0.200664590899791;0.185451055688806;Artery;Lumen;M3 TEQ 05 artery V57-5496 Lumen;M3 TEQ 05 artery V57-5496;1.99158202094551;20.7005474463416;0.0828552192390312;0.0836834411019451;0.0861626733908533;0.0902766575615209;0.0959984335479679;0.103290544840956;0.112105323239796;0.122385250938553;0.134063396966952;0.147063924386234;0.161302664045679;0.176687750141295;0.19312031…
REM;250;405;155;M3 TEQ 05 #6;0.236301684130806;0.204164927534915;Artery;Lumen;M3 TEQ 05 artery V57-5496 Lumen;M3 TEQ 05 artery V57-5496;1.99158202094551;20.7005474463416;0.000226632978204432;0.00231643274053293;0.00814186185812792;0.0164877652769865;0.0256882759995598;0.0340624114650128;0.0403296777673831;0.0438637858075535;0.0446985572122704;0.0433076478280237;0.040286055598215;0.036101747142817…
Sleep baseline;416.9;455.8;38.9;M3 TEQ 05 #7;0.33535335050583;0.225360969608286;Artery;Lumen;M3 TEQ 05 artery V57-5496 Lumen;M3 TEQ 05 artery V57-5496;1.99158202094551;20.7005474463416;0.0400372825482525;0.0404660171097839;0.0417375879818589;0.0438088111161675;0.0466100573574238;0.0500486412715325;0.0540133177084247;0.0583796549362369;0.0630160097638137;0.0677898017143067;0.0725737714118876;0.077…
NREM;505;530;25;M3 TEQ 05 #9;0.113707341112146;0.196752654650702;Artery;Lumen;M3 TEQ 05 artery V57-5496 Lumen;M3 TEQ 05 artery V57-5496;1.99158202094551;20.7005474463416;0.336761131050208;0.336723411369053;0.336610279810491;0.336421818618141;0.336158164142336;0.335819505754815;0.335406084326116;0.334918190263265;0.334356161105721;0.333720378678712;0.33301126580508;0.332229282579781;0.331374922215…
NREM;45;70;25;M2 QOE 13 #1;0.119777469995822;0.184629501551157;Artery;Lumen;M2 QOE 13 artery I77-6752 Lumen;M2 QOE 13 artery I77-6752;1.9915817829616;25.9960363279639;0.000399697489192528;0.000424578568342377;0.000499285072018241;0.000624005236928284;0.000799047598845518;0.00102483325533994;0.00130188513541021;0.00163081437807824;0.00201230395146823;0.00244708967345585;0.00293593882454253;0.00347…
IS;70;100;30;M2 QOE 13 #2;0.0983619350351804;0.18092053133993;Artery;Lumen;M2 QOE 13 artery I77-6752 Lumen;M2 QOE 13 artery I77-6752;1.9915817829616;25.9960363279639;0.0899121901005038;0.0902015814813102;0.0910650573052014;0.0924886136279147;0.094449211716594;0.0969152222030516;0.0998470319093983;0.103197798879591;0.106914337743661;0.110938114645446;0.115206328656909;0.119653054940394;0.124210423…
NREM;135;160;25;M2 QOE 13 #4;0.183922240011719;0.217782979426055;Artery;Lumen;M2 QOE 13 artery I77-6752 Lumen;M2 QOE 13 artery I77-6752;1.9915817829616;25.9960363279639;0.00486273565720563;0.00492023853774251;0.00509255304860838;0.00537909615204341;0.00577889399847163;0.00629057885811419;0.00691238504640832;0.00764214405975366;0.00847727919337445;0.00941479996345904;0.0104512967001996;0.011582935…
NREM;215;250;35;M2 QOE 13 #6;0.0782035503899602;0.170648175943635;Artery;Lumen;M2 QOE 13 artery I77-6752 Lumen;M2 QOE 13 artery I77-6752;1.9915817829616;25.9960363279639;0.204532389665493;0.204727976217755;0.205311119353378;0.206271026797471;0.207589901445563;0.209243223149954;0.211200136778332;0.21342394020987;0.215872664277914;0.218499735127575;0.221254708056739;0.224084060674992;0.226932032170…
NREM;260;300;40;M2 QOE 13 #8;0.186104210656922;0.160874788450908;Artery;Lumen;M2 QOE 13 artery I77-6752 Lumen;M2 QOE 13 artery I77-6752;1.9915817829616;25.9960363279639;0.0101805719972656;0.0101610997595836;0.0101025031225446;0.0100042638538267;0.00986558888503791;0.00968551233628038;0.009463030648563;0.00919726359000366;0.00888763247528043;0.00853404594426762;0.00813708313231082;0.00769816405331…
IS;300;320;20;M2 QOE 13 #9;0.142491136783552;0.129307067670897;Artery;Lumen;M2 QOE 13 artery I77-6752 Lumen;M2 QOE 13 artery I77-6752;1.9915817829616;25.9960363279639;0.045451180940569;0.0454230377702939;0.0453387215569577;0.0451985715407172;0.0450031509490936;0.044753243752157;0.0444498501483113;0.0440941808090622;0.0436876499190476;0.0432318670553562;0.0427286279577007;0.0421799042483304;0.0415…
IS;430;465;35;M2 QOE 13 #11;0.139883666970987;0.202573971346588;Artery;Lumen;M2 QOE 13 artery I77-6752 Lumen;M2 QOE 13 artery I77-6752;1.9915817829616;25.9960363279639;3.2146279241281e-06;7.52700991296952e-05;0.000290196167819635;0.00064429538321516;0.00113148359761006;0.00174340616444324;0.0024695981786376;0.0032976862742789;0.00421362872652158;0.0052019898099047;0.00624624355545233;0.0073291012…
IS;530;550;20;M2 QOE 13 #15;0.201158738707131;0.199045163347812;Artery;Lumen;M2 QOE 13 artery I77-6752 Lumen;M2 QOE 13 artery I77-6752;1.9915817829616;25.9960363279639;0.0110349150245583;0.0110423001364708;0.0110643698985092;0.0111008681773042;0.0111513700408016;0.0112152846879628;0.0112918595389557;0.0113801854741908;0.011479203206885;0.0115877107699009;0.0117043720933878;0.0118277266451946;0.01…
IS;65;95;30;M2 QOE 16 #1;0.107536500867441;0.144537495190301;Artery;Lumen;M2 QOE 16 artery L45-7700 Lumen;M2 QOE 16 artery L45-7700;1.99158208044149;12.2759060437607;0.281746222964398;0.281579574968306;0.281080812536488;0.280253472346;0.279103422230467;0.277638821338535;0.275870064564275;0.273809711474547;0.271472400044932;0.268874745617192;0.266035225608482;0.26297405063576;0.259713022867002;0.2…
NREM;145;220;75;M2 QOE 16 #4;0.28379340951137;0.151049285986376;Artery;Lumen;M2 QOE 16 artery L45-7700 Lumen;M2 QOE 16 artery L45-7700;1.99158208044149;12.2759060437607;0.0422382611158367;0.0420735104225849;0.0415964815772139;0.0408574663326786;0.0399357534223651;0.0389330558123728;0.0379647731999607;0.0371495865504596;0.0365980513067994;0.0364010188818378;0.0366188477755818;0.0372724373981385;0.…
IS;220;277;57;M2 QOE 16 #5;0.220459892683733;0.140725889643829;Artery;Lumen;M2 QOE 16 artery L45-7700 Lumen;M2 QOE 16 artery L45-7700;1.99158208044149;12.2759060437607;0.0161325754526715;0.0160359503544327;0.0157497736016672;0.0152848986303436;0.0146586270821679;0.0138935956179761;0.0130163475179878;0.0120557059528497;0.011041081412497;0.0100008498328764;0.00896092984368115;0.00794366771887989;0.…
REM;280;310;30;M2 QOE 16 #6;0.18978010665553;0.16305644588705;Artery;Lumen;M2 QOE 16 artery L45-7700 Lumen;M2 QOE 16 artery L45-7700;1.99158208044149;12.2759060437607;0.480991962224106;0.48097507384269;0.480923515935395;0.480834631460562;0.480704062412765;0.480525854020502;0.480292597851025;0.479995611107801;0.479625148711376;0.4791706441186;0.478620974269205;0.477964743562611;0.477190581370116;0…
NREM;400;450;50;M2 QOE 16 #7;0.245756248935491;0.134098978410136;Artery;Lumen;M2 QOE 16 artery L45-7700 Lumen;M2 QOE 16 artery L45-7700;1.99158208044149;12.2759060437607;0.455049121985841;0.455111862473141;0.45526608432621;0.455412091215136;0.455391238350871;0.45499666108059;0.453987247594651;0.452103904529999;0.449087020676119;0.444693971532349;0.438715529180347;0.430990144097812;0.4214152381234…
IS;450;478;28;M2 QOE 16 #8;0.280128597511404;0.159178572524;Artery;Lumen;M2 QOE 16 artery L45-7700 Lumen;M2 QOE 16 artery L45-7700;1.99158208044149;12.2759060437607;0.367856312810299;0.367896354846014;0.368014926363089;0.368207387859945;0.368466087346326;0.368780479846852;0.36913729219716;0.369520730672888;0.369912728358237;0.37029322857754;0.37064050018975;0.370931480090198;0.371142137883841;0.3…
IS;523;560;37;M2 QOE 16 #9;0.198648823486385;0.169011748149038;Artery;Lumen;M2 QOE 16 artery L45-7700 Lumen;M2 QOE 16 artery L45-7700;1.99158208044149;12.2759060437607;0.0463428776058221;0.0466361806541895;0.0475174236987866;0.0489905490735541;0.0510619312633687;0.0537400890699804;0.0570352949400223;0.0609590931759429;0.0655237413071576;0.070741590909961;0.076624425561446;0.0831827743529239;0.090…
REM;565;585;20;M2 QOE 16 #10;0.178087258371285;0.117188315609305;Artery;Lumen;M2 QOE 16 artery L45-7700 Lumen;M2 QOE 16 artery L45-7700;1.99158208044149;12.2759060437607;0.843406243472743;0.843377823839389;0.843291983930323;0.843146983973943;0.842939935145383;0.842666815718584;0.842322493599818;0.841900755163189;0.841394340285661;0.840794983456169;0.840093460810073;0.839279642916987;0.83834255312…
Sleep baseline;116.8;167.5;50.7;M2 VDX 27 #2;0.0924761223503325;0.0795632123788672;Artery;Lumen;M2 VDX 27 artery O13-1492 Lumen;M2 VDX 27 artery O13-1492;1.98398137406542;13.0581941740004;0.040595722026648;0.0412432286491893;0.0431514130088866;0.0462192281078419;0.0502846639046927;0.0551339043297431;0.0605132915075756;0.0661433206491875;0.0717337723477235;0.0769990383192936;0.0816727139801254;0.0…
NREM;180;230;50;M2 VDX 27 #3;0.0397713863956442;0.0724889594947113;Artery;Lumen;M2 VDX 27 artery O13-1492 Lumen;M2 VDX 27 artery O13-1492;1.98398137406542;13.0581941740004;0.738335242365499;0.741443276563505;0.750671511598263;0.765735409497234;0.786170848511869;0.811348913048127;0.840495867917119;0.872717615602349;0.907027777598092;0.942378414084239;0.977692305616772;1.01189567037631;1.0439501836…
IS;230;260;30;M2 VDX 27 #4;-0.114501693934435;0.0910702456809396;Artery;Lumen;M2 VDX 27 artery O13-1492 Lumen;M2 VDX 27 artery O13-1492;1.98398137406542;13.0581941740004;0.000434970000881449;0.0010050796390019;0.00270423303680745;0.00549916679818254;0.00933531190299256;0.0141380736762672;0.0198145745724254;0.0262558124609139;0.0333391761634342;0.0409312508672715;0.0488908389925596;0.0570721173198…
REM;280;375;95;M2 VDX 27 #5;0.200267859300835;0.102800921353394;Artery;Lumen;M2 VDX 27 artery O13-1492 Lumen;M2 VDX 27 artery O13-1492;1.98398137406542;13.0581941740004;1.16256042400691;1.15924516214332;1.14928089601889;1.13262875011553;1.10927525454456;1.07929676798532;1.04292805351743;1.00062032690089;0.953077140648183;0.901261470942165;0.846372728153492;0.789796808942403;0.733035128164728;0.67…
REM;32;110;78;M4 CGF 18 #1;0.175461397546508;-0.0381090029781713;Artery;Lumen;M4 CGF 18 artery G87-286 Lumen;M4 CGF 18 artery G87-286;1.99158166396967;7.46182524228594;0.0159935130528641;0.0165928253932898;0.0183030508633655;0.0208746300480653;0.0239344482706748;0.0270420506576337;0.0297540176592843;0.0316857319805418;0.0325608393821945;0.0322415189002103;0.0307365429712313;0.0281881641200618;0.0…
Sleep baseline;124.7;181.2;56.5;M4 CGF 18 #2;0.74523323954578;-0.0230793467532571;Artery;Lumen;M4 CGF 18 artery G87-286 Lumen;M4 CGF 18 artery G87-286;1.99158166396967;7.46182524228594;0.0796628294032588;0.0797343997706773;0.0799444312092541;0.0802790390747474;0.0807155944039497;0.0812234833663128;0.0817651517029456;0.0822974124827009;0.0827729859437709;0.0831422292630558;0.0833550025500155;0.083…
NREM;460;500;40;M4 CGF 18 #5;0.167098758972702;0.0227010633342262;Artery;Lumen;M4 CGF 18 artery G87-286 Lumen;M4 CGF 18 artery G87-286;1.99158166396967;7.46182524228594;0.0449102614332544;0.0451665823886567;0.0459300000595789;0.0471840477325513;0.0489018377129739;0.0510468755432628;0.0535741587437073;0.056431520931159;0.0595611737707918;0.0629013927330499;0.0663882883068805;0.0699576023116957;0.0…
IS;10;45;35;M4 JGE 17 #1;0.0891662482395471;0.0991670180410762;Artery;Lumen;M4 JGE 17 artery B39-5268 Lumen;M4 JGE 17 artery B39-5268;1.99158202094551;19.4970272459729;0.0577247294747005;0.0585854233346508;0.0611665677631323;0.0654653141489818;0.0714767917214402;0.0791939256220847;0.0886071875683135;0.0997042843833763;0.112469791049116;0.126884736223534;0.142926149334366;0.160566579390655;0.17977…
REM;50;180;130;M4 JGE 17 #2;0.187732980814213;0.0882378643483412;Artery;Lumen;M4 JGE 17 artery B39-5268 Lumen;M4 JGE 17 artery B39-5268;1.99158202094551;19.4970272459729;0.191049499904187;0.193615143459107;0.200873654997486;0.21156654661163;0.223751821538941;0.234961575786157;0.242380015013507;0.243130929927499;0.234780301162689;0.216041495875739;0.187468657352066;0.151782365402856;0.113525002128…
Sleep baseline;260.6;553.2;292.6;M4 JGE 17 #3;0.196747533984744;0.0930845169429766;Artery;Lumen;M4 JGE 17 artery B39-5268 Lumen;M4 JGE 17 artery B39-5268;1.99158202094551;19.4970272459729;0.00482335654405938;0.00859313488668481;0.0137548962193388;0.0120590606344902;0.00537095117510223;0.00113926683089905;0.00252076947163839;0.00684608051426607;0.00996038584814726;0.00984000591667855;0.00724495018…
REM;17;90;73;M4 ROF 17 #1;0.154842053038994;-0.000497331181143944;Artery;Lumen;M4 ROF 17 artery R18-3688 Lumen;M4 ROF 17 artery R18-3688;1.99158190195355;13.9608343242769;0.0349497362627699;0.0431692341229403;0.0668677522954232;0.10329463464498;0.148276309271925;0.196765915346912;0.243491401101018;0.283606209625567;0.313250170712053;0.3299464845917;0.332789879306564;0.32241555108462;0.30077215522…
Sleep baseline;140.1;167.5;27.4;M4 ROF 17 #2;0.187111633329043;-0.00793830018476862;Artery;Lumen;M4 ROF 17 artery R18-3688 Lumen;M4 ROF 17 artery R18-3688;1.99158190195355;13.9608343242769;0.110612496260246;0.111372156748379;0.113645184098726;0.117413773871358;0.122648444237015;0.129308321672107;0.137341535658889;0.146685717231318;0.157268594891927;0.169008680224071;0.181816034456969;0.1955931063…
NREM;247;287;40;M4 ROF 17 #3;0.212918551388984;-0.00159152890278452;Artery;Lumen;M4 ROF 17 artery R18-3688 Lumen;M4 ROF 17 artery R18-3688;1.99158190195355;13.9608343242769;0.00112103767634764;0.00142756158369735;0.00232964171601936;0.00377578835796837;0.0056834207490858;0.00794355426757829;0.0104270387950559;0.012992043370274;0.0154924209402147;0.0177865433040667;0.0197461722711083;0.02126492970…
NREM;495;555;60;M4 ROF 17 #5;0.112684232985321;-0.0182062773457482;Artery;Lumen;M4 ROF 17 artery R18-3688 Lumen;M4 ROF 17 artery R18-3688;1.99158190195355;13.9608343242769;0.00756670556167229;0.00730434636427424;0.00654841752845141;0.00539046330757228;0.00397680937047203;0.00249950987868898;0.00118430203953773;0.000276173495441732;2.32864853114963e-05;0.000660113891645107;0.00239071885350454;0.00…
IS;555;580;25;M4 ROF 17 #6;0.111056840770178;-0.0100674519627321;Artery;Lumen;M4 ROF 17 artery R18-3688 Lumen;M4 ROF 17 artery R18-3688;1.99158190195355;13.9608343242769;0.0717137421754021;0.0717459644419188;0.0718424356514762;0.0720025692026477;0.0722253880014169;0.072509525383097;0.0728532265205235;0.0732543504331377;0.0737103727402205;0.0742183893271519;0.0747751211155378;0.0753769201457899;0.…
IS;280;340;60;M3 WOJ 22 #1;0.108033951325519;0.0530382320160728;Artery;Lumen;M3 WOJ 22 artery G39-964 Lumen;M3 WOJ 22 artery G39-964;1.9915817829616;15.4050585647194;0.0232898020651358;0.0236456103450697;0.02468925353685;0.0263510922519052;0.0285206033422559;0.0310542081179146;0.0337853091389326;0.0365357201979534;0.0391275810546673;0.0413948387397291;0.0431934487159607;0.0444095916133766;0.04496…
REM;350;380;30;M3 WOJ 22 #2;0.187389387119426;0.0912858318279935;Artery;Lumen;M3 WOJ 22 artery G39-964 Lumen;M3 WOJ 22 artery G39-964;1.9915817829616;15.4050585647194;0.0161879491801982;0.0163394340266826;0.0167924940648765;0.0175429681220819;0.0185839948403636;0.0199061218139908;0.0214974549177136;0.023343844478219;0.0254291041466964;0.0277352576501084;0.0302428080499639;0.0329310237332881;0.035…
Sleep baseline;401;421.8;20.8;M3 WOJ 22 #4;0.31156751219017;0.0529276447148033;Artery;Lumen;M3 WOJ 22 artery G39-964 Lumen;M3 WOJ 22 artery G39-964;1.9915817829616;15.4050585647194;0.0140201784125054;0.014035243182223;0.0140803662560468;0.0141553342343773;0.0142597924716118;0.0143932466061964;0.0145550647014784;0.014744479995826;0.0149605942596082;0.0152023817554399;0.0154686937965577;0.015758263…
IS;455;495;40;M3 WOJ 22 #5;0.117699618873688;0.0622852426562889;Artery;Lumen;M3 WOJ 22 artery G39-964 Lumen;M3 WOJ 22 artery G39-964;1.9915817829616;15.4050585647194;0.102689508673153;0.102519010813157;0.102009018789282;0.101164022297997;0.0999914542004416;0.0985016153990914;0.0967075693767967;0.0946250062444952;0.0922720762817327;0.0896691932106376;0.0868388078272378;0.0838051531228405;0.0805939…
NREM;495;590;95;M3 WOJ 22 #6;0.14710668203117;0.0788870988423099;Artery;Lumen;M3 WOJ 22 artery G39-964 Lumen;M3 WOJ 22 artery G39-964;1.9915817829616;15.4050585647194;0.190836321361163;0.19074024406505;0.190422836486581;0.189799765731281;0.188740815122547;0.187084322330833;0.184655313510722;0.181285428856659;0.176832502671574;0.17119770267663;0.164338466172377;0.156276039669042;0.147097119872326;…
NREM;65;120;55;M2 QOE 15 #2;0.00109396479424263;0.235997211575929;Artery;Lumen;M2 QOE 15 artery X0-4624 Lumen;M2 QOE 15 artery X0-4624;1.99158202094551;10.1095696830971;0.0920416430662466;0.091851313857436;0.0912842849340367;0.0903522162467005;0.089073835459772;0.0874739308361986;0.0855820401066075;0.0834309257756792;0.0810549418363275;0.0784884039604718;0.0757640743729756;0.0729118638002969;0.06…
IS;125;150;25;M2 QOE 15 #3;0.0448646341156977;0.223564325527266;Artery;Lumen;M2 QOE 15 artery X0-4624 Lumen;M2 QOE 15 artery X0-4624;1.99158202094551;10.1095696830971;0.000938797294336565;0.000940335506884491;0.000944902497488652;0.000952358301853307;0.000962479482847144;0.000974973586784592;0.000989498792676783;0.0010056881833175;0.00102317792965053;0.00104163856084564;0.0010608083949887;0.00108…
REM;155;215;60;M2 QOE 15 #4;0.0221466825169935;0.216502463609671;Artery;Lumen;M2 QOE 15 artery X0-4624 Lumen;M2 QOE 15 artery X0-4624;1.99158202094551;10.1095696830971;0.00250109341407558;0.00296239985769989;0.00431511231806909;0.00646862714602116;0.00928163419241524;0.012575448089345;0.0161504174947755;0.0198035295839911;0.0233452567979783;0.02661387352402;0.0294858675246448;0.0318816205599758;0…
IS;252;280;28;M2 QOE 15 #7;-0.048102293216042;0.220656805758167;Artery;Lumen;M2 QOE 15 artery X0-4624 Lumen;M2 QOE 15 artery X0-4624;1.99158202094551;10.1095696830971;0.165216422185363;0.165473294260243;0.166239862847617;0.167504051056577;0.169245949533545;0.171438140267644;0.174046141235188;0.17702896343121;0.180339769744437;0.183926623271932;0.187733311080116;0.191700228132628;0.195765305147676…
NREM;310;335;25;M2 QOE 15 #8;0.0820023791939016;0.220521862401509;Artery;Lumen;M2 QOE 15 artery X0-4624 Lumen;M2 QOE 15 artery X0-4624;1.99158202094551;10.1095696830971;0.0242412173069665;0.0242555240500361;0.0242983621908871;0.0243694855927137;0.0244684844790871;0.0245947861988311;0.0247476564677339;0.0249262012484991;0.0251293694632721;0.025355956756725;0.0256046105406666;0.0258738365524;0.0261…
IS;340;365;25;M2 QOE 15 #9;-0.103168157993268;0.180916615217973;Artery;Lumen;M2 QOE 15 artery X0-4624 Lumen;M2 QOE 15 artery X0-4624;1.99158202094551;10.1095696830971;0.0933752815549555;0.0932668535868026;0.0929421795152039;0.0924030863481046;0.0916526107605038;0.0906949864798681;0.0895356264167701;0.0881810993444506;0.0866391008925685;0.0849184185944216;0.0830288907154181;0.0809813585950391;0.07…
NREM;365;400;35;M2 QOE 15 #10;-0.034437417725498;0.234898998674091;Artery;Lumen;M2 QOE 15 artery X0-4624 Lumen;M2 QOE 15 artery X0-4624;1.99158202094551;10.1095696830971;0.0579028445784801;0.0579660689432052;0.0581547617349798;0.0584660011259864;0.0588949805362811;0.0594351017319303;0.0600781020113265;0.0608142124474693;0.0616323434518141;0.062520293336683;0.0634649750934271;0.0644526562826272;0.…
NREM;465;500;35;M2 QOE 15 #13;0.135014309683336;0.204463773110076;Artery;Lumen;M2 QOE 15 artery X0-4624 Lumen;M2 QOE 15 artery X0-4624;1.99158202094551;10.1095696830971;0.0137052787260409;0.013818080818947;0.0141538014841454;0.0147044539027765;0.0154569580490943;0.0163934805386039;0.0174918963449866;0.0187263588893781;0.0200679619441387;0.0214854742847172;0.0229461261449073;0.0244164253359697;0.0…
NREM;510;550;40;M2 QOE 15 #14;0.113154908039822;0.205409318655268;Artery;Lumen;M2 QOE 15 artery X0-4624 Lumen;M2 QOE 15 artery X0-4624;1.99158202094551;10.1095696830971;0.000212095835465381;0.000492854302224272;0.00132900693246225;0.00270233747093812;0.00458298780695487;0.00693019574425646;0.00969329707804966;0.0128129625568565;0.0162226337955181;0.0198501169902724;0.0236192895255957;0.0274518723…
IS;550;600;50;M2 QOE 15 #15;0.0356685485381451;0.205076532105067;Artery;Lumen;M2 QOE 15 artery X0-4624 Lumen;M2 QOE 15 artery X0-4624;1.99158202094551;10.1095696830971;0.0618810116326996;0.061920853530116;0.0620402413446225;0.062238734472993;0.0625155097786428;0.0628692322533904;0.0632978816210017;0.0637985424590958;0.0643671674198329;0.0649983249845401;0.0656849448320287;0.0664180752619196;0.067…
NREM;19;92;73;M2 PRT 31 #1;-0.0376140137364368;0.0258209166712786;Artery;Lumen;M2 PRT 31 artery W63-3762 Lumen;M2 PRT 31 artery W63-3762;1.99158202094551;13.9608343242769;0.00287892724048615;0.00367869091714939;0.00603128799751423;0.00979916670102205;0.0147614408209932;0.0206261881496588;0.0270471067218702;0.0336438534602003;0.0400250843534768;0.0458128990065594;0.0506671196234833;0.0543076660508…
NREM;151;236;85;M2 PRT 31 #3;0.00368364221136612;0.0386820086183636;Artery;Lumen;M2 PRT 31 artery W63-3762 Lumen;M2 PRT 31 artery W63-3762;1.99158202094551;13.9608343242769;0.0435806153780845;0.0440726830807465;0.0455234265724598;0.0478544677052773;0.0509297252132242;0.0545511046296173;0.0584589355131404;0.0623410466669658;0.0658526274080471;0.06864634669375;0.070409299273507;0.0709010169390751;0…
IS;236;266;30;M2 PRT 31 #4;-0.0443379497581232;0.0724647830831625;Artery;Lumen;M2 PRT 31 artery W63-3762 Lumen;M2 PRT 31 artery W63-3762;1.99158202094551;13.9608343242769;0.0904788152075927;0.0907102324938322;0.0914022958570868;0.0925484711053003;0.0941379716864994;0.0961559124579331;0.0985835212397499;0.101398404529016;0.104574862852408;0.108084250436293;0.11189537318681;0.115974918412527;0.1202…
REM;283;310;27;M2 PRT 31 #5;-0.0332787323546877;0.0836689876206567;Artery;Lumen;M2 PRT 31 artery W63-3762 Lumen;M2 PRT 31 artery W63-3762;1.99158202094551;13.9608343242769;0.0302785585928895;0.0312315924957267;0.0340751317123646;0.0387627722127872;0.0452181128378747;0.0533361430350841;0.0629851449909088;0.0740090706246599;0.0862303442374498;0.0994530330985726;0.113466321091971;0.128048214895728;0…
Sleep baseline;323.1;366.2;43.1;M2 PRT 31 #6;0.0087366062215319;0.0674222002623556;Artery;Lumen;M2 PRT 31 artery W63-3762 Lumen;M2 PRT 31 artery W63-3762;1.99158202094551;13.9608343242769;0.024533798142036;0.0247150693963726;0.0252488212119974;0.0261053909075256;0.027237054376572;0.0285804929953135;0.0300600469550301;0.0315915703540095;0.0330866717439463;0.0344571059186231;0.0356190794692565;0.03…
NREM;380;466;86;M2 PRT 31 #7;-0.0640207197275908;0.0628602169002905;Artery;Lumen;M2 PRT 31 artery W63-3762 Lumen;M2 PRT 31 artery W63-3762;1.99158202094551;13.9608343242769;0.00754133003804536;0.0080992898037855;0.00978500751809672;0.0126270155425758;0.0166511072246328;0.021852706875344;0.0281672139217034;0.0354452395864648;0.0434391154344942;0.0518053555804272;0.0601252207120197;0.06794259847168…
NREM;508;567;59;M2 PRT 31 #8;-0.149944594852107;0.0567427052212934;Artery;Lumen;M2 PRT 31 artery W63-3762 Lumen;M2 PRT 31 artery W63-3762;1.99158202094551;13.9608343242769;0.559925788190808;0.561879106388217;0.567652364963574;0.576988315626696;0.58946766324029;0.604523178632245;0.621459269175437;0.639476699517868;0.657701925327407;0.675220214181223;0.691111408300329;0.704486874568831;0.7145259351…
NREM;90;150;60;M2 QOE 10 #1;0.0704100177847208;0.146795885904685;Artery;Lumen;M2 QOE 10 artery R28-6717 Lumen;M2 QOE 10 artery R28-6717;1.99158190195355;22.3854757268578;0.00476240266895421;0.00488504895570373;0.00525552506713714;0.00588131078202817;0.0067744377348202;0.00795085565775388;0.00942958105435018;0.0112316629408395;0.0133790082518382;0.0158931159043278;0.0187937729424544;0.022097768273…
NREM;190;235;45;M2 QOE 10 #2;0.0584323123931266;0.129403987367363;Artery;Lumen;M2 QOE 10 artery R28-6717 Lumen;M2 QOE 10 artery R28-6717;1.99158190195355;22.3854757268578;0.182344304187287;0.181859973920408;0.180413415321303;0.178023800517702;0.174722671454588;0.170553334022375;0.165570032434177;0.159836925397356;0.153426890342016;0.146420185717329;0.138903004042663;0.13096594995664;0.12270247795…
IS;235;265;30;M2 QOE 10 #3;0.0575511373969602;0.0991619040378059;Artery;Lumen;M2 QOE 10 artery R28-6717 Lumen;M2 QOE 10 artery R28-6717;1.99158190195355;22.3854757268578;0.0172696812566186;0.0172659175758489;0.0172545947747227;0.0172356212812672;0.0172088566761428;0.0171741294847561;0.0171312610853124;0.0170800947704094;0.0170205287785574;0.0169525519289447;0.0168762803540007;0.0167919937346817;0…
REM;275;330;55;M2 QOE 10 #4;0.240132709833375;0.152291742769359;Artery;Lumen;M2 QOE 10 artery R28-6717 Lumen;M2 QOE 10 artery R28-6717;1.99158190195355;22.3854757268578;0.000333032727720048;0.000476765907336696;0.000905637671147416;0.00161270014645354;0.00258649236080906;0.00381122050858707;0.0052670137249918;0.00693025727185059;0.00877400369933427;0.0107684601984055;0.0128815471519448;0.01507951…
Sleep baseline;402.7;482.5;79.8;M2 QOE 10 #5;0.05812840497186;0.137313615451624;Artery;Lumen;M2 QOE 10 artery R28-6717 Lumen;M2 QOE 10 artery R28-6717;1.99158190195355;22.3854757268578;0.00188415134504854;0.00187538495774693;0.0018479186455164;0.00179848089570568;0.00172239738309024;0.00161478554122119;0.00147223643924282;0.00129490389294094;0.00108880605354578;0.000868014046740549;0.000656292530…
NREM;505;525;20;M2 QOE 10 #6;0.133965103036561;0.167941150594683;Artery;Lumen;M2 QOE 10 artery R28-6717 Lumen;M2 QOE 10 artery R28-6717;1.99158190195355;22.3854757268578;0.00687321266128058;0.00689011118185962;0.00694068083875034;0.00702454489058948;0.00714107867131997;0.00728941441889723;0.00746844798442357;0.00767684737107163;0.00791306303828195;0.00817533989328455;0.00846173087909404;0.0087701…
NREM;530;590;60;M2 QOE 10 #7;0.058220491110494;0.144988578433493;Artery;Lumen;M2 QOE 10 artery R28-6717 Lumen;M2 QOE 10 artery R28-6717;1.99158190195355;22.3854757268578;0.00863821146686909;0.00858699319864577;0.00843463882014108;0.00818501314762593;0.00784443692941634;0.00742150915704187;0.00692686468061447;0.00637287332985082;0.00577328827380015;0.00514285272598713;0.00449687530167863;0.0038507…
IS;30;75;45;M3 CKH 10 #1;0.157706110747671;0.153201013979359;Artery;Lumen;M3 CKH 10 artery L30-9232 Lumen;M3 CKH 10 artery L30-9232;1.99158208044149;25.7553322878902;0.00881642336603569;0.00958107158883924;0.011856320898689;0.0155866939273897;0.0206817319032684;0.0270189119396465;0.0344475599966255;0.0427935989532079;0.0518649398494875;0.0614573025901401;0.071360241088939;0.0813631472087573;0.091…
REM;77;110;33;M3 CKH 10 #2;0.134735609247199;0.15110393980279;Artery;Lumen;M3 CKH 10 artery L30-9232 Lumen;M3 CKH 10 artery L30-9232;1.99158208044149;25.7553322878902;0.0208888639502074;0.0210610287546828;0.0215755659709935;0.0224266373876118;0.0236046230130878;0.0250962834876892;0.0268849813186351;0.0289509550701205;0.0312716393380905;0.0338220222974798;0.0365750318600537;0.0395019410453088;0.04…
IS;170;205;35;M3 CKH 10 #4;0.187814193142633;0.149607328229162;Artery;Lumen;M3 CKH 10 artery L30-9232 Lumen;M3 CKH 10 artery L30-9232;1.99158208044149;25.7553322878902;0.0626731835615012;0.0625415071913513;0.0621477521161657;0.0614957310400945;0.0605917667842225;0.0594446435910781;0.058065536744307;0.0564679185838248;0.054667438835631;0.0526817772669339;0.0505304670384258;0.0482346877542836;0.045…
REM;215;330;115;M3 CKH 10 #5;0.264016354030182;0.158603522268675;Artery;Lumen;M3 CKH 10 artery L30-9232 Lumen;M3 CKH 10 artery L30-9232;1.99158208044149;25.7553322878902;0.00381303016308585;0.00424971164698439;0.00556958252875626;0.0077822781996878;0.010846732288141;0.0146134419896028;0.0187879366198367;0.0229373359969743;0.0265463288388146;0.0291104501436109;0.030240412591076;0.029746767716678;0…
Sleep baseline;364.5;393.6;29.1;M3 CKH 10 #6;0.150573091138057;0.144656261564735;Artery;Lumen;M3 CKH 10 artery L30-9232 Lumen;M3 CKH 10 artery L30-9232;1.99158208044149;25.7553322878902;0.00103984261737743;0.00106131552103405;0.00112543815179422;0.00123132623206511;0.00137751912842917;0.00156199942953064;0.00178222002413495;0.00203513835067006;0.00231725739905689;0.00262467295792397;0.00295312651…
IS;395;415;20;M3 CKH 10 #7;0.13767886661977;0.128426249163423;Artery;Lumen;M3 CKH 10 artery L30-9232 Lumen;M3 CKH 10 artery L30-9232;1.99158208044149;25.7553322878902;0.380707937723945;0.380601790861397;0.380283576213222;0.37975397050941;0.379014097992814;0.378065524987062;0.376910252348597;0.375550705859264;0.373989724631187;0.37223054761041;0.370276798279811;0.368132467675015;0.365801895839258;…
NREM;420;465;45;M3 CKH 10 #8;0.169358472460875;0.137238736595006;Artery;Lumen;M3 CKH 10 artery L30-9232 Lumen;M3 CKH 10 artery L30-9232;1.99158208044149;25.7553322878902;0.108957902632072;0.10870679067998;0.107957583043871;0.106722574392881;0.10502195691841;0.102883375775377;0.100341314836295;0.0974363219379514;0.0942140867132553;0.0907243886561129;0.0870199380956301;0.0831551379635473;0.07918479…
IS;460;495;35;M3 CKH 10 #9;0.160956273787392;0.153049174073093;Artery;Lumen;M3 CKH 10 artery L30-9232 Lumen;M3 CKH 10 artery L30-9232;1.99158208044149;25.7553322878902;0.0108390109104516;0.0109874554073171;0.0114304894395716;0.0121612577618203;0.0131684777609149;0.0144366502828537;0.0159463481449158;0.0176745758909002;0.019595192791158;0.0216793897356381;0.0238962095510245;0.0262130994194163;0.02…
NREM;500;535;35;M3 CKH 10 #10;0.215515511254159;0.15847216407789;Artery;Lumen;M3 CKH 10 artery L30-9232 Lumen;M3 CKH 10 artery L30-9232;1.99158208044149;25.7553322878902;0.0512481890507732;0.0511494640635576;0.0508542021965745;0.0503651328270402;0.0496867719459235;0.0488253728956948;0.04778885780687;0.0465867301707331;0.0452299691553244;0.0437309064693654;0.0421030868046357;0.0403611131389516;0.0…
IS;535;560;25;M3 CKH 10 #11;0.129342594148017;0.149743255990376;Artery;Lumen;M3 CKH 10 artery L30-9232 Lumen;M3 CKH 10 artery L30-9232;1.99158208044149;25.7553322878902;0.000276542620907156;0.000275356108388295;0.000271816087942841;0.000265980918381607;0.000257947223655306;0.000247848935364534;0.000235855959604879;0.000222172475726154;0.000207034877087157;0.000190709366613496;0.000173489222934229…
NREM;75;100;25;M2 VDX 30 #3;0.16497400507522;0.0893426544078937;Artery;Lumen;M2 VDX 30 artery Q46-3516 Lumen;M2 VDX 30 artery Q46-3516;1.98398125597997;10.0184924787449;0.733468340982274;0.734043848310409;0.735765492414806;0.738618678822795;0.74257921365753;0.747613498045154;0.753678798365967;0.760723590430164;0.768687975110262;0.777504162415044;0.78709702044551;0.797384685134119;0.80827922613776…
NREM;190;293;103;M2 VDX 30 #5;0.206561581393307;0.120025545966221;Artery;Lumen;M2 VDX 30 artery Q46-3516 Lumen;M2 VDX 30 artery Q46-3516;1.98398125597997;10.0184924787449;0.125866519827076;0.127002773853094;0.130366659779129;0.13580672316232;0.14302125334339;0.151506511590626;0.160522775323125;0.169103856296696;0.176126909008689;0.180443111255558;0.181050185494287;0.177270858513792;0.168893518243…
Sleep baseline;99.3;135.1;35.8;M2 VDX 26 #1;0.428139507177221;0.10681070517547;Artery;Lumen;M2 VDX 26 artery T25-5059 Lumen;M2 VDX 26 artery T25-5059;1.98398137406542;13.4794262441295;0.145658077695452;0.144760440556654;0.142089487908311;0.137710646433134;0.1317314715806;0.124299447824176;0.115598975725057;0.105847610489923;0.0952916323825429;0.0842010430344913;0.0728640930849517;0.06158145541929…
Sleep baseline;137.6;158.4;20.8;M2 VDX 26 #2;0.104524002114072;0.104962986103485;Artery;Lumen;M2 VDX 26 artery T25-5059 Lumen;M2 VDX 26 artery T25-5059;1.98398137406542;13.4794262441295;0.103779356226197;0.103736365614268;0.103607461317381;0.103392846099871;0.103092858385897;0.102707972974666;0.102238802021476;0.101686096264424;0.101050746471107;0.100333785074224;0.0995363879597971;0.098659876366…
NREM;160;200;40;M2 VDX 26 #3;0.052854546018053;0.125698874116614;Artery;Lumen;M2 VDX 26 artery T25-5059 Lumen;M2 VDX 26 artery T25-5059;1.98398137406542;13.4794262441295;0.455344336557538;0.454472637384999;0.451884987960845;0.447662788908479;0.441938601738381;0.43489162541365;0.426741628599485;0.417741587470102;0.408169329536253;0.398318520447787;0.388489351554914;0.378979290421062;0.370074244550…
IS;277;298;21;M2 VDX 26 #4;0.0865827782504476;0.113955037539178;Artery;Lumen;M2 VDX 26 artery T25-5059 Lumen;M2 VDX 26 artery T25-5059;1.98398137406542;13.4794262441295;0.0285644222562425;0.0287816942601929;0.0294324359967895;0.0305134393642966;0.0320194063994157;0.0339430218697244;0.0362750534789927;0.0390044782840439;0.0421186335536285;0.045603389955135;0.0494433446384513;0.0536220315021396;0.0…
NREM;308;348;40;M2 VDX 26 #5;0.0900592161199602;0.147884740034926;Artery;Lumen;M2 VDX 26 artery T25-5059 Lumen;M2 VDX 26 artery T25-5059;1.98398137406542;13.4794262441295;4.3803320221551;4.38028253997055;4.38009717187718;4.37966594212112;4.37880817279624;4.37727635645546;4.37476147840163;4.37089969040954;4.36528021124687;4.35745430439197;4.34694516024866;4.33325848945106;4.31589361609844;4.294354…
NREM;505;539;34;M2 VDX 26 #9;0.0870751995894358;0.125351789060491;Artery;Lumen;M2 VDX 26 artery T25-5059 Lumen;M2 VDX 26 artery T25-5059;1.98398137406542;13.4794262441295;0.00885621941176035;0.00904918981429381;0.00961134178292468;0.0104935262458068;0.0116175428446905;0.0128815480958757;0.0141673055345262;0.0153489718698441;0.0163030469153556;0.0169190634522321;0.0171105582126712;0.01682584813664…
IS;50;72;22;M4 CGF 16 #3;0.0197602939678027;-0.021601158742767;Artery;Lumen;M4 CGF 16 artery P61-8593 Lumen;M4 CGF 16 artery P61-8593;1.99158208044149;23.107587847079;0.00560039123655172;0.00585365607254463;0.00661213743172507;0.00787190626231765;0.00962644867934178;0.0118667173698582;0.0145812027724034;0.0177560232555398;0.0213750333171172;0.0254199486356892;0.0298704866310818;0.0347045210345955…
REM;110;190;80;M4 CGF 16 #4;0.10308770448173;-0.0100875000358974;Artery;Lumen;M4 CGF 16 artery P61-8593 Lumen;M4 CGF 16 artery P61-8593;1.99158208044149;23.107587847079;0.0269138956163684;0.0289621850513897;0.0349042467252246;0.0441565596248942;0.0558257362231217;0.0688144965953306;0.0819469827702931;0.0940955221710505;0.104291940375073;0.111810219839406;0.116212807432679;0.117359022796006;0.1153…
NREM;535;570;35;M4 CGF 16 #8;0.0996443714768881;0.0193978705491919;Artery;Lumen;M4 CGF 16 artery P61-8593 Lumen;M4 CGF 16 artery P61-8593;1.99158208044149;23.107587847079;0.101784931573908;0.102064067918306;0.102897788435169;0.104275074397028;0.106177716788435;0.108580547726836;0.111451760706476;0.114753315930466;0.118441425946924;0.122467115774404;0.12677685069886;0.131313223961098;0.13601569564…
