# Supplementary material for: Sleep cycle-dependent vascular dynamics in male mice and the predicted effects on perivascular cerebrospinal fluid flow and solute transport
Source: Nat Commun. 2023 Feb 20;14:953. doi: 10.1038/s41467-023-36643-5 (PMC9941497; doi:10.1038/s41467-023-36643-5)
Supplement: Supplementary file 6 — Source Data [file 41467_2023_36643_MOESM6_ESM.zip › SourceData_final/Suppl_Fig_8c_PVS.csv]

state;state_start;state_end;state_duration;episode_id;avg_whisk;avg_wheel;vessel_type;vessel_structure;vessel_id;marker_name;fs;distance_baseline;pspectrum_1;pspectrum_2;pspectrum_3;pspectrum_4;pspectrum_5;pspectrum_6;pspectrum_7;pspectrum_8;pspectrum_9;pspectrum_10;pspectrum_11;pspectrum_12;pspectrum_13;pspectrum_14;pspectrum_15;pspectrum_16;pspectrum_17;pspectrum_18;pspectrum_19;pspectrum_20;ps…
IS;52;70;18;M4 JGE 13 #1;0.0870980485193049;0.107698451723972;Artery;Perivascular;M4 JGE 13 artery L42-8252 Perivascular;M4 JGE 13 artery L42-8252;1.99158196144953;13.2387222040557;2.81565859223355;2.81582148383587;2.8163094916079;2.81712061513008;2.81825152251062;2.81969755362623;2.82145272471801;2.82350973440028;2.82585997115603;2.82849352240673;2.83139918525805;2.83456447903553;2.8379756597347…
IS;200;225;25;M4 JGE 13 #2;0.185120940068571;0.0923490808479371;Artery;Perivascular;M4 JGE 13 artery L42-8252 Perivascular;M4 JGE 13 artery L42-8252;1.99158196144953;13.2387222040557;0.00863030518446403;0.00874582703779545;0.00909214270693568;0.00966850539774982;0.0104736802076509;0.0115059593095593;0.0127631842875029;0.0142427766398589;0.0159417776699254;0.0178568991257994;0.0199845860226065;0.0…
IS;533;557;24;M4 JGE 13 #5;0.0166276564047665;0.0907769082877773;Artery;Perivascular;M4 JGE 13 artery L42-8252 Perivascular;M4 JGE 13 artery L42-8252;1.99158196144953;13.2387222040557;2.98107995739511e-05;0.000593829822324999;0.00228388466945094;0.00509396851166962;0.00901406954578702;0.0140301708224155;0.020124250914711;0.0272742863180003;0.0354542566961345;0.0446341542957719;0.054779999030701;0…
NREM;557;590;33;M4 JGE 13 #6;0.056238014147983;0.120634678417041;Artery;Perivascular;M4 JGE 13 artery L42-8252 Perivascular;M4 JGE 13 artery L42-8252;1.99158196144953;13.2387222040557;0.107269326921671;0.10706040606398;0.106435905745429;0.105402594495791;0.103971692125894;0.102158777141407;0.0999836552601573;0.0974701873860576;0.0946460752183796;0.0915426027039102;0.0881943317965117;0.08463875148…
NREM;50;90;40;M3 WOJ 26 #2;0.10101538301231;0.0193397519121231;Artery;Perivascular;M3 WOJ 26 artery B16-6490 Perivascular;M3 WOJ 26 artery B16-6490;1.99158196144953;1.32387222040557;0.0252212298086027;0.0251200304178859;0.0248184226221106;0.0243223231424858;0.023641413798138;0.0227888792643053;0.0217810532755796;0.020636985879683;0.0193779469422692;0.0180268830195131;0.0166078458807236;0.01514541…
IS;95;117;22;M3 WOJ 26 #3;-0.0557718430814768;0.0309124715646074;Artery;Perivascular;M3 WOJ 26 artery B16-6490 Perivascular;M3 WOJ 26 artery B16-6490;1.99158196144953;1.32387222040557;0.00651681134606156;0.00651119820955053;0.0064943825497318;0.00646643580428223;0.00642747766068598;0.00637767698138555;0.00631725307533952;0.00624647729259489;0.00616567491217174;0.00607522728752469;0.00597557420814…
IS;163;210;47;M3 WOJ 26 #4;0.0986587482912465;0.0298090631711716;Artery;Perivascular;M3 WOJ 26 artery B16-6490 Perivascular;M3 WOJ 26 artery B16-6490;1.99158196144953;1.32387222040557;0.0100061062476157;0.00999374895414393;0.0099567404051627;0.00989527411545723;0.00980968404732138;0.00970046074404102;0.00956827192651222;0.00941398569092729;0.00923869409173872;0.00904373466545441;0.008830707365081…
REM;215;260;45;M3 WOJ 26 #5;0.172226612777287;0.0275916614223996;Artery;Perivascular;M3 WOJ 26 artery B16-6490 Perivascular;M3 WOJ 26 artery B16-6490;1.99158196144953;1.32387222040557;0.00571916358691194;0.00581500238144459;0.00610074801758159;0.00657113250130027;0.00721752192473445;0.0080281306966864;0.00898831185622298;0.0100809142658434;0.0112866954154833;0.0125847769006912;0.0139531284279763;…
Whisking;10;45.6333333333333;35.6333333333333;M2 VDX 09 #1;0.40607742147985;0.354110426035201;Artery;Perivascular;M2 VDX 09 artery A84-9338 Perivascular;M2 VDX 09 artery A84-9338;1.99158160447371;6.88012381210776;0.0242724467064598;0.0243214283304978;0.0244679600360118;0.0247107992851788;0.0250478655047942;0.0254762271227789;0.0259920864252715;0.0265907650182026;0.0272666931691942;0.0280134065933…
Whisking;60.7666666666667;64.4;3.63333333333334;M2 VDX 09 #3;0.435014173872524;0.114565301973987;Artery;Perivascular;M2 VDX 09 artery A84-9338 Perivascular;M2 VDX 09 artery A84-9338;1.99158160447371;6.88012381210776;0.0249578616740619;0.0249585761578031;0.0249607195886278;0.0249642919057383;0.0249692930077959;0.024975722752907;0.0249835809586032;0.0249928674018172;0.0250035818188515;0.02501572390…
Whisking;83.3666666666667;87.1333333333333;3.76666666666668;M2 VDX 09 #6;0.298338068787344;0.268561907367773;Artery;Perivascular;M2 VDX 09 artery A84-9338 Perivascular;M2 VDX 09 artery A84-9338;1.99158160447371;6.88012381210776;0.022791435091477;0.0227917906106214;0.0227928570425838;0.0227946340113629;0.0227971208904351;0.0228003168029733;0.0228042206221526;0.0228088309715435;0.022814146225591;0.…
Whisking;101.966666666667;124.5;22.5333333333333;M2 VDX 09 #9;0.303608537456799;0.170915958451816;Artery;Perivascular;M2 VDX 09 artery A84-9338 Perivascular;M2 VDX 09 artery A84-9338;1.99158160447371;6.88012381210776;0.211727096106105;0.211782567469059;0.211948927250549;0.212226013228731;0.212613557338586;0.213111189065882;0.213718440073616;0.21443474993826;0.215259472841636;0.216191885035286;0.2…
Whisking;133.333333333333;143.166666666667;9.83333333333331;M2 VDX 09 #11;1.28921675115303;0.814857026728865;Artery;Perivascular;M2 VDX 09 artery A84-9338 Perivascular;M2 VDX 09 artery A84-9338;1.99158160447371;6.88012381210776;1.607165779401;1.60702850670566;1.60661675446383;1.60593072019774;1.60497073299018;1.60373725330307;1.60223087272332;1.60045231363579;1.59840242882325;1.59608220099311;1.5…
Whisking;149.2;156.5;7.30000000000001;M2 VDX 09 #12;0.849775477634559;0.517676863342935;Artery;Perivascular;M2 VDX 09 artery A84-9338 Perivascular;M2 VDX 09 artery A84-9338;1.99158160447371;6.88012381210776;1.38902945268652;1.38897867046332;1.38882633599305;1.38857248589061;1.38821718116221;1.38776050717751;1.38720257363069;1.38654351449031;1.3857834879382;1.38492267629732;1.38396128594858;1.3828…
Whisking;162.133333333333;179.4;17.2666666666667;M2 VDX 09 #13;1.03142414028191;1.62314826227623;Artery;Perivascular;M2 VDX 09 artery A84-9338 Perivascular;M2 VDX 09 artery A84-9338;1.99158160447371;6.88012381210776;0.0496625802290246;0.0496356814217463;0.0495550835119218;0.0494210815714232;0.0492341658387482;0.0489950194037937;0.0487045149799576;0.0483637107770007;0.0479738454919478;0.0475363324…
Locomotion;186.166666666667;193.466666666667;7.30000000000001;M2 VDX 09 #14;1.77378369132977;5.22277626460841;Artery;Perivascular;M2 VDX 09 artery A84-9338 Perivascular;M2 VDX 09 artery A84-9338;1.99158160447371;6.88012381210776;0.000632169696347021;0.000632064548426217;0.000631748972156802;0.00063122257107895;0.000630484687926964;0.000629534409871724;0.000628370575842777;0.000626991785912991;0.0…
Whisking;207.966666666667;215.266666666667;7.30000000000001;M2 VDX 09 #16;0.71171477591529;0.145344629187543;Artery;Perivascular;M2 VDX 09 artery A84-9338 Perivascular;M2 VDX 09 artery A84-9338;1.99158160447371;6.88012381210776;0.0119764143340906;0.0119851269172477;0.0120112609380733;0.0120548052133647;0.0121157411129221;0.0121940425722473;0.0122896761103053;0.0124026008523321;0.0125327685576664;…
Whisking;225.1;229.9;4.80000000000001;M2 VDX 09 #18;0.564234131958561;0.272067933146861;Artery;Perivascular;M2 VDX 09 artery A84-9338 Perivascular;M2 VDX 09 artery A84-9338;1.99158160447371;6.88012381210776;0.583004835668763;0.582996486585219;0.582971439565797;0.582929695313806;0.582871255002415;0.582796120276123;0.58270429325283;0.582595776526489;0.582470573170333;0.582328686740704;0.58217012128…
Whisking;235.633333333333;240.666666666667;5.03333333333333;M2 VDX 09 #19;0.486893825475958;0.0793068815284761;Artery;Perivascular;M2 VDX 09 artery A84-9338 Perivascular;M2 VDX 09 artery A84-9338;1.99158160447371;6.88012381210776;0.0245015595698147;0.0244996745797348;0.0244940202758071;0.0244845986571098;0.0244714130545989;0.0244544681298475;0.0244337698732808;0.024409325601909;0.0243811439565575…
Whisking;262.566666666667;267.633333333333;5.06666666666666;M2 VDX 09 #21;0.489925854350304;0.0629433935186791;Artery;Perivascular;M2 VDX 09 artery A84-9338 Perivascular;M2 VDX 09 artery A84-9338;1.99158160447371;6.88012381210776;0.177640730588526;0.177640956598154;0.177641634235047;0.177642762326203;0.177644338917002;0.17764636127178;0.177648825874628;0.177651728430432;0.177655063866126;0.177658…
Whisking;274.1;277.9;3.79999999999995;M2 VDX 09 #22;0.64348070341705;0.0753900326580623;Artery;Perivascular;M2 VDX 09 artery A84-9338 Perivascular;M2 VDX 09 artery A84-9338;1.99158160447371;6.88012381210776;0.00662835658048959;0.00662834662030325;0.00662831674008385;0.00662826694095694;0.00662819722479838;0.00662810759423428;0.00662799805264088;0.00662786860414447;0.00662771925362117;0.0066275500…
Whisking;287.666666666667;293.133333333333;5.46666666666664;M2 VDX 09 #24;0.186325142088028;0.0199348241003651;Artery;Perivascular;M2 VDX 09 artery A84-9338 Perivascular;M2 VDX 09 artery A84-9338;1.99158160447371;6.88012381210776;0.277923196656101;0.277916278683689;0.277895525160145;0.277860937271295;0.277812516994422;0.27775026709963;0.27767419115175;0.277584293512785;0.277480579344887;0.2773630…
Whisking;10;21.3;11.3;M2 VDX 14 #1;0.60867606493255;0.114395922779746;Artery;Perivascular;M2 VDX 14 artery S31-9501 Perivascular;M2 VDX 14 artery S31-9501;1.99158184245757;6.17807036189268;1.39102673727082;1.39113552841671;1.39146165525479;1.39200437855461;1.39276246808354;1.39373420532883;1.39491738729822;1.39630933138906;1.39790688131265;1.39970641405821;1.40170384787765;1.40389465126991;1.4062…
Locomotion;30.4;55.2666666666667;24.8666666666667;M2 VDX 14 #3;2.18708996850001;5.74734385988483;Artery;Perivascular;M2 VDX 14 artery S31-9501 Perivascular;M2 VDX 14 artery S31-9501;1.99158184245757;6.17807036189268;0.149243214287804;0.149220221021253;0.149151112803969;0.149035506459807;0.148872770254799;0.148662034161337;0.148402204077657;0.148091979852429;0.147729876921695;0.147314251323264;0.1…
Locomotion;67.0333333333333;77.0666666666667;10.0333333333333;M2 VDX 14 #6;2.26626084266769;6.256028536111;Artery;Perivascular;M2 VDX 14 artery S31-9501 Perivascular;M2 VDX 14 artery S31-9501;1.99158184245757;6.17807036189268;0.441032863507068;0.441108443457654;0.441335032679842;0.441712179594538;0.442239132577569;0.442914841468653;0.443737959678923;0.444706846892037;0.44581957235243;0.4470739187…
Whisking;87.8666666666667;112.566666666667;24.7;M2 VDX 14 #8;0.521033319956585;0.243036951400941;Artery;Perivascular;M2 VDX 14 artery S31-9501 Perivascular;M2 VDX 14 artery S31-9501;1.99158184245757;6.17807036189268;0.0181712897232682;0.0182168730125972;0.0183536145393229;0.0185814877654652;0.0189004434274682;0.0193104020374174;0.0198112434882683;0.0204027938673348;0.021084809613011;0.02185695918…
Whisking;118.633333333333;125.7;7.06666666666666;M2 VDX 14 #9;0.289149478325173;0.133112369736737;Artery;Perivascular;M2 VDX 14 artery S31-9501 Perivascular;M2 VDX 14 artery S31-9501;1.99158184245757;6.17807036189268;0.321831469705058;0.321811079564522;0.321749915664831;0.321647997573917;0.321505357895012;0.321322042251658;0.321098109266744;0.320833630535569;0.320528690592947;0.320183386874377;0.…
Whisking;131.766666666667;144.4;12.6333333333333;M2 VDX 14 #10;0.368291054564435;0.144153511830818;Artery;Perivascular;M2 VDX 14 artery S31-9501 Perivascular;M2 VDX 14 artery S31-9501;1.99158184245757;6.17807036189268;0.0511461355349892;0.0511376581163884;0.0511122590405416;0.0510700377747691;0.0510111598534243;0.0509358565113554;0.0508444241712204;0.0507372237851281;0.0506146800312233;0.05047728…
Whisking;164.066666666667;167.866666666667;3.80000000000001;M2 VDX 14 #12;0.627744550948108;0.406004874705857;Artery;Perivascular;M2 VDX 14 artery S31-9501 Perivascular;M2 VDX 14 artery S31-9501;1.99158184245757;6.17807036189268;0.157907571100747;0.157908968337699;0.157913159995077;0.15792014591499;0.157929925834291;0.157942499384592;0.157957866092271;0.157976025378495;0.15799697655924;0.15802071…
Whisking;176.566666666667;183;6.43333333333334;M2 VDX 14 #14;0.507876831387934;0.300547997285897;Artery;Perivascular;M2 VDX 14 artery S31-9501 Perivascular;M2 VDX 14 artery S31-9501;1.99158184245757;6.17807036189268;0.000515448827064478;0.000516179977694855;0.000518373852058425;0.000522031717019629;0.00052715568214903;0.00053374869691987;0.000541814546786744;0.000551357848150018;0.000562384042210…
Whisking;191.8;200.733333333333;8.93333333333331;M2 VDX 14 #16;0.341918415223846;0.26305020746609;Artery;Perivascular;M2 VDX 14 artery S31-9501 Perivascular;M2 VDX 14 artery S31-9501;1.99158184245757;6.17807036189268;0.000314296222369132;0.00031683601962133;0.000324460823122586;0.000337186855734375;0.000355041114323272;0.000378061307986167;0.000406295771723349;0.000439803355717089;0.0004786532904…
Whisking;208.7;213.066666666667;4.36666666666667;M2 VDX 14 #17;0.472854720000336;0.157494443364273;Artery;Perivascular;M2 VDX 14 artery S31-9501 Perivascular;M2 VDX 14 artery S31-9501;1.99158184245757;6.17807036189268;0.391430512560978;0.391428216111576;0.391421326800974;0.391409844748305;0.391393770152206;0.391373103290929;0.391347844522508;0.391317994284973;0.3912835530966;0.391244521556218;0.3…
Whisking;220.666666666667;228.966666666667;8.30000000000001;M2 VDX 14 #18;0.298730703940858;0.140531737587998;Artery;Perivascular;M2 VDX 14 artery S31-9501 Perivascular;M2 VDX 14 artery S31-9501;1.99158184245757;6.17807036189268;0.0104875616276627;0.0105271631555314;0.010645937118932;0.0108437916862842;0.0111205739011442;0.0114760698263758;0.0119100047457634;0.0124220434228379;0.0130117904166267;…
Whisking;244.266666666667;247.5;3.23333333333332;M2 VDX 14 #20;3.36640804962659;3.28972055775663;Artery;Perivascular;M2 VDX 14 artery S31-9501 Perivascular;M2 VDX 14 artery S31-9501;1.99158184245757;6.17807036189268;0.225783892108146;0.225786017365516;0.225792392411195;0.22580301506969;0.225817881715765;0.225836987275309;0.225860325226555;0.225887887601653;0.225919664988578;0.225955646533403;0.22…
Whisking;283.466666666667;287.533333333333;4.06666666666672;M2 VDX 14 #22;0.23528884394901;-0.0126189284896112;Artery;Perivascular;M2 VDX 14 artery S31-9501 Perivascular;M2 VDX 14 artery S31-9501;1.99158184245757;6.17807036189268;0.440631880565294;0.440624513113652;0.440602411705568;0.44056557918849;0.440514020307571;0.440447741704785;0.440366751917681;0.440271061377789;0.440160682408667;0.440035…
Whisking;300.166666666667;312.233333333333;12.0666666666667;M2 VDX 14 #24;0.350839363425629;0.0226865407742155;Artery;Perivascular;M2 VDX 14 artery S31-9501 Perivascular;M2 VDX 14 artery S31-9501;1.99158184245757;6.17807036189268;0.0163857871963031;0.0163905759886367;0.0164049395099934;0.0164288692157829;0.0164623509384555;0.0165053649970937;0.0165578863497314;0.0166198847872933;0.016691325167747…
Locomotion;312.233333333333;319.933333333333;7.69999999999999;M2 VDX 14 #25;2.48930810068193;6.23228457694514;Artery;Perivascular;M2 VDX 14 artery S31-9501 Perivascular;M2 VDX 14 artery S31-9501;1.99158184245757;6.17807036189268;0.54343489492203;0.543403876783673;0.543310832573235;0.543155792909139;0.542938808807993;0.542659951663427;0.542319313216504;0.541917005517667;0.54145316088026;0.54092793…
Whisking;319.933333333333;339.633333333333;19.7;M2 VDX 14 #26;0.580833639715614;0.324821944614773;Artery;Perivascular;M2 VDX 14 artery S31-9501 Perivascular;M2 VDX 14 artery S31-9501;1.99158184245757;6.17807036189268;0.0205448216677396;0.0206086108947258;0.0207996207178989;0.0211167796664457;0.0215583089498754;0.0221217329033167;0.022803893519232;0.0236009689745484;0.0245084960372033;0.0255213962…
Whisking;345.6;349.033333333333;3.43333333333334;M2 VDX 14 #28;1.038291080007;0.31869106403304;Artery;Perivascular;M2 VDX 14 artery S31-9501 Perivascular;M2 VDX 14 artery S31-9501;1.99158184245757;6.17807036189268;0.224176467208364;0.224178207361222;0.224183427262291;0.224192125242783;0.224204298521753;0.224219943206654;0.224239054294117;0.224261625670945;0.224287650115339;0.224317119298334;0.224…
Whisking;373.933333333333;381.4;7.46666666666664;M2 VDX 14 #30;0.639077341933668;0.255690154235523;Artery;Perivascular;M2 VDX 14 artery S31-9501 Perivascular;M2 VDX 14 artery S31-9501;1.99158184245757;6.17807036189268;0.357392138970983;0.357379529100128;0.35734170087512;0.35727865846559;0.357190408824913;0.357076961696196;0.356938329620633;0.356774527948247;0.356585574850961;0.356371491338023;0.3…
Locomotion;381.4;390.6;9.20000000000005;M2 VDX 14 #31;0.333243611381902;0.448543663530095;Artery;Perivascular;M2 VDX 14 artery S31-9501 Perivascular;M2 VDX 14 artery S31-9501;1.99158184245757;6.17807036189268;0.000513277994272818;0.0005191123685735;0.000536616244534222;0.000565791876895458;0.000606643008756484;0.000659174849412121;0.000723394043401644;0.000799308630847385;0.000886927999181802;0.0…
Whisking;395.766666666667;413.566666666667;17.8;M2 VDX 14 #32;0.320324504117478;0.285614707208652;Artery;Perivascular;M2 VDX 14 artery S31-9501 Perivascular;M2 VDX 14 artery S31-9501;1.99158184245757;6.17807036189268;0.000561278544834843;0.00056107786394721;0.000560484164389246;0.000559522451586915;0.000558234321107621;0.00055667783676718;0.000554927356658462;0.000553073303867682;0.00055122187784…
Whisking;420.933333333333;425.2;4.26666666666665;M2 VDX 14 #33;0.356159444265915;0.277576454141882;Artery;Perivascular;M2 VDX 14 artery S31-9501 Perivascular;M2 VDX 14 artery S31-9501;1.99158184245757;6.17807036189268;0.633964959435639;0.63396165949005;0.633951759503219;0.633935259035212;0.633912157352982;0.63388245343064;0.633846145949827;0.633803233300199;0.633753713580007;0.633697584596805;0.6…
Whisking;449.033333333333;471.2;22.1666666666666;M2 VDX 14 #36;0.366573386724615;0.237854803891601;Artery;Perivascular;M2 VDX 14 artery S31-9501 Perivascular;M2 VDX 14 artery S31-9501;1.99158184245757;6.17807036189268;0.388033389998908;0.387993927308867;0.387874770727085;0.387673624131203;0.387386691903683;0.387008725457632;0.386533087669521;0.3859518345248;0.385255813097515;0.384434774809904;0.3…
Whisking;488.433333333333;493.3;4.86666666666667;M2 VDX 14 #38;0.27951502589083;0.0534312216187219;Artery;Perivascular;M2 VDX 14 artery S31-9501 Perivascular;M2 VDX 14 artery S31-9501;1.99158184245757;6.17807036189268;0.547822688949588;0.547812106969256;0.547780361998898;0.547727456959146;0.547653396717367;0.547558188087142;0.547441839827528;0.54730436264212;0.547145769177888;0.546966074023824;0.…
Whisking;525.7;529;3.29999999999995;M2 VDX 14 #40;0.276093098503593;0.124183496828093;Artery;Perivascular;M2 VDX 14 artery S31-9501 Perivascular;M2 VDX 14 artery S31-9501;1.99158184245757;6.17807036189268;0.0394303237296563;0.0394300492478738;0.0394292258440931;0.0394278536436442;0.0394259328553935;0.0394234637717193;0.0394204467684767;0.0394168823049525;0.0394127709238107;0.0394081132510275;0.03…
Whisking;546.2;558.333333333333;12.1333333333333;M2 VDX 14 #42;0.705475101365098;0.449625853447771;Artery;Perivascular;M2 VDX 14 artery S31-9501 Perivascular;M2 VDX 14 artery S31-9501;1.99158184245757;6.17807036189268;0.353023379682627;0.353182026898295;0.353657674113088;0.354449438756926;0.3555558522802;0.356974863746344;0.358703844845116;0.360739596310283;0.363078355720942;0.365715806661182;0.3…
Whisking;565.933333333333;569.633333333333;3.70000000000005;M2 VDX 14 #43;0.188278289914533;0.17173715411553;Artery;Perivascular;M2 VDX 14 artery S31-9501 Perivascular;M2 VDX 14 artery S31-9501;1.99158184245757;6.17807036189268;0.0565016900256583;0.0565026887180467;0.0565056846256464;0.0565106772407024;0.0565176657170617;0.0565266488703328;0.056537625178107;0.0565505927802444;0.0565655494792221;0…
Whisking;581.366666666667;585.3;3.93333333333328;M2 VDX 14 #45;3.85147727498621;5.66443709661921;Artery;Perivascular;M2 VDX 14 artery S31-9501 Perivascular;M2 VDX 14 artery S31-9501;1.99158184245757;6.17807036189268;0.091881606355522;0.0918815217133752;0.0918812676921213;0.0918808440088253;0.0918802501920177;0.0918794855818257;0.0918785493301591;0.0918774404009479;0.0918761575704321;0.09187469942…
Whisking;26.1666666666667;56.3;30.1333333333333;M4 JGE 03 #2;0.445975993813898;0.023572792663159;Artery;Perivascular;M4 JGE 03 artery B51-967 Perivascular;M4 JGE 03 artery B51-967;1.99158184245757;6.0176010018435;0.00932373874138045;0.00943705630985606;0.00977591891322568;0.010337071774694;0.0111151417384051;0.0121027134625437;0.0132904340835124;0.0146671444004698;0.0162200341496806;0.01793481851…
Whisking;70.2666666666667;75.8333333333333;5.56666666666666;M4 JGE 03 #4;0.163584484428976;-0.0107611498184746;Artery;Perivascular;M4 JGE 03 artery B51-967 Perivascular;M4 JGE 03 artery B51-967;1.99158184245757;6.0176010018435;0.170035769450346;0.170029710705305;0.170011535451758;0.169981246637007;0.16993884917268;0.169884349933916;0.169817757758227;0.169739083444037;0.169648339748883;0.169545541…
Whisking;82.9666666666667;86.4333333333333;3.46666666666667;M4 JGE 03 #5;0.223311455743409;-0.0167699568084282;Artery;Perivascular;M4 JGE 03 artery B51-967 Perivascular;M4 JGE 03 artery B51-967;1.99158184245757;6.0176010018435;0.00466921677040665;0.0046707734722878;0.00467544329319199;0.00468322537903644;0.00469411830654921;0.00470812008356819;0.0047252281494596;0.00474543937565597;0.004768750066…
Whisking;97.2666666666667;102.5;5.23333333333333;M4 JGE 03 #8;0.728606187546704;0.440567870857302;Artery;Perivascular;M4 JGE 03 artery B51-967 Perivascular;M4 JGE 03 artery B51-967;1.99158184245757;6.0176010018435;0.231692736034575;0.231698786935825;0.23171693670653;0.231747176552667;0.231789491822115;0.231843862011542;0.231910260776028;0.23198865594144;0.232079009519528;0.232181277725765;0.23229…
Whisking;108.4;115.833333333333;7.43333333333332;M4 JGE 03 #9;1.93951295133103;1.99453393891047;Artery;Perivascular;M4 JGE 03 artery B51-967 Perivascular;M4 JGE 03 artery B51-967;1.99158184245757;6.0176010018435;0.414149990410382;0.414137892863291;0.414101598532982;0.414041102364021;0.413956395947341;0.413847467545205;0.413714302126091;0.413556881409475;0.413375183920408;0.413169185053847;0.41293…
Whisking;122.466666666667;133.066666666667;10.6;M4 JGE 03 #10;1.36492141912422;1.26081445696214;Artery;Perivascular;M4 JGE 03 artery B51-967 Perivascular;M4 JGE 03 artery B51-967;1.99158184245757;6.0176010018435;0.105108155161977;0.105111644491411;0.105122109741628;0.105139542701594;0.105163929691314;0.10519525156943;0.105233483743875;0.105278596185582;0.105330553445275;0.105389314673345;0.105454…
Whisking;223.333333333333;228.766666666667;5.43333333333334;M4 JGE 03 #13;0.143982500477418;0.296414846440943;Artery;Perivascular;M4 JGE 03 artery B51-967 Perivascular;M4 JGE 03 artery B51-967;1.99158184245757;6.0176010018435;0.345093583671674;0.345091350625774;0.3450846510981;0.345073483924469;0.345057847165202;0.345037738106059;0.345013153259552;0.344984088366632;0.344950538398746;0.34491249756…
Whisking;255.133333333333;261.433333333333;6.30000000000001;M4 JGE 03 #15;0.313643021545538;0.0886207054554269;Artery;Perivascular;M4 JGE 03 artery B51-967 Perivascular;M4 JGE 03 artery B51-967;1.99158184245757;6.0176010018435;0.19359409414449;0.193586010075996;0.193561760331679;0.193521352296982;0.193464798277103;0.193392115491172;0.193303326064117;0.193198457016206;0.193077540250283;0.192940612…
Whisking;278.066666666667;288.5;10.4333333333333;M4 JGE 03 #17;1.31091093827319;1.307965245194;Artery;Perivascular;M4 JGE 03 artery B51-967 Perivascular;M4 JGE 03 artery B51-967;1.99158184245757;6.0176010018435;0.536639909226207;0.536635265631514;0.536621318272104;0.53659801745104;0.536565280408034;0.536522991421324;0.536471001950225;0.536409130818279;0.536337164436908;0.536254857069436;0.5361619…
Whisking;304.133333333333;310.3;6.16666666666669;M4 JGE 03 #19;2.01760661474293;2.24200763078061;Artery;Perivascular;M4 JGE 03 artery B51-967 Perivascular;M4 JGE 03 artery B51-967;1.99158184245757;6.0176010018435;0.183496160049917;0.183538426396627;0.183665201272362;0.183876412203028;0.184171938452287;0.184551611102225;0.185015213166216;0.185562479733852;0.186193098147858;0.186906708212829;0.1877…
Whisking;367.366666666667;393.6;26.2333333333333;M4 JGE 03 #21;1.52130917780611;2.05963219817108;Artery;Perivascular;M4 JGE 03 artery B51-967 Perivascular;M4 JGE 03 artery B51-967;1.99158184245757;6.0176010018435;0.0227557627144816;0.0227199820792733;0.0226131068114963;0.0224365297356218;0.02219254872881;0.0218843319432076;0.0215158700416853;0.0210919163462713;0.0206179160200958;0.020099925599925…
Whisking;424.9;444.833333333333;19.9333333333333;M4 JGE 03 #23;1.31784582143037;1.31633115307843;Artery;Perivascular;M4 JGE 03 artery B51-967 Perivascular;M4 JGE 03 artery B51-967;1.99158184245757;6.0176010018435;0.251678450134511;0.251607286925249;0.251393858504041;0.251038348897049;0.250541066148402;0.249902444295344;0.249123046082581;0.2482035663659;0.247144836142193;0.245947827131036;0.244613…
Whisking;451.033333333333;465.8;14.7666666666667;M4 JGE 03 #24;1.79509749517041;1.8640944131661;Artery;Perivascular;M4 JGE 03 artery B51-967 Perivascular;M4 JGE 03 artery B51-967;1.99158184245757;6.0176010018435;0.0872640578631562;0.0872751957579625;0.087308589838334;0.0873641812714971;0.0874418719296875;0.0875415242815874;0.087662961242629;0.0878059659864449;0.0879702817203818;0.0881556114286048…
Whisking;503.466666666667;508.733333333333;5.26666666666671;M4 JGE 03 #26;1.81630165821738;1.50914429821914;Artery;Perivascular;M4 JGE 03 artery B51-967 Perivascular;M4 JGE 03 artery B51-967;1.99158184245757;6.0176010018435;0.0272163771495761;0.027216174961255;0.027215568403762;0.0272145574999461;0.0272131422878881;0.0272113228208987;0.0272090991675171;0.0272064714115084;0.0272034396518596;0.0272…
Whisking;527.166666666667;543.7;16.5333333333334;M4 JGE 03 #28;1.09274583426775;0.857046785594882;Artery;Perivascular;M4 JGE 03 artery B51-967 Perivascular;M4 JGE 03 artery B51-967;1.99158184245757;6.0176010018435;0.247422987861422;0.247393346387049;0.24730445538608;0.247156414974226;0.246949391495932;0.246683616754317;0.246359386938214;0.245977061251402;0.24553706025058;0.245039863900081;0.24448…
Whisking;552.566666666667;571.133333333333;18.5666666666666;M4 JGE 03 #30;1.42521747804504;1.36111864091028;Artery;Perivascular;M4 JGE 03 artery B51-967 Perivascular;M4 JGE 03 artery B51-967;1.99158184245757;6.0176010018435;0.094757836108403;0.094762249747826;0.094775482796568;0.0947975116809682;0.0948282972228234;0.0948677848059921;0.0949159046091527;0.0949725719042171;0.0950376874197457;0.09511…
REM;10;40;30;M3 WOJ 18 #1;0.229790716077989;0.0988804793948037;Artery;Perivascular;M3 WOJ 18 artery I89-3692 Perivascular;M3 WOJ 18 artery I89-3692;1.99158196144953;4.57337676140106;0.0150694557558629;0.0149932573607046;0.0147661791384759;0.0143927442838605;0.013880399719286;0.0132393805158456;0.0124825240805201;0.0116250379922027;0.010684226316887;0.00967918006511293;0.00863043815321217;0.007559…
IS;550;600;50;M3 WOJ 18 #4;0.18330263027467;0.10511398952897;Artery;Perivascular;M3 WOJ 18 artery I89-3692 Perivascular;M3 WOJ 18 artery I89-3692;1.99158196144953;4.57337676140106;0.0155511516969396;0.015656221831792;0.0159653155796168;0.0164604530637476;0.0171128775153068;0.0178847876490094;0.0187316045469154;0.0196046278767548;0.0204539126126105;0.0212311852477126;0.0218926184495873;0.022401294…
NREM;75;189;114;M2 TCJ 15 #2;0.0755957585089646;0.0372069247325588;Artery;Perivascular;M2 TCJ 15 artery D81-5382 Perivascular;M2 TCJ 15 artery D81-5382;1.99158213993748;2.88844848088488;0.00309469968299527;0.00313342057933496;0.00323661705029002;0.00336892863179428;0.00348220718880261;0.00352853049456814;0.0034732532068857;0.00330517165856778;0.0030422286205284;0.00273282509414003;0.0024540161137…
NREM;391;420;29;M2 TCJ 15 #3;-0.119649841405833;0.0523469676262534;Artery;Perivascular;M2 TCJ 15 artery D81-5382 Perivascular;M2 TCJ 15 artery D81-5382;1.99158213993748;2.88844848088488;0.00292026487758099;0.00293341660155541;0.00297295034893295;0.00303910057929923;0.00313225383735077;0.0032529424272677;0.00340183557347939;0.00357972809364144;0.00378752662937023;0.00402623350800019;0.004296928344…
IS;420;455;35;M2 TCJ 15 #4;-0.117273291084353;0.0735782273017843;Artery;Perivascular;M2 TCJ 15 artery D81-5382 Perivascular;M2 TCJ 15 artery D81-5382;1.99158213993748;2.88844848088488;0.0112762842979461;0.0113138937768577;0.0114262421224646;0.0116119087034736;0.0118685905515139;0.012193196977353;0.0125819770848585;0.0130306753969345;0.0135347096709988;0.0140893640140325;0.0146899896416919;0.01533…
NREM;518;563;45;M2 TCJ 15 #5;-0.122993481656479;0.0544568051606227;Artery;Perivascular;M2 TCJ 15 artery D81-5382 Perivascular;M2 TCJ 15 artery D81-5382;1.99158213993748;2.88844848088488;0.00603895979662401;0.0061325683654543;0.00641297325705284;0.0068788915935911;0.00752811900355967;0.00835743666842191;0.00936249353911467;0.0105376750141413;0.0118759711627269;0.0133688584257947;0.0150062085637093…
Whisking;10;13.7666666666667;3.76666666666667;M2 LRH 18 #1;-0.0231775368257001;0.265762648593809;Artery;Perivascular;M2 LRH 18 artery D93-9560 Perivascular;M2 LRH 18 artery D93-9560;1.99158184245757;8.70546278266696;0.00608803048158689;0.00608803048160321;0.0060880304816195;0.00608803048163575;0.00608803048165198;0.00608803048166816;0.00608803048168429;0.00608803048170041;0.00608803048171647;0.00…
Locomotion;13.7666666666667;30.4666666666667;16.7;M2 LRH 18 #2;1.44016851167997;3.62616618316122;Artery;Perivascular;M2 LRH 18 artery D93-9560 Perivascular;M2 LRH 18 artery D93-9560;1.99158184245757;8.70546278266696;0.0045158979085901;0.00451428783565319;0.00450947004524263;0.00450148168205562;0.00449038418701026;0.00447626260273219;0.00445922461288463;0.00443939932685852;0.0044169358244433;0.004…
Locomotion;122;127.166666666667;5.16666666666667;M2 LRH 18 #6;2.56262374222315;4.85104964947066;Artery;Perivascular;M2 LRH 18 artery D93-9560 Perivascular;M2 LRH 18 artery D93-9560;1.99158184245757;8.70546278266696;0.235552157105883;0.235547252247738;0.235532538565008;0.235508018736301;0.23547369722496;0.23542958027756;0.235375675921805;0.235311993963829;0.235238545984885;0.235155345337455;0.2350…
Locomotion;204.1;220.233333333333;16.1333333333333;M2 LRH 18 #8;2.28833797941609;4.48310933871135;Artery;Perivascular;M2 LRH 18 artery D93-9560 Perivascular;M2 LRH 18 artery D93-9560;1.99158184245757;8.70546278266696;0.112335808291293;0.112289470475369;0.112150560746918;0.111919389935665;0.111596474992113;0.111182537342992;0.110678500596867;0.110085487607893;0.10940481690791;0.108637998519321;0.1…
Locomotion;244.5;256.433333333333;11.9333333333333;M2 LRH 18 #10;1.4038585959234;3.1329230779218;Artery;Perivascular;M2 LRH 18 artery D93-9560 Perivascular;M2 LRH 18 artery D93-9560;1.99158184245757;8.70546278266696;0.219561726438882;0.219572965392772;0.219606620745064;0.219662508178423;0.21974032118738;0.219839632110843;0.219959893572339;0.22010044032278;0.220260491479047;0.220439153150268;0.220…
Locomotion;296.233333333333;314.866666666667;18.6333333333333;M2 LRH 18 #12;1.61813782685621;3.65978824302411;Artery;Perivascular;M2 LRH 18 artery D93-9560 Perivascular;M2 LRH 18 artery D93-9560;1.99158184245757;8.70546278266696;0.449854633976648;0.449788198013807;0.449588964857183;0.449257158456667;0.448793151218585;0.448197462740699;0.447470758041771;0.446613845286468;0.445627673006818;0.444513…
Locomotion;366.866666666667;399.7;32.8333333333333;M2 LRH 18 #14;2.29486126349876;2.92788737148474;Artery;Perivascular;M2 LRH 18 artery D93-9560 Perivascular;M2 LRH 18 artery D93-9560;1.99158184245757;8.70546278266696;0.172955718475645;0.172506804335502;0.171165805377151;0.168949846396676;0.165887119199397;0.162016366847685;0.157386178444102;0.15205411076946;0.146085657035026;0.13955308643089;0.1…
Whisking;410.366666666667;413.6;3.23333333333335;M2 LRH 18 #16;0.206700134437598;-0.0651109338908888;Artery;Perivascular;M2 LRH 18 artery D93-9560 Perivascular;M2 LRH 18 artery D93-9560;1.99158184245757;8.70546278266696;0.449682219739731;0.449681184905835;0.449678080389429;0.449672906153611;0.44966566213687;0.449656348253107;0.449644964391625;0.449631510417156;0.449615986169852;0.449598391465315;…
Locomotion;413.6;421.766666666667;8.16666666666663;M2 LRH 18 #17;3.09914781207282;3.56585561838423;Artery;Perivascular;M2 LRH 18 artery D93-9560 Perivascular;M2 LRH 18 artery D93-9560;1.99158184245757;8.70546278266696;1.68322635450823;1.6831982043863;1.68311374004384;1.68297291959536;1.68277567328932;1.68252190359448;1.68221148532078;1.68184426577452;1.68142006494786;1.68093867574236;1.6803998642…
Whisking;421.766666666667;433.866666666667;12.1;M2 LRH 18 #18;0.504512363390908;0.224253950326135;Artery;Perivascular;M2 LRH 18 artery D93-9560 Perivascular;M2 LRH 18 artery D93-9560;1.99158184245757;8.70546278266696;0.0349021427228832;0.0348992592664891;0.0348906200772821;0.0348762586485073;0.0348562306449458;0.0348306136676199;0.0347995069256671;0.0347630308166691;0.0347213264170737;0.034674554…
Whisking;442.333333333333;447.433333333333;5.10000000000002;M2 LRH 18 #20;0.610399920969141;0.266139998246306;Artery;Perivascular;M2 LRH 18 artery D93-9560 Perivascular;M2 LRH 18 artery D93-9560;1.99158184245757;8.70546278266696;0.0369986686035185;0.0369984000091476;0.0369975942341388;0.0369962513034003;0.0369943712584464;0.0369919541573991;0.0369890000749902;0.036985509102564;0.0369814813480795;…
Locomotion;447.433333333333;458.4;10.9666666666666;M2 LRH 18 #21;2.92537806391633;3.61848319237658;Artery;Perivascular;M2 LRH 18 artery D93-9560 Perivascular;M2 LRH 18 artery D93-9560;1.99158184245757;8.70546278266696;0.288277350919576;0.288287827641517;0.2883192355924;0.288371508153794;0.288444534367457;0.288538159044063;0.288652182915461;0.288786362830502;0.288940411994473;0.289114000252187;0.2…
Locomotion;467.966666666667;476.933333333333;8.9666666666667;M2 LRH 18 #23;2.1044184308893;2.92347267963593;Artery;Perivascular;M2 LRH 18 artery D93-9560 Perivascular;M2 LRH 18 artery D93-9560;1.99158184245757;8.70546278266696;2.04428687302209;2.04419723095904;2.04392832464542;2.04348021373686;2.04285299764616;2.04204681552343;2.04106184622816;2.03989830829339;2.03855645988176;2.03703659873341;2.…
Whisking;476.933333333333;480.366666666667;3.43333333333334;M2 LRH 18 #24;0.148318194555397;0.0417235406172196;Artery;Perivascular;M2 LRH 18 artery D93-9560 Perivascular;M2 LRH 18 artery D93-9560;1.99158184245757;8.70546278266696;0.0249578616740542;0.024958615997227;0.0249608789313398;0.0249646503705814;0.0249699301386071;0.0249767179885511;0.0249850136030428;0.024994816594228;0.0250061265037949;…
Whisking;525.366666666667;528.433333333333;3.06666666666661;M2 LRH 18 #26;0.460512371393702;-0.0511127947169655;Artery;Perivascular;M2 LRH 18 artery D93-9560 Perivascular;M2 LRH 18 artery D93-9560;1.99158184245757;8.70546278266696;0.0394303211248507;0.0394332039695426;0.0394418523755887;0.039456265959542;0.0394764440823499;0.0395023858493925;0.0395340901105371;0.0395715554602071;0.039614780237466…
IS;35;70;35;M3 TEQ 04 #1;0.175914381345605;0.177088532209467;Artery;Perivascular;M3 TEQ 04 artery Q46-3516 Perivascular;M3 TEQ 04 artery Q46-3516;1.99158196144953;5.29548888162228;0.151590853915708;0.151944408682743;0.153001755300764;0.154752950196692;0.157181452979287;0.160264177038046;0.163971564790963;0.168267691767197;0.173110404595111;0.178451498629054;0.184236941354098;0.190407147828221;0.1…
REM;75;100;25;M3 TEQ 04 #2;0.142554687550066;0.194564277461565;Artery;Perivascular;M3 TEQ 04 artery Q46-3516 Perivascular;M3 TEQ 04 artery Q46-3516;1.99158196144953;5.29548888162228;0.0299417738614085;0.0303129285382006;0.0314220275515342;0.0332560379943513;0.0357934444549458;0.0390045545290498;0.0428519193335402;0.0472908619867963;0.0522701052469026;0.0577324878949765;0.0636157580468775;0.069853…
NREM;137;167;30;M3 TEQ 04 #5;0.236881038429112;0.180426679056509;Artery;Perivascular;M3 TEQ 04 artery Q46-3516 Perivascular;M3 TEQ 04 artery Q46-3516;1.99158196144953;5.29548888162228;0.0902010501708826;0.0906659815090663;0.092057099873902;0.094363402007909;0.0975666282154829;0.101641381299769;0.106555293705644;0.112269243404251;0.118737619074573;0.125908635064841;0.1337246964381;0.14212281411315…
NREM;205;285;80;M3 TEQ 04 #6;0.185377042351821;0.184509591811411;Artery;Perivascular;M3 TEQ 04 artery Q46-3516 Perivascular;M3 TEQ 04 artery Q46-3516;1.99158196144953;5.29548888162228;0.0281746505327391;0.0301346391742263;0.035941565825656;0.0453779932332445;0.0580874241442715;0.0735840805897506;0.0912681099286293;0.110447015691118;0.130363535957446;0.150229330400454;0.169262861032594;0.186728957…
IS;308;324;16;M3 TEQ 04 #7;0.0723845299530872;0.189341535039653;Artery;Perivascular;M3 TEQ 04 artery Q46-3516 Perivascular;M3 TEQ 04 artery Q46-3516;1.99158196144953;5.29548888162228;0.0861428819270768;0.0862155045054903;0.0864334191896646;0.0867967666855027;0.087305781028115;0.0879607888682245;0.0887622084701433;0.0897105484183699;0.090806406029079;0.0920504654620237;0.0934434955277106;0.0949863…
NREM;325;350;25;M3 TEQ 04 #8;0.166635353206924;0.185326843965611;Artery;Perivascular;M3 TEQ 04 artery Q46-3516 Perivascular;M3 TEQ 04 artery Q46-3516;1.99158196144953;5.29548888162228;0.368505739937588;0.368618704817016;0.368955495196955;0.369509826885297;0.370271321065133;0.371225645086973;0.372354706677244;0.373636898719764;0.375047391035258;0.376558464910706;0.378139885526355;0.379759306902908…
IS;350;378;28;M3 TEQ 04 #9;0.044261071451739;0.185643757481883;Artery;Perivascular;M3 TEQ 04 artery Q46-3516 Perivascular;M3 TEQ 04 artery Q46-3516;1.99158196144953;5.29548888162228;0.0859912124264848;0.0860740803344116;0.0863224824810661;0.0867358136272495;0.0873130633351624;0.088052813381521;0.0889532340840446;0.090012079499683;0.0912266814551198;0.0925939423818309;0.0941103269503772;0.09577185…
NREM;410;440;30;M3 TEQ 04 #10;0.163705534258943;0.197905074533077;Artery;Perivascular;M3 TEQ 04 artery Q46-3516 Perivascular;M3 TEQ 04 artery Q46-3516;1.99158196144953;5.29548888162228;0.264167738230468;0.264146432679046;0.264082206154124;0.263974133312772;0.263820686065578;0.26361975456719;0.263368676144152;0.263064271715864;0.262702889157837;0.262280452963818;0.261792519486504;0.261234336976661…
IS;440;466;26;M3 TEQ 04 #11;0.11060911730495;0.205265126717998;Artery;Perivascular;M3 TEQ 04 artery Q46-3516 Perivascular;M3 TEQ 04 artery Q46-3516;1.99158196144953;5.29548888162228;0.226960402845436;0.226959842408661;0.226957717817861;0.226952704875771;0.226942615310108;0.226924424585004;0.226894310294962;0.226847700609776;0.226779332101852;0.226683316161002;0.226553213088247;0.226382112861044;0…
REM;470;495;25;M3 TEQ 04 #12;0.146975089192522;0.191817850520285;Artery;Perivascular;M3 TEQ 04 artery Q46-3516 Perivascular;M3 TEQ 04 artery Q46-3516;1.99158196144953;5.29548888162228;0.00981252595825119;0.0101760779319401;0.0112634504914127;0.0130648312867621;0.015563991644529;0.018738472553767;0.0225598413224392;0.026994015256257;0.0320016477769877;0.0375385715396215;0.0435562923416567;0.050002…
NREM;160;230;70;M2 VDX 29 #2;0.100058567256282;0.134678416105979;Artery;Perivascular;M2 VDX 29 artery V24-9291 Perivascular;M2 VDX 29 artery V24-9291;1.98398131502269;4.09847419585018;0.11331558977983;0.113501462895018;0.11405120925679;0.114941555033893;0.11613483380293;0.11758058103893;0.119217600385567;0.12097636723473;0.122781634307243;0.124555120008393;0.126218187778511;0.127694455926003;0.12…
IS;230;242;12;M2 VDX 29 #3;0.0941977995556028;0.150628880572789;Artery;Perivascular;M2 VDX 29 artery V24-9291 Perivascular;M2 VDX 29 artery V24-9291;1.98398131502269;4.09847419585018;0.163296103844702;0.163319123443539;0.163388103806896;0.163502809836701;0.163662850364854;0.163867679144593;0.164116596235047;0.164408749775658;0.164743138146175;0.165118612507012;0.165533879713817;0.165987505599206;…
NREM;440;487;47;M2 VDX 29 #5;0.0949570085684572;0.109859742119332;Artery;Perivascular;M2 VDX 29 artery V24-9291 Perivascular;M2 VDX 29 artery V24-9291;1.98398131502269;4.09847419585018;0.00851596787494765;0.00843800468706558;0.00820986302412227;0.00784839042411915;0.0073803742947152;0.00684070248666797;0.00626997686731261;0.00571175103773623;0.00520958872377408;0.00480414987825221;0.0045305065975…
Locomotion;26.0333333333333;42;15.9666666666667;M2 LRH 28 #2;1.78039630478573;5.11822307796355;Artery;Perivascular;M2 LRH 28 artery H50-5107 Perivascular;M2 LRH 28 artery H50-5107;1.99158208044149;4.09196868125358;0.331036833330703;0.330952566673188;0.330699820672705;0.330278757570674;0.329689648832907;0.328932876734734;0.328008936560184;0.326918439395294;0.325662115490102;0.324240818158421;0.322…
Locomotion;74.7333333333333;84.2333333333333;9.5;M2 LRH 28 #5;1.42708588642278;4.52125669075212;Artery;Perivascular;M2 LRH 28 artery H50-5107 Perivascular;M2 LRH 28 artery H50-5107;1.99158208044149;4.09196868125358;0.162486916324057;0.162464022764559;0.162395356360694;0.162280959932703;0.162120904826752;0.161915290883514;0.16166424639408;0.161367928043071;0.161026520838819;0.160640238030429;0.160…
Locomotion;104.666666666667;128.466666666667;23.8;M2 LRH 28 #7;1.88119751813294;4.04820908356738;Artery;Perivascular;M2 LRH 28 artery H50-5107 Perivascular;M2 LRH 28 artery H50-5107;1.99158208044149;4.09196868125358;0.0139329893910708;0.0139262555803073;0.0139064726939264;0.0138748892265384;0.0138335622958808;0.0137853224474106;0.0137337251047948;0.0136829893788395;0.0136379251346372;0.0136038493…
Whisking;136.966666666667;140;3.03333333333333;M2 LRH 28 #9;1.8420732194442;5.96826225119571;Artery;Perivascular;M2 LRH 28 artery H50-5107 Perivascular;M2 LRH 28 artery H50-5107;1.99158208044149;4.09196868125358;0.250564824175559;0.250565028797677;0.250565642607442;0.25056666543914;0.250568097016609;0.250569936953296;0.250572184752328;0.250574839806602;0.250577901398897;0.250581368702011;0.250585…
Locomotion;161.9;172;10.1;M2 LRH 28 #11;1.40469414754858;3.55655748703119;Artery;Perivascular;M2 LRH 28 artery H50-5107 Perivascular;M2 LRH 28 artery H50-5107;1.99158208044149;4.09196868125358;0.0377597132793014;0.0377787817987919;0.0378359949936622;0.0379313757276572;0.038064961953602;0.0382368064836872;0.0384469766686913;0.038695553986957;0.0389826335441753;0.0393083234852534;0.0396727443197801…
Locomotion;183.4;196.366666666667;12.9666666666667;M2 LRH 28 #13;1.92483505351212;5.13358595981318;Artery;Perivascular;M2 LRH 28 artery H50-5107 Perivascular;M2 LRH 28 artery H50-5107;1.99158208044149;4.09196868125358;0.123075715157892;0.123035309461154;0.122914134257636;0.122712315226929;0.122430061893079;0.12206766771049;0.12162551018184;0.121104051005675;0.120503836250683;0.119825496553045;0.1…
Locomotion;208.266666666667;222.166666666667;13.9;M2 LRH 28 #15;0.927743768387236;2.80904296160375;Artery;Perivascular;M2 LRH 28 artery H50-5107 Perivascular;M2 LRH 28 artery H50-5107;1.99158208044149;4.09196868125358;0.0139964243232966;0.0140277179878234;0.0141215681765319;0.0142778824705323;0.014496506823533;0.0147772255402859;0.0151197612477202;0.0155237748600698;0.0159888655396555;0.016514570…
Whisking;232.633333333333;236.833333333333;4.20000000000002;M2 LRH 28 #17;1.92818775683894;5.07821889031461;Artery;Perivascular;M2 LRH 28 artery H50-5107 Perivascular;M2 LRH 28 artery H50-5107;1.99158208044149;4.09196868125358;0.0100505610223105;0.0100760471542125;0.0101524980915094;0.0102798914617748;0.0104581899864248;0.0106873414939059;0.0109672789381489;0.0112979204222832;0.0116791692275988;0…
Whisking;255.633333333333;260.7;5.06666666666666;M2 LRH 28 #19;1.79282044859024;4.50392248990308;Artery;Perivascular;M2 LRH 28 artery H50-5107 Perivascular;M2 LRH 28 artery H50-5107;1.99158208044149;4.09196868125358;0.0982844190143208;0.0982784791404855;0.098260661261291;0.0982309706046019;0.0981894158813484;0.0981360092822635;0.0980707664733138;0.0979937065898319;0.0979048522293453;0.09780422944…
Locomotion;272.733333333333;288.333333333333;15.6;M2 LRH 28 #21;2.73307402104406;4.53757501315599;Artery;Perivascular;M2 LRH 28 artery H50-5107 Perivascular;M2 LRH 28 artery H50-5107;1.99158208044149;4.09196868125358;0.000930285482185707;0.000936442167143129;0.000954999649374963;0.000986220136835757;0.00103054039428319;0.00108857136574819;0.0011610976364883;0.00124907672504678;0.00135363819354226…
Whisking;288.333333333333;294.333333333333;6;M2 LRH 28 #22;0.278747765056758;0.323006442479643;Artery;Perivascular;M2 LRH 28 artery H50-5107 Perivascular;M2 LRH 28 artery H50-5107;1.99158208044149;4.09196868125358;1.60148765192247;1.60151174852612;1.60158401987424;1.60170441061453;1.60187282852765;1.60208914457904;1.6023531929913;1.60266477133727;1.60302364065362;1.60342952557494;1.60388211448822…
Locomotion;294.333333333333;308.566666666667;14.2333333333333;M2 LRH 28 #23;1.9193137445344;2.66252317552898;Artery;Perivascular;M2 LRH 28 artery H50-5107 Perivascular;M2 LRH 28 artery H50-5107;1.99158208044149;4.09196868125358;0.0253002356471446;0.0254734903812386;0.0259929397972188;0.0268576400735384;0.0280660199637485;0.0296158834793751;0.0315044136432965;0.0337281773109224;0.0362831310556586;…
Locomotion;314.933333333333;357.233333333333;42.3;M2 LRH 28 #24;2.11705083872061;3.18307807439486;Artery;Perivascular;M2 LRH 28 artery H50-5107 Perivascular;M2 LRH 28 artery H50-5107;1.99158208044149;4.09196868125358;0.108835798759568;0.108773995515196;0.10858471481568;0.108256620670386;0.107771729313727;0.107106726957673;0.10623472353029;0.105127355963016;0.103757136387324;0.102099926944802;0.10…
Whisking;567.9;571.766666666667;3.86666666666667;M2 LRH 28 #27;2.27616276934428;4.74533541275231;Artery;Perivascular;M2 LRH 28 artery H50-5107 Perivascular;M2 LRH 28 artery H50-5107;1.99158208044149;4.09196868125358;0.508235294906156;0.508231021214582;0.508218200216917;0.508196832152536;0.508166917420466;0.508128456579498;0.508081450348331;0.508025899605778;0.507961805390982;0.507889168903716;0.5…
Whisking;577.3;584.433333333333;7.13333333333333;M2 LRH 28 #28;2.01804559672326;3.59561029532045;Artery;Perivascular;M2 LRH 28 artery H50-5107 Perivascular;M2 LRH 28 artery H50-5107;1.99158208044149;4.09196868125358;0.634086166944217;0.634070552880592;0.634023709204021;0.63394563147113;0.633836312287912;0.633695741327156;0.633523905352805;0.633320788251266;0.63308637106958;0.632820632060493;0.632…
Whisking;589.833333333333;594.533333333333;4.69999999999993;M2 LRH 28 #29;0.716221405673454;0.202132241259806;Artery;Perivascular;M2 LRH 28 artery H50-5107 Perivascular;M2 LRH 28 artery H50-5107;1.99158208044149;4.09196868125358;0.136725428056378;0.136725705850263;0.136726539160143;0.136727927772883;0.136729871333228;0.136732369343755;0.136735421164812;0.136739026014433;0.136743182968234;0.136747…
Whisking;27.4333333333333;31.8666666666667;4.43333333333333;M3 YZB 05 #2;1.07440662783189;0.557601780951054;Artery;Perivascular;M3 YZB 05 artery F11-2966 Perivascular;M3 YZB 05 artery F11-2966;1.99158172346563;5.53619292169602;0.116936086021652;0.116937020390621;0.116939823102504;0.116944492974229;0.116951028034413;0.116959425523966;0.116969681896933;0.11698179282158;0.11699575318172;0.1170115570…
Locomotion;31.8666666666667;41.8333333333333;9.96666666666667;M3 YZB 05 #3;1.85719665298617;2.56297866582305;Artery;Perivascular;M3 YZB 05 artery F11-2966 Perivascular;M3 YZB 05 artery F11-2966;1.99158172346563;5.53619292169602;0.1047035520979;0.104686475041401;0.104635254649883;0.104549923261501;0.104430534781548;0.10427716469486;0.104089910082894;0.103868889645175;0.103614243724756;0.1033261343…
Whisking;41.8333333333333;62.3666666666667;20.5333333333333;M3 YZB 05 #4;0.58771738140985;0.121698273622377;Artery;Perivascular;M3 YZB 05 artery F11-2966 Perivascular;M3 YZB 05 artery F11-2966;1.99158172346563;5.53619292169602;0.191178697559278;0.191182599869529;0.191194189534899;0.191213115322549;0.1912387937094;0.191270411671305;0.191306930571451;0.191347091131885;0.191389419468044;0.1914322341…
Whisking;98.4666666666667;101.666666666667;3.2;M3 YZB 05 #7;0.416882377797322;-0.0590375422722608;Artery;Perivascular;M3 YZB 05 artery F11-2966 Perivascular;M3 YZB 05 artery F11-2966;1.99158172346563;5.53619292169602;0.265877692627309;0.265877641630821;0.265877488586584;0.265877233334579;0.265876875608148;0.265876415034056;0.265875851132588;0.265875183317655;0.26587441089694;0.265873533072063;0.2…
Locomotion;275;290.933333333333;15.9333333333333;M3 YZB 05 #10;1.78349429417066;2.49351096005561;Artery;Perivascular;M3 YZB 05 artery F11-2966 Perivascular;M3 YZB 05 artery F11-2966;1.99158172346563;5.53619292169602;0.014905357839307;0.0149038916749229;0.0148995092210631;0.0148922589597099;0.014882222902457;0.0148695183869283;0.0148543005598691;0.0148367655153557;0.0148171540480204;0.014795755973…
Whisking;290.933333333333;303.766666666667;12.8333333333333;M3 YZB 05 #11;0.454312587127588;0.24467036330305;Artery;Perivascular;M3 YZB 05 artery F11-2966 Perivascular;M3 YZB 05 artery F11-2966;1.99158172346563;5.53619292169602;0.0806850540111333;0.0807015577644373;0.0807510514489687;0.0808334823704961;0.0809487628072024;0.0810967701621207;0.0812773471757135;0.0814903021977688;0.0817354095175598;…
Locomotion;303.766666666667;315.933333333333;12.1666666666667;M3 YZB 05 #12;1.93347230971101;2.61536252147543;Artery;Perivascular;M3 YZB 05 artery F11-2966 Perivascular;M3 YZB 05 artery F11-2966;1.99158172346563;5.53619292169602;0.0142631402659455;0.0142771421627226;0.0143191345241235;0.014389077384734;0.0144869042059539;0.0146125219813931;0.0147658113839535;0.0149466269541228;0.015154797328879;0…
Locomotion;412.233333333333;431.833333333333;19.6;M3 YZB 05 #14;1.89286169150767;2.36773333875414;Artery;Perivascular;M3 YZB 05 artery F11-2966 Perivascular;M3 YZB 05 artery F11-2966;1.99158172346563;5.53619292169602;4.56335888193461e-05;4.42382399484245e-05;4.01906460208551e-05;3.39056179702472e-05;2.60726799373004e-05;1.76533154284312e-05;9.87708699031263e-06;4.23660558452399e-06;2.481320633581…
Locomotion;467.8;477.6;9.80000000000001;M3 YZB 05 #16;2.03084590782263;2.33928823181036;Artery;Perivascular;M3 YZB 05 artery F11-2966 Perivascular;M3 YZB 05 artery F11-2966;1.99158172346563;5.53619292169602;0.396127303480328;0.396071057735856;0.395902361592936;0.39562133828748;0.395228193072841;0.394723213010224;0.394106766675595;0.393379303783431;0.392541354727716;0.39159353004073;0.390536519770…
Locomotion;493.4;505.566666666667;12.1666666666667;M3 YZB 05 #18;1.95179182073961;2.29499393060808;Artery;Perivascular;M3 YZB 05 artery F11-2966 Perivascular;M3 YZB 05 artery F11-2966;1.99158172346563;5.53619292169602;0.17766168689976;0.177697183413753;0.177803586476759;0.177980636879281;0.178227903353347;0.178544783692026;0.178930506312208;0.179384132256134;0.179904557625873;0.180490516443712;0.…
Locomotion;544.033333333333;564.133333333333;20.1;M3 YZB 05 #20;1.90797897419884;2.5256537207565;Artery;Perivascular;M3 YZB 05 artery F11-2966 Perivascular;M3 YZB 05 artery F11-2966;1.99158172346563;5.53619292169602;0.265404946312338;0.265437459309408;0.265534967217176;0.265697375786818;0.265924524601608;0.266216182099319;0.266572038654647;0.266991697773145;0.267474665463442;0.268020337870201;0.2…
NREM;358;440;82;M2 PRT 32 #4;0.256039634863249;0.0613621120850114;Artery;Perivascular;M2 PRT 32 artery E42-4819 Perivascular;M2 PRT 32 artery E42-4819;1.99158184245757;4.8140808014748;0.0887877128836987;0.0890105600272257;0.089706036747291;0.0909503328845331;0.0928555998289437;0.0955495954578237;0.0991507901572903;0.103742113270131;0.109346831394199;0.115909948792136;0.123287978376344;0.131248980…
IS;441;487;46;M2 PRT 32 #5;0.180396724311314;0.0412279851309421;Artery;Perivascular;M2 PRT 32 artery E42-4819 Perivascular;M2 PRT 32 artery E42-4819;1.99158184245757;4.8140808014748;0.014286823068827;0.0144609340625064;0.0149799565940088;0.0158341741736518;0.0170080846654361;0.0184813562723755;0.0202300109476762;0.0222277005436431;0.0244469291396621;0.0268600792134223;0.0294401194158529;0.0321609…
NREM;567;590;23;M2 PRT 32 #6;0.271786871765748;0.0353518987406831;Artery;Perivascular;M2 PRT 32 artery E42-4819 Perivascular;M2 PRT 32 artery E42-4819;1.99158184245757;4.8140808014748;0.479541768844781;0.479582113668426;0.479702142665534;0.479898849770676;0.480167259250678;0.480500476855877;0.480889760612511;0.481324610450201;0.48179287564698;0.482280878876482;0.48277355546036;0.483254606265979;0…
NREM;62;123;61;M4 JGE 12 #2;0.096948848568233;0.109014042491208;Artery;Perivascular;M4 JGE 12 artery Z64-8002 Perivascular;M4 JGE 12 artery Z64-8002;1.9915817829616;2.88844848088488;0.0161099834533711;0.0162369492726769;0.0166101923314623;0.0172072608830707;0.0179923974968702;0.0189188871944477;0.0199320697409018;0.0209727744055256;0.021980909896996;0.0228989421919536;0.0236750176073423;0.0242655…
IS;123;137;14;M4 JGE 12 #3;0.0594476650702027;0.102048089014218;Artery;Perivascular;M4 JGE 12 artery Z64-8002 Perivascular;M4 JGE 12 artery Z64-8002;1.9915817829616;2.88844848088488;0.000819728390270991;0.000820680060544943;0.000823533405090029;0.000828283424602269;0.000834921785319453;0.000843436816756959;0.000853813508774989;0.000866033508211764;0.000880075115380424;0.00089591328078785;0.000913…
REM;150;300;150;M4 JGE 12 #4;0.17671406413211;0.110147391612115;Artery;Perivascular;M4 JGE 12 artery Z64-8002 Perivascular;M4 JGE 12 artery Z64-8002;1.9915817829616;2.88844848088488;0.0242840892717764;0.0235529893102134;0.02150702850977;0.0185400580217676;0.015168718867197;0.011884946595122;0.0090416435100633;0.00680668131054685;0.00518524010302597;0.00408185626208545;0.00336541914260751;0.002912…
IS;40;75;35;M4 ROF 13 #1;0.142330923585088;-0.00178035878124914;Artery;Perivascular;M4 ROF 13 artery S65-1781 Perivascular;M4 ROF 13 artery S65-1781;1.99158213993748;2.64774444081114;0.155257843194676;0.155422586812418;0.155909171959955;0.156694880488812;0.157742572331826;0.159001748669113;0.160409996871766;0.161894775389399;0.163375487093482;0.16476578154593;0.165976020470959;0.166915836543003;0…
REM;77;250;173;M4 ROF 13 #2;0.321079551968545;0.00537445187787063;Artery;Perivascular;M4 ROF 13 artery S65-1781 Perivascular;M4 ROF 13 artery S65-1781;1.99158213993748;2.64774444081114;0.0694185980217216;0.0716595334835279;0.0770265472580866;0.0821109024422927;0.08307142152309;0.0773768908201036;0.0648546571733421;0.0476798798693339;0.0294743923319737;0.0139962042110087;0.00392583712445388;0.0001…
NREM;360;406;46;M4 ROF 13 #5;0.193140698182275;0.00498161907229864;Artery;Perivascular;M4 ROF 13 artery S65-1781 Perivascular;M4 ROF 13 artery S65-1781;1.99158213993748;2.64774444081114;0.0973790791839289;0.0975258418181289;0.0979639854754016;0.0986871023458423;0.0996845953414302;0.100941800340747;0.102440154225667;0.104157406023294;0.106067868237437;0.108142705530197;0.110350258267119;0.11265639…
NREM;15;50;35;M2 PRT 29 #1;0.152098759446353;0.0771752841572813;Artery;Perivascular;M2 PRT 29 artery R18-3688 Perivascular;M2 PRT 29 artery R18-3688;1.99158196144953;2.16633636066366;1.04786565146835e-05;4.04045524741785e-05;0.00012990322592491;0.000278137792293635;0.00048371425622388;0.000744683702729127;0.00105854724438703;0.00142226545346956;0.00183227429458889;0.00228450971829388;0.0027744430…
IS;50;71;21;M2 PRT 29 #2;0.161362813626942;0.0656076450383214;Artery;Perivascular;M2 PRT 29 artery R18-3688 Perivascular;M2 PRT 29 artery R18-3688;1.99158196144953;2.16633636066366;0.154991787831779;0.155051366870058;0.15522968133029;0.155525466034876;0.155936621610906;0.156460228295827;0.157092565108349;0.157829134229541;0.158664690397677;0.159593275080961;0.160608255155446;0.161702365781372;0.1…
IS;238;253;15;M2 PRT 29 #6;0.177070724793701;0.0850083000206075;Artery;Perivascular;M2 PRT 29 artery R18-3688 Perivascular;M2 PRT 29 artery R18-3688;1.99158196144953;2.16633636066366;0.0719237368704692;0.0719406633920884;0.0719914003619018;0.0720758201555841;0.0721937105969754;0.0723447757508041;0.0725286370248424;0.0727448345739205;0.0729928289961965;0.0732720033101272;0.0735816651987626;0.07392…
NREM;263;300;37;M2 PRT 29 #7;0.190695858893693;0.0845183288052624;Artery;Perivascular;M2 PRT 29 artery R18-3688 Perivascular;M2 PRT 29 artery R18-3688;1.99158196144953;2.16633636066366;8.05343515888587e-05;0.000291425314939296;0.000921764194787151;0.00196457806333686;0.00340834199288925;0.00523712262225888;0.00743077644869681;0.0099652001951022;0.0128126299165306;0.0159419848756871;0.019319251643…
IS;300;319;19;M2 PRT 29 #8;0.224584231056576;0.0896172458448188;Artery;Perivascular;M2 PRT 29 artery R18-3688 Perivascular;M2 PRT 29 artery R18-3688;1.99158196144953;2.16633636066366;0.0234938760991942;0.023501194032784;0.0235231303048948;0.0235596324056822;0.0236106130706802;0.023675950656748;0.0237554896644842;0.0238490414032495;0.0239563847938972;0.0240772673033334;0.0242114060040973;0.0243584…
NREM;352;427;75;M2 PRT 29 #9;0.229396557706523;0.0769936442855828;Artery;Perivascular;M2 PRT 29 artery R18-3688 Perivascular;M2 PRT 29 artery R18-3688;1.99158196144953;2.16633636066366;0.0124774528024651;0.0122819630072845;0.0117070886887154;0.0107870251509261;0.00957684324136636;0.00814975848778469;0.00659358794693371;0.00500662578126652;0.00349317196474422;0.0021589185106493;0.00110634189169443…
NREM;534;573;39;M2 PRT 29 #10;0.184030804495561;0.0718094083789832;Artery;Perivascular;M2 PRT 29 artery R18-3688 Perivascular;M2 PRT 29 artery R18-3688;1.99158196144953;2.16633636066366;0.0475025053187406;0.0474788300464307;0.04740796893655;0.0472904080953162;0.0471269313935715;0.0469185824287143;0.0466666140300916;0.0463724278764029;0.0460375072690775;0.0456633464093863;0.0452513796441547;0.0448…
IS;573;600;27;M2 PRT 29 #11;0.242605514296124;0.0902703914990639;Artery;Perivascular;M2 PRT 29 artery R18-3688 Perivascular;M2 PRT 29 artery R18-3688;1.99158196144953;2.16633636066366;0.270858648093432;0.270888329279046;0.270976653713054;0.27112146756388;0.271319192922779;0.2715648456421;0.27185206054803;0.272173124253782;0.272519015845255;0.272879455743967;0.273242963069297;0.273596921821827;0.2…
NREM;31;147;116;M2 PRT 28 #1;0.122974613555083;0.0685118224993144;Artery;Perivascular;M2 PRT 28 artery A55-8817 Perivascular;M2 PRT 28 artery A55-8817;1.99158184245757;2.64774444081114;0.000356362981207615;0.000774631796445679;0.00201649300400411;0.00403957090681297;0.00676308091912805;0.0100577758435994;0.0137403983123555;0.0175774825766789;0.0213008472669375;0.0246336445731783;0.027322507771444…
IS;485;501;16;M2 PRT 28 #4;0.0660646831732233;0.054262785959496;Artery;Perivascular;M2 PRT 28 artery A55-8817 Perivascular;M2 PRT 28 artery A55-8817;1.99158184245757;2.64774444081114;0.073708882715894;0.0737105374717184;0.073715363511415;0.0737229471473569;0.0737326022096048;0.0737433749904908;0.0737540511279839;0.0737631643890375;0.0737690073033747;0.0737696435876919;0.0737629222900972;0.0737464…
Locomotion;10;60.4333333333333;50.4333333333333;M2 LRH 23 #1;2.65440669056132;3.62860780832325;Artery;Perivascular;M2 LRH 23 artery O29-7446 Perivascular;M2 LRH 23 artery O29-7446;1.99158196144953;16.5122971490586;0.200847233443944;0.200559011695845;0.199708572062225;0.198337935522138;0.196514985666576;0.194330361636356;0.191893341665012;0.189326935638647;0.18676244682001;0.184333790477438;0.1821…
Locomotion;68.3666666666667;85.1666666666667;16.8;M2 LRH 23 #2;2.52216605275955;4.4398953902074;Artery;Perivascular;M2 LRH 23 artery O29-7446 Perivascular;M2 LRH 23 artery O29-7446;1.99158196144953;16.5122971490586;0.0681136065782619;0.0681099916402813;0.0680991302431473;0.0680809728112788;0.0680554372933337;0.0680224100182569;0.0679817468820283;0.0679332748535305;0.0678767937848541;0.06781207850…
Locomotion;91.2;131.733333333333;40.5333333333333;M2 LRH 23 #3;2.63903756864093;3.43222280228586;Artery;Perivascular;M2 LRH 23 artery O29-7446 Perivascular;M2 LRH 23 artery O29-7446;1.99158196144953;16.5122971490586;0.0414538530849441;0.0415319623855592;0.0417642251181808;0.0421445552129091;0.0426631676905431;0.0433070946403822;0.0440608655132867;0.0449073127800893;0.0458284571053528;0.0468064220…
Locomotion;153.933333333333;194.533333333333;40.6;M2 LRH 23 #5;2.46561440169308;4.08923608023268;Artery;Perivascular;M2 LRH 23 artery O29-7446 Perivascular;M2 LRH 23 artery O29-7446;1.99158196144953;16.5122971490586;0.0389357141312553;0.038605237851484;0.0376237805780767;0.0360210645183425;0.0338459906308118;0.0311657038643819;0.028064322342638;0.0246413665288559;0.0210099321853107;0.017294656959…
Locomotion;218.566666666667;255.633333333333;37.0666666666667;M2 LRH 23 #8;1.5030192093831;3.94107684318274;Artery;Perivascular;M2 LRH 23 artery O29-7446 Perivascular;M2 LRH 23 artery O29-7446;1.99158196144953;16.5122971490586;0.44212289219085;0.44235274171236;0.443039061653108;0.444172163832406;0.445735894864087;0.447707631044952;0.450058280066344;0.452752298036643;0.455747732193736;0.4589963011…
Locomotion;269.566666666667;287.5;17.9333333333333;M2 LRH 23 #11;1.41814859788567;4.11248300939663;Artery;Perivascular;M2 LRH 23 artery O29-7446 Perivascular;M2 LRH 23 artery O29-7446;1.99158196144953;16.5122971490586;0.103825907200515;0.103959383537785;0.104359458541824;0.105025070557642;0.105954451393081;0.107145128205227;0.108593926214996;0.11029697232177;0.112249699708008;0.1144468535401;0.11…
Locomotion;318.366666666667;351.633333333333;33.2666666666667;M2 LRH 23 #13;2.36505222856752;3.9364413506701;Artery;Perivascular;M2 LRH 23 artery O29-7446 Perivascular;M2 LRH 23 artery O29-7446;1.99158196144953;16.5122971490586;0.00630555275059612;0.00632423943527916;0.00638003828188179;0.00647220853960483;0.00659965641701213;0.00676113896755235;0.00695553522752479;0.00718217100882804;0.007441180…
Locomotion;370.266666666667;389.4;19.1333333333333;M2 LRH 23 #16;2.27070571902867;5.04098023884464;Artery;Perivascular;M2 LRH 23 artery O29-7446 Perivascular;M2 LRH 23 artery O29-7446;1.99158196144953;16.5122971490586;0.540938161080775;0.540811209391679;0.540430325083375;0.539795422351855;0.538906364534655;0.537762973545353;0.536365042919224;0.53471235430965;0.532804697232311;0.53064189181387;0.5…
Locomotion;398.533333333333;418.4;19.8666666666666;M2 LRH 23 #18;1.9130504952884;4.25214475259696;Artery;Perivascular;M2 LRH 23 artery O29-7446 Perivascular;M2 LRH 23 artery O29-7446;1.99158196144953;16.5122971490586;0.042970074695553;0.043108945499811;0.0435249671004918;0.0442163700401558;0.0451802151336332;0.0464124082758981;0.0479077210574261;0.0496598170720208;0.0516612837701595;0.05390366967…
Locomotion;426.8;446.333333333333;19.5333333333333;M2 LRH 23 #20;1.7507743281909;4.61412205340848;Artery;Perivascular;M2 LRH 23 artery O29-7446 Perivascular;M2 LRH 23 artery O29-7446;1.99158196144953;16.5122971490586;0.345854040951074;0.345722031387583;0.345326292294273;0.344667691706047;0.343747673807721;0.342568255126214;0.341132019204128;0.339442109759502;0.337502222338172;0.335316594467111;0.…
Locomotion;452.433333333333;460.766666666667;8.33333333333331;M2 LRH 23 #21;2.34322993230634;4.17664395627205;Artery;Perivascular;M2 LRH 23 artery O29-7446 Perivascular;M2 LRH 23 artery O29-7446;1.99158196144953;16.5122971490586;0.107597456816375;0.107658681208907;0.107842321340251;0.108148278091529;0.108576386325036;0.109126414974844;0.109798067173532;0.110590980414958;0.111504726752944;0.112538…
Whisking;466.866666666667;472.133333333333;5.26666666666665;M2 LRH 23 #22;2.07599004424744;4.47458591051982;Artery;Perivascular;M2 LRH 23 artery O29-7446 Perivascular;M2 LRH 23 artery O29-7446;1.99158196144953;16.5122971490586;3.47904858873685;3.47899324914165;3.47882723475071;3.4785505588037;3.47816324336557;3.47766531932473;3.47705682639059;3.47633781309041;3.47550833676526;3.47456846356554;3.4…
Locomotion;483.6;489.966666666667;6.36666666666662;M2 LRH 23 #25;1.88108381297451;4.63999036118572;Artery;Perivascular;M2 LRH 23 artery O29-7446 Perivascular;M2 LRH 23 artery O29-7446;1.99158196144953;16.5122971490586;1.19975935348029;1.19975758108214;1.19975225433357;1.19974334459951;1.19973080418146;1.19971456635731;1.19969454543712;1.19967063683471;1.19964271715504;1.19961064429728;1.199574257…
Locomotion;495.933333333333;556.566666666667;60.6333333333334;M2 LRH 23 #26;2.9828738182455;3.1117182003725;Artery;Perivascular;M2 LRH 23 artery O29-7446 Perivascular;M2 LRH 23 artery O29-7446;1.99158196144953;16.5122971490586;1.12938924414341;1.12600673207631;1.1159100473208;1.09925141819791;1.07628334981286;1.04735640751974;1.01291538787958;0.973493326448081;0.929702852271131;0.882224572008112;…
Whisking;563.8;567.7;3.90000000000009;M2 LRH 23 #27;0.0478871770731594;-0.04743298969199;Artery;Perivascular;M2 LRH 23 artery O29-7446 Perivascular;M2 LRH 23 artery O29-7446;1.99158196144953;16.5122971490586;5.24779827457732e-07;5.24779821486343e-07;5.24779803576856e-07;5.24779773751738e-07;5.24779732048405e-07;5.24779678519163e-07;5.24779613231143e-07;5.24779536266212e-07;5.24779447720856e-07;5.…
Locomotion;567.7;589.166666666667;21.4666666666666;M2 LRH 23 #28;1.77222110375972;4.13188678853326;Artery;Perivascular;M2 LRH 23 artery O29-7446 Perivascular;M2 LRH 23 artery O29-7446;1.99158196144953;16.5122971490586;0.0146017662145892;0.014878262359617;0.0157064438166272;0.0170823964571675;0.0189996193884924;0.021449058828924;0.0244191553197902;0.0278959040597942;0.0318629280857279;0.0363015639…
Locomotion;10;69.5;59.5;M2 LRH 42 #1;1.88589400560626;2.3305282788222;Artery;Perivascular;M2 LRH 42 artery F11-2966 Perivascular;M2 LRH 42 artery F11-2966;1.9915817829616;5.33560622163459;0.00081410259495366;0.00461977700313802;0.0158098221623784;0.0337194611842132;0.0572931952694196;0.0851587585472401;0.115721675435345;0.147272544879129;0.17809835529659;0.206589149693705;0.231332175291153;0.2511…
Locomotion;75.7333333333333;95.5666666666667;19.8333333333333;M2 LRH 42 #2;1.8854078005211;2.1531644489357;Artery;Perivascular;M2 LRH 42 artery F11-2966 Perivascular;M2 LRH 42 artery F11-2966;1.9915817829616;5.33560622163459;0.45161214762383;0.452086458793026;0.453507192124493;0.455867757295744;0.459157204381523;0.463360274598181;0.468457470998707;0.474425148773066;0.481235624712519;0.48885730530…
Whisking;95.5666666666667;101.733333333333;6.16666666666667;M2 LRH 42 #3;2.61456486561804;2.00387541158188;Artery;Perivascular;M2 LRH 42 artery F11-2966 Perivascular;M2 LRH 42 artery F11-2966;1.9915817829616;5.33560622163459;0.420067553945725;0.420148501983202;0.42039131105873;0.420795876087616;0.421362021992862;0.422089503801345;0.422978006778382;0.424027146600587;0.425236469566886;0.42660545284…
Locomotion;101.733333333333;126.2;24.4666666666667;M2 LRH 42 #4;1.68189787062783;1.72204691705583;Artery;Perivascular;M2 LRH 42 artery F11-2966 Perivascular;M2 LRH 42 artery F11-2966;1.9915817829616;5.33560622163459;0.0806135294385359;0.0805665341932372;0.0804257745883922;0.0801919270988115;0.0798661127982796;0.0794498878342225;0.0789452301939412;0.07835452286333;0.0776805335067664;0.076926390823…
Whisking;126.2;129.333333333333;3.13333333333334;M2 LRH 42 #6;0.557503634739563;0.166292427421729;Artery;Perivascular;M2 LRH 42 artery F11-2966 Perivascular;M2 LRH 42 artery F11-2966;1.9915817829616;5.33560622163459;1.04757564375961;1.04756795077939;1.04754487193437;1.04750640752842;1.0474525580682;1.04738332426341;1.04729870702724;1.04719870747684;1.04708332693401;1.04695256692591;1.046806429185…
Locomotion;136.7;152.3;15.6;M2 LRH 42 #7;2.53665803557075;2.80576802617667;Artery;Perivascular;M2 LRH 42 artery F11-2966 Perivascular;M2 LRH 42 artery F11-2966;1.9915817829616;5.33560622163459;0.00693462360387513;0.00693706424180575;0.00694438071970912;0.00695655670872826;0.00697356492347675;0.0069953670174541;0.00702191343932749;0.00705314325276788;0.00708898392327995;0.00712935107620173;0.00717…
Locomotion;161.766666666667;167.266666666667;5.5;M2 LRH 42 #9;2.45127741871058;3.2978640288928;Artery;Perivascular;M2 LRH 42 artery F11-2966 Perivascular;M2 LRH 42 artery F11-2966;1.9915817829616;5.33560622163459;0.581588753660101;0.581608650031815;0.581668325040111;0.58176773638233;0.581906813582433;0.582085458033569;0.582303543057639;0.582560913981804;0.582857388231894;0.583192755442674;0.58356…
Whisking;173.766666666667;179;5.23333333333332;M2 LRH 42 #10;0.729093833212423;0.0857201969247134;Artery;Perivascular;M2 LRH 42 artery F11-2966 Perivascular;M2 LRH 42 artery F11-2966;1.9915817829616;5.33560622163459;0.247664166126258;0.247679770614354;0.247726583190353;0.24780460119241;0.247913820180905;0.248054233933626;0.24822583443905;0.248428611887682;0.248662554661508;0.248927649321543;0.249…
Locomotion;179;188.766666666667;9.76666666666668;M2 LRH 42 #11;2.65224017391912;2.83775750361171;Artery;Perivascular;M2 LRH 42 artery F11-2966 Perivascular;M2 LRH 42 artery F11-2966;1.9915817829616;5.33560622163459;0.0365524775700134;0.0366154200148898;0.036804200652827;0.03711867944353;0.0375586231504116;0.0381237055862112;0.0388135079563946;0.0396275192998586;0.0405651370263431;0.04162566754981…
Locomotion;204.233333333333;216.9;12.6666666666667;M2 LRH 42 #14;2.64987293757542;3.60864182192278;Artery;Perivascular;M2 LRH 42 artery F11-2966 Perivascular;M2 LRH 42 artery F11-2966;1.9915817829616;5.33560622163459;0.593376540160625;0.593717066139027;0.59473831980622;0.596439328900967;0.598818474763345;0.601873494991193;0.605601487145674;0.609998913492547;0.6150616067621;0.620784776906978;0.627…
Locomotion;226.6;241.8;15.2;M2 LRH 42 #16;2.65268466487541;2.98762181236497;Artery;Perivascular;M2 LRH 42 artery F11-2966 Perivascular;M2 LRH 42 artery F11-2966;1.9915817829616;5.33560622163459;0.617001752886064;0.616857432636268;0.616424734145799;0.615704443403571;0.614697867733945;0.613406831818813;0.611833672144177;0.609981229886963;0.607852842262338;0.605452332356442;0.602783997474116;0.59985…
Locomotion;251.366666666667;260.466666666667;9.09999999999997;M2 LRH 42 #18;3.22885745768872;2.87406639354842;Artery;Perivascular;M2 LRH 42 artery F11-2966 Perivascular;M2 LRH 42 artery F11-2966;1.9915817829616;5.33560622163459;0.30296017243306;0.303156567831632;0.303745560703754;0.304726571338205;0.306098634398061;0.307860400191701;0.310010136448951;0.312545730599055;0.315464692546311;0.31876415…
Whisking;274.966666666667;294.9;19.9333333333333;M2 LRH 42 #21;1.58659508958944;1.5251134512197;Artery;Perivascular;M2 LRH 42 artery F11-2966 Perivascular;M2 LRH 42 artery F11-2966;1.9915817829616;5.33560622163459;0.00780847521230039;0.00786093162313892;0.0080192264182904;0.00828612503873101;0.00866619916829455;0.00916577102615457;0.00979283611147709;0.0105569651280621;0.0114691860142779;0.012541…
Locomotion;305.2;320.8;15.6;M2 LRH 42 #24;2.29512982478638;3.38901808351752;Artery;Perivascular;M2 LRH 42 artery F11-2966 Perivascular;M2 LRH 42 artery F11-2966;1.9915817829616;5.33560622163459;0.342893247438715;0.342711444224036;0.342166444210553;0.341259475582542;0.339992582937521;0.338368623722338;0.336391263244764;0.334064968261772;0.331394999146232;0.328387400634365;0.325048991157128;0.32138…
Whisking;320.8;331.3;10.5;M2 LRH 42 #25;1.40853916842192;1.64777959263317;Artery;Perivascular;M2 LRH 42 artery F11-2966 Perivascular;M2 LRH 42 artery F11-2966;1.9915817829616;5.33560622163459;0.60431201563271;0.604362982327899;0.604515812208933;0.604770294916726;0.605126080667763;0.605582681473338;0.606139472840101;0.606795695945539;0.607550460280272;0.608402746747236;0.609351411206205;0.61039518…
Locomotion;337.2;344;6.80000000000001;M2 LRH 42 #26;2.48280654374867;4.09799773168364;Artery;Perivascular;M2 LRH 42 artery F11-2966 Perivascular;M2 LRH 42 artery F11-2966;1.9915817829616;5.33560622163459;0.861651495607404;0.861726881381663;0.861952987720822;0.862329661725154;0.862856648685749;0.863533592270395;0.864360034783537;0.865335417500161;0.866459081073233;0.867730266014399;0.8691481132474…
Whisking;344;349.433333333333;5.43333333333334;M2 LRH 42 #27;0.29520922209701;0.0714007079227304;Artery;Perivascular;M2 LRH 42 artery F11-2966 Perivascular;M2 LRH 42 artery F11-2966;1.9915817829616;5.33560622163459;0.441278690780633;0.441283011398713;0.441295965804329;0.44131753166456;0.441347671777287;0.441386334100317;0.441433451792113;0.441488943264113;0.441552712244568;0.441624647853899;0.441…
Locomotion;349.433333333333;380.6;31.1666666666667;M2 LRH 42 #28;1.84264936039189;2.81623770398825;Artery;Perivascular;M2 LRH 42 artery F11-2966 Perivascular;M2 LRH 42 artery F11-2966;1.9915817829616;5.33560622163459;0.201635626685506;0.201200310196796;0.199902040858429;0.197763717641383;0.194823036886117;0.191131799040981;0.186754957212173;0.181769426191257;0.176262675324012;0.170331132819073;0.…
Locomotion;386.433333333333;416.2;29.7666666666667;M2 LRH 42 #29;1.66765430128904;2.76619657339919;Artery;Perivascular;M2 LRH 42 artery F11-2966 Perivascular;M2 LRH 42 artery F11-2966;1.9915817829616;5.33560622163459;0.192299586640814;0.192023484205599;0.191197611760853;0.189829289186648;0.187930765645454;0.185519288029448;0.182617185837808;0.179251962093892;0.175456377718273;0.171268515120262;0.…
Locomotion;423.5;458.3;34.8;M2 LRH 42 #30;1.96743625852315;3.26532669241586;Artery;Perivascular;M2 LRH 42 artery F11-2966 Perivascular;M2 LRH 42 artery F11-2966;1.9915817829616;5.33560622163459;0.268860516916978;0.26827888921189;0.266538471883057;0.263652657271833;0.25964374777529;0.254542923647224;0.248390188273653;0.241234281819924;0.233132552298585;0.224150771785108;0.214362884787407;0.2038506…
Whisking;458.3;463.333333333333;5.0333333333333;M2 LRH 42 #31;0.35475514242286;0.18614733392119;Artery;Perivascular;M2 LRH 42 artery F11-2966 Perivascular;M2 LRH 42 artery F11-2966;1.9915817829616;5.33560622163459;0.00191516926783349;0.00191414454942163;0.00191107254463474;0.00190595970377247;0.00189881677374306;0.00188965879267858;0.00187850508239902;0.00186537923872932;0.00185030911967276;0.001…
Locomotion;463.333333333333;484.466666666667;21.1333333333333;M2 LRH 42 #32;1.64417214866602;2.75939923923957;Artery;Perivascular;M2 LRH 42 artery F11-2966 Perivascular;M2 LRH 42 artery F11-2966;1.9915817829616;5.33560622163459;0.611437454483444;0.611129808924424;0.610208106055596;0.608676039684611;0.606539740797603;0.603807739739814;0.600490913707575;0.596602419985973;0.592157615484033;0.5871739…
Locomotion;493.133333333333;522.166666666667;29.0333333333333;M2 LRH 42 #34;1.6438531918209;3.1484516498646;Artery;Perivascular;M2 LRH 42 artery F11-2966 Perivascular;M2 LRH 42 artery F11-2966;1.9915817829616;5.33560622163459;0.372039036710792;0.371667980066953;0.3705546098733;0.368698377967371;0.366098544485887;0.362754432744902;0.358665774793598;0.353833136785788;0.348258410799219;0.34194535763…
Locomotion;530.366666666667;544.533333333333;14.1666666666666;M2 LRH 42 #36;1.96340615796737;3.10134466893811;Artery;Perivascular;M2 LRH 42 artery F11-2966 Perivascular;M2 LRH 42 artery F11-2966;1.9915817829616;5.33560622163459;0.00161066122809571;0.00161697627690133;0.00163593588200782;0.001667583396849;0.00171199100153061;0.00176925958912308;0.00183951860591231;0.00192292584505883;0.00201966719…
Locomotion;554.233333333333;560.866666666667;6.63333333333333;M2 LRH 42 #38;2.14463223659143;3.92075023542598;Artery;Perivascular;M2 LRH 42 artery F11-2966 Perivascular;M2 LRH 42 artery F11-2966;1.9915817829616;5.33560622163459;0.101354835406577;0.101375304611207;0.101436708190662;0.101539034042297;0.101682261991799;0.101866363788341;0.102091303097847;0.102357035494377;0.1026635084497;0.103010661…
Locomotion;566.5;591.233333333333;24.7333333333333;M2 LRH 42 #39;1.85949573951838;2.38343604909527;Artery;Perivascular;M2 LRH 42 artery F11-2966 Perivascular;M2 LRH 42 artery F11-2966;1.9915817829616;5.33560622163459;0.731079619952927;0.730692926791433;0.729533630568716;0.727604083309996;0.724908212360323;0.721451530908743;0.717241151873209;0.712285804324518;0.706595851430934;0.700183308735706;0.…
Whisking;591.233333333333;597.733333333333;6.5;M2 LRH 42 #40;0.676560109264022;0.369171374189518;Artery;Perivascular;M2 LRH 42 artery F11-2966 Perivascular;M2 LRH 42 artery F11-2966;1.9915817829616;5.33560622163459;0.0785964249061077;0.0785983027076346;0.0786039365174206;0.0786133275532585;0.0786264778478324;0.0786433902532548;0.0786640684474084;0.078688516942077;0.0787167410928496;0.078748747110…
IS;15;35;20;M2 QOE 20 #1;0.118841173922597;0.0679711499880142;Artery;Perivascular;M2 QOE 20 artery G90-2690 Perivascular;M2 QOE 20 artery G90-2690;1.9915817829616;5.33560622163459;0.0734836351579082;0.0735490222994001;0.0737446727931311;0.0740690579944495;0.0745196439442373;0.0750929119046274;0.0757843868360853;0.0765886735465321;0.0774995001713309;0.0785097685748274;0.0796116112004725;0.08079645…
REM;35;65;30;M2 QOE 20 #2;0.131764781835552;0.0828677667507575;Artery;Perivascular;M2 QOE 20 artery G90-2690 Perivascular;M2 QOE 20 artery G90-2690;1.9915817829616;5.33560622163459;0.00813294202244971;0.00810861601722619;0.00803608707306426;0.00791669523741163;0.00775265015967557;0.00754699589108879;0.0073035624841146;0.00702690524982254;0.00672223274723334;0.00639532477283554;0.00605244178755765…
NREM;110;220;110;M2 QOE 20 #5;0.0782728450130176;0.0789731949296688;Artery;Perivascular;M2 QOE 20 artery G90-2690 Perivascular;M2 QOE 20 artery G90-2690;1.9915817829616;5.33560622163459;0.14761294570284;0.145850509161741;0.140652681155844;0.132287449526962;0.121197207898601;0.107984259947041;0.0933787920822389;0.0781859458483782;0.063215157429184;0.0492016184360192;0.0367338739951617;0.0262015899…
NREM;234;267;33;M2 QOE 20 #6;0.130467976480065;0.0738159067998627;Artery;Perivascular;M2 QOE 20 artery G90-2690 Perivascular;M2 QOE 20 artery G90-2690;1.9915817829616;5.33560622163459;0.123306519863769;0.123150597661243;0.122684155412516;0.121911144908069;0.120838082006731;0.119473942689021;0.117830020963349;0.11591975193897;0.113758504162494;0.111363345981738;0.108752791233624;0.105946529937526;…
NREM;300;343;43;M2 QOE 20 #7;0.0266605565390894;0.113857131328486;Artery;Perivascular;M2 QOE 20 artery G90-2690 Perivascular;M2 QOE 20 artery G90-2690;1.9915817829616;5.33560622163459;0.157764611823316;0.157850435461154;0.158105665214532;0.158523636813051;0.159093438071005;0.159800192932962;0.160625442930416;0.161547610963851;0.162542529524068;0.163584013645343;0.164644458105155;0.165695438643782…
IS;421;444;23;M2 QOE 20 #8;0.108279931790697;0.0975420768289467;Artery;Perivascular;M2 QOE 20 artery G90-2690 Perivascular;M2 QOE 20 artery G90-2690;1.9915817829616;5.33560622163459;5.76272415077239e-06;1.87898583266079e-05;5.79062062323082e-05;0.000123215426873821;0.000214886382339255;0.000333147355996362;0.000478278101840798;0.000650599865884392;0.000850463556525806;0.00107823627385097;0.001334…
NREM;460;530;70;M2 QOE 20 #9;0.111597728478177;0.0916031462677895;Artery;Perivascular;M2 QOE 20 artery G90-2690 Perivascular;M2 QOE 20 artery G90-2690;1.9915817829616;5.33560622163459;0.01771442934614;0.0177785790541774;0.017961984474017;0.0182385469799817;0.0185680567896863;0.0189006146509841;0.0191818961581899;0.0193585339132726;0.0193829285416953;0.0192169495109495;0.0188342184260687;0.0182209…
IS;530;560;30;M2 QOE 20 #10;0.0392903877668679;0.0802141518535721;Artery;Perivascular;M2 QOE 20 artery G90-2690 Perivascular;M2 QOE 20 artery G90-2690;1.9915817829616;5.33560622163459;0.0108247666647373;0.0108082590134233;0.0107586466095739;0.0106756713700887;0.0105589370238184;0.0104079586839642;0.010222229830848;0.0100013043754614;0.00974489093263591;0.00945295597880842;0.0091258322169642;0.008…
REM;565;600;35;M2 QOE 20 #11;0.0173257179467954;0.0753469055542085;Artery;Perivascular;M2 QOE 20 artery G90-2690 Perivascular;M2 QOE 20 artery G90-2690;1.9915817829616;5.33560622163459;0.0347405458793744;0.0347658477743191;0.0348415469149459;0.0349670379242654;0.0351413585875485;0.035363257315712;0.0356312824146518;0.0359438882882947;0.0362995527326763;0.0366968987949284;0.0371348143079663;0.0376…
NREM;150;255;105;M2 VDX 20 #2;0.0402179232223996;0.095631596958553;Artery;Perivascular;M2 VDX 20 artery D49-9596 Perivascular;M2 VDX 20 artery D49-9596;1.99158196144953;6.03765967184967;0.075940539006712;0.0755246380477517;0.0743064392901403;0.0723804005818136;0.0699213382106707;0.067202448674542;0.0646061047527129;0.0626169878963341;0.0617896974522712;0.0626888091758055;0.0658074270436497;0.0714…
IS;256;284;28;M2 VDX 20 #3;0.0338361891276542;0.112020610486625;Artery;Perivascular;M2 VDX 20 artery D49-9596 Perivascular;M2 VDX 20 artery D49-9596;1.99158196144953;6.03765967184967;0.00105447267355275;0.00114878099837735;0.00143052751122386;0.00189619283094034;0.00253996443472042;0.00335381551361247;0.00432761375567915;0.00544925846962575;0.00670484404708677;0.00807884737581707;0.00955433646462…
NREM;383;498;115;M2 VDX 20 #6;0.00510037199093982;0.0899475424746442;Artery;Perivascular;M2 VDX 20 artery D49-9596 Perivascular;M2 VDX 20 artery D49-9596;1.99158196144953;6.03765967184967;0.0207680415575626;0.0203470538527049;0.0191102875365963;0.0171372666282805;0.0145631385776192;0.0115807296109071;0.00843953825664251;0.00543783238089783;0.00290384269919385;0.001163382368054;0.00049436230927131…
IS;498;525;27;M2 VDX 20 #7;-0.125628455104576;0.0972022760492261;Artery;Perivascular;M2 VDX 20 artery D49-9596 Perivascular;M2 VDX 20 artery D49-9596;1.99158196144953;6.03765967184967;0.234104842853016;0.234134569089877;0.234223140281374;0.234368738805772;0.234568351713387;0.234817795288735;0.23511174930092;0.235443800802631;0.235806497294112;0.236191409021468;0.236589200128392;0.23698970832646;0…
REM;530;600;70;M2 VDX 20 #8;0.0161966675633427;0.111341841853286;Artery;Perivascular;M2 VDX 20 artery D49-9596 Perivascular;M2 VDX 20 artery D49-9596;1.99158196144953;6.03765967184967;0.00419363077047228;0.0052466774444363;0.00830945615058658;0.0131039488337133;0.019202129184301;0.0260738005942891;0.0331441023628238;0.0398530793622076;0.0457098094920228;0.0503347934850575;0.0534863739039246;0.055…
NREM;440;460;20;M3 WOJ 17 #3;0.0750781342232437;0.0602501744330518;Artery;Perivascular;M3 WOJ 17 artery Y48-4892 Perivascular;M3 WOJ 17 artery Y48-4892;1.99158202094551;5.77689696176976;0.0600674693170909;0.0600459048220115;0.0599812619464037;0.0598736924219207;0.0597234488073053;0.0595308839974629;0.0592964505363516;0.0590206997338932;0.0587042805871835;0.0583479385063713;0.0579525138456827;0.05…
IS;460;500;40;M3 WOJ 17 #4;-0.0770681663902151;0.0290458375797479;Artery;Perivascular;M3 WOJ 17 artery Y48-4892 Perivascular;M3 WOJ 17 artery Y48-4892;1.99158202094551;5.77689696176976;0.144701484612711;0.144402295001405;0.143507731002492;0.142026770935964;0.139974258186944;0.13737072101142;0.134242121416117;0.130619534479302;0.126538760155658;0.122039870463439;0.117166695988896;0.111966256846322…
REM;500;600;100;M3 WOJ 17 #5;0.102851081935334;0.055329705121236;Artery;Perivascular;M3 WOJ 17 artery Y48-4892 Perivascular;M3 WOJ 17 artery Y48-4892;1.99158202094551;5.77689696176976;0.000208787960975967;0.000248275707294745;0.000349030622492408;0.000465370054079613;0.000543118471548897;0.000543687893653416;0.000463570083630714;0.000341768757546087;0.000252141102096007;0.000283036390986653;0.000…
IS;10;26;16;M3 LCE 05 #1;0.0285370845698286;0.0128361161656043;Artery;Perivascular;M3 LCE 05 artery S31-9501 Perivascular;M3 LCE 05 artery S31-9501;1.99158196144953;2.02191393661942;1.0335553969371;1.03332095918401;1.032617901172;1.03144698839721;1.02980949581136;1.02770720650658;1.02514240986955;1.02211789920035;1.01863696879015;1.01470341045104;1.01032150948992;1.00549604011793;1.00023226028571…
REM;30;180;150;M3 LCE 05 #2;0.242076164410961;0.0247533457683942;Artery;Perivascular;M3 LCE 05 artery S31-9501 Perivascular;M3 LCE 05 artery S31-9501;1.99158196144953;2.02191393661942;0.116829326756528;0.118774664485445;0.121662068007096;0.119504189597586;0.109647297960176;0.0976677912463136;0.0966759484887447;0.120786724014374;0.176578202085614;0.257757834571669;0.34620561047721;0.41874509019104…
NREM;366;430;64;M3 TEQ 22 #3;0.189276672042487;0.2094478266701;Artery;Perivascular;M3 TEQ 22 artery C22-9132 Perivascular;M3 TEQ 22 artery C22-9132;1.99158172346563;3.85126464117984;0.0899407188850596;0.0900386627215743;0.0903306675373737;0.0908116250093824;0.0914742239603067;0.0923106293415035;0.0933145920790968;0.0944837701602318;0.0958220068469;0.0973412956876404;0.0990631655136841;0.101019242…
NREM;460;490;30;M3 TEQ 22 #4;0.160812823054444;0.215919790087528;Artery;Perivascular;M3 TEQ 22 artery C22-9132 Perivascular;M3 TEQ 22 artery C22-9132;1.99158172346563;3.85126464117984;0.00228318938348166;0.00226790501429432;0.00222248408248945;0.00214821232678735;0.00204719695541597;0.00192231405755665;0.00177713684538195;0.00161584653325586;0.00144312809380282;0.00126405350467318;0.0010839554053…
IS;490;510;20;M3 TEQ 22 #5;0.187767957791764;0.205068022371366;Artery;Perivascular;M3 TEQ 22 artery C22-9132 Perivascular;M3 TEQ 22 artery C22-9132;1.99158172346563;3.85126464117984;0.00392959659393037;0.00393516194064483;0.00395181563933243;0.00397943109600389;0.00401779874934481;0.00406662819380774;0.00412555111244761;0.00419412498076013;0.00427183749277616;0.00435811165142641;0.004452311456865…
Whisking;15.6333333333333;27.2;11.5666666666667;M2 LRH 05 #2;0.526231543610217;0.245850969078608;Artery;Perivascular;M2 LRH 05 artery D86-5796 Perivascular;M2 LRH 05 artery D86-5796;1.99158142598584;3.36985656103237;0.0227597375774727;0.0227513522445686;0.0227262152904688;0.0226843837963086;0.0226259527205961;0.0225510546347777;0.0224598593543118;0.0223525734665241;0.0222294397568757;0.0220907365…
Whisking;32.4333333333333;38.3;5.86666666666667;M2 LRH 05 #4;0.337796183817456;0.133845930838765;Artery;Perivascular;M2 LRH 05 artery D86-5796 Perivascular;M2 LRH 05 artery D86-5796;1.99158142598584;3.36985656103237;0.521833024434884;0.521823693135136;0.52179569949517;0.521749044301545;0.521683728866283;0.521599755028496;0.521497125156668;0.521375842151589;0.521235909449924;0.521077331028441;0.52…
Whisking;83.6333333333333;96.5;12.8666666666667;M2 LRH 05 #7;0.288936193819926;0.034927538483694;Artery;Perivascular;M2 LRH 05 artery D86-5796 Perivascular;M2 LRH 05 artery D86-5796;1.99158142598584;3.36985656103237;0.0563368145364904;0.0563376580570652;0.0563401830086244;0.0563443725932203;0.0563501989195871;0.0563576231606074;0.0563665957727587;0.0563770567765375;0.0563889360965822;0.0564021539…
Whisking;119.466666666667;123.133333333333;3.66666666666667;M2 LRH 05 #9;0.484646714586819;-0.0328701039363222;Artery;Perivascular;M2 LRH 05 artery D86-5796 Perivascular;M2 LRH 05 artery D86-5796;1.99158142598584;3.36985656103237;0.140479055158831;0.140478293142952;0.140476007085474;0.140472196959146;0.140466862718581;0.140460004300299;0.14045162162279;0.1404417145866;0.140430283074427;0.14041732…
Whisking;132.3;136.266666666667;3.96666666666667;M2 LRH 05 #11;0.374496817029958;-0.0147240839978341;Artery;Perivascular;M2 LRH 05 artery D86-5796 Perivascular;M2 LRH 05 artery D86-5796;1.99158142598584;3.36985656103237;0.928523250587267;0.928517292392277;0.928499417772028;0.928469626635661;0.928427918831878;0.928374294149137;0.928308752315931;0.928231293001145;0.928141915814481;0.928040620306988…
Whisking;144.5;154.466666666667;9.96666666666667;M2 LRH 05 #13;1.92435071202401;2.75987893622911;Artery;Perivascular;M2 LRH 05 artery D86-5796 Perivascular;M2 LRH 05 artery D86-5796;1.99158142598584;3.36985656103237;0.00075284036598559;0.000863803940962738;0.00119656354609694;0.00175072600726193;0.0025256366514357;0.00352038023133383;0.00473378221759697;0.00616441045623911;0.00781057718841707;0.0…
Whisking;177.5;182.4;4.90000000000001;M2 LRH 05 #15;0.552348636384419;0.0462110862619652;Artery;Perivascular;M2 LRH 05 artery D86-5796 Perivascular;M2 LRH 05 artery D86-5796;1.99158142598584;3.36985656103237;0.00592562936278411;0.00592819600413941;0.00593589552649734;0.00594872672479187;0.00596668759045423;0.00598977531122543;0.0060179862708945;0.00605131604896389;0.00608975942024218;0.0061333103…
Whisking;194.733333333333;202.433333333333;7.70000000000002;M2 LRH 05 #17;0.379923553420709;0.0157584232090163;Artery;Perivascular;M2 LRH 05 artery D86-5796 Perivascular;M2 LRH 05 artery D86-5796;1.99158142598584;3.36985656103237;0.00528193131662678;0.0052817788361325;0.00528132138920944;0.00528055895969167;0.0052794915208678;0.0052781190358286;0.00527644145795285;0.00527445873153123;0.0052721707…
Locomotion;210.6;224.066666666667;13.4666666666667;M2 LRH 05 #19;2.0994215150948;4.03296768906274;Artery;Perivascular;M2 LRH 05 artery D86-5796 Perivascular;M2 LRH 05 artery D86-5796;1.99158142598584;3.36985656103237;0.116367011006226;0.11636734723872;0.116368305120093;0.116369732415203;0.116371376102335;0.116372883425653;0.116373803362967;0.116373588503177;0.116371597326199;0.116367096876611;0.1…
Whisking;247.6;258.3;10.7;M2 LRH 05 #22;0.139119762692167;0.0133194976876841;Artery;Perivascular;M2 LRH 05 artery D86-5796 Perivascular;M2 LRH 05 artery D86-5796;1.99158142598584;3.36985656103237;0.0262888516022626;0.0262877185352008;0.0262843204860311;0.0262786609075302;0.026270745542021;0.0262605824029419;0.0262481817490987;0.0262335560516512;0.0262167199539064;0.0261976902240011;0.026176485700…
Whisking;264.466666666667;268.933333333333;4.4666666666667;M2 LRH 05 #23;0.672390996030312;0.357426587135798;Artery;Perivascular;M2 LRH 05 artery D86-5796 Perivascular;M2 LRH 05 artery D86-5796;1.99158142598584;3.36985656103237;0.443131960383266;0.44312353914766;0.443098276153409;0.443056173545315;0.442997234897898;0.442921465215172;0.442828870930335;0.44271945990537;0.442593241430545;0.442450226…
Whisking;290.533333333333;297.7;7.16666666666663;M2 LRH 05 #25;0.507024412724433;0.105670043348895;Artery;Perivascular;M2 LRH 05 artery D86-5796 Perivascular;M2 LRH 05 artery D86-5796;1.99158142598584;3.36985656103237;0.0392252617800586;0.039222220786964;0.0392131015401234;0.0391979152342125;0.0391766805160744;0.039149423468306;0.0391161775862993;0.0390769837487608;0.0390318901817331;0.0389809524…
Locomotion;12.4;21.1;8.7;M2 LRH 26 #1;2.01153813420076;4.02669694963856;Artery;Perivascular;M2 LRH 26 artery C92-7756 Perivascular;M2 LRH 26 artery C92-7756;1.99158184245757;3.85126464117984;0.0176453045938461;0.0176515538315032;0.017670294857419;0.0177015076181738;0.0177451587162626;0.0178012014473532;0.0178695758523747;0.0179502087843679;0.0180430139900068;0.0181478922056777;0.0182647312679903;…
Whisking;21.1;28.7;7.6;M2 LRH 26 #2;0.684350514094728;1.36589123932303;Artery;Perivascular;M2 LRH 26 artery C92-7756 Perivascular;M2 LRH 26 artery C92-7756;1.99158184245757;3.85126464117984;0.0165424193151204;0.016540120648743;0.016533226125515;0.0165217401720622;0.0165056701615829;0.0164850264070885;0.0164598221519513;0.0164300735577754;0.0163957996896051;0.016357022498491;0.016313766801438;0.01…
Locomotion;50.1;66.4;16.3;M2 LRH 26 #4;1.41295976280612;3.12687835100531;Artery;Perivascular;M2 LRH 26 artery C92-7756 Perivascular;M2 LRH 26 artery C92-7756;1.99158184245757;3.85126464117984;0.016850362161606;0.0169080358401584;0.0170808432872674;0.0173681446003791;0.0177688761471262;0.0182815548585794;0.0189042842107231;0.0196347618652927;0.0204702889331641;0.0214077808157636;0.022443779572511;…
Locomotion;82.1666666666667;88.2;6.03333333333333;M2 LRH 26 #7;1.72632806935846;4.75514034156818;Artery;Perivascular;M2 LRH 26 artery C92-7756 Perivascular;M2 LRH 26 artery C92-7756;1.99158184245757;3.85126464117984;0.0376785444075701;0.0376769735467258;0.0376722614448566;0.0376644095443767;0.0376534202487005;0.0376392969213271;0.0376220438845598;0.0376016664178609;0.0375781707558385;0.0375515640…
Whisking;101.8;107.066666666667;5.26666666666667;M2 LRH 26 #9;1.81916808882027;4.03203902030076;Artery;Perivascular;M2 LRH 26 artery C92-7756 Perivascular;M2 LRH 26 artery C92-7756;1.99158184245757;3.85126464117984;0.0177826044801605;0.0177824388727356;0.0177819423477879;0.0177811157974707;0.0177799607083285;0.0177784791607296;0.017776673828073;0.0177745479757685;0.0177721054599903;0.017769350726…
Locomotion;121.266666666667;133.166666666667;11.9;M2 LRH 26 #11;2.44300002400374;2.83599059263457;Artery;Perivascular;M2 LRH 26 artery C92-7756 Perivascular;M2 LRH 26 artery C92-7756;1.99158184245757;3.85126464117984;0.0189893326289379;0.0189792766199944;0.018949131900758;0.0188989683375807;0.0188289021853988;0.0187390958047602;0.0186297572666643;0.0185011398462126;0.0183535414063515;0.0181873036…
Whisking;133.166666666667;141.233333333333;8.06666666666666;M2 LRH 26 #12;2.48538752617218;2.12599093822344;Artery;Perivascular;M2 LRH 26 artery C92-7756 Perivascular;M2 LRH 26 artery C92-7756;1.99158184245757;3.85126464117984;0.00518581801021984;0.00518540548866538;0.00518416832178025;0.00518210770312036;0.005179225622403;0.0051755248661892;0.00517100901883195;0.00516568246368293;0.0051595503845…
Locomotion;141.233333333333;163.1;21.8666666666667;M2 LRH 26 #13;2.17270971728934;2.63196328858652;Artery;Perivascular;M2 LRH 26 artery C92-7756 Perivascular;M2 LRH 26 artery C92-7756;1.99158184245757;3.85126464117984;0.00448087074899942;0.00448670789714391;0.00450423386868471;0.00453349206281365;0.00457455420372732;0.00462751942742646;0.00469251300038102;0.00476968466761772;0.0048592066276627;0.…
Locomotion;169.333333333333;205.5;36.1666666666667;M2 LRH 26 #14;2.45254780260354;3.69448989432839;Artery;Perivascular;M2 LRH 26 artery C92-7756 Perivascular;M2 LRH 26 artery C92-7756;1.99158184245757;3.85126464117984;0.00260777068924537;0.00260845777941447;0.00261056673592868;0.00261424047612143;0.00261971670231388;0.00262732707780868;0.00263749590621563;0.00265073815024727;0.00266765658462017;0…
Locomotion;213;222.166666666667;9.16666666666666;M2 LRH 26 #15;2.31840714253653;3.91060196165065;Artery;Perivascular;M2 LRH 26 artery C92-7756 Perivascular;M2 LRH 26 artery C92-7756;1.99158184245757;3.85126464117984;0.0514359876700168;0.0514458122754921;0.0514752622438884;0.0515242660831011;0.051592704810026;0.0516804122057913;0.0517871751723333;0.0519127341895719;0.0520567838722275;0.05221897362…
Locomotion;241.1;295.466666666667;54.3666666666666;M2 LRH 26 #17;2.16275384711569;3.26363871544116;Artery;Perivascular;M2 LRH 26 artery C92-7756 Perivascular;M2 LRH 26 artery C92-7756;1.99158184245757;3.85126464117984;0.150010849857009;0.149795227530058;0.149143953052485;0.148044511920471;0.146478328018149;0.144423919747179;0.141860817946314;0.138773813935108;0.135157071693903;0.131017655289105;0…
Locomotion;300.8;313.3;12.5;M2 LRH 26 #18;1.78623246825236;3.5051839749815;Artery;Perivascular;M2 LRH 26 artery C92-7756 Perivascular;M2 LRH 26 artery C92-7756;1.99158184245757;3.85126464117984;0.0316341993483511;0.0316420296506532;0.0316655245158134;0.0317046958094498;0.0317595632753984;0.0318301544873794;0.0319165047812442;0.0320186571677212;0.0321366622255533;0.0322705779749;0.0324204697308628…
Locomotion;413.733333333333;426.233333333333;12.5;M2 LRH 26 #21;2.68317614952993;3.29586483611491;Artery;Perivascular;M2 LRH 26 artery C92-7756 Perivascular;M2 LRH 26 artery C92-7756;1.99158184245757;3.85126464117984;0.287193555707619;0.287131021343181;0.286943481640001;0.286631126686097;0.28619427300495;0.285633363121369;0.284948964955031;0.284141771043071;0.283212597593402;0.282162383370869;0.2…
Locomotion;436.333333333333;480.566666666667;44.2333333333333;M2 LRH 26 #23;2.17786182406477;2.5387133675338;Artery;Perivascular;M2 LRH 26 artery C92-7756 Perivascular;M2 LRH 26 artery C92-7756;1.99158184245757;3.85126464117984;0.0751949591946387;0.0749185962334145;0.0740950612522372;0.0727408565980687;0.0708829604103509;0.0685580567855237;0.0658114949562977;0.062696012830922;0.0592702681010751;0…
Locomotion;514.266666666667;534.5;20.2333333333333;M2 LRH 26 #25;1.56188770657467;3.29145420264809;Artery;Perivascular;M2 LRH 26 artery C92-7756 Perivascular;M2 LRH 26 artery C92-7756;1.99158184245757;3.85126464117984;0.000282836001684117;0.000299054254399284;0.000347779399337729;0.000429221997078536;0.000543730986683026;0.000691790707194737;0.000874016756344191;0.0010911507148166;0.0013440537721…
Locomotion;544.8;563.833333333333;19.0333333333334;M2 LRH 26 #27;2.56226884409479;2.84493444720337;Artery;Perivascular;M2 LRH 26 artery C92-7756 Perivascular;M2 LRH 26 artery C92-7756;1.99158184245757;3.85126464117984;0.00164563546146106;0.00165407091042333;0.00167948182682096;0.0017221813484422;0.00178268946973535;0.00186173019150177;0.0019602275355559;0.00207930042968999;0.00222025647015572;0.0…
Locomotion;573.6;597.733333333333;24.1333333333333;M2 LRH 26 #29;2.13326535288293;2.78899604037483;Artery;Perivascular;M2 LRH 26 artery C92-7756 Perivascular;M2 LRH 26 artery C92-7756;1.99158184245757;3.85126464117984;0.000467198938403948;0.000469273475708188;0.000475478603081131;0.000485759035785431;0.000500023195334759;0.000518144052960976;0.000539960309017149;0.00056527790650325;0.000593871875…
IS;105;135;30;M3 LCE 08 #2;0.0330100384794546;0.0220873260333622;Artery;Perivascular;M3 LCE 08 artery M44-6462 Perivascular;M3 LCE 08 artery M44-6462;1.99158208044149;1.44422424044244;0.0524112850893303;0.0525933470710674;0.0531372378368993;0.0540361204692075;0.0552787609180474;0.0568497648711478;0.0587299008011528;0.0608965009126391;0.0633239297547129;0.0659841085961631;0.0688470823237316;0.0718…
Whisking;10;14.5666666666667;4.56666666666667;M2 VDX 12 #1;0.663187148708084;0.885511802895113;Artery;Perivascular;M2 VDX 12 artery S3-2768 Perivascular;M2 VDX 12 artery S3-2768;1.99158160447371;8.70546278266696;0.80709865564061;0.807090841534064;0.807067399483661;0.807028330310145;0.806973635381542;0.806903316613359;0.806817376468837;0.806715817959305;0.806598644644577;0.806465860633458;0.806317…
Whisking;52.3666666666667;55.9333333333333;3.56666666666666;M2 VDX 12 #3;0.392807596099528;0.0801560354406259;Artery;Perivascular;M2 VDX 12 artery S3-2768 Perivascular;M2 VDX 12 artery S3-2768;1.99158160447371;8.70546278266696;0.0394303237296428;0.0394307729873236;0.0394321206179832;0.0394343661951431;0.0394375090081214;0.039441548062207;0.039446482078903;0.0394523094962394;0.0394590284691549;0.0…
Whisking;78.6333333333333;97.0333333333333;18.4;M2 VDX 12 #6;0.395624991432974;-0.115483152837209;Artery;Perivascular;M2 VDX 12 artery S3-2768 Perivascular;M2 VDX 12 artery S3-2768;1.99158160447371;8.70546278266696;0.0149414593429104;0.0150258493575808;0.0152787371731886;0.0156992774352632;0.0162860656481745;0.0170371447951301;0.0179500145607791;0.0190216431112318;0.0202484813736724;0.02162647974…
Whisking;105;130.2;25.2;M2 VDX 12 #8;0.750741133315789;0.744142405258771;Artery;Perivascular;M2 VDX 12 artery S3-2768 Perivascular;M2 VDX 12 artery S3-2768;1.99158160447371;8.70546278266696;0.00573314436966601;0.00575701813519396;0.00582848359382433;0.00594707421744895;0.0061120157538628;0.00632223119970121;0.00657634782127356;0.00687270627464165;0.00720937188081523;0.007584148109514;0.0079945923…
Whisking;136.933333333333;142.866666666667;5.93333333333334;M2 VDX 12 #9;0.524473207188516;-0.0365823964178294;Artery;Perivascular;M2 VDX 12 artery S3-2768 Perivascular;M2 VDX 12 artery S3-2768;1.99158160447371;8.70546278266696;0.000786166748923275;0.000786253925510482;0.000786515364933596;0.000786950796282412;0.00078755976834857;0.000788341650088212;0.000789295631268998;0.000790420723300838;0.00…
Whisking;148.533333333333;158.233333333333;9.69999999999999;M2 VDX 12 #10;0.370955893189313;-0.0258355319680885;Artery;Perivascular;M2 VDX 12 artery S3-2768 Perivascular;M2 VDX 12 artery S3-2768;1.99158160447371;8.70546278266696;0.00112126882440253;0.00112614776427217;0.00114078335123719;0.00116517188659228;0.0011993072031905;0.00124318066148864;0.00129678114401581;0.00136009504827025;0.001433106…
Locomotion;158.233333333333;170.8;12.5666666666667;M2 VDX 12 #11;1.41986331765781;2.71196289543816;Artery;Perivascular;M2 VDX 12 artery S3-2768 Perivascular;M2 VDX 12 artery S3-2768;1.99158160447371;8.70546278266696;0.147094413642693;0.147112683709364;0.147167418657084;0.147258392961806;0.147385231517552;0.147547410784858;0.14774426039321;0.1479749651921;0.148238567743838;0.148533971249777;0.1488…
Whisking;196.466666666667;209.266666666667;12.8;M2 VDX 12 #13;0.580914869754488;0.164846165519615;Artery;Perivascular;M2 VDX 12 artery S3-2768 Perivascular;M2 VDX 12 artery S3-2768;1.99158160447371;8.70546278266696;0.207447688156396;0.207440449265178;0.207418685178536;0.207382253965047;0.207330920084805;0.207264355902796;0.207182143797016;0.207083778850787;0.206968672115792;0.206836154429513;0.20…
Whisking;221.033333333333;225.1;4.06666666666666;M2 VDX 12 #15;0.634638579956364;0.104746769485972;Artery;Perivascular;M2 VDX 12 artery S3-2768 Perivascular;M2 VDX 12 artery S3-2768;1.99158160447371;8.70546278266696;0.038714372956912;0.0387156383259293;0.0387194339943442;0.0387257586470193;0.0387346100925635;0.0387459852640884;0.0387598802202667;0.0387762901466928;0.0387952093575437;0.03881663129…
Whisking;230.4;242;11.6;M2 VDX 12 #16;0.46050819763758;0.0882218001204202;Artery;Perivascular;M2 VDX 12 artery S3-2768 Perivascular;M2 VDX 12 artery S3-2768;1.99158160447371;8.70546278266696;0.000398047612481057;0.000405701447591914;0.000428659889296899;0.000466913722203544;0.000520447505774159;0.000589239452592846;0.000673261259120536;0.000772477890111781;0.000886847318191266;0.0010163202204047;…
Whisking;247.866666666667;251.866666666667;4;M2 VDX 12 #17;0.419365048660578;0.014848604234399;Artery;Perivascular;M2 VDX 12 artery S3-2768 Perivascular;M2 VDX 12 artery S3-2768;1.99158160447371;8.70546278266696;0.0974007932654684;0.0974004434590638;0.0973993940001723;0.0973976447713418;0.0973951955768521;0.0973920461427698;0.0973881961170211;0.0973836450694871;0.0973783924921189;0.09737243779907…
Whisking;257.8;263.333333333333;5.5333333333333;M2 VDX 12 #18;0.688438916282295;0.302672795633068;Artery;Perivascular;M2 VDX 12 artery S3-2768 Perivascular;M2 VDX 12 artery S3-2768;1.99158160447371;8.70546278266696;3.49615927254006e-05;3.49629472794385e-05;3.49670083359266e-05;3.49737680834393e-05;3.49832135192145e-05;3.49953264735422e-05;3.50100836438441e-05;3.50274566383811e-05;3.50474120295042…
Whisking;285.733333333333;297.2;11.4666666666666;M2 VDX 12 #21;0.63086372478712;0.266847239688136;Artery;Perivascular;M2 VDX 12 artery S3-2768 Perivascular;M2 VDX 12 artery S3-2768;1.99158160447371;8.70546278266696;0.587593745285807;0.587595009231578;0.587598757932957;0.587604862045357;0.587613106173603;0.587623189140781;0.587634724364897;0.587647240343609;0.587660181247382;0.587672907621432;0.58…
NREM;260;340;80;M4 ROF 16 #3;0.14880512970984;0.0460438948012841;Artery;Perivascular;M4 ROF 16 artery A55-8817 Perivascular;M4 ROF 16 artery A55-8817;1.99158184245757;8.66534544265464;0.0499763302020424;0.0687753721627186;0.123777700305759;0.210925530254619;0.323863701179084;0.454503580190205;0.593723571021428;0.732131736673907;0.860812805929848;0.971988073252356;1.05953097740348;1.11930097549187…
NREM;385;440;55;M4 ROF 16 #4;0.0149658771422764;0.03730046328602;Artery;Perivascular;M4 ROF 16 artery A55-8817 Perivascular;M4 ROF 16 artery A55-8817;1.99158184245757;8.66534544265464;0.0594128614037682;0.0611382689960021;0.0662173973619089;0.0743652421100033;0.0851272441449113;0.0979083205326457;0.112010374755554;0.126675487811105;0.141131631585408;0.15463765356329;0.166524456687385;0.1762297146…
NREM;490;560;70;M4 ROF 16 #5;0.100042754724366;0.0400695368359357;Artery;Perivascular;M4 ROF 16 artery A55-8817 Perivascular;M4 ROF 16 artery A55-8817;1.99158184245757;8.66534544265464;0.208357749605733;0.211593058774127;0.221149497094593;0.236581863208941;0.257159855515889;0.281888219329396;0.309539298671039;0.338700555357528;0.367838257299105;0.395376300906294;0.419786412824465;0.43968330819189…
NREM;130;170;40;M3 LCE 13 #3;-0.153721559365927;0.0143109047786192;Artery;Perivascular;M3 LCE 13 artery S74-2759 Perivascular;M3 LCE 13 artery S74-2759;1.99158202094551;3.36985656103236;0.00145303085282083;0.00148935814538633;0.00159696387482391;0.00177177825581107;0.00200721094054803;0.00229442996134441;0.00262273283199929;0.00297999170538144;0.00335315109884856;0.00372875449723747;0.00409347522…
NREM;280;340;60;M3 LCE 13 #5;0.0402832612149791;0.00438163301961269;Artery;Perivascular;M3 LCE 13 artery S74-2759 Perivascular;M3 LCE 13 artery S74-2759;1.99158202094551;3.36985656103236;0.0196942867854161;0.0194674317081459;0.0187970199370648;0.0177130978575145;0.0162643760700159;0.0145162260218314;0.0125479692944785;0.010449554537745;0.00831774451926824;0.00625196182303294;0.00434996459743432;0…
IS;355;385;30;M3 LCE 13 #6;-0.132036485638762;-0.00770601137085679;Artery;Perivascular;M3 LCE 13 artery S74-2759 Perivascular;M3 LCE 13 artery S74-2759;1.99158202094551;3.36985656103236;0.0442767707418067;0.0442153332765526;0.0440314315957562;0.0437262938407828;0.043301953623152;0.0427612302859008;0.042107701660429;0.0413456697004044;0.040480119470227;0.0395166720521144;0.0384615320114942;0.03732…
NREM;415;450;35;M3 LCE 13 #7;-0.0375840666543242;-0.0169164900363029;Artery;Perivascular;M3 LCE 13 artery S74-2759 Perivascular;M3 LCE 13 artery S74-2759;1.99158202094551;3.36985656103236;3.76455481639959e-05;3.99682350658811e-05;4.69264447331467e-05;5.84941643351875e-05;7.46396362559049e-05;9.53420500837679e-05;0.000120613538862788;0.000150525186532561;0.000185235493240321;0.000225019559554222;0…
IS;450;475;25;M3 LCE 13 #8;0.0109019309958506;-0.0242944815775773;Artery;Perivascular;M3 LCE 13 artery S74-2759 Perivascular;M3 LCE 13 artery S74-2759;1.99158202094551;3.36985656103236;0.000128316149109316;0.000129371278850492;0.000132552215317921;0.000137905013200676;0.000145504490200869;0.000155451374860358;0.00016786842785681;0.000182895647297399;0.000200684694797523;0.000221392701611949;0.000…
NREM;545;600;55;M3 LCE 13 #9;-0.0267083296263376;-0.00704717927896485;Artery;Perivascular;M3 LCE 13 artery S74-2759 Perivascular;M3 LCE 13 artery S74-2759;1.99158202094551;3.36985656103236;0.000687975247017515;0.000667974169738738;0.000609967331202565;0.000519851275478578;0.000407146994958953;0.000284547928443554;0.000167303413580918;7.2454941838862e-05;1.79488098135027e-05;2.16555271894364e-05;0…
Whisking;17.4666666666667;32;14.5333333333333;M2 LRH 03 #3;0.426150693974305;0.00444081181285674;Artery;Perivascular;M2 LRH 03 artery U42-9105 Perivascular;M2 LRH 03 artery U42-9105;1.99158184245757;4.71779918544532;0.0516326143410291;0.0516217327665137;0.0515890983547632;0.0515347420693053;0.0514587156069118;0.0513610915335057;0.0512419634735622;0.0511014463521387;0.0509396766884173;0.0507568129…
Locomotion;32;38.0666666666667;6.06666666666667;M2 LRH 03 #4;1.45903402250715;3.36687364894974;Artery;Perivascular;M2 LRH 03 artery U42-9105 Perivascular;M2 LRH 03 artery U42-9105;1.99158184245757;4.71779918544532;0.00616187810101621;0.00616491427361297;0.00617402199479838;0.00618919887466187;0.00621044092937033;0.00623774258019756;0.00627109665217176;0.00631049437234656;0.00635592536770308;0.006…
Whisking;38.0666666666667;44.9;6.83333333333333;M2 LRH 03 #5;0.0681509955966181;0.140115469384861;Artery;Perivascular;M2 LRH 03 artery U42-9105 Perivascular;M2 LRH 03 artery U42-9105;1.99158184245757;4.71779918544532;0.194061236536111;0.194059022665077;0.194052380305339;0.194041307221032;0.194025799688808;0.19400585250245;0.193981458979346;0.193952610968798;0.193919298862144;0.193881511604722;0.1…
Whisking;50.2;53.6666666666667;3.46666666666666;M2 LRH 03 #6;0.703196285967437;0.258236514042166;Artery;Perivascular;M2 LRH 03 artery U42-9105 Perivascular;M2 LRH 03 artery U42-9105;1.99158184245757;4.71779918544532;0.0209247307775701;0.0209278330576707;0.0209371393906984;0.020952648255257;0.0209743571159835;0.0210022624239959;0.0210363596175177;0.0210766431226821;0.0211231063545142;0.02117574171…
Whisking;66.6333333333333;70.7666666666667;4.13333333333333;M2 LRH 03 #10;0.524930072119096;0.0967572428596847;Artery;Perivascular;M2 LRH 03 artery U42-9105 Perivascular;M2 LRH 03 artery U42-9105;1.99158184245757;4.71779918544532;0.160309364188355;0.160308391063308;0.160305471542671;0.160300605192618;0.160293791290366;0.160285028824559;0.160274316495816;0.160261652717428;0.16024703561621;0.160230…
Locomotion;70.7666666666667;76.0333333333333;5.26666666666667;M2 LRH 03 #11;2.66018711104653;5.58667058805882;Artery;Perivascular;M2 LRH 03 artery U42-9105 Perivascular;M2 LRH 03 artery U42-9105;1.99158184245757;4.71779918544532;3.68521682059941;3.68512797615008;3.68486145441643;3.68441729029878;3.68379554195728;3.68299629080154;3.6820196414759;3.68086572184069;3.67953468294908;3.67802669902003;3…
Whisking;92.1;118.366666666667;26.2666666666667;M2 LRH 03 #13;0.663896409880016;1.09396651461559;Artery;Perivascular;M2 LRH 03 artery U42-9105 Perivascular;M2 LRH 03 artery U42-9105;1.99158184245757;4.71779918544532;0.0662532180504265;0.0661533775664701;0.0658549893321344;0.0653614363364413;0.0646783016573183;0.0638132866901118;0.0627760988112072;0.0615783105634929;0.0602331929667998;0.0587555260…
Locomotion;118.366666666667;128.3;9.93333333333335;M2 LRH 03 #14;1.52720928821133;3.31800283339778;Artery;Perivascular;M2 LRH 03 artery U42-9105 Perivascular;M2 LRH 03 artery U42-9105;1.99158184245757;4.71779918544532;0.0400866469919937;0.0401278080128819;0.0402512688603189;0.0404569628975572;0.0407447790909887;0.0411145620516264;0.0415661120932212;0.0420991853070651;0.0427134936535305;0.04340870…
Whisking;128.3;134;5.69999999999999;M2 LRH 03 #15;0.467077890412717;0.0352838889985661;Artery;Perivascular;M2 LRH 03 artery U42-9105 Perivascular;M2 LRH 03 artery U42-9105;1.99158184245757;4.71779918544532;0.0550446374363956;0.0550441044200018;0.0550425051826682;0.0550398391610547;0.0550361054170241;0.0550313026387845;0.055025429142489;0.0550184828742889;0.0550104614128378;0.0550013619722466;0.05…
Locomotion;134;160.133333333333;26.1333333333333;M2 LRH 03 #16;1.88169102103499;2.93670602824488;Artery;Perivascular;M2 LRH 03 artery U42-9105 Perivascular;M2 LRH 03 artery U42-9105;1.99158184245757;4.71779918544532;0.00101802266631304;0.00104424097971441;0.00112297102058201;0.00125443883501128;0.00143902364818116;0.00167726159044123;0.0019698509163096;0.00231765870830657;0.00272172904085644;0.00…
Locomotion;169.3;178.8;9.5;M2 LRH 03 #18;1.50034808003611;2.89739597993952;Artery;Perivascular;M2 LRH 03 artery U42-9105 Perivascular;M2 LRH 03 artery U42-9105;1.99158184245757;4.71779918544532;0.00970661232829571;0.00971257798707489;0.00973048164870445;0.00976034335269216;0.00980219644317356;0.00985608748648509;0.00992207615604249;0.010000235084802;0.010090649685656;0.0101934179401942;0.01030865…
Whisking;178.8;195.266666666667;16.4666666666667;M2 LRH 03 #19;0.0733088696588535;0.164993334272954;Artery;Perivascular;M2 LRH 03 artery U42-9105 Perivascular;M2 LRH 03 artery U42-9105;1.99158184245757;4.71779918544532;0.15608304375367;0.156022692668151;0.155841773615255;0.155540688759664;0.155120106881616;0.154580961142033;0.153924445966608;0.153152013061709;0.152265366578504;0.151266457445237;0…
Locomotion;203.933333333333;209;5.06666666666666;M2 LRH 03 #21;2.78397764473932;4.76924424377668;Artery;Perivascular;M2 LRH 03 artery U42-9105 Perivascular;M2 LRH 03 artery U42-9105;1.99158184245757;4.71779918544532;4.94981278902985e-05;4.9499519521693e-05;4.95036925286228e-05;4.95106412526835e-05;4.95203562717265e-05;4.95328244126353e-05;4.95480287691879e-05;4.95659487249813e-05;4.95865599813869…
Whisking;209;214.566666666667;5.56666666666666;M2 LRH 03 #22;0.483097317568988;0.198767040933132;Artery;Perivascular;M2 LRH 03 artery U42-9105 Perivascular;M2 LRH 03 artery U42-9105;1.99158184245757;4.71779918544532;0.419150277411601;0.419136940939954;0.419096934720718;0.41903026834661;0.418936957801662;0.418817025455477;0.418670500055193;0.418497416715159;0.41829781690432;0.418071748431331;0.417…
Locomotion;214.566666666667;223;8.43333333333334;M2 LRH 03 #23;1.9733574657345;3.80899803005757;Artery;Perivascular;M2 LRH 03 artery U42-9105 Perivascular;M2 LRH 03 artery U42-9105;1.99158184245757;4.71779918544532;0.0641205526812606;0.0641457858653467;0.0642214587038508;0.0643474910912048;0.0645237496336093;0.0647500478220574;0.0650261462741735;0.0653517530444734;0.0657265240025366;0.06615006327…
Whisking;223;242.433333333333;19.4333333333333;M2 LRH 03 #24;0.249102833533317;-0.0429224595397322;Artery;Perivascular;M2 LRH 03 artery U42-9105 Perivascular;M2 LRH 03 artery U42-9105;1.99158184245757;4.71779918544532;0.199678815204514;0.19961741696096;0.199433162143292;0.199125872546424;0.198695257977851;0.19814092638974;0.197462397881175;0.196659122390314;0.195730500848187;0.194675909520375;0.1…
Whisking;248.8;257.266666666667;8.46666666666664;M2 LRH 03 #25;0.646259640644246;-0.126518059206597;Artery;Perivascular;M2 LRH 03 artery U42-9105 Perivascular;M2 LRH 03 artery U42-9105;1.99158184245757;4.71779918544532;0.113339139151916;0.113330207697167;0.113303416374894;0.113258774312718;0.113196296722939;0.113116004901913;0.113017926229168;0.112902094166218;0.112768548255068;0.112617334116351;…
Whisking;262.4;273.1;10.7;M2 LRH 03 #26;0.528706098611205;-0.198457867509168;Artery;Perivascular;M2 LRH 03 artery U42-9105 Perivascular;M2 LRH 03 artery U42-9105;1.99158184245757;4.71779918544532;0.0363389052088487;0.0363720527092407;0.0364714471944136;0.0366369447209363;0.0368683057294372;0.0371651955630985;0.0375271851914933;0.0379537521377238;0.0384442816062389;0.0389980678081534;0.03961431548…
Locomotion;279.666666666667;297.766666666667;18.1;M2 LRH 03 #27;1.75526388244625;3.18889312358766;Artery;Perivascular;M2 LRH 03 artery U42-9105 Perivascular;M2 LRH 03 artery U42-9105;1.99158184245757;4.71779918544532;0.244935215782741;0.244982611103307;0.245124526235237;0.24536015067666;0.245688140185024;0.246106626606312;0.246613231513334;0.247205083532045;0.247878839202456;0.248630707189929;0.2…
IS;10;27;17;M2 TCJ 14 #1;0.169558678731508;0.0776219112775049;Artery;Perivascular;M2 TCJ 14 artery C22-9132 Perivascular;M2 TCJ 14 artery C22-9132;1.99158208044149;4.09196868125358;0.515795527420719;0.515896724858374;0.516200014365245;0.516704488271874;0.517408636263488;0.518310349079135;0.51940692368576;0.520695069922372;0.522170918607987;0.523830031105299;0.525667410330399;0.527677513196826;0.5…
REM;35;150;115;M2 TCJ 14 #2;0.18227178412843;0.0931498747919828;Artery;Perivascular;M2 TCJ 14 artery C22-9132 Perivascular;M2 TCJ 14 artery C22-9132;1.99158208044149;4.09196868125358;0.425099719427285;0.42702944418634;0.432577237114459;0.441035179262981;0.451279609760951;0.461861198414578;0.471137261610654;0.477442297956809;0.479281897379464;0.475524062625341;0.465555114983165;0.449368524527179;0…
NREM;330;415;85;M2 TCJ 14 #4;0.137143624902447;-0.027557829635015;Artery;Perivascular;M2 TCJ 14 artery C22-9132 Perivascular;M2 TCJ 14 artery C22-9132;1.99158208044149;4.09196868125358;0.00098692410937592;0.00105668249438449;0.00126693983568615;0.00162177879347642;0.00213136170384261;0.00281558477361174;0.00370682377633247;0.00485020973834392;0.00630032814166799;0.00811400973781204;0.010339791119…
NREM;80;170;90;M4 ROF 07 #2;0.181990888871803;0.0320801618113324;Artery;Perivascular;M4 ROF 07 artery K97-3014 Perivascular;M4 ROF 07 artery K97-3014;1.99158190195355;8.18393736250716;0.00519967364892614;0.00538993570242103;0.00594874849532503;0.00684052506293116;0.00800720976767789;0.00937060376270734;0.0108362834213401;0.0122993404372366;0.0136517973060053;0.0147910978654739;0.0156286926048706;…
IS;170;195;25;M4 ROF 07 #3;0.137739455057438;0.0209664148584716;Artery;Perivascular;M4 ROF 07 artery K97-3014 Perivascular;M4 ROF 07 artery K97-3014;1.99158190195355;8.18393736250716;0.133008247288834;0.133309559172981;0.134210545303093;0.135702388217507;0.137770495478533;0.140394653464699;0.143549240282978;0.147203495436147;0.151321843250314;0.155864266470958;0.16078672587947;0.166041621272399;0…
NREM;240;270;30;M4 CGF 08 #3;0.0441944554355956;-0.00576043489622348;Artery;Perivascular;M4 CGF 08 artery X33-6986 Perivascular;M4 CGF 08 artery X33-6986;1.99158196144953;3.6105606011061;0.017943581748917;0.0179101685432567;0.0178102041392832;0.0176445114316243;0.0174144527933988;0.017121916507508;0.0167692979852995;0.0163594759839635;0.0158957840894995;0.0153819777840125;0.0148221974638243;0.014…
IS;270;300;30;M4 CGF 08 #4;0.0260872116896243;-0.0118204656258842;Artery;Perivascular;M4 CGF 08 artery X33-6986 Perivascular;M4 CGF 08 artery X33-6986;1.99158196144953;3.6105606011061;0.0109747899709709;0.0109469244634938;0.0108636523950367;0.0107259422734206;0.0105353921824272;0.0102942059338103;0.0100051602659701;0.00967156366144396;0.00929720749956996;0.00888631039095924;0.00844345665426403;0.…
REM;330;440;110;M4 CGF 08 #5;0.0983817018352627;-0.0264129409934909;Artery;Perivascular;M4 CGF 08 artery X33-6986 Perivascular;M4 CGF 08 artery X33-6986;1.99158196144953;3.6105606011061;0.0514973892916339;0.051797862705619;0.0526325490414023;0.0538124097030895;0.0550571374997491;0.0560395185961092;0.0564345423088649;0.0559650445902615;0.0544377956227064;0.0517666704137007;0.0479818420402507;0.043…
NREM;15;50;35;M2 TCJ 16 #1;0.0211451256189222;0.077123497864655;Artery;Perivascular;M2 TCJ 16 artery Z7-4426 Perivascular;M2 TCJ 16 artery Z7-4426;1.99158196144953;1.92563232058992;0.0338959939229553;0.0337835517470391;0.033448532584827;0.0328977917945424;0.0321425347934247;0.0311979946951095;0.0300829965149722;0.0288194227657077;0.0274315985438428;0.0259456168205115;0.0243886265034849;0.02278810…
IS;273;295;22;M2 TCJ 16 #4;-0.084401426376196;-0.0115496849798207;Artery;Perivascular;M2 TCJ 16 artery Z7-4426 Perivascular;M2 TCJ 16 artery Z7-4426;1.99158196144953;1.92563232058992;0.0923590686636254;0.0924301392550216;0.0926429532253411;0.092996318539469;0.0934882530618897;0.0941159914631399;0.0948759949317787;0.0957639637326443;0.0967748526607537;0.0979028894465944;0.0991415961723157;0.100483…
NREM;360;410;50;M2 TCJ 16 #5;-0.0386644422511127;-0.00479155513594772;Artery;Perivascular;M2 TCJ 16 artery Z7-4426 Perivascular;M2 TCJ 16 artery Z7-4426;1.99158196144953;1.92563232058992;0.00247509583728925;0.00254124785825574;0.00274392369288568;0.0030954348587909;0.00361516243308332;0.00432792290097579;0.00526182215438959;0.00644572977266849;0.00790653020736486;0.00966632300027178;0.01173974971…
IS;428;456;28;M2 TCJ 16 #6;-0.0448714332716766;-0.024809227776664;Artery;Perivascular;M2 TCJ 16 artery Z7-4426 Perivascular;M2 TCJ 16 artery Z7-4426;1.99158196144953;1.92563232058992;0.284961970257216;0.284626818452919;0.283623323992931;0.281957355187366;0.279638644109138;0.27668071416383;0.273100779166101;0.268919614417145;0.26416140044087;0.258853540214133;0.253026450920309;0.246713331465904;0.…
NREM;490;587;97;M2 TCJ 16 #7;-0.00827038798213633;0.00197512154542101;Artery;Perivascular;M2 TCJ 16 artery Z7-4426 Perivascular;M2 TCJ 16 artery Z7-4426;1.99158196144953;1.92563232058992;0.0227827497377638;0.0226370144979146;0.0222117854181568;0.0215404817751441;0.0206712512110111;0.0196582124287549;0.0185533871102685;0.0174016538263327;0.0162398368825726;0.0150994489166719;0.014011217378673;0.01…
Whisking;10;12.8333333333333;2.83333333333333;M2 LRH 22 #1;-0.0347403226439552;-0.0653963068389741;Artery;Perivascular;M2 LRH 22 artery T64-4508 Perivascular;M2 LRH 22 artery T64-4508;1.99158190195355;7.07669877816798;0.42715102847841;0.427150415573469;0.427148576867452;0.427145512393648;0.42714122220754;0.427135706386819;0.427128965031385;0.427120998263369;0.427111806227138;0.427101389089325;0.4…
Locomotion;47.6;57.3;9.7;M2 LRH 22 #4;2.72709745486399;4.57347635050964;Artery;Perivascular;M2 LRH 22 artery T64-4508 Perivascular;M2 LRH 22 artery T64-4508;1.99158190195355;7.07669877816798;0.128789174459744;0.128791437037797;0.128798229940987;0.128809568670719;0.128825479036815;0.128845997118816;0.128871169211979;0.128901051758139;0.128935711261656;0.128975224190696;0.129019676864186;0.12906916…
Locomotion;69.5333333333333;83.4;13.8666666666667;M2 LRH 22 #6;2.73663597570368;4.46580714849279;Artery;Perivascular;M2 LRH 22 artery T64-4508 Perivascular;M2 LRH 22 artery T64-4508;1.99158190195355;7.07669877816798;0.00038174254516466;0.000623818033984822;0.00134925106981806;0.0025556642389605;0.00423910476781403;0.00639405885709682;0.00901347167059447;0.0120887728997036;0.0156099078030779;0.019…
Whisking;98.8666666666667;102.7;3.83333333333334;M2 LRH 22 #8;2.11771722016476;5.00611548072175;Artery;Perivascular;M2 LRH 22 artery T64-4508 Perivascular;M2 LRH 22 artery T64-4508;1.99158190195355;7.07669877816798;0.147986898983684;0.14798724939304;0.147988300431818;0.147990051534609;0.147992501759298;0.147995649787428;0.147999493924701;0.148004032101621;0.148009261874281;0.148015180425298;0.148…
Locomotion;139.866666666667;172.233333333333;32.3666666666666;M2 LRH 22 #10;2.17267689712244;3.98467658154798;Artery;Perivascular;M2 LRH 22 artery T64-4508 Perivascular;M2 LRH 22 artery T64-4508;1.99158190195355;7.07669877816798;0.0363988809569061;0.0362899196218899;0.0359664221747625;0.0354384462386935;0.0347224175966456;0.0338406360664998;0.0328206058498844;0.031694211574627;0.0304967660593907;…
Whisking;172.233333333333;181.4;9.16666666666669;M2 LRH 22 #11;0.262007294798594;0.192463282159809;Artery;Perivascular;M2 LRH 22 artery T64-4508 Perivascular;M2 LRH 22 artery T64-4508;1.99158190195355;7.07669877816798;0.0118311371672434;0.011846927862735;0.0118942698852934;0.0119730731089285;0.0120831875420688;0.0122244036546338;0.0123964528348472;0.0125990079747074;0.0128316841827225;0.013094039…
Locomotion;181.4;189.633333333333;8.23333333333332;M2 LRH 22 #12;2.40998892395391;5.36961350414247;Artery;Perivascular;M2 LRH 22 artery T64-4508 Perivascular;M2 LRH 22 artery T64-4508;1.99158190195355;7.07669877816798;0.392136269597674;0.392076445361855;0.391897013541573;0.391598096770447;0.391179899323769;0.390642706947523;0.389986886619253;0.389212886241026;0.388321234264797;0.387312539250567;0…
Whisking;203.766666666667;207.7;3.93333333333331;M2 LRH 22 #14;0.234260043720673;0.401330772952293;Artery;Perivascular;M2 LRH 22 artery T64-4508 Perivascular;M2 LRH 22 artery T64-4508;1.99158190195355;7.07669877816798;0.0826910936341519;0.0827242506272894;0.0828237147781993;0.0829894656044061;0.083221468974123;0.0835196771147547;0.0838840286248054;0.0843144484891756;0.084810848097852;0.0853731252…
Locomotion;207.7;218.433333333333;10.7333333333333;M2 LRH 22 #15;2.38172433486003;4.9976926947651;Artery;Perivascular;M2 LRH 22 artery T64-4508 Perivascular;M2 LRH 22 artery T64-4508;1.99158190195355;7.07669877816798;0.175551751013243;0.175568299552129;0.175617984192414;0.175700921847179;0.175817306836597;0.175967410087229;0.176151578014481;0.176370231091685;0.176623862110186;0.176913034135821;0.…
Locomotion;236.233333333333;245.966666666667;9.73333333333335;M2 LRH 22 #17;1.97383849252812;4.55456460382323;Artery;Perivascular;M2 LRH 22 artery T64-4508 Perivascular;M2 LRH 22 artery T64-4508;1.99158190195355;7.07669877816798;0.337380074249038;0.337340978208842;0.337223753702265;0.337028591417206;0.336755808635354;0.336405848436538;0.335979278587924;0.335476790121175;0.334899195601528;0.334247…
Locomotion;264.866666666667;278.633333333333;13.7666666666667;M2 LRH 22 #19;2.0337095384949;5.22353714916453;Artery;Perivascular;M2 LRH 22 artery T64-4508 Perivascular;M2 LRH 22 artery T64-4508;1.99158190195355;7.07669877816798;0.0788960558115186;0.0789175501905185;0.0789819661253858;0.0790891023002011;0.0792386241511553;0.0794300653061386;0.0796628295911971;0.0799361935949332;0.0802493097794527;…
Whisking;278.633333333333;282.7;4.06666666666666;M2 LRH 22 #20;0.240130949861698;0.445135913616616;Artery;Perivascular;M2 LRH 22 artery T64-4508 Perivascular;M2 LRH 22 artery T64-4508;1.99158190195355;7.07669877816798;0.012404873205043;0.0124068308408376;0.0124127030670002;0.0124224878403088;0.012436181756197;0.0124537800499608;0.0124752765984461;0.0125006639222175;0.012529933188208;0.01256307421…
Locomotion;315.5;342.266666666667;26.7666666666667;M2 LRH 22 #22;1.3623405366696;3.90817291970264;Artery;Perivascular;M2 LRH 22 artery T64-4508 Perivascular;M2 LRH 22 artery T64-4508;1.99158190195355;7.07669877816798;0.425466383660848;0.4250362190431;0.423748206446104;0.421609765036122;0.418633178414226;0.414835473339429;0.410238252393114;0.40486748298518;0.398753245715356;0.39192944566339;0.3844…
Locomotion;351.333333333333;360.266666666667;8.93333333333334;M2 LRH 22 #24;2.1449229542386;5.05531097110245;Artery;Perivascular;M2 LRH 22 artery T64-4508 Perivascular;M2 LRH 22 artery T64-4508;1.99158190195355;7.07669877816798;0.71996983946417;0.719878453514391;0.71960435606756;0.719147728286656;0.718508871922899;0.717688209035339;0.716686281598719;0.715503751000044;0.714141397424388;0.712600119…
Locomotion;378.6;419.4;40.8;M2 LRH 22 #26;2.36419320161111;3.97603229775799;Artery;Perivascular;M2 LRH 22 artery T64-4508 Perivascular;M2 LRH 22 artery T64-4508;1.99158190195355;7.07669877816798;0.129848316139172;0.130084696336165;0.130786971144382;0.131934694146895;0.133494288330447;0.135419787008806;0.137653852001864;0.140129050158763;0.142769364209929;0.145491909073462;0.148208820199823;0.1508…
Whisking;430.733333333333;437.933333333333;7.19999999999999;M2 LRH 22 #28;1.45910339725295;2.44177814887315;Artery;Perivascular;M2 LRH 22 artery T64-4508 Perivascular;M2 LRH 22 artery T64-4508;1.99158190195355;7.07669877816798;0.884758590231091;0.88472227080015;0.884613326141594;0.884431797167464;0.884177752047759;0.883851286185327;0.883452522180724;0.88298160978701;0.882438725854485;0.8818240742…
Locomotion;495.1;511.933333333333;16.8333333333333;M2 LRH 22 #31;2.15444199365613;4.44015602683235;Artery;Perivascular;M2 LRH 22 artery T64-4508 Perivascular;M2 LRH 22 artery T64-4508;1.99158190195355;7.07669877816798;0.049247909376638;0.0491918542633096;0.0490240659062179;0.0487456729775141;0.048358549019512;0.0478653011237131;0.0472692541730697;0.0465744307385388;0.0457855267461909;0.0449078830…
Locomotion;524;539.7;15.7;M2 LRH 22 #33;1.48733828442819;3.7313938072457;Artery;Perivascular;M2 LRH 22 artery T64-4508 Perivascular;M2 LRH 22 artery T64-4508;1.99158190195355;7.07669877816798;0.00474865622728777;0.00479152142885009;0.00492010884239013;0.00513439357805242;0.00543433310007797;0.00581986565585385;0.00629090809263349;0.00684735307787019;0.00748906574350739;0.00821587977885527;0.00902…
Locomotion;554.466666666667;584.466666666667;30;M2 LRH 22 #35;2.03791694111273;3.66919836795601;Artery;Perivascular;M2 LRH 22 artery T64-4508 Perivascular;M2 LRH 22 artery T64-4508;1.99158190195355;7.07669877816798;0.0038366864234097;0.00390830422379034;0.00412208651406264;0.00447483652729901;0.00496128129912018;0.00557415330750583;0.00630430311701956;0.00714084140017119;0.00807130827840545;0.009…
Locomotion;591.133333333333;597.733333333333;6.60000000000002;M2 LRH 22 #36;2.84688901310547;4.29362941088628;Artery;Perivascular;M2 LRH 22 artery T64-4508 Perivascular;M2 LRH 22 artery T64-4508;1.99158190195355;7.07669877816798;0.52686341703039;0.526848140232236;0.526802309704849;0.526725925060831;0.526618985664139;0.52648149064451;0.526313438917627;0.526114829210997;0.525885660095494;0.52562593…
NREM;75;160;85;M2 QOE 19 #1;0.365716788816875;0.183040942229614;Artery;Perivascular;M2 QOE 19 artery M15-3410 Perivascular;M2 QOE 19 artery M15-3410;1.99158202094551;5.05478484154856;0.0498567981751366;0.049884786609311;0.0499527910761699;0.050014451142811;0.049997483854518;0.0498108400401321;0.0493540575666482;0.0485281053946122;0.0472467925897778;0.0454476404400726;0.0431010332036999;0.04021652…
NREM;195;445;250;M2 QOE 19 #3;0.210627270436777;0.151097633214432;Artery;Perivascular;M2 QOE 19 artery M15-3410 Perivascular;M2 QOE 19 artery M15-3410;1.99158202094551;5.05478484154856;0.0125151206982133;0.0138623422954582;0.016180603339539;0.0163262407458534;0.013185650236537;0.00849895866809578;0.00484754455322488;0.00358162476064882;0.00443554684073492;0.00634673788997201;0.00830610819005197;0…
NREM;500;600;100;M2 QOE 19 #6;0.28902250849475;0.158719746883347;Artery;Perivascular;M2 QOE 19 artery M15-3410 Perivascular;M2 QOE 19 artery M15-3410;1.99158202094551;5.05478484154856;0.0413427568149953;0.0408308015584668;0.039327227123398;0.0369272433483023;0.0337834462923554;0.0300952198233845;0.0260922516434862;0.0220128092269229;0.0180794054726161;0.0144760678046144;0.0113317806565928;0.00871…
Whisking;10;127.333333333333;117.333333333333;M3 WOJ 03 #1;0.457300953040922;0.0304428087238382;Artery;Perivascular;M3 WOJ 03 artery D86-5796 Perivascular;M3 WOJ 03 artery D86-5796;1.9915817829616;5.05478484154854;0.0152647027153901;0.0149512665496512;0.0140500579057521;0.0126709475265642;0.0109740705809049;0.00914108975258612;0.00734481023986851;0.0057236899132344;0.00436606339695049;0.003306078…
Locomotion;127.333333333333;134.833333333333;7.50000000000001;M3 WOJ 03 #2;2.567861823288;5.89465213481159;Artery;Perivascular;M3 WOJ 03 artery D86-5796 Perivascular;M3 WOJ 03 artery D86-5796;1.9915817829616;5.05478484154854;0.0148620616497154;0.0148637759562961;0.0148689179464028;0.0148774848320193;0.0148894719686207;0.014904872858424;0.0149236791549356;0.0149458806687922;0.0149714653748901;0.01…
Locomotion;146.8;152.966666666667;6.16666666666666;M3 WOJ 03 #5;3.54974518280208;7.54156122387312;Artery;Perivascular;M3 WOJ 03 artery D86-5796 Perivascular;M3 WOJ 03 artery D86-5796;1.9915817829616;5.05478484154854;0.0292949723343779;0.029295088834398;0.0292954382010272;0.0292960200344907;0.0292968336686534;0.0292978781712553;0.0292991523442393;0.0293006547241738;0.0293023835827676;0.02930433692…
Whisking;152.966666666667;188.633333333333;35.6666666666667;M3 WOJ 03 #6;0.251885024653815;-0.0333099473501036;Artery;Perivascular;M3 WOJ 03 artery D86-5796 Perivascular;M3 WOJ 03 artery D86-5796;1.9915817829616;5.05478484154854;0.0532318643271546;0.0531342363747577;0.052842354141093;0.0523592063834209;0.0516897209949431;0.0508406861500224;0.0498206422721686;0.0486397471147263;0.0473096167942717;…
Locomotion;188.633333333333;194.266666666667;5.63333333333335;M3 WOJ 03 #7;2.62547786715648;5.16064303582077;Artery;Perivascular;M3 WOJ 03 artery D86-5796 Perivascular;M3 WOJ 03 artery D86-5796;1.9915817829616;5.05478484154854;0.2943060517214;0.294297908534007;0.294273480254233;0.294232770733717;0.294175786390802;0.294102536208965;0.294013031734601;0.293907287074195;0.293785318890847;0.2936471464…
Whisking;200.2;227.5;27.3;M3 WOJ 03 #8;0.732447692536852;0.293641968469387;Artery;Perivascular;M3 WOJ 03 artery D86-5796 Perivascular;M3 WOJ 03 artery D86-5796;1.9915817829616;5.05478484154854;4.75926279209859e-05;5.5072898485808e-05;7.75118300573036e-05;0.000114903603318529;0.0001672379254657;0.000234499148211701;0.000316665050750711;0.000413705305270441;0.000525579647373315;0.000652235778350784…
Whisking;248.966666666667;260.133333333333;11.1666666666667;M3 WOJ 03 #11;0.44559853756878;0.153535764288649;Artery;Perivascular;M3 WOJ 03 artery D86-5796 Perivascular;M3 WOJ 03 artery D86-5796;1.9915817829616;5.05478484154854;0.0142849588887759;0.014289442392419;0.0143028794577047;0.0143252297839744;0.014356426323496;0.014396375461149;0.0144449572652531;0.0145020258088163;0.014567409560272;0.014…
Whisking;271.5;280.833333333333;9.33333333333331;M3 WOJ 03 #13;0.671970351123834;0.0671249991643155;Artery;Perivascular;M3 WOJ 03 artery D86-5796 Perivascular;M3 WOJ 03 artery D86-5796;1.9915817829616;5.05478484154854;0.0895181890538064;0.0895139047699369;0.0895010544250784;0.0894796455389504;0.0894496906378369;0.0894112072447191;0.0893642178654747;0.089308749971155;0.0892448359763553;0.089172513…
Whisking;296.933333333333;326.833333333333;29.9;M3 WOJ 03 #15;0.315227472696221;0.115177669259508;Artery;Perivascular;M3 WOJ 03 artery D86-5796 Perivascular;M3 WOJ 03 artery D86-5796;1.9915817829616;5.05478484154854;0.00922119966116349;0.00921955577628978;0.00921462980337915;0.00920643849946802;0.00919500884296823;0.00918037664623495;0.00916258468689659;0.0091416804285841;0.00911771341757955;0.00…
Locomotion;326.833333333333;333.966666666667;7.13333333333333;M3 WOJ 03 #16;2.50526127995564;7.05175825811334;Artery;Perivascular;M3 WOJ 03 artery D86-5796 Perivascular;M3 WOJ 03 artery D86-5796;1.9915817829616;5.05478484154854;0.00115976618105136;0.00116087184815211;0.00116418827409532;0.00116971373340687;0.00117744535224377;0.00118737911131218;0.00119950984994721;0.00121383127134897;0.001230335…
Locomotion;341.933333333333;359.2;17.2666666666667;M3 WOJ 03 #17;1.32166759106625;3.52961639204556;Artery;Perivascular;M3 WOJ 03 artery D86-5796 Perivascular;M3 WOJ 03 artery D86-5796;1.9915817829616;5.05478484154854;0.0018919834382996;0.00188911396381913;0.00188052620156604;0.00186628201683075;0.00184648412485106;0.00182127550313391;0.00179083857406801;0.00175539416314071;0.0017152002395229;0.00…
Whisking;359.2;362.3;3.10000000000002;M3 WOJ 03 #18;0.649188788990757;0.0790989677798095;Artery;Perivascular;M3 WOJ 03 artery D86-5796 Perivascular;M3 WOJ 03 artery D86-5796;1.9915817829616;5.05478484154854;0.1091384359506;0.109137408199436;0.109134324984072;0.109129186420645;0.109121992702712;0.109112744101246;0.10910144096462;0.109088083718597;0.109072672866313;0.109055208988262;0.1090356927422…
Whisking;369.3;390.466666666667;21.1666666666666;M3 WOJ 03 #19;0.874988462012569;1.03090395167836;Artery;Perivascular;M3 WOJ 03 artery D86-5796 Perivascular;M3 WOJ 03 artery D86-5796;1.9915817829616;5.05478484154854;0.054954946424623;0.0549241624998176;0.0548319232222915;0.054678565358538;0.05446464777575;0.0541909478494045;0.0538584564796894;0.0534683717620026;0.0530220913688558;0.05252120371201…
Whisking;398.3;416.8;18.5;M3 WOJ 03 #20;0.20440116384384;0.0500248712252141;Artery;Perivascular;M3 WOJ 03 artery D86-5796 Perivascular;M3 WOJ 03 artery D86-5796;1.9915817829616;5.05478484154854;8.26689995491287e-05;8.26767043506063e-05;8.26989794780031e-05;8.27334013792371e-05;8.27762435165523e-05;8.28229400587568e-05;8.28687243602339e-05;8.29094317047696e-05;8.29424530240285e-05;8.29678237066722…
Whisking;421.833333333333;427.866666666667;6.03333333333336;M3 WOJ 03 #21;2.1418933781626;5.25168719072983;Artery;Perivascular;M3 WOJ 03 artery D86-5796 Perivascular;M3 WOJ 03 artery D86-5796;1.9915817829616;5.05478484154854;0.0127880477534073;0.0127877564396762;0.0127868825514124;0.0127854262476219;0.0127833877933512;0.0127807675597425;0.0127775660241102;0.0127737837700404;0.0127694214875094;0.0…
Locomotion;433.866666666667;441.033333333333;7.16666666666669;M3 WOJ 03 #22;2.21709121569894;5.8662206043575;Artery;Perivascular;M3 WOJ 03 artery D86-5796 Perivascular;M3 WOJ 03 artery D86-5796;1.9915817829616;5.05478484154854;0.0187740432636025;0.0187719137831827;0.0187655264371808;0.0187548845109399;0.0187399934775915;0.0187208609943979;0.018697496897636;0.0186699131960271;0.0186381240627181;0.…
Whisking;441.033333333333;450.466666666667;9.43333333333328;M3 WOJ 03 #23;0.618855178058475;-0.0958432056295073;Artery;Perivascular;M3 WOJ 03 artery D86-5796 Perivascular;M3 WOJ 03 artery D86-5796;1.9915817829616;5.05478484154854;0.00984070005151693;0.00983985185058163;0.00983730748794958;0.00983306768466495;0.00982713364367813;0.00981950705165449;0.00981019008149305;0.00979918539554241;0.0097864…
Locomotion;457.333333333333;470.333333333333;13;M3 WOJ 03 #24;1.25192982851555;4.08299480258834;Artery;Perivascular;M3 WOJ 03 artery D86-5796 Perivascular;M3 WOJ 03 artery D86-5796;1.9915817829616;5.05478484154854;0.199003297069392;0.198977208219953;0.198898957239581;0.198768590838351;0.198586186876349;0.198351854378219;0.198065733552747;0.197727995816693;0.19733884382189;0.196898511484399;0.1964…
Whisking;490.866666666667;499.666666666667;8.80000000000001;M3 WOJ 03 #26;0.467367205886878;-0.0335351394135142;Artery;Perivascular;M3 WOJ 03 artery D86-5796 Perivascular;M3 WOJ 03 artery D86-5796;1.9915817829616;5.05478484154854;0.00359181145624715;0.00359215979588099;0.00359320448696281;0.00359494454639873;0.00359737833672296;0.00360050356763294;0.00360431729813644;0.00360881593930885;0.0036139…
Whisking;516.2;519.333333333333;3.13333333333333;M3 WOJ 03 #28;0.502713846829241;0.00227036463101656;Artery;Perivascular;M3 WOJ 03 artery D86-5796 Perivascular;M3 WOJ 03 artery D86-5796;1.9915817829616;5.05478484154854;0.0272846099162927;0.0272846099163658;0.0272846099164388;0.0272846099165116;0.0272846099165842;0.0272846099166567;0.027284609916729;0.0272846099168012;0.0272846099168731;0.02728460…
Whisking;527.633333333333;535.433333333333;7.79999999999995;M3 WOJ 03 #30;0.0842829174520974;-0.0520969793882534;Artery;Perivascular;M3 WOJ 03 artery D86-5796 Perivascular;M3 WOJ 03 artery D86-5796;1.9915817829616;5.05478484154854;0.00171681314658159;0.00171651397928682;0.00171561666196168;0.00171412174834973;0.00171203016148431;0.00170934319387808;0.00170606250778513;0.00170219013553243;0.001697…
Whisking;543.566666666667;548.8;5.23333333333323;M3 WOJ 03 #32;0.327136494795176;-0.0696590501343059;Artery;Perivascular;M3 WOJ 03 artery D86-5796 Perivascular;M3 WOJ 03 artery D86-5796;1.9915817829616;5.05478484154854;0.00231548226521412;0.00231559986039202;0.00231595252754265;0.00231653991167055;0.00231736142150449;0.00231841623007893;0.00231970327554721;0.00232122126222575;0.00232296866186805;…
Whisking;553.866666666667;566.633333333333;12.7666666666667;M3 WOJ 03 #33;0.171547907231887;-0.0353152933680946;Artery;Perivascular;M3 WOJ 03 artery D86-5796 Perivascular;M3 WOJ 03 artery D86-5796;1.9915817829616;5.05478484154854;0.00918768533784258;0.00918831311370214;0.00919019448505082;0.00919332358557577;0.00919769064552118;0.00920328200284954;0.00921008011889245;0.00921806359851589;0.0092272…
Locomotion;10;12.8;2.8;M4 ROF 03 #1;1.43327071902027;4.35100834358514;Artery;Perivascular;M4 ROF 03 artery B73-2690 Perivascular;M4 ROF 03 artery B73-2690;1.99158202094551;5.29548888162228;0.0119771664156808;0.0119767333122443;0.0119754340671262;0.0119732688760835;0.0119702380653452;0.0119663420915629;0.0119615815417423;0.0119559571331546;0.0119494697132284;0.011942120259422;0.0119339098790764;0.…
Whisking;26.6666666666667;31.5333333333333;4.86666666666667;M4 ROF 03 #3;0.37552601942399;-0.25767501532347;Artery;Perivascular;M4 ROF 03 artery B73-2690 Perivascular;M4 ROF 03 artery B73-2690;1.99158202094551;5.29548888162228;0.343925530365378;0.343924440755902;0.343921171474741;0.343915721169385;0.343908087586124;0.343898267570756;0.343886257069587;0.343872051130708;0.343855643905558;0.34383702…
Locomotion;31.5333333333333;36.9333333333333;5.4;M4 ROF 03 #4;1.5888405858083;4.44036132730889;Artery;Perivascular;M4 ROF 03 artery B73-2690 Perivascular;M4 ROF 03 artery B73-2690;1.99158202094551;5.29548888162228;0.0288997342922316;0.0288987035699222;0.0288956116162062;0.0288904590711185;0.0288832470011627;0.0288739768989783;0.0288626506828757;0.028849270696239;0.0288338397067955;0.0288163609057…
Locomotion;49.9666666666667;56.7;6.73333333333333;M4 ROF 03 #6;1.71779458918714;4.70117395414648;Artery;Perivascular;M4 ROF 03 artery B73-2690 Perivascular;M4 ROF 03 artery B73-2690;1.99158202094551;5.29548888162228;0.00376951602929088;0.00377064935161376;0.00377404852460311;0.00377971116762927;0.00378763331713156;0.00379780943284421;0.00381023240649783;0.00382489357298174;0.00384178272394855;0.0…
Locomotion;76.9333333333333;91.0666666666667;14.1333333333333;M4 ROF 03 #9;1.81272304569913;4.67141032793186;Artery;Perivascular;M4 ROF 03 artery B73-2690 Perivascular;M4 ROF 03 artery B73-2690;1.99158202094551;5.29548888162228;0.315313503702773;0.315223044253399;0.31495184736005;0.314500456971883;0.313869778271167;0.313061075578043;0.312075969425648;0.310916432814053;0.309584786653787;0.30808369…
Locomotion;116.3;123.4;7.10000000000001;M4 ROF 03 #11;1.7609896514284;4.74031848682637;Artery;Perivascular;M4 ROF 03 artery B73-2690 Perivascular;M4 ROF 03 artery B73-2690;1.99158202094551;5.29548888162228;0.0189021419445305;0.0189034062267476;0.0189071958088514;0.0189135009024383;0.0189223052099453;0.01893358594929;0.0189473138883185;0.0189634533890131;0.0189819624613975;0.0190027928270652;0.019…
Locomotion;131.433333333333;145.1;13.6666666666667;M4 ROF 03 #13;2.0220755744117;4.58426464180372;Artery;Perivascular;M4 ROF 03 artery B73-2690 Perivascular;M4 ROF 03 artery B73-2690;1.99158202094551;5.29548888162228;0.389129345588795;0.389607314554718;0.391039915689639;0.393423235491325;0.396750764044294;0.40101341386087;0.406199546176183;0.412295004614939;0.419283156124763;0.427144939048203;0.4…
Locomotion;151.633333333333;162.333333333333;10.7;M4 ROF 03 #14;1.54688418520805;4.55042365255113;Artery;Perivascular;M4 ROF 03 artery B73-2690 Perivascular;M4 ROF 03 artery B73-2690;1.99158202094551;5.29548888162228;0.444771887551078;0.444757604199014;0.444714714464542;0.444643099454656;0.444542561462787;0.44441282464002;0.44425353593188;0.444064266277804;0.44384451206959;0.443593696864314;0.443…
Locomotion;216.5;241.3;24.8;M4 ROF 03 #17;1.62405943715;4.99738306439553;Artery;Perivascular;M4 ROF 03 artery B73-2690 Perivascular;M4 ROF 03 artery B73-2690;1.99158202094551;5.29548888162228;0.13243615603515;0.13252148449979;0.132775282525806;0.133191028232666;0.133757985123397;0.134461399374148;0.135282770761785;0.136200192078514;0.137188750588984;0.1382209839203;0.139267381761954;0.14029692391…
Locomotion;274;283.6;9.60000000000002;M4 ROF 03 #20;1.50712899919415;4.95017944571504;Artery;Perivascular;M4 ROF 03 artery B73-2690 Perivascular;M4 ROF 03 artery B73-2690;1.99158202094551;5.29548888162228;0.00053492353645077;0.000535861957654517;0.000538677096022172;0.000543368574220242;0.000549935757993395;0.000558377748132812;0.000568693369267088;0.000580881155510796;0.000594939333015799;0.0006…
Locomotion;297.333333333333;318.066666666667;20.7333333333333;M4 ROF 03 #22;1.56994737919662;5.09866402502642;Artery;Perivascular;M4 ROF 03 artery B73-2690 Perivascular;M4 ROF 03 artery B73-2690;1.99158202094551;5.29548888162228;0.00518429741289762;0.00520181411617555;0.00525425472993352;0.00534129144343549;0.00546238016011103;0.00561676386773283;0.00580347733301737;0.00602135309692579;0.00626902…
Whisking;375.966666666667;379;3.03333333333336;M4 ROF 03 #25;0.269640187936299;0.0515506307522148;Artery;Perivascular;M4 ROF 03 artery B73-2690 Perivascular;M4 ROF 03 artery B73-2690;1.99158202094551;5.29548888162228;1.26426312199257e-16;1.66726767709091e-06;6.66889995203498e-06;1.50043845841503e-05;2.66728679289538e-05;4.16731550735836e-05;6.00037100261859e-05;8.16626559593467e-05;0.000106647775…
Locomotion;389.333333333333;418.6;29.2666666666667;M4 ROF 03 #27;1.65456588325178;4.85649528112149;Artery;Perivascular;M4 ROF 03 artery B73-2690 Perivascular;M4 ROF 03 artery B73-2690;1.99158202094551;5.29548888162228;0.0220212383630696;0.0223211712933988;0.0232186340074478;0.02470664551059;0.0267736612175001;0.0294037072339519;0.032576565714306;0.0362680086962984;0.0404500771276121;0.04509140115…
Locomotion;459.066666666667;478.366666666667;19.3;M4 ROF 03 #29;1.66050760888451;4.85053842958005;Artery;Perivascular;M4 ROF 03 artery B73-2690 Perivascular;M4 ROF 03 artery B73-2690;1.99158202094551;5.29548888162228;0.013892655879592;0.013967463026338;0.0141916729306308;0.0145646518441014;0.0150853463781899;0.0157522877733143;0.0165635978380349;0.0175169965209129;0.0186098110676266;0.01983898670…
Whisking;516.366666666667;522.5;6.13333333333333;M4 ROF 03 #31;1.76209260271628;4.09904405511463;Artery;Perivascular;M4 ROF 03 artery B73-2690 Perivascular;M4 ROF 03 artery B73-2690;1.99158202094551;5.29548888162228;0.0220834978053446;0.0220862013084311;0.0220943108201794;0.0221078233490233;0.0221267339110616;0.0221510355331189;0.0221807192570304;0.0222157741451438;0.0222561872870386;0.0223019438…
Locomotion;550.466666666667;582.333333333333;31.8666666666667;M4 ROF 03 #33;1.89552366256773;4.46389807003226;Artery;Perivascular;M4 ROF 03 artery B73-2690 Perivascular;M4 ROF 03 artery B73-2690;1.99158202094551;5.29548888162228;0.000160051101445363;0.000169052989049906;0.000196539894343777;0.000243954559343564;0.000313698129015288;0.000409124527960335;0.000534531635439574;0.000695148350418695;0.…
NREM;95;194;99;M2 PRT 22 #2;-0.0194376027111742;0.0308851334336579;Artery;Perivascular;M2 PRT 22 artery K97-3014 Perivascular;M2 PRT 22 artery K97-3014;1.99158190195355;2.64774444081114;0.0910850333702733;0.0908897066456228;0.0902769721643065;0.0891716379375573;0.0874647210631492;0.0850359322579391;0.0817810381324384;0.0776400264537586;0.0726213068269656;0.0668172590188367;0.0604075032731717;0.05…
NREM;234;277;43;M2 PRT 22 #3;0.137224703187861;0.0581337862100174;Artery;Perivascular;M2 PRT 22 artery K97-3014 Perivascular;M2 PRT 22 artery K97-3014;1.99158190195355;2.64774444081114;0.038268643822887;0.0381301199547409;0.0377183768377798;0.0370447949997953;0.0361279955043266;0.0349933316838493;0.0336722001300938;0.0322011926898417;0.0306211162726626;0.0289759114876234;0.0273115043274197;0.0256…
IS;277;322;45;M2 PRT 22 #4;0.133505250480201;0.0898164492045294;Artery;Perivascular;M2 PRT 22 artery K97-3014 Perivascular;M2 PRT 22 artery K97-3014;1.99158190195355;2.64774444081114;0.0530941169224998;0.0532773708969785;0.0538292274188841;0.0547559566180178;0.0560679608733258;0.0577796953513237;0.0599095423371741;0.0624796271303808;0.0655155626446946;0.0690461109188673;0.0731027524542876;0.07771…
REM;340;410;70;M2 PRT 22 #5;0.175550139267634;0.0972358333484479;Artery;Perivascular;M2 PRT 22 artery K97-3014 Perivascular;M2 PRT 22 artery K97-3014;1.99158190195355;2.64774444081114;8.61934297933909e-06;0.000745454729190145;0.00291740527978779;0.00641199108493581;0.0110520153342589;0.0166097783382055;0.0228247554761232;0.0294228655633984;0.0361353610593536;0.0427155165654789;0.0489516486057;0.0…
NREM;123;227;104;M2 TCJ 06 #2;0.0711572681782167;0.0739181439713225;Artery;Perivascular;M2 TCJ 06 artery U92-1298 Perivascular;M2 TCJ 06 artery U92-1298;1.99158196144953;8.4246414025809;0.0128706653155628;0.012809120856546;0.0126514334350133;0.0124721554368237;0.01237620816022;0.0124750460167631;0.0128619910241423;0.0135922682304363;0.0146716198322708;0.0160549672179615;0.0176542064624103;0.01935…
IS;228;244;16;M2 TCJ 06 #3;-0.0331736490582158;0.0717969238807834;Artery;Perivascular;M2 TCJ 06 artery U92-1298 Perivascular;M2 TCJ 06 artery U92-1298;1.99158196144953;8.4246414025809;0.1302651822944;0.130277787603349;0.130315584723258;0.130378517237018;0.130466491121565;0.130579374756482;0.130716998936894;0.130879156891516;0.131065604306926;0.131276059359382;0.131510202755723;0.131767677785097;0…
NREM;265;343;78;M2 TCJ 06 #4;0.0396753489741925;0.0563005623468523;Artery;Perivascular;M2 TCJ 06 artery U92-1298 Perivascular;M2 TCJ 06 artery U92-1298;1.99158196144953;8.4246414025809;7.92184452344424e-07;7.84559869928486e-06;3.11723183409676e-05;7.72776136744808e-05;0.000156982788706171;0.000285259319012261;0.000480750648717904;0.000764791065455877;0.00115975617749657;0.00168665963879657;0.0023…
NREM;437;465;28;M2 TCJ 06 #7;0.0158726668878667;0.135570674584505;Artery;Perivascular;M2 TCJ 06 artery U92-1298 Perivascular;M2 TCJ 06 artery U92-1298;1.99158196144953;8.4246414025809;0.0563522430307928;0.0562663563352834;0.0560096055860204;0.0555847066382427;0.0549961455831473;0.0542501189105344;0.0533544510517821;0.0523184905892202;0.0511529867444266;0.0498699480548657;0.0484824854104126;0.0470…
IS;100;120;20;M4 CGF 17 #3;0.127788425914395;-0.002449008564732;Artery;Perivascular;M4 CGF 17 artery U57-1829 Perivascular;M4 CGF 17 artery U57-1829;1.99158196144953;5.05478484154854;0.108047312865571;0.108030278299422;0.1079790992503;0.107893550410042;0.107773258735782;0.107617707145661;0.107426239671845;0.107198068049452;0.106932279713278;0.106627847167127;0.106283638682956;0.105898430278995;0.…
NREM;145;167;22;M4 CGF 17 #4;0.05218320712873;-0.0052953200464981;Artery;Perivascular;M4 CGF 17 artery U57-1829 Perivascular;M4 CGF 17 artery U57-1829;1.99158196144953;5.05478484154854;0.0135549267855444;0.0135401300902089;0.0134958809620259;0.0134226019169388;0.0133209959465777;0.0131920446842333;0.0130370057750428;0.0128574093906381;0.0126550538148273;0.0124320000156347;0.0121905651106175;0.011…
NREM;175;203;28;M4 CGF 17 #5;0.148526050982013;-0.00441708891444583;Artery;Perivascular;M4 CGF 17 artery U57-1829 Perivascular;M4 CGF 17 artery U57-1829;1.99158196144953;5.05478484154854;0.372141159387027;0.371933848758902;0.371311872209708;0.370275113060537;0.368823434048783;0.36695676140814;0.364675199179893;0.361979170461052;0.358869581502231;0.355348003881529;0.351416869417897;0.3470796720629…
IS;260;275;15;M4 CGF 17 #6;0.0838471106945526;-0.0113746907168113;Artery;Perivascular;M4 CGF 17 artery U57-1829 Perivascular;M4 CGF 17 artery U57-1829;1.99158196144953;5.05478484154854;0.0341317113364985;0.0341360550221152;0.0341490818562214;0.0341707791339219;0.03420112555672;0.0342400910483239;0.0342876364993949;0.0343437134438326;0.0344082636699015;0.0344812187701849;0.0345624996350149;0.03465…
IS;363;379;16;M4 CGF 17 #8;0.114346191697458;0.0152456159519643;Artery;Perivascular;M4 CGF 17 artery U57-1829 Perivascular;M4 CGF 17 artery U57-1829;1.99158196144953;5.05478484154854;0.00659271291004391;0.00658873195452613;0.00657680491902415;0.00655697921675991;0.00652933360367525;0.00649397778173726;0.00645105184843943;0.00640072559732128;0.00634319767563704;0.00627869460655677;0.00620746968447…
IS;414;447;33;M4 CGF 17 #9;0.120816985863861;0.00791317238153743;Artery;Perivascular;M4 CGF 17 artery U57-1829 Perivascular;M4 CGF 17 artery U57-1829;1.99158196144953;5.05478484154854;7.71333488999731e-05;8.07811604869015e-05;9.17300516278601e-05;0.000109995739053882;0.000135602268293396;0.000168578878578963;0.000208955785530371;0.000256759041943814;0.000312004667283248;0.000374692256527152;0.000…
IS;500;530;30;M4 CGF 17 #10;0.131498178364115;0.0204030039311894;Artery;Perivascular;M4 CGF 17 artery U57-1829 Perivascular;M4 CGF 17 artery U57-1829;1.99158196144953;5.05478484154854;0.00322165778398356;0.00323380440121346;0.00326994727937632;0.00332920308545905;0.00341012470120338;0.00351073822398631;0.00362859347646087;0.00376082677243374;0.00390423438324906;0.00405535488474722;0.0042105583462…
IS;35;65;30;M3 WOJ 23 #1;0.120305963442092;0.131184724048393;Artery;Perivascular;M3 WOJ 23 artery D93-9560 Perivascular;M3 WOJ 23 artery D93-9560;1.99158213993748;1.44422424044244;0.0264757540517903;0.0264439829290818;0.0263488010704371;0.0261906037102767;0.0259700518892448;0.0256880758068159;0.0253458792737211;0.0249449450307864;0.0244870406450172;0.0239742246457756;0.023408852524972;0.022793582…
REM;80;235;155;M3 WOJ 23 #2;0.211066332657001;0.121066849053889;Artery;Perivascular;M3 WOJ 23 artery D93-9560 Perivascular;M3 WOJ 23 artery D93-9560;1.99158213993748;1.44422424044244;0.0405076578051433;0.0406809687273638;0.0411039480869783;0.0415174050497391;0.0415835148001255;0.0409922340345865;0.0395556289446333;0.0372616534505541;0.0342736816772023;0.0308804305598903;0.027417390002464;0.024189…
IS;350;395;45;M3 WOJ 23 #4;-0.0196988467880723;0.0860575447376867;Artery;Perivascular;M3 WOJ 23 artery D93-9560 Perivascular;M3 WOJ 23 artery D93-9560;1.99158213993748;1.44422424044244;0.0132505536953318;0.0133279350118872;0.0135584319247233;0.0139371709747428;0.0144562517830319;0.0151050682409083;0.0158707350675482;0.0167385981510352;0.0176928030000992;0.0187168929369678;0.0197944074931245;0.020…
NREM;420;505;85;M3 WOJ 23 #5;-0.00445032473788906;0.0754090302225687;Artery;Perivascular;M3 WOJ 23 artery D93-9560 Perivascular;M3 WOJ 23 artery D93-9560;1.99158213993748;1.44422424044244;0.0714293640708524;0.0713146074524094;0.0709690513050536;0.0703889745609665;0.0695686061822194;0.0685006852041023;0.0671771175819469;0.0655896882899893;0.0637308552110579;0.0615947218456796;0.0591783228790227;0.…
IS;550;570;20;M3 WOJ 23 #7;-0.0269996567574094;0.047477474603484;Artery;Perivascular;M3 WOJ 23 artery D93-9560 Perivascular;M3 WOJ 23 artery D93-9560;1.99158213993748;1.44422424044244;0.0291658339156772;0.0291442557710695;0.0290795571745567;0.0289718460603991;0.0288213037168056;0.0286281868532636;0.0283928304365328;0.0281156512379716;0.0277971520198008;0.0274379262738172;0.0270386634131445;0.0266…
NREM;190;230;40;M2 QOE 14 #2;0.231732704028877;0.0923175035999418;Artery;Perivascular;M2 QOE 14 artery A59-3867 Perivascular;M2 QOE 14 artery A59-3867;1.99158213993748;6.0176010018435;0.0173926741572043;0.017384994875597;0.0173624964046288;0.0173267831545438;0.0172804839950414;0.0172271864428297;0.0171713481864172;0.0171181892638885;0.0170735686994441;0.0170438496133999;0.0170357567468199;0.01705…
NREM;280;320;40;M2 QOE 14 #3;0.146142276688813;0.100106798430683;Artery;Perivascular;M2 QOE 14 artery A59-3867 Perivascular;M2 QOE 14 artery A59-3867;1.99158213993748;6.0176010018435;0.0477959120644742;0.047932082277258;0.0483388141516198;0.0490107754195732;0.0499390936764311;0.0511113828859213;0.0525117890159548;0.0541210625262262;0.0559166665382944;0.0578729299017411;0.0599612539644604;0.062150…
IS;325;360;35;M2 QOE 14 #4;0.0802011203399445;0.107519885530207;Artery;Perivascular;M2 QOE 14 artery A59-3867 Perivascular;M2 QOE 14 artery A59-3867;1.99158213993748;6.0176010018435;0.050299954941193;0.0518950178465519;0.0566459838805621;0.0644509734039843;0.0751427944190954;0.0884927821331624;0.104216033517628;0.121977901191876;0.141401579356336;0.162076587906799;0.183567940015088;0.205425763894…
REM;360;395;35;M2 QOE 14 #5;0.175419732170116;0.0962061660668861;Artery;Perivascular;M2 QOE 14 artery A59-3867 Perivascular;M2 QOE 14 artery A59-3867;1.99158213993748;6.0176010018435;0.863980292059736;0.86398861461024;0.864012734848809;0.864050136840726;0.864096713821239;0.864146893828985;0.864193807664875;0.864229491670492;0.864245116256686;0.864231229948645;0.86417800799846;0.864075494379817;0.…
NREM;455;525;70;M2 QOE 14 #7;0.0802093546780533;0.106730796395769;Artery;Perivascular;M2 QOE 14 artery A59-3867 Perivascular;M2 QOE 14 artery A59-3867;1.99158213993748;6.0176010018435;0.000161269153645151;0.0018478667224863;0.00679353026215755;0.0146664061652466;0.0249472461420284;0.0369759070590097;0.0500085778365264;0.0632792630363841;0.0760589333525824;0.0877065088062242;0.0977072998797527;0.1…
NREM;535;600;65;M2 QOE 14 #8;0.274422799616247;0.102745297803681;Artery;Perivascular;M2 QOE 14 artery A59-3867 Perivascular;M2 QOE 14 artery A59-3867;1.99158213993748;6.0176010018435;0.0459920693985533;0.0462648842384608;0.0470757973942892;0.0484031527654908;0.0502138328069715;0.0524672197722442;0.0551198208372513;0.0581298199200666;0.0614608359721871;0.065084301163282;0.0689801001061614;0.073135…
Locomotion;37.6333333333333;45.8666666666667;8.23333333333333;M2 LRH 13 #2;2.37257966842244;4.75135883518528;Artery;Perivascular;M2 LRH 13 artery K4-9026 Perivascular;M2 LRH 13 artery K4-9026;1.98398149215089;7.58217726232283;0.0618421294820118;0.061840432178576;0.0618353410092752;0.0618268581972198;0.0618149874445743;0.0617997339280344;0.0617811042925064;0.0617591066430019;0.0617337505347628;0.0…
Locomotion;56.5;66.5;10;M2 LRH 13 #4;2.54166138070531;5.05368506055898;Artery;Perivascular;M2 LRH 13 artery K4-9026 Perivascular;M2 LRH 13 artery K4-9026;1.98398149215089;7.58217726232283;0.0173760716720407;0.0173737871377885;0.0173669363092081;0.0173555275039372;0.0173395745674808;0.0173190968474201;0.0172941191574004;0.0172646717309893;0.0172307901655253;0.0171925153561031;0.0171498934198651;0.…
Whisking;66.5;72.3;5.8;M2 LRH 13 #5;0.587258183041072;0.279324871048502;Artery;Perivascular;M2 LRH 13 artery K4-9026 Perivascular;M2 LRH 13 artery K4-9026;1.98398149215089;7.58217726232283;2.41220139416225e-17;2.41220139416873e-17;2.41220139417519e-17;2.41220139418164e-17;2.41220139418808e-17;2.4122013941945e-17;2.41220139420091e-17;2.4122013942073e-17;2.41220139421368e-17;2.41220139422004e-17;2.…
Locomotion;72.3;82.7666666666667;10.4666666666667;M2 LRH 13 #6;2.14880271936238;4.52578551782715;Artery;Perivascular;M2 LRH 13 artery K4-9026 Perivascular;M2 LRH 13 artery K4-9026;1.98398149215089;7.58217726232283;0.0425917867133576;0.0425981342907971;0.0426171613251673;0.0426488207576197;0.0426930342710224;0.0427496924610873;0.0428186550753628;0.0428997513195039;0.0429927802300715;0.043097511112…
Locomotion;91.9;102.6;10.7;M2 LRH 13 #8;2.16630801071332;4.6019112046143;Artery;Perivascular;M2 LRH 13 artery K4-9026 Perivascular;M2 LRH 13 artery K4-9026;1.98398149215089;7.58217726232283;0.0107879315920422;0.0107869720321208;0.0107840963684426;0.0107793136409481;0.0107726388879266;0.0107640931036911;0.0107537031795036;0.0107415018279356;0.0107275274908925;0.0107118242315864;0.0106944416107879;…
Whisking;111.4;115.833333333333;4.43333333333332;M2 LRH 13 #10;0.233466365023307;0.190291991814686;Artery;Perivascular;M2 LRH 13 artery K4-9026 Perivascular;M2 LRH 13 artery K4-9026;1.98398149215089;7.58217726232283;0.0153578879733467;0.015358002959884;0.015358347914154;0.0153589228203794;0.0153597276522652;0.0153607623730012;0.0153620269352636;0.015363521281219;0.015365245342527;0.01536719904034…
Locomotion;115.833333333333;138.433333333333;22.6;M2 LRH 13 #11;2.33057475615321;3.9749884438652;Artery;Perivascular;M2 LRH 13 artery K4-9026 Perivascular;M2 LRH 13 artery K4-9026;1.98398149215089;7.58217726232283;0.0238665466312918;0.023856627848093;0.0238268875626068;0.0237773739712086;0.0237081674114906;0.0236193803711661;0.0235111574877196;0.0233836755266157;0.0232371433232824;0.0230718016720…
Whisking;138.433333333333;149.2;10.7666666666667;M2 LRH 13 #12;0.456062552475224;0.427385991956353;Artery;Perivascular;M2 LRH 13 artery K4-9026 Perivascular;M2 LRH 13 artery K4-9026;1.98398149215089;7.58217726232283;0.320724050854361;0.320697983375402;0.320619793414049;0.320489518392965;0.32030722065297;0.320072987407655;0.319786930679898;0.31944918722036;0.319059918408039;0.318619310132985;0.318…
Locomotion;211.233333333333;222.4;11.1666666666667;M2 LRH 13 #16;2.15587176728589;4.8084714973259;Artery;Perivascular;M2 LRH 13 artery K4-9026 Perivascular;M2 LRH 13 artery K4-9026;1.98398149215089;7.58217726232283;0.185451965979491;0.185444933909212;0.185423827988724;0.18538861912846;0.185339258966974;0.185275680052296;0.185197796094999;0.185105502292193;0.184998675721385;0.184877175802964;0.184…
Whisking;222.4;236;13.6;M2 LRH 13 #17;0.916570299392774;0.716858713129293;Artery;Perivascular;M2 LRH 13 artery K4-9026 Perivascular;M2 LRH 13 artery K4-9026;1.98398149215089;7.58217726232283;0.00157198393561024;0.00157665017473046;0.00159064030257812;0.00161392859206184;0.001646472302549;0.00168821188587164;0.00173907127319155;0.001798958241193;0.00186776485564968;0.00194536799000235;0.0020316299…
Locomotion;250.2;274.933333333333;24.7333333333333;M2 LRH 13 #19;1.88580638806857;3.70639871272699;Artery;Perivascular;M2 LRH 13 artery K4-9026 Perivascular;M2 LRH 13 artery K4-9026;1.98398149215089;7.58217726232283;0.0184001588530925;0.018389443611441;0.0183573515110727;0.0183040430735242;0.0182297846637086;0.0181349467476647;0.0180200014816072;0.0178855196599076;0.0177321670567298;0.01756070020…
Locomotion;302.5;309.933333333333;7.43333333333334;M2 LRH 13 #21;2.3354006076332;4.56844865053102;Artery;Perivascular;M2 LRH 13 artery K4-9026 Perivascular;M2 LRH 13 artery K4-9026;1.98398149215089;7.58217726232283;0.0931967570077044;0.0931897408494826;0.0931686952480127;0.0931336288233577;0.0930845559388638;0.0930214966960256;0.0929444769272952;0.0928535281868401;0.0927486877392478;0.09262999854…
Locomotion;371.2;397.466666666667;26.2666666666667;M2 LRH 13 #23;1.73461772754234;4.32634912723469;Artery;Perivascular;M2 LRH 13 artery K4-9026 Perivascular;M2 LRH 13 artery K4-9026;1.98398149215089;7.58217726232283;0.0112292858724364;0.0111890740079688;0.0110690573340695;0.0108710832828486;0.0105981999714013;0.0102546103270916;0.00984560891302459;0.00937750248119961;0.00885751554264;0.0082936824…
Whisking;397.466666666667;401.4;3.93333333333334;M2 LRH 13 #24;0.0337479363055963;0.124845461660889;Artery;Perivascular;M2 LRH 13 artery K4-9026 Perivascular;M2 LRH 13 artery K4-9026;1.98398149215089;7.58217726232283;0.0635305001497627;0.0635303465175701;0.0635298856727337;0.0635291177714826;0.0635280430741394;0.0635266619450328;0.0635249748523729;0.0635229823680939;0.0635206851676586;0.063518084…
Locomotion;408.8;418.433333333333;9.63333333333333;M2 LRH 13 #25;1.88699819854578;5.47643230057874;Artery;Perivascular;M2 LRH 13 artery K4-9026 Perivascular;M2 LRH 13 artery K4-9026;1.98398149215089;7.58217726232283;0.000502291496195065;0.000511425696893039;0.000538813453980359;0.000584410262181555;0.000648142045091012;0.000729905303515697;0.00082956732268015;0.000946966437820443;0.00108191235756…
Locomotion;427.266666666667;434.566666666667;7.30000000000001;M2 LRH 13 #27;2.23423670488391;4.69552607705677;Artery;Perivascular;M2 LRH 13 artery K4-9026 Perivascular;M2 LRH 13 artery K4-9026;1.98398149215089;7.58217726232283;0.0113406293122015;0.0113403729970183;0.0113396042568383;0.0113383237076541;0.0113365323751226;0.0113342316930701;0.0113314235014039;0.0113281100434331;0.0113242939626038;0…
Locomotion;497.7;518.066666666667;20.3666666666667;M2 LRH 13 #30;1.97100598900141;4.41967968166349;Artery;Perivascular;M2 LRH 13 artery K4-9026 Perivascular;M2 LRH 13 artery K4-9026;1.98398149215089;7.58217726232283;0.00119134606681881;0.00120718246025483;0.00125460277083965;0.00133334105257175;0.00144295626635762;0.00158283556454513;0.00175219884583653;0.00195010453767611;0.00217545655169839;0.0…
Whisking;518.066666666667;523.5;5.43333333333328;M2 LRH 13 #31;0.779886162564604;0.278046840500891;Artery;Perivascular;M2 LRH 13 artery K4-9026 Perivascular;M2 LRH 13 artery K4-9026;1.98398149215089;7.58217726232283;0.207810144178479;0.207813702060207;0.207824374158938;0.207842155839094;0.207867039376168;0.207899013958896;0.207938065692316;0.20798417760169;0.208037329637285;0.208097498680048;0.20…
Locomotion;523.5;533.3;9.79999999999995;M2 LRH 13 #32;2.15617859907419;4.15039169165385;Artery;Perivascular;M2 LRH 13 artery K4-9026 Perivascular;M2 LRH 13 artery K4-9026;1.98398149215089;7.58217726232283;0.0181649863512782;0.0181720359328065;0.0181931761058104;0.0182283811702049;0.0182776083403675;0.0183407978168126;0.0184178728863288;0.018508740050371;0.0186132891814414;0.0187313937071377;0.018…
Whisking;533.3;537.366666666667;4.06666666666672;M2 LRH 13 #33;0.504427330716227;0.291155552829871;Artery;Perivascular;M2 LRH 13 artery K4-9026 Perivascular;M2 LRH 13 artery K4-9026;1.98398149215089;7.58217726232283;0.0626208524091613;0.0626208524076758;0.0626208524028841;0.0626208523947888;0.0626208523833941;0.0626208523687056;0.062620852350731;0.0626208523294797;0.0626208523049621;0.06262085227…
Locomotion;543.766666666667;554.9;11.1333333333333;M2 LRH 13 #34;2.03008886029656;5.1229828954446;Artery;Perivascular;M2 LRH 13 artery K4-9026 Perivascular;M2 LRH 13 artery K4-9026;1.98398149215089;7.58217726232283;0.253780367498854;0.253750784577366;0.253662062930093;0.253514283880225;0.253307582858217;0.253042149239625;0.252718226118368;0.252336110015678;0.251896150525108;0.25139874989403;0.250…
Locomotion;577.933333333333;592.466666666667;14.5333333333334;M2 LRH 13 #36;1.58725549527888;2.91517716353249;Artery;Perivascular;M2 LRH 13 artery K4-9026 Perivascular;M2 LRH 13 artery K4-9026;1.98398149215089;7.58217726232283;0.0765403204550452;0.0765135435762152;0.0764332684222551;0.0762996612707657;0.076112998681024;0.0758736666413249;0.0755821593801052;0.0752390778456643;0.0748451278606344;0.…
Whisking;10;11.8;1.8;M2 PRT 05 #1;0.360891602920692;0.514386424141804;Artery;Perivascular;M2 PRT 05 artery J19-4896 Perivascular;M2 PRT 05 artery J19-4896;1.9915817829616;1.05308017532262;0.246439500679719;0.246439500680379;0.246439500681037;0.246439500681695;0.246439500682351;0.246439500683005;0.246439500683658;0.24643950068431;0.246439500684959;0.246439500685608;0.246439500686255;0.246439500686…
Whisking;18.7333333333333;27.6333333333333;8.9;M2 PRT 05 #2;0.129711320410738;0.497549547636863;Artery;Perivascular;M2 PRT 05 artery J19-4896 Perivascular;M2 PRT 05 artery J19-4896;1.9915817829616;1.05308017532262;0.000347510866492715;0.000347949536851553;0.000349264308740034;0.000351451468148096;0.000354504836876657;0.000358415790227503;0.000363173281695902;0.000368763874593011;0.000375171780504…
Locomotion;27.6333333333333;53.5333333333333;25.9;M2 PRT 05 #3;1.52457448661187;2.86828063659359;Artery;Perivascular;M2 PRT 05 artery J19-4896 Perivascular;M2 PRT 05 artery J19-4896;1.9915817829616;1.05308017532262;0.0137531317620151;0.0138162636205642;0.014005133200837;0.0143181658997236;0.0147527486557431;0.0153052468676498;0.0159710280841719;0.0167444924630196;0.01761910998906;0.01858746442789…
Whisking;59.5666666666667;72.7666666666667;13.2;M2 PRT 05 #4;0.306810857380221;0.343525529500534;Artery;Perivascular;M2 PRT 05 artery J19-4896 Perivascular;M2 PRT 05 artery J19-4896;1.9915817829616;1.05308017532262;0.129627556299243;0.129638855379857;0.129672704772483;0.129728961087439;0.129807385860903;0.129907646331351;0.130029316522495;0.130171878628663;0.13033472469746;0.130517158603405;0.130…
Locomotion;99.8666666666667;109.533333333333;9.66666666666667;M2 PRT 05 #6;1.91947727510789;2.17107495339002;Artery;Perivascular;M2 PRT 05 artery J19-4896 Perivascular;M2 PRT 05 artery J19-4896;1.9915817829616;1.05308017532262;0.20969034132997;0.209680179713485;0.209649696104958;0.209598894234355;0.209527780330907;0.209436363141992;0.209324653959481;0.209192666653434;0.209040417713039;0.208867926…
Whisking;127.633333333333;137.966666666667;10.3333333333333;M2 PRT 05 #9;0.259860343051449;0.523904174360285;Artery;Perivascular;M2 PRT 05 artery J19-4896 Perivascular;M2 PRT 05 artery J19-4896;1.9915817829616;1.05308017532262;0.00031409441390027;0.000315858973862909;0.000321152389568331;0.000329973869839606;0.000342322100587731;0.000358195251576654;0.000377590985806895;0.000400506471431088;0.000…
Whisking;176.1;179.566666666667;3.46666666666667;M2 PRT 05 #11;1.74442043078804;3.41105515296946;Artery;Perivascular;M2 PRT 05 artery J19-4896 Perivascular;M2 PRT 05 artery J19-4896;1.9915817829616;1.05308017532262;0.623020849146513;0.6230212913584;0.623022617313247;0.623024824978805;0.623027910968515;0.62303187054232;0.623036697607768;0.623042384721463;0.623048923090804;0.623056302576069;0.62306…
Whisking;188.7;192.066666666667;3.36666666666667;M2 PRT 05 #13;0.219831466801049;0.117072888398359;Artery;Perivascular;M2 PRT 05 artery J19-4896 Perivascular;M2 PRT 05 artery J19-4896;1.9915817829616;1.05308017532262;0.0580271691364949;0.0580271691363528;0.0580271691356153;0.0580271691342825;0.0580271691323547;0.0580271691298321;0.058027169126715;0.0580271691230042;0.0580271691186999;0.0580271691…
Whisking;200.166666666667;204.933333333333;4.76666666666668;M2 PRT 05 #15;1.14005000716872;1.69533798639057;Artery;Perivascular;M2 PRT 05 artery J19-4896 Perivascular;M2 PRT 05 artery J19-4896;1.9915817829616;1.05308017532262;0.0654723881862431;0.0654738652403135;0.0654782956899824;0.065485677399;0.0654960068080233;0.0655092789362264;0.0655254873835532;0.065544624333613;0.0655666805572141;0.06559…
Whisking;227.1;235.733333333333;8.63333333333333;M2 PRT 05 #17;0.619759087316521;1.19499393928325;Artery;Perivascular;M2 PRT 05 artery J19-4896 Perivascular;M2 PRT 05 artery J19-4896;1.9915817829616;1.05308017532262;0.0777253658370846;0.0777231292846681;0.0777164162390134;0.0777052165453683;0.0776895133098204;0.0776692829452403;0.0776444952354614;0.0776151134175598;0.0775810942820531;0.0775423882…
Whisking;250.6;253.8;3.20000000000002;M2 PRT 05 #19;0.115282712442826;0.099994947898888;Artery;Perivascular;M2 PRT 05 artery J19-4896 Perivascular;M2 PRT 05 artery J19-4896;1.9915817829616;1.05308017532262;5.36568819042018e-05;5.36568819043456e-05;5.36568819044892e-05;5.36568819046324e-05;5.36568819047754e-05;5.36568819049181e-05;5.36568819050603e-05;5.36568819052023e-05;5.36568819053438e-05;5.36…
Whisking;295.033333333333;308.466666666667;13.4333333333333;M2 PRT 05 #21;0.165288881825086;0.143536131913173;Artery;Perivascular;M2 PRT 05 artery J19-4896 Perivascular;M2 PRT 05 artery J19-4896;1.9915817829616;1.05308017532262;0.129113526115993;0.129058479232313;0.128893464673909;0.128618860313052;0.128235294579349;0.127743644429008;0.127145032512824;0.126440823553865;0.125632619948875;0.1247222…
Whisking;335.4;338.9;3.5;M2 PRT 05 #24;0.220048072694106;0.103420950451439;Artery;Perivascular;M2 PRT 05 artery J19-4896 Perivascular;M2 PRT 05 artery J19-4896;1.9915817829616;1.05308017532262;0.0605629029199636;0.0605619994878154;0.060559289265184;0.0605547724744762;0.0605484494863406;0.0605403208196246;0.060530387141314;0.0605186492664551;0.0605051081580586;0.0604897649269886;0.0604726208318313…
Whisking;381.9;385.366666666667;3.4666666666667;M2 PRT 05 #26;1.11635910849354;2.7791765047825;Artery;Perivascular;M2 PRT 05 artery J19-4896 Perivascular;M2 PRT 05 artery J19-4896;1.9915817829616;1.05308017532262;0.0580271651865615;0.0580273827717204;0.0580280354831661;0.0580291231897465;0.0580306456729017;0.0580326026267042;0.0580349936579145;0.0580378182860543;0.058041075943494;0.05804476597555…
Whisking;463.4;469.666666666667;6.26666666666671;M2 PRT 05 #28;0.19375109990694;0.00742720622921266;Artery;Perivascular;M2 PRT 05 artery J19-4896 Perivascular;M2 PRT 05 artery J19-4896;1.9915817829616;1.05308017532262;0.0290256694572404;0.0290230452831406;0.0290151736735137;0.029002057366595;0.0289837009252791;0.0289601107358741;0.0289312950063559;0.0288972637641249;0.0288580288532623;0.028813603…
Whisking;498.9;508.633333333333;9.73333333333335;M2 PRT 05 #30;0.183267699028674;0.172129295136101;Artery;Perivascular;M2 PRT 05 artery J19-4896 Perivascular;M2 PRT 05 artery J19-4896;1.9915817829616;1.05308017532262;0.00453304266538449;0.00454045257310067;0.00456268956836252;0.00459977545497176;0.00465174653056571;0.00471865352358824;0.00480056150508835;0.00489754977538497;0.00500971172565014;0.…
Locomotion;575.3;588.1;12.8000000000001;M2 PRT 05 #32;0.989218175993509;1.72825845973367;Artery;Perivascular;M2 PRT 05 artery J19-4896 Perivascular;M2 PRT 05 artery J19-4896;1.9915817829616;1.05308017532262;0.00807245727209692;0.00807043426417818;0.00806436827653126;0.00805426842030856;0.00804014988971897;0.00802203397537196;0.00799994808278214;0.00797392575585741;0.00794400670514264;0.0079102368…
Whisking;592.933333333333;596.166666666667;3.23333333333335;M2 PRT 05 #33;0.14494113995034;0.594834948038431;Artery;Perivascular;M2 PRT 05 artery J19-4896 Perivascular;M2 PRT 05 artery J19-4896;1.9915817829616;1.05308017532262;0.0616098767575359;0.0616098102921998;0.061609610898364;0.0616092785835389;0.0616088133602409;0.061608215245993;0.0616074842633226;0.0616066204397628;0.0616056238078489;0.0…
IS;20;65;45;M3 WOJ 24 #1;0.0795232853580738;0.0581872044851274;Artery;Perivascular;M3 WOJ 24 artery O5-2347 Perivascular;M3 WOJ 24 artery O5-2347;1.99158213993748;0.96281616029496;0.0110909464976017;0.0110299387679185;0.0108490313116441;0.0105544766543825;0.01015638492248;0.00966827434335248;0.0091064742445834;0.00848941068856192;0.00783681054496062;0.00716886350166831;0.00650538305882374;0.00586…
IS;100;140;40;M3 WOJ 24 #2;0.0472571949237541;0.067719776250475;Artery;Perivascular;M3 WOJ 24 artery O5-2347 Perivascular;M3 WOJ 24 artery O5-2347;1.99158213993748;0.96281616029496;0.000152040431110591;0.000163402525220229;0.000197340564677773;0.000253410064210727;0.000330871142304323;0.000428690310570975;0.000545543747286239;0.000679822758552448;0.000829642242648339;0.000992853025187136;0.001167…
IS;170;195;25;M3 WOJ 24 #3;0.105606833277874;0.0612063011184091;Artery;Perivascular;M3 WOJ 24 artery O5-2347 Perivascular;M3 WOJ 24 artery O5-2347;1.99158213993748;0.96281616029496;0.0325691428757265;0.0325385547131984;0.0324469780802839;0.0322949746585815;0.0320834743322036;0.0318137658955999;0.0314874842144726;0.031106594006648;0.0306733704530736;0.0301903768892434;0.0296604398637148;0.02908662…
IS;280;300;20;M3 WOJ 24 #5;0.0610903191341102;0.000200575492811179;Artery;Perivascular;M3 WOJ 24 artery O5-2347 Perivascular;M3 WOJ 24 artery O5-2347;1.99158213993748;0.96281616029496;0.00860550202673604;0.00858883773173945;0.00853897758060485;0.00845631866623488;0.00834151912376103;0.00819549263462504;0.00801940079927556;0.0078146434447648;0.00758284695147943;0.00732585070045552;0.00704569175906…
NREM;300;330;30;M3 WOJ 24 #6;0.123319227273708;0.0372239389489729;Artery;Perivascular;M3 WOJ 24 artery O5-2347 Perivascular;M3 WOJ 24 artery O5-2347;1.99158213993748;0.96281616029496;0.0375359450585914;0.0375340483110288;0.0375283763272577;0.0375189846151523;0.0375059680930543;0.0374894645939086;0.0374696595662077;0.0374467917727744;0.0374211597398705;0.0373931286666207;0.0373631374694539;0.03733…
IS;330;355;25;M3 WOJ 24 #7;0.0816617456432237;0.0317680073012005;Artery;Perivascular;M3 WOJ 24 artery O5-2347 Perivascular;M3 WOJ 24 artery O5-2347;1.99158213993748;0.96281616029496;0.00237940911501605;0.00237765859153613;0.00237244646409245;0.00236389080336166;0.0023521875327758;0.00233760913750583;0.00232050285825712;0.00230128837147183;0.00228045495851155;0.00225855816773657;0.0022362159751594…
NREM;355;390;35;M3 WOJ 24 #8;0.116415705474157;0.038211749243204;Artery;Perivascular;M3 WOJ 24 artery O5-2347 Perivascular;M3 WOJ 24 artery O5-2347;1.99158213993748;0.96281616029496;0.0202707367822818;0.0203714324169154;0.0206710362229505;0.0211621623034165;0.021832710268253;0.0226661728673731;0.0236420538613845;0.0247363838485179;0.0259223189963329;0.0271708053702297;0.0284512898786775;0.0297324…
IS;390;420;30;M3 WOJ 24 #9;0.030654328879232;0.0527579454385954;Artery;Perivascular;M3 WOJ 24 artery O5-2347 Perivascular;M3 WOJ 24 artery O5-2347;1.99158213993748;0.96281616029496;0.00474948783543171;0.00473872976127134;0.00470665509450785;0.00465386006668775;0.00458133031456064;0.00449042888324868;0.00438287968212725;0.00426074663935867;0.0041264088635571;0.00398253217801906;0.00383203744332664…
NREM;440;465;25;M3 WOJ 24 #10;0.128522600134863;0.0643891702048326;Artery;Perivascular;M3 WOJ 24 artery O5-2347 Perivascular;M3 WOJ 24 artery O5-2347;1.99158213993748;0.96281616029496;0.0308800564955653;0.0308663985128291;0.0308254157571489;0.0307570826312232;0.0306613592037967;0.0305381952441137;0.030387535747619;0.0302093278333815;0.0300035288637838;0.0297701156101398;0.029509094264594;0.029220…
IS;465;510;45;M3 WOJ 24 #11;0.112067803263427;0.0532325061079945;Artery;Perivascular;M3 WOJ 24 artery O5-2347 Perivascular;M3 WOJ 24 artery O5-2347;1.99158213993748;0.96281616029496;0.0389904139217585;0.0389026813303031;0.0386411581583478;0.0382108160957773;0.0376197698832947;0.0368790281873718;0.0360021603676779;0.0350048936899985;0.033904658344674;0.032720099530091;0.0314705767612777;0.03017567…
Whisking;16.1333333333333;20;3.86666666666667;M3 YZB 04 #2;0.73797427288077;0.0214126893825761;Artery;Perivascular;M3 YZB 04 artery G59-7111 Perivascular;M3 YZB 04 artery G59-7111;1.9915817829616;6.25830504191724;0.0135266995073477;0.0135278854233825;0.0135314432192006;0.0135373730381421;0.0135456751190424;0.0135563497961363;0.0135693974989226;0.0135848187519905;0.0136026141748076;0.0136227844814…
Locomotion;116.8;131.866666666667;15.0666666666667;M3 YZB 04 #5;1.92582567418157;2.81685724480568;Artery;Perivascular;M3 YZB 04 artery G59-7111 Perivascular;M3 YZB 04 artery G59-7111;1.9915817829616;6.25830504191724;0.311942448329426;0.311794076779397;0.311349302589577;0.310609146077505;0.30957530421541;0.308250145308648;0.306636701573377;0.304738659641187;0.302560349026146;0.300106728597294;0.29…
Whisking;131.866666666667;138.566666666667;6.69999999999999;M3 YZB 04 #6;0.556560130101334;0.26343491169316;Artery;Perivascular;M3 YZB 04 artery G59-7111 Perivascular;M3 YZB 04 artery G59-7111;1.9915817829616;6.25830504191724;0.00371291857039136;0.00371341948103133;0.00371492231046379;0.00371742735109577;0.00372093508963803;0.0037254462061539;0.00373096157272899;0.00373748225176237;0.003745009493…
Whisking;292.166666666667;296.3;4.13333333333333;M3 YZB 04 #10;0.800670472769568;0.245775258926925;Artery;Perivascular;M3 YZB 04 artery G59-7111 Perivascular;M3 YZB 04 artery G59-7111;1.9915817829616;6.25830504191724;0.00296115977169177;0.0029627314095185;0.00296744616522412;0.00297530356554206;0.00298630282172617;0.00300044282959791;0.00301772216961265;0.00303813910694471;0.00306169159159157;0.0…
Locomotion;395.833333333333;410.533333333333;14.7;M3 YZB 04 #12;1.92053010141161;2.64720262882449;Artery;Perivascular;M3 YZB 04 artery G59-7111 Perivascular;M3 YZB 04 artery G59-7111;1.9915817829616;6.25830504191724;0.0974549718705245;0.0975255592534761;0.0977372875942622;0.0980900553195129;0.0985836926387926;0.0992179607957556;0.0999925510265229;0.100907083232001;0.101961104372747;0.103154086596…
Whisking;417.3;426.4;9.09999999999997;M3 YZB 04 #13;0.430616061824548;0.0744714101438335;Artery;Perivascular;M3 YZB 04 artery G59-7111 Perivascular;M3 YZB 04 artery G59-7111;1.9915817829616;6.25830504191724;0.0379462615737328;0.0379478379551721;0.0379525607160422;0.0379604107197515;0.0379713561157553;0.0379853524051213;0.0380023425321276;0.0380222570017019;0.0380450140224547;0.0380705196750056;0.…
Whisking;237.233333333333;249.866666666667;12.6333333333334;M2 LRH 37 #4;1.11511433010389;1.74395125611332;Artery;Perivascular;M2 LRH 37 artery F16-2276 Perivascular;M2 LRH 37 artery F16-2276;1.99158196144953;5.61642760172062;0.00247234800462619;0.00248574727770127;0.00252593146936002;0.00259285965541795;0.00268646349101581;0.00280664700564284;0.00295328631985547;0.00312622928734172;0.00332529506…
Locomotion;249.866666666667;286.966666666667;37.1;M2 LRH 37 #5;1.72592829868859;3.77157402430736;Artery;Perivascular;M2 LRH 37 artery F16-2276 Perivascular;M2 LRH 37 artery F16-2276;1.99158196144953;5.61642760172062;0.0182876689763718;0.0183033999893927;0.0183502828539642;0.0184273975952398;0.0185332455598373;0.0186657995735909;0.0188225706748672;0.0190006881871405;0.0191969893091164;0.0194081140…
Whisking;286.966666666667;290.2;3.23333333333335;M2 LRH 37 #6;0.0704027132694066;0.255882268353748;Artery;Perivascular;M2 LRH 37 artery F16-2276 Perivascular;M2 LRH 37 artery F16-2276;1.99158196144953;5.61642760172062;0.226006760102684;0.226006761835355;0.226006767031112;0.226006775686825;0.226006787797281;0.226006803355185;0.226006822351165;0.226006844773779;0.226006870609519;0.226006899842824;0…
Locomotion;297.466666666667;303.433333333333;5.9666666666667;M2 LRH 37 #7;1.41201829253366;2.76733663121252;Artery;Perivascular;M2 LRH 37 artery F16-2276 Perivascular;M2 LRH 37 artery F16-2276;1.99158196144953;5.61642760172062;0.281079952812805;0.281100333301534;0.281161464869753;0.281263317833641;0.281405842738681;0.281588970387423;0.28181261187832;0.282076658655626;0.282380982570295;0.282725435…
Locomotion;313.9;320.7;6.80000000000001;M2 LRH 37 #9;1.64007597200459;2.93524579944983;Artery;Perivascular;M2 LRH 37 artery F16-2276 Perivascular;M2 LRH 37 artery F16-2276;1.99158196144953;5.61642760172062;1.1289776141533;1.12892827625267;1.12878027252563;1.12853363291336;1.12818840731254;1.12774466556752;1.1272024974592;1.12656201269085;1.12582334087065;1.12498663149107;1.12405205390498;1.123019…
Locomotion;365.766666666667;386.866666666667;21.1;M2 LRH 37 #11;2.24195685420637;4.24876289580233;Artery;Perivascular;M2 LRH 37 artery F16-2276 Perivascular;M2 LRH 37 artery F16-2276;1.99158196144953;5.61642760172062;0.154903571903127;0.1548586513878;0.154723891486666;0.154499298180406;0.154184884899229;0.153780677659562;0.153286722142389;0.152703092602164;0.152029902466208;0.151267316457522;0.15…
Locomotion;394.333333333333;402;7.66666666666669;M2 LRH 37 #12;2.15143057234098;5.23571671333497;Artery;Perivascular;M2 LRH 37 artery F16-2276 Perivascular;M2 LRH 37 artery F16-2276;1.99158196144953;5.61642760172062;0.0105800797549207;0.0105909133017757;0.0106234037052689;0.0106775202666212;0.0107532118620703;0.0108504070041111;0.0109690139270975;0.0111089206970795;0.011269995345701;0.01145208602…
Locomotion;412;419.633333333333;7.63333333333333;M2 LRH 37 #14;1.32081967044974;2.35173884154269;Artery;Perivascular;M2 LRH 37 artery F16-2276 Perivascular;M2 LRH 37 artery F16-2276;1.99158196144953;5.61642760172062;0.016169544626293;0.0161684632873637;0.0161652213750665;0.016159825200033;0.0161522852696511;0.0161426162725873;0.0161308370571584;0.0161169706035901;0.0161010439902147;0.016083088353…
Locomotion;442.633333333333;461.566666666667;18.9333333333333;M2 LRH 37 #16;1.15866750476684;2.15054463439378;Artery;Perivascular;M2 LRH 37 artery F16-2276 Perivascular;M2 LRH 37 artery F16-2276;1.99158196144953;5.61642760172062;0.0127319186143601;0.0127550984023326;0.0128245982580058;0.0129402999395884;0.0131020073199166;0.0133094478002884;0.0135622742899736;0.013860067751403;0.0142023403108404;…
Locomotion;474.533333333333;487.833333333333;13.3;M2 LRH 37 #18;1.55847422803432;2.54057721096729;Artery;Perivascular;M2 LRH 37 artery F16-2276 Perivascular;M2 LRH 37 artery F16-2276;1.99158196144953;5.61642760172062;0.0388304188158467;0.0388293531192685;0.0388261460750125;0.0388207678449102;0.0388131687812742;0.0388032795508892;0.0387910113088006;0.0387762559220927;0.0387588862438944;0.038738756…
Locomotion;498.1;522.966666666667;24.8666666666667;M2 LRH 37 #20;1.21774990636085;2.64615185939925;Artery;Perivascular;M2 LRH 37 artery F16-2276 Perivascular;M2 LRH 37 artery F16-2276;1.99158196144953;5.61642760172062;0.0723651049723136;0.072450684981164;0.0727081605812409;0.0731397223003763;0.0737489673018216;0.0745408197265952;0.0755214209915801;0.0766979918267526;0.0780786682945247;0.079672314…
Locomotion;538;543.333333333333;5.33333333333337;M2 LRH 37 #22;1.90220016874149;3.86671068065635;Artery;Perivascular;M2 LRH 37 artery F16-2276 Perivascular;M2 LRH 37 artery F16-2276;1.99158196144953;5.61642760172062;0.17539131108271;0.175395119132202;0.175406541382225;0.175425572141151;0.175452201925947;0.175486417466703;0.175528201712956;0.175577533841828;0.175634389267944;0.175698739655159;0.17…
Locomotion;548.6;568.033333333333;19.4333333333333;M2 LRH 37 #23;1.05739836806492;2.29799948924757;Artery;Perivascular;M2 LRH 37 artery F16-2276 Perivascular;M2 LRH 37 artery F16-2276;1.99158196144953;5.61642760172062;0.0483938394423591;0.0483737734556029;0.0483136352033878;0.0482136038240159;0.0480739779217832;0.0478951756134945;0.0476777345655057;0.0474223119938252;0.0471296845928315;0.04680074…
Locomotion;573.7;580.733333333333;7.0333333333333;M2 LRH 37 #24;1.86562444915619;4.91233758513664;Artery;Perivascular;M2 LRH 37 artery F16-2276 Perivascular;M2 LRH 37 artery F16-2276;1.99158196144953;5.61642760172062;0.0907560898878155;0.0907474953949381;0.090721717029449;0.0906787701277354;0.0906186802354338;0.0905414830849351;0.0904472245639271;0.0903359606750119;0.0902077574864413;0.0900626910…
Locomotion;587.6;592.933333333333;5.33333333333326;M2 LRH 37 #25;0.27536708013698;0.461539049112986;Artery;Perivascular;M2 LRH 37 artery F16-2276 Perivascular;M2 LRH 37 artery F16-2276;1.99158196144953;5.61642760172062;1.10657652456887;1.10654707555962;1.10645873166807;1.10631150232039;1.10610540322611;1.10584045637692;1.10551669004503;1.10513413878108;1.10469284341153;1.10419285103564;1.10363421…
NREM;10;80;70;M2 QOE 07 #1;0.0565394625465349;0.0903881074125402;Artery;Perivascular;M2 QOE 07 artery Q94-2406 Perivascular;M2 QOE 07 artery Q94-2406;1.99158208044149;3.6105606011061;0.0481088444747736;0.0489594236920058;0.0514249828789355;0.0552567345644317;0.0600712374470264;0.0653929012090479;0.0707055990450667;0.0755070124043482;0.0793593582557059;0.0819310722770853;0.083025630358296;0.082595…
NREM;90;110;20;M2 QOE 07 #2;0.210685730784017;0.153128112797534;Artery;Perivascular;M2 QOE 07 artery Q94-2406 Perivascular;M2 QOE 07 artery Q94-2406;1.99158208044149;3.6105606011061;0.043142294723626;0.0431802098658926;0.0432940390329198;0.0434840322644814;0.0437506023555658;0.0440943189521959;0.0445159002919847;0.0450162025978172;0.0455962071382165;0.0462570049750687;0.0469997794287476;0.0478257…
NREM;135;165;30;M2 QOE 07 #3;0.200483468498687;0.106690150273765;Artery;Perivascular;M2 QOE 07 artery Q94-2406 Perivascular;M2 QOE 07 artery Q94-2406;1.99158208044149;3.6105606011061;0.00047128902959872;0.000783838303454594;0.00171685701685305;0.00325653608227438;0.00538011961881685;0.00805628854558961;0.0112456871237576;0.0149015822342872;0.0189706426470659;0.0233938232830294;0.0281073375422063;…
NREM;180;250;70;M2 QOE 07 #4;0.19111192078951;0.120171492506441;Artery;Perivascular;M2 QOE 07 artery Q94-2406 Perivascular;M2 QOE 07 artery Q94-2406;1.99158208044149;3.6105606011061;0.0471640087979449;0.047970508811187;0.0503832068642314;0.054380097191449;0.059919347607537;0.0669321776435241;0.0753140859447472;0.0849155583601652;0.0955336031818561;0.106905576287124;0.118706744669612;0.13055286529…
IS;250;290;40;M2 QOE 07 #5;0.0778969916778534;0.0830683996415336;Artery;Perivascular;M2 QOE 07 artery Q94-2406 Perivascular;M2 QOE 07 artery Q94-2406;1.99158208044149;3.6105606011061;0.119475968661602;0.119458410693357;0.119403427498807;0.119304185188133;0.119149603369352;0.118924806038856;0.118611726957022;0.118189845054626;0.117637020371942;0.116930397309482;0.116047339718258;0.114966361656552;…
Whisking;35.4;42.4666666666667;7.06666666666667;M3 KXK 01 #2;1.79821616060651;1.78079573781178;Artery;Perivascular;M3 KXK 01 artery D81-5382 Perivascular;M3 KXK 01 artery D81-5382;1.9915817829616;1.2035202003687;1.67598749588217;1.6759308960133;1.67576110695575;1.67547816038108;1.67508210906652;1.67457302688188;1.67395100877126;1.67321617072954;1.6723686497736;1.67140860390837;1.67033621208766;1.…
Locomotion;122.233333333333;150.1;27.8666666666667;M3 KXK 01 #5;1.59509234445183;2.14324703363717;Artery;Perivascular;M3 KXK 01 artery D81-5382 Perivascular;M3 KXK 01 artery D81-5382;1.9915817829616;1.2035202003687;0.993435517450241;0.993405155923872;0.993312724398155;0.993154188457343;0.992922845485689;0.992609356958784;0.992201793996393;0.991685696507133;0.991044146329187;0.990257854829738;0.98…
Whisking;161.566666666667;164.8;3.23333333333335;M3 KXK 01 #7;1.43386516342643;1.84878167470668;Artery;Perivascular;M3 KXK 01 artery D81-5382 Perivascular;M3 KXK 01 artery D81-5382;1.9915817829616;1.2035202003687;0.000227066825050003;0.000231740373663975;0.000245760758703623;0.000269127197788289;0.000301838387025465;0.000343892501123754;0.000395287193551024;0.000456019596737597;0.0005260863223247…
Locomotion;266.433333333333;272.733333333333;6.30000000000001;M3 KXK 01 #10;1.78480146402542;3.33655052316727;Artery;Perivascular;M3 KXK 01 artery D81-5382 Perivascular;M3 KXK 01 artery D81-5382;1.9915817829616;1.2035202003687;0.00887625886511636;0.00887507678527471;0.0088715313596765;0.00886562502964443;0.00885736186204858;0.00884674754630657;0.00883378939018701;0.00881849631441987;0.00880087884…
Locomotion;573.4;589.066666666667;15.6666666666667;M3 KXK 01 #12;2.03066682874424;3.31330196702929;Artery;Perivascular;M3 KXK 01 artery D81-5382 Perivascular;M3 KXK 01 artery D81-5382;1.9915817829616;1.2035202003687;0.0136134597543292;0.0136252295035815;0.0136605422717113;0.0137194086121846;0.0138018460865062;0.0139078792180796;0.0140375394182365;0.0141908648752819;0.0143679003950955;0.0145686971…
IS;143;166;23;M4 ROF 10 #2;0.103854837021188;0.0438941066694536;Artery;Perivascular;M4 ROF 10 artery S65-5390 Perivascular;M4 ROF 10 artery S65-5390;1.99158196144953;6.0176010018435;0.199354545111056;0.199326297655862;0.199241818413725;0.1991018954327;0.198907837721903;0.198661468693844;0.198365117079726;0.198021605410164;0.197634236175229;0.197206775795606;0.196743436550467;0.196248856616983;0.1…
NREM;246;270;24;M4 ROF 10 #4;0.0888400600233686;0.0483334458445375;Artery;Perivascular;M4 ROF 10 artery S65-5390 Perivascular;M4 ROF 10 artery S65-5390;1.99158196144953;6.0176010018435;0.0118874568271145;0.0118902665484753;0.0118988813014528;0.0119138602525838;0.0119361432662892;0.0119670625113645;0.0120083581679303;0.0120621977053724;0.0121311980683532;0.0122184499874894;0.0123275435261466;0.012…
IS;192;208;16;M2 PRT 20 #1;0.125983687120792;-0.00729443594752265;Artery;Perivascular;M2 PRT 20 artery B73-2690 Perivascular;M2 PRT 20 artery B73-2690;1.99158196144953;9.6281616029496;2.60405241996022;2.60404234155502;2.60401329217122;2.60396882336992;2.60391483452538;2.6038595430785;2.60381344308083;2.60378925221723;2.60380184754744;2.60386819025769;2.60400723976348;2.60423985755218;2.6045887012…
NREM;407;438;31;M2 PRT 20 #4;0.357227965937025;0.0589140142467168;Artery;Perivascular;M2 PRT 20 artery B73-2690 Perivascular;M2 PRT 20 artery B73-2690;1.99158196144953;9.6281616029496;0.193185675035646;0.193262604485033;0.193491872841866;0.19386895129338;0.194386395074641;0.195033996251055;0.195798993451833;0.196666334489426;0.197618986775076;0.198638289514506;0.199704340858244;0.200796412503978;…
NREM;492;537;45;M2 PRT 20 #5;0.239257057897609;0.0488728038770836;Artery;Perivascular;M2 PRT 20 artery B73-2690 Perivascular;M2 PRT 20 artery B73-2690;1.99158196144953;9.6281616029496;0.0695434332380984;0.0742839101803599;0.0884058311390089;0.111613222605293;0.143421239318805;0.183168565265409;0.230034254213828;0.283058509405146;0.341166787513909;0.40319651752439;0.467925653733707;0.5341022359472…
NREM;552;583;31;M2 PRT 20 #6;0.155557946986053;0.0341518502495646;Artery;Perivascular;M2 PRT 20 artery B73-2690 Perivascular;M2 PRT 20 artery B73-2690;1.99158196144953;9.6281616029496;0.00113800790721091;0.00157754166274294;0.00289632643253678;0.00509483109670193;0.00817356879161845;0.012132707454578;0.0169715501427133;0.0226879094790853;0.0292774058672445;0.036732723237216;0.0450428588723498;0.0…
NREM;10;70;60;M2 PRT 30 #1;0.279803642918043;-0.349380157517056;Artery;Perivascular;M2 PRT 30 artery L97-1563 Perivascular;M2 PRT 30 artery L97-1563;1.99158208044149;2.88844848088488;0.0122980678394375;0.0122249006356571;0.012008121140391;0.011655880627294;0.0111817036018815;0.0106043608239739;0.00994762697998614;0.00923987264671424;0.0085134435301215;0.00780379261743453;0.00714835136798137;0.006…
IS;70;85;15;M2 PRT 30 #2;0.248876988190546;-0.307982208490661;Artery;Perivascular;M2 PRT 30 artery L97-1563 Perivascular;M2 PRT 30 artery L97-1563;1.99158208044149;2.88844848088488;0.0593202131065232;0.0592919911727994;0.0592073947390893;0.0590666317090874;0.0588700479239813;0.0586181261668417;0.0583114847724646;0.0579508758463611;0.0575371830976535;0.0570714192916973;0.0565547233293152;0.0559883…
NREM;125;180;55;M2 PRT 30 #3;0.263668569009571;-0.245705314678605;Artery;Perivascular;M2 PRT 30 artery L97-1563 Perivascular;M2 PRT 30 artery L97-1563;1.99158208044149;2.88844848088488;0.0467042077907532;0.0464992740968779;0.0458903538226697;0.0448948226202139;0.0435407667460888;0.0418657283502242;0.0399150546746958;0.0377399474120322;0.0353953233799566;0.0329376048093362;0.0304225567815142;0.027…
IS;180;200;20;M2 PRT 30 #4;0.232781276493522;-0.183617068246662;Artery;Perivascular;M2 PRT 30 artery L97-1563 Perivascular;M2 PRT 30 artery L97-1563;1.99158208044149;2.88844848088488;0.134922004421353;0.134906918973748;0.134861721896137;0.134786590666437;0.134681820012128;0.13454782029708;0.134385115244407;0.134194338977856;0.133976232360869;0.1337316386103;0.133461498161019;0.133166842758368;0.1…
NREM;393;483;90;M2 PRT 30 #8;0.254832253050973;0.0175050160901472;Artery;Perivascular;M2 PRT 30 artery L97-1563 Perivascular;M2 PRT 30 artery L97-1563;1.99158208044149;2.88844848088488;0.00207290244105751;0.0022440065140837;0.0027294894805689;0.0034507738489857;0.00429225966695015;0.00512109091012225;0.00580907207616296;0.00625261976316862;0.00638730087778997;0.00619484606938492;0.005702165561468…
NREM;532;589;57;M2 PRT 30 #9;0.37490752249699;0.114294574741255;Artery;Perivascular;M2 PRT 30 artery L97-1563 Perivascular;M2 PRT 30 artery L97-1563;1.99158208044149;2.88844848088488;0.0120045981197404;0.0119619910580974;0.0118328860867429;0.0116136443316056;0.0112988938648118;0.0108825159098977;0.0103589224977132;0.00972452972158244;0.00897931321248483;0.00812832164437875;0.00718302076777413;0.0…
Whisking;22.9333333333333;26.4;3.46666666666667;M3 KXK 06 #2;1.42567523883781;2.09020681267805;Artery;Perivascular;M3 KXK 06 artery U42-9105 Perivascular;M3 KXK 06 artery U42-9105;1.99158196144953;6.73971312206472;0.14186585466049;0.141866309649777;0.141867674389398;0.141869948196969;0.141873129935348;0.141877218012892;0.141882210383807;0.141888104548605;0.141894897554655;0.141902585996845;0.1419…
Locomotion;26.4;35.1666666666667;8.76666666666667;M3 KXK 06 #3;1.4537575568234;2.76475990961989;Artery;Perivascular;M3 KXK 06 artery U42-9105 Perivascular;M3 KXK 06 artery U42-9105;1.99158196144953;6.73971312206472;0.00313368401983847;0.00313356491639663;0.00313320785053343;0.00313261355550171;0.00313178325277395;0.00313071865111918;0.00312942194531077;0.00312789581446569;0.00312614342001534;0.00…
Whisking;175.3;183.233333333333;7.93333333333331;M3 KXK 06 #5;1.37337144454828;2.51529796150741;Artery;Perivascular;M3 KXK 06 artery U42-9105 Perivascular;M3 KXK 06 artery U42-9105;1.99158196144953;6.73971312206472;0.000616952209663774;0.000617145621163335;0.000617725836690177;0.000618692799522315;0.000620046415734822;0.000621786555116615;0.000623913052452291;0.000626425709167461;0.00062932429533…
Locomotion;183.233333333333;193.433333333333;10.2;M3 KXK 06 #6;1.14499624091782;2.21528888617185;Artery;Perivascular;M3 KXK 06 artery U42-9105 Perivascular;M3 KXK 06 artery U42-9105;1.99158196144953;6.73971312206472;0.0794379025068264;0.0794356096744328;0.0794287326310915;0.079417275735679;0.0794012462399212;0.0793806542688215;0.0793555127933228;0.0793258375952634;0.07929164722471;0.0792529629497…
Whisking;204.266666666667;213.6;9.33333333333331;M3 KXK 06 #8;1.49347773599265;2.69327738829321;Artery;Perivascular;M3 KXK 06 artery U42-9105 Perivascular;M3 KXK 06 artery U42-9105;1.99158196144953;6.73971312206472;0.0363945190233523;0.0363948684992257;0.0363959162299393;0.0363976601260414;0.0364000967073796;0.0364032211065001;0.0364070270734025;0.0364115069816449;0.036416651835796;0.036422451280…
Locomotion;213.6;218.7;5.09999999999999;M3 KXK 06 #9;1.45376971553633;2.98813191915093;Artery;Perivascular;M3 KXK 06 artery U42-9105 Perivascular;M3 KXK 06 artery U42-9105;1.99158196144953;6.73971312206472;2.62909231839555e-05;2.62916327211979e-05;2.62937603352592e-05;2.62973030349362e-05;2.6302255839458e-05;2.63086117853316e-05;2.63163619359125e-05;2.63254953936871e-05;2.63359993152491e-05;2.634…
Whisking;218.7;222.866666666667;4.16666666666669;M3 KXK 06 #10;1.55717327394651;1.62088656018433;Artery;Perivascular;M3 KXK 06 artery U42-9105 Perivascular;M3 KXK 06 artery U42-9105;1.99158196144953;6.73971312206472;0.0234167466999548;0.0234177481724664;0.0234207524459372;0.0234257590885707;0.0234327673807661;0.0234417763152083;0.0234527845969948;0.0234657906437981;0.0234807925860638;0.0234977882…
Whisking;320.966666666667;337.8;16.8333333333334;M3 KXK 06 #13;1.56455456782076;2.62030755066205;Artery;Perivascular;M3 KXK 06 artery U42-9105 Perivascular;M3 KXK 06 artery U42-9105;1.99158196144953;6.73971312206472;0.00996995080604893;0.00997706205084953;0.00999836638963889;0.0100337757351792;0.0100831436067537;0.0101462656267782;0.0102228802152257;0.0103126694810023;0.0104152603091196;0.0105302…
Whisking;555;561.933333333333;6.93333333333328;M3 KXK 06 #16;1.47645509802296;1.81258072263616;Artery;Perivascular;M3 KXK 06 artery U42-9105 Perivascular;M3 KXK 06 artery U42-9105;1.99158196144953;6.73971312206472;0.0942924104223749;0.0942885591965748;0.0942770045818754;0.0942577437704468;0.0942307720910659;0.094196083021844;0.0941536682080215;0.0941035174848076;0.0940456189052293;0.0939799587729…
Locomotion;575.533333333333;597.666666666667;22.1333333333333;M3 KXK 06 #18;1.48197326689135;2.59219375947215;Artery;Perivascular;M3 KXK 06 artery U42-9105 Perivascular;M3 KXK 06 artery U42-9105;1.99158196144953;6.73971312206472;0.0346740964931164;0.0346684560058428;0.0346515489313253;0.034623418322436;0.0345841355699588;0.0345337998612006;0.0344725374312082;0.0344005006155761;0.0343178667161611;…
IS;125;144;19;M2 IMB 06 #1;-0.00144402171609616;-0.0328217760574824;Artery;Perivascular;M2 IMB 06 artery B39-5268 Perivascular;M2 IMB 06 artery B39-5268;1.9915817829616;5.61642760172062;0.00262762009981604;0.00262972763097157;0.00263604648673304;0.0026465654148712;0.00266126553190147;0.00268012013105437;0.00270309441864823;0.00273014518400094;0.00276122040937446;0.00279625882772199;0.002835189437…
IS;326;359;33;M2 IMB 06 #3;-0.0422984885531139;0.0479090904215649;Artery;Perivascular;M2 IMB 06 artery B39-5268 Perivascular;M2 IMB 06 artery B39-5268;1.9915817829616;5.61642760172062;0.0299326992648435;0.0299250503851234;0.0299018404416946;0.0298622880752395;0.02980511932108;0.0297286093329815;0.0296306393578689;0.0295087675606716;0.0293603119515891;0.0291824433598101;0.0289722861352906;0.028727…
Whisking;12.1666666666667;18.4333333333333;6.26666666666667;M2 LRH 27 #1;0.774707212053069;1.05207214022707;Artery;Perivascular;M2 LRH 27 artery M43-4467 Perivascular;M2 LRH 27 artery M43-4467;1.99158190195355;2.88844848088488;0.000359057369782627;0.000378349253253792;0.000436217148579101;0.0005326377942616;0.000667572433678433;0.000840966833881965;0.00105275131190703;0.00130284076856952;0.001591…
Locomotion;44.7333333333333;105.1;60.3666666666667;M2 LRH 27 #3;1.81863597627351;2.21687791102952;Artery;Perivascular;M2 LRH 27 artery M43-4467 Perivascular;M2 LRH 27 artery M43-4467;1.99158190195355;2.88844848088488;0.0136413325207095;0.0135127932284802;0.0131335451866709;0.0125222484490563;0.0117085449549899;0.0107310073118909;0.00963452491729489;0.00846735368667076;0.00727807902905481;0.006112…
Whisking;105.1;110.5;5.40000000000001;M2 LRH 27 #4;4.53692459175001;0.984975250262964;Artery;Perivascular;M2 LRH 27 artery M43-4467 Perivascular;M2 LRH 27 artery M43-4467;1.99158190195355;2.88844848088488;0.953153567377406;0.95312232990789;0.953028622500577;0.952872460173442;0.952653867952835;0.952372880868052;0.952029543943764;0.95162391219027;0.951156050591576;0.950626034091347;0.95003394757667…
Locomotion;110.5;208;97.5;M2 LRH 27 #5;5.0650763633533;3.0291199102594;Artery;Perivascular;M2 LRH 27 artery M43-4467 Perivascular;M2 LRH 27 artery M43-4467;1.99158190195355;2.88844848088488;0.0240793889125038;0.0236287151996581;0.0223207447446492;0.0202814964096202;0.017701611130984;0.0148107441443195;0.0118479631365167;0.00903290969745106;0.00654207786403769;0.00449338791897777;0.002940562001799…
Whisking;208;213.033333333333;5.03333333333333;M2 LRH 27 #6;2.12504422572442;0.722799728898017;Artery;Perivascular;M2 LRH 27 artery M43-4467 Perivascular;M2 LRH 27 artery M43-4467;1.99158190195355;2.88844848088488;0.10879813035868;0.108795568355408;0.108787882626223;0.108775074014722;0.108757143926761;0.108734094330241;0.108705927754813;0.108672647291499;0.108634256592225;0.108590759869274;0.1085…
Locomotion;213.033333333333;233.533333333333;20.5;M2 LRH 27 #7;5.1921228818295;1.40620130522685;Artery;Perivascular;M2 LRH 27 artery M43-4467 Perivascular;M2 LRH 27 artery M43-4467;1.99158190195355;2.88844848088488;0.000105388071224271;0.00010464652599972;0.000102445697736063;9.88567941358084e-05;9.39977818366709e-05;8.80323248957355e-05;8.11683141475797e-05;7.36560027135026e-05;6.57857670164274e…
Whisking;242.866666666667;267.166666666667;24.3;M2 LRH 27 #9;1.82157856838779;0.500074770385616;Artery;Perivascular;M2 LRH 27 artery M43-4467 Perivascular;M2 LRH 27 artery M43-4467;1.99158190195355;2.88844848088488;0.0187644461978693;0.0187620197987372;0.0187547684296333;0.0187427754592251;0.0187261794475373;0.0187051735665009;0.0186800047930684;0.0186509728791978;0.0186184291041864;0.01858277481…
Whisking;274.066666666667;278.166666666667;4.10000000000002;M2 LRH 27 #10;0.583444156282259;0.118007427566531;Artery;Perivascular;M2 LRH 27 artery M43-4467 Perivascular;M2 LRH 27 artery M43-4467;1.99158190195355;2.88844848088488;0.115524862188845;0.115524220316716;0.115522294748407;0.115519085630003;0.115514593204937;0.115508817813926;0.115501759894884;0.115493419982807;0.115483798709636;0.115472…
Locomotion;436.166666666667;449.866666666667;13.7;M2 LRH 27 #13;3.06494452862089;4.0113445960794;Artery;Perivascular;M2 LRH 27 artery M43-4467 Perivascular;M2 LRH 27 artery M43-4467;1.99158190195355;2.88844848088488;0.105335875061409;0.105323765571244;0.105287441737868;0.105226917493822;0.105142216124749;0.105033370365943;0.10490042253637;0.104743424709042;0.104562438916281;0.104357537388151;0.10…
Locomotion;458.833333333333;515.766666666667;56.9333333333333;M2 LRH 27 #15;2.92858019055421;2.71944779358249;Artery;Perivascular;M2 LRH 27 artery M43-4467 Perivascular;M2 LRH 27 artery M43-4467;1.99158190195355;2.88844848088488;0.000193589802240821;0.000190916858434576;0.000183579165503104;0.000173562987765771;0.000163991735942472;0.000158857517176329;0.000162669231127645;0.000180040415278042;0.…
Locomotion;526.8;556.9;30.1;M2 LRH 27 #17;2.0942463963126;2.94599517263124;Artery;Perivascular;M2 LRH 27 artery M43-4467 Perivascular;M2 LRH 27 artery M43-4467;1.99158190195355;2.88844848088488;0.0288908399774613;0.0288760128482238;0.0288313289542539;0.0287561894560354;0.0286496249269878;0.0285103373071567;0.0283367566629367;0.0281271108578131;0.0278795058094002;0.0275920136566938;0.0272627659000…
IS;112;154;42;M2 TCJ 13 #1;0.0591473114202643;0.0579398917728052;Artery;Perivascular;M2 TCJ 13 artery R74-4504 Perivascular;M2 TCJ 13 artery R74-4504;1.99158190195355;5.77689696176976;0.165114617008386;0.164338256847195;0.162027190436579;0.158234907716035;0.153048737490261;0.146587184459343;0.138996335601314;0.130445464030561;0.121121986209913;0.111225950043636;0.100964246127879;0.090544741783984…
IS;271;287;16;M2 TCJ 13 #3;0.00838176092726624;0.0836147657846746;Artery;Perivascular;M2 TCJ 13 artery R74-4504 Perivascular;M2 TCJ 13 artery R74-4504;1.99158190195355;5.77689696176976;0.833687359043831;0.833406597644522;0.832564694870596;0.831162794905629;0.829202804376804;0.826687391816909;0.823619986871719;0.820004779213887;0.815846717114238;0.811151505611558;0.805925604213089;0.80017622404970…
IS;346;376;30;M2 TCJ 13 #4;-0.0248924854507305;0.0124212711593545;Artery;Perivascular;M2 TCJ 13 artery R74-4504 Perivascular;M2 TCJ 13 artery R74-4504;1.99158190195355;5.77689696176976;0.108125195343185;0.108061015529798;0.107867396899744;0.107541134638696;0.107076995977677;0.106467881018193;0.105705043806223;0.104778369650886;0.1036767036483;0.102388224415184;0.100900856175247;0.0992027115881813…
NREM;402;442;40;M2 TCJ 13 #6;0.0187779280527869;0.057536471674149;Artery;Perivascular;M2 TCJ 13 artery R74-4504 Perivascular;M2 TCJ 13 artery R74-4504;1.99158190195355;5.77689696176976;0.0485391678376565;0.0484508702615822;0.0481895357787426;0.0477658137054939;0.0471973654420436;0.046508723958181;0.0457310791862058;0.0449019731693222;0.0440648865799216;0.0432686976059954;0.0425669953854399;0.0420…
IS;442;467;25;M2 TCJ 13 #7;0.0311615531782861;0.101688274891702;Artery;Perivascular;M2 TCJ 13 artery R74-4504 Perivascular;M2 TCJ 13 artery R74-4504;1.99158190195355;5.77689696176976;0.0802860679976938;0.0803444061898309;0.0805193107272843;0.0808104507241131;0.0812172721596375;0.0817389941448941;0.0823746038588324;0.0831228503126012;0.0839822371388027;0.0849510146363469;0.0860271713297398;0.08720…
NREM;503;580;77;M2 TCJ 13 #8;0.0644098805423643;0.0673307761281408;Artery;Perivascular;M2 TCJ 13 artery R74-4504 Perivascular;M2 TCJ 13 artery R74-4504;1.99158190195355;5.77689696176976;0.0876845603516096;0.0870649527421422;0.0852256116513544;0.082226282858882;0.0781701963732351;0.07320735752318;0.0675354260729101;0.0613957894610153;0.0550632414966604;0.0488290020355149;0.0429783277351916;0.03776…
IS;580;600;20;M2 TCJ 13 #9;0.0550726010616631;0.0825767246240645;Artery;Perivascular;M2 TCJ 13 artery R74-4504 Perivascular;M2 TCJ 13 artery R74-4504;1.99158190195355;5.77689696176976;0.000497159480342127;0.000634162258745898;0.00104504021816494;0.00172940150872322;0.00268659064497124;0.00391568492350717;0.00541548944986345;0.00718453081690013;0.00922104948904087;0.0115229909587896;0.014087995754…
IS;10;35;25;M3 LCE 20 #1;0.00368869484187484;0.017204816822947;Artery;Perivascular;M3 LCE 20 artery G83-2542 Perivascular;M3 LCE 20 artery G83-2542;1.99158172346563;8.18393736250716;0.105715384273939;0.105602372864003;0.105264579538225;0.104705720117871;0.103931964574542;0.10295190212968;0.101776491804516;0.10041899787732;0.0988949096136919;0.0972218445891772;0.0954194349282611;0.09350919584399;0…
IS;110;148;38;M3 LCE 20 #2;-0.0144295570190197;0.0144973073875709;Artery;Perivascular;M3 LCE 20 artery G83-2542 Perivascular;M3 LCE 20 artery G83-2542;1.99158172346563;8.18393736250716;0.0201242391941453;0.0202406948142439;0.0205892850205422;0.0211676851495415;0.0219720385279397;0.0229969834747078;0.0242356917567574;0.0256799190295522;0.0273200677827641;0.0291452631950351;0.0311434420759856;0.033…
NREM;183;229;46;M3 LCE 20 #4;0.0583692407596676;0.0248066798023553;Artery;Perivascular;M3 LCE 20 artery G83-2542 Perivascular;M3 LCE 20 artery G83-2542;1.99158172346563;8.18393736250716;0.458151780790498;0.459119950432224;0.462021966817467;0.46685013280478;0.473590898244776;0.482223813046578;0.492720131582657;0.505041136681656;0.519136268100149;0.534941154563927;0.552375659444564;0.57134205707203…
IS;229;270;41;M3 LCE 20 #5;0.0892086127137136;0.00772439668719574;Artery;Perivascular;M3 LCE 20 artery G83-2542 Perivascular;M3 LCE 20 artery G83-2542;1.99158172346563;8.18393736250716;0.679331717414298;0.680325253098387;0.683296334070242;0.688216475836747;0.695038515778139;0.703697077195876;0.714109212367536;0.726175217777816;0.739779612475638;0.754792268161787;0.771069677184089;0.78845634218439…
IS;311;331;20;M3 LCE 20 #7;-0.0213795555552042;0.0289486544254629;Artery;Perivascular;M3 LCE 20 artery G83-2542 Perivascular;M3 LCE 20 artery G83-2542;1.99158172346563;8.18393736250716;0.924110756185683;0.923663491108134;0.922322895862134;0.920092566655908;0.916978484623863;0.91298899704131;0.908134791092508;0.90242886025942;0.895886463417948;0.888525076747658;0.880364338580389;0.871425987332535;…
NREM;336;383;47;M3 LCE 20 #8;0.140157046512371;0.00104260725253858;Artery;Perivascular;M3 LCE 20 artery G83-2542 Perivascular;M3 LCE 20 artery G83-2542;1.99158172346563;8.18393736250716;0.067011005009683;0.0667660208435448;0.0660352001829002;0.0648309085865816;0.0631736530654529;0.0610919206140842;0.0586219370965731;0.0558073339160239;0.0526987095707457;0.0493530748484433;0.0458331740050473;0.042…
IS;383;414;31;M3 LCE 20 #9;0.126650030860742;0.0270743766778791;Artery;Perivascular;M3 LCE 20 artery G83-2542 Perivascular;M3 LCE 20 artery G83-2542;1.99158172346563;8.18393736250716;0.0537277684101176;0.0538208040252315;0.0541000952768213;0.0545661888631101;0.0552199742665882;0.0560626514309878;0.0570956859071258;0.0583207518668567;0.0597396635002064;0.0613542954280245;0.0631664928816487;0.06517…
REM;440;580;140;M3 LCE 20 #10;0.174336678222123;0.0159589556943036;Artery;Perivascular;M3 LCE 20 artery G83-2542 Perivascular;M3 LCE 20 artery G83-2542;1.99158172346563;8.18393736250716;0.108597384625044;0.10925953079532;0.11053936794459;0.110697376536697;0.10794421475774;0.101610197438332;0.092978297178118;0.0853509668969802;0.0831972152557474;0.0906011224099532;0.109566263572156;0.1388675480447…
IS;0;45;45;M3 CKH 09 #1;0.263887213453263;0.362742854337063;Artery;Perivascular;M3 CKH 09 artery F16-2276 Perivascular;M3 CKH 09 artery F16-2276;1.99158208044149;4.57337676140106;0.0397534536475031;0.0397169200158883;0.0396075555153446;0.0394260667853458;0.0391736231243563;0.0388518439992042;0.0384627818734281;0.0380089006570303;0.0374930501483919;0.0369184368942651;0.0362885919334875;0.035607335…
IS;175;200;25;M3 CKH 09 #2;0.23001094686118;0.132903568732462;Artery;Perivascular;M3 CKH 09 artery F16-2276 Perivascular;M3 CKH 09 artery F16-2276;1.99158208044149;4.57337676140106;0.0017067965964654;0.00170619328271375;0.00170438134883108;0.00170135498678805;0.00169710507833049;0.00169162002273455;0.00168488686609984;0.00167689270333441;0.00166762631675383;0.00165708000871874;0.00164525158010473…
NREM;220;265;45;M3 CKH 09 #3;0.208629435506624;0.139188774161752;Artery;Perivascular;M3 CKH 09 artery F16-2276 Perivascular;M3 CKH 09 artery F16-2276;1.99158208044149;4.57337676140106;0.0290048572369545;0.0290851564775758;0.0293253405964859;0.0297232870667548;0.0302755182358217;0.0309772875544535;0.0318226932609641;0.0328048129066949;0.0339158508113406;0.0351472896627111;0.0364900370932263;0.0379…
IS;270;300;30;M3 CKH 09 #4;0.13517504364229;0.121125583264088;Artery;Perivascular;M3 CKH 09 artery F16-2276 Perivascular;M3 CKH 09 artery F16-2276;1.99158208044149;4.57337676140106;0.00950290896138009;0.00950492137389958;0.00951076549849897;0.00951986655128427;0.00953128164439044;0.0095437220748734;0.00955558385858321;0.00956498585580667;0.00956981467320501;0.00956777538183306;0.00955644696689091…
NREM;320;400;80;M3 CKH 09 #5;0.180553425165214;0.136096205866762;Artery;Perivascular;M3 CKH 09 artery F16-2276 Perivascular;M3 CKH 09 artery F16-2276;1.99158208044149;4.57337676140106;0.017007908031092;0.0167503363964739;0.0159968791319797;0.0148034287311603;0.0132570482171829;0.0114674484191812;0.00955625982484317;0.00764523005910101;0.00584466478530942;0.00424347698295587;0.00290207667166715;0.…
IS;465;485;20;M3 CKH 09 #6;0.183984133844872;0.135026108652314;Artery;Perivascular;M3 CKH 09 artery F16-2276 Perivascular;M3 CKH 09 artery F16-2276;1.99158208044149;4.57337676140106;0.00374048985874616;0.00373964027746807;0.00373709728568007;0.00373287805838061;0.00372701095087983;0.00371953509769951;0.00371049985785915;0.00369996411329161;0.00368799542894027;0.00367466908481174;0.003660066991873…
IS;545;600;55;M3 CKH 09 #8;0.109537888176045;0.138278631703059;Artery;Perivascular;M3 CKH 09 artery F16-2276 Perivascular;M3 CKH 09 artery F16-2276;1.99158208044149;4.57337676140106;0.0180616813503219;0.0179800476068858;0.0177371090031947;0.0173386840807171;0.0167942422620576;0.0161165719167875;0.0153213356869486;0.0144265318945425;0.0134518846071772;0.0124181876420353;0.01134662936459;0.01025812…
Locomotion;10;29.0333333333333;19.0333333333333;M2 LRH 12 #1;2.07169894366811;3.40979511782448;Artery;Perivascular;M2 LRH 12 artery D18-2399 Perivascular;M2 LRH 12 artery D18-2399;1.99158202094551;8.42464140258093;0.0439966002667901;0.043971220900353;0.0438951444186775;0.0437685555777442;0.0435917619776254;0.043365193568836;0.0430894019536916;0.0427650594753166;0.0423929580850996;0.04197400797772…
Whisking;29.0333333333333;32.1333333333333;3.1;M2 LRH 12 #2;0.222331569163068;0.114333394652174;Artery;Perivascular;M2 LRH 12 artery D18-2399 Perivascular;M2 LRH 12 artery D18-2399;1.99158202094551;8.42464140258093;0.0371373831914412;0.0371375224466746;0.0371379401841946;0.037138636320063;0.0371396107143999;0.0371408631714096;0.037142393439416;0.0371442012109099;0.037146286122604;0.03714864775550…
Locomotion;88.3666666666667;101.766666666667;13.4;M2 LRH 12 #5;2.66998317992071;4.3711082218151;Artery;Perivascular;M2 LRH 12 artery D18-2399 Perivascular;M2 LRH 12 artery D18-2399;1.99158202094551;8.42464140258093;0.108410024135454;0.108397847059193;0.108361331432906;0.108300524034114;0.108215502719709;0.108106376267797;0.107973284156857;0.107816396282824;0.107635912614851;0.107432062790654;0.10…
Locomotion;112.233333333333;148.4;36.1666666666667;M2 LRH 12 #7;2.38823744097146;3.70879972669534;Artery;Perivascular;M2 LRH 12 artery D18-2399 Perivascular;M2 LRH 12 artery D18-2399;1.99158202094551;8.42464140258093;0.00133167069028879;0.00142662437878887;0.00170940783547864;0.00217384264897141;0.00280981118958338;0.00360352043703052;0.004537860028087;0.00559284367544782;0.00674612065087981;0.00…
Locomotion;192.466666666667;234.666666666667;42.2;M2 LRH 12 #9;2.48864960226443;4.06709229945992;Artery;Perivascular;M2 LRH 12 artery D18-2399 Perivascular;M2 LRH 12 artery D18-2399;1.99158202094551;8.42464140258093;0.0263074271722684;0.0262164564768339;0.0259455362120956;0.0255005980959894;0.0248913835892341;0.024131230566942;0.0232367820919256;0.0222276244529784;0.0211258633048483;0.01995564816…
Locomotion;297.933333333333;323.5;25.5666666666667;M2 LRH 12 #11;2.39663532516188;3.80389850506491;Artery;Perivascular;M2 LRH 12 artery D18-2399 Perivascular;M2 LRH 12 artery D18-2399;1.99158202094551;8.42464140258093;0.0060469403379139;0.00604593932355455;0.00604291527285825;0.00603780544141732;0.00603050618427032;0.00602087435362936;0.00600872926354644;0.00599385522832744;0.00597600468200206;0.…
Locomotion;332.166666666667;354.2;22.0333333333333;M2 LRH 12 #13;2.30975801912043;5.0215813991913;Artery;Perivascular;M2 LRH 12 artery D18-2399 Perivascular;M2 LRH 12 artery D18-2399;1.99158202094551;8.42464140258093;0.00706104524158288;0.00706986522737237;0.00709629287255982;0.00714023151368965;0.00720152095087438;0.00727993879253686;0.00737520231016156;0.0074869707757322;0.00761484824752274;0.0…
Whisking;354.2;359.366666666667;5.16666666666669;M2 LRH 12 #14;0.456399377683384;0.196548171241793;Artery;Perivascular;M2 LRH 12 artery D18-2399 Perivascular;M2 LRH 12 artery D18-2399;1.99158202094551;8.42464140258093;0.0220810063160928;0.0220807120771034;0.0220798294636009;0.0220783587862996;0.0220763005629271;0.0220736555180317;0.0220704245827106;0.0220666088942628;0.0220622097957639;0.02205722…
Locomotion;359.366666666667;364.533333333333;5.16666666666669;M2 LRH 12 #15;0.57736475471076;0.970712253381328;Artery;Perivascular;M2 LRH 12 artery D18-2399 Perivascular;M2 LRH 12 artery D18-2399;1.99158202094551;8.42464140258093;0.0197267007150864;0.0197267007156205;0.0197267007171162;0.0197267007195724;0.0197267007229867;0.0197267007273559;0.0197267007326759;0.0197267007389419;0.019726700746147…
Locomotion;371.733333333333;377.233333333333;5.5;M2 LRH 12 #16;2.59471732357735;5.04880656397175;Artery;Perivascular;M2 LRH 12 artery D18-2399 Perivascular;M2 LRH 12 artery D18-2399;1.99158202094551;8.42464140258093;3.84905727193558e-09;1.5780809216217e-08;5.1559713856281e-08;1.11136740087113e-07;1.94430244280785e-07;3.01326082498732e-07;4.31677767371958e-07;5.85306669432609e-07;7.62002262618846e…
Whisking;377.233333333333;388.266666666667;11.0333333333333;M2 LRH 12 #17;0.654279821405342;0.207982820632425;Artery;Perivascular;M2 LRH 12 artery D18-2399 Perivascular;M2 LRH 12 artery D18-2399;1.99158202094551;8.42464140258093;0.00577190941858543;0.00577078547939086;0.0057674159152627;0.00576180748370243;0.00575397143734622;0.00574392350914652;0.00573168389158894;0.00571727720990749;0.005700732…
Whisking;397.466666666667;401.4;3.93333333333334;M2 LRH 12 #19;0.772497146552814;0.0307597151805118;Artery;Perivascular;M2 LRH 12 artery D18-2399 Perivascular;M2 LRH 12 artery D18-2399;1.99158202094551;8.42464140258093;0.00635532195631669;0.00635527713664851;0.00635514269280392;0.00635491867035987;0.00635460514526078;0.00635420222379276;0.00635371004254764;0.00635312876837664;0.00635245859833376;…
Locomotion;401.4;419.7;18.3;M2 LRH 12 #20;2.21763682075409;4.37202709917626;Artery;Perivascular;M2 LRH 12 artery D18-2399 Perivascular;M2 LRH 12 artery D18-2399;1.99158202094551;8.42464140258093;0.05883766194463;0.0588265824978204;0.0587933488535815;0.0587379751278783;0.0586604849352373;0.0585609115198273;0.0584392979373907;0.0582956972864553;0.0581301729868308;0.0579427991029829;0.05773366070948…
Locomotion;464.2;478.6;14.4;M2 LRH 12 #23;2.33274665111895;4.44728196505544;Artery;Perivascular;M2 LRH 12 artery D18-2399 Perivascular;M2 LRH 12 artery D18-2399;1.99158202094551;8.42464140258093;0.000514548296163896;0.000516181872338908;0.000521083259020874;0.000529254422475957;0.000540698612468762;0.000555420321350616;0.000573425226996704;0.000594720119805136;0.000619312814031595;0.0006472120437…
Whisking;489.4;493.9;4.5;M2 LRH 12 #25;1.6277806057726;0.82734831647606;Artery;Perivascular;M2 LRH 12 artery D18-2399 Perivascular;M2 LRH 12 artery D18-2399;1.99158202094551;8.42464140258093;6.35716805528767e-08;6.3744069541202e-08;6.42610027638306e-08;6.5121779311667e-08;6.63252320588901e-08;6.78697292454588e-08;6.97531766896164e-08;7.19730206273911e-08;7.45262511752446e-08;7.74094064111745e-08;…
Locomotion;512.433333333333;533.9;21.4666666666667;M2 LRH 12 #27;2.31244786498479;4.65662074785986;Artery;Perivascular;M2 LRH 12 artery D18-2399 Perivascular;M2 LRH 12 artery D18-2399;1.99158202094551;8.42464140258093;0.0140044634323849;0.0139997584321533;0.0139856590741769;0.0139622121806304;0.013929495435513;0.0138876168589336;0.0138367140784984;0.0137769534050676;0.01370852872204;0.01363166019…
Whisking;533.9;539.766666666667;5.86666666666667;M2 LRH 12 #28;0.409242452361999;0.343144665548006;Artery;Perivascular;M2 LRH 12 artery D18-2399 Perivascular;M2 LRH 12 artery D18-2399;1.99158202094551;8.42464140258093;1.22078484676377e-09;1.22078484284983e-09;1.22078483110164e-09;1.22078481151963e-09;1.22078478410453e-09;1.22078474885738e-09;1.22078470577951e-09;1.22078465487254e-09;1.22078459613…
Locomotion;539.766666666667;546.366666666667;6.60000000000002;M2 LRH 12 #29;2.19665774798857;4.98483835495096;Artery;Perivascular;M2 LRH 12 artery D18-2399 Perivascular;M2 LRH 12 artery D18-2399;1.99158202094551;8.42464140258093;0.0143785494551366;0.0143786485939453;0.0143789458985652;0.0143794410339037;0.0143801334417897;0.0143810223414479;0.0143821067301625;0.0143833853841295;0.0143848568594968…
Locomotion;554.8;577.833333333333;23.0333333333334;M2 LRH 12 #31;2.39309473748892;4.25081279799805;Artery;Perivascular;M2 LRH 12 artery D18-2399 Perivascular;M2 LRH 12 artery D18-2399;1.99158202094551;8.42464140258093;0.0652393846285008;0.065208292236123;0.065115130295292;0.0649602440328721;0.0647442072169135;0.0644678197425778;0.064132104254642;0.0637383018092003;0.0632878665785254;0.06278245960…
Locomotion;39.8666666666667;46.2666666666667;6.4;M2 VDX 15 #2;3.52059757258569;6.43707952693141;Artery;Perivascular;M2 VDX 15 artery A43-3815 Perivascular;M2 VDX 15 artery A43-3815;1.99158172346563;6.73971312206474;1.23464769215379;1.23458793408896;1.23440867657856;1.23410996968769;1.23369189683447;1.23315457475457;1.23249815345144;1.23172281613253;1.23082877913123;1.22981629181486;1.228685636478…
Whisking;99.2666666666667;104.033333333333;4.76666666666667;M2 VDX 15 #5;3.0961509107084;4.05068939582561;Artery;Perivascular;M2 VDX 15 artery A43-3815 Perivascular;M2 VDX 15 artery A43-3815;1.99158172346563;6.73971312206474;0.00307060837718177;0.00307104729811211;0.00307236345048932;0.00307455500368436;0.00307761890852402;0.0030815509001026;0.00308634550171525;0.00309199602991077;0.0030984946006…
Whisking;134.466666666667;146.3;11.8333333333333;M2 VDX 15 #7;0.247036868627231;0.314279480985664;Artery;Perivascular;M2 VDX 15 artery A43-3815 Perivascular;M2 VDX 15 artery A43-3815;1.99158172346563;6.73971312206474;0.0718146119495124;0.0717954490750299;0.0717380019260327;0.0716423948224338;0.0715088346156933;0.0713376101671237;0.0711290916193176;0.0708837294624881;0.0706020533980249;0.070284671…
Whisking;179.1;185.833333333333;6.73333333333335;M2 VDX 15 #9;0.056238397995888;0.0680737829012249;Artery;Perivascular;M2 VDX 15 artery A43-3815 Perivascular;M2 VDX 15 artery A43-3815;1.99158172346563;6.73971312206474;0.00030617658019393;0.00032282494618071;0.000372764538669176;0.000455978842968661;0.000572440340329049;0.00072211051654192;0.000904939873981071;0.00112086794708102;0.001369823321252…
Locomotion;197.5;205.666666666667;8.16666666666666;M2 VDX 15 #12;2.24029160165026;6.66164093559232;Artery;Perivascular;M2 VDX 15 artery A43-3815 Perivascular;M2 VDX 15 artery A43-3815;1.99158172346563;6.73971312206474;2.15882212235726;2.15866408088221;2.15819001463211;2.15740009814269;2.15629462222625;2.15487399385066;2.15313873597011;2.15108948730729;2.14872700208716;2.14605214972221;2.143065914…
Locomotion;211.533333333333;219.266666666667;7.73333333333335;M2 VDX 15 #13;1.96780809239312;7.2695352677205;Artery;Perivascular;M2 VDX 15 artery A43-3815 Perivascular;M2 VDX 15 artery A43-3815;1.99158172346563;6.73971312206474;0.697085875827627;0.697023228939945;0.696835327805263;0.696522290984327;0.696084315959768;0.695521678958349;0.694834734702358;0.694023916090461;0.69308973380833;0.69203277…
Locomotion;230.766666666667;256.366666666667;25.6;M2 VDX 15 #15;2.26512882000994;6.62329854180463;Artery;Perivascular;M2 VDX 15 artery A43-3815 Perivascular;M2 VDX 15 artery A43-3815;1.99158172346563;6.73971312206474;0.00377159383412475;0.00375345177820642;0.00369940131549169;0.00361056300851536;0.0034887827364948;0.00333659951578178;0.00315720125703633;0.00295436925055296;0.00273241237316514;0.0…
Whisking;261.9;267.533333333333;5.63333333333338;M2 VDX 15 #16;2.19353748769663;5.81386974491736;Artery;Perivascular;M2 VDX 15 artery A43-3815 Perivascular;M2 VDX 15 artery A43-3815;1.99158172346563;6.73971312206474;0.0631123920978511;0.0631095257385352;0.063100927788074;0.0630866016294352;0.0630665528992014;0.0630407894850266;0.0630093215220764;0.0629721613884549;0.0629293236996172;0.06288082530…
Locomotion;275.966666666667;281.933333333333;5.9666666666667;M2 VDX 15 #18;2.38115907500281;6.82274373842895;Artery;Perivascular;M2 VDX 15 artery A43-3815 Perivascular;M2 VDX 15 artery A43-3815;1.99158172346563;6.73971312206474;1.80359764392179;1.80355889622179;1.80344265766227;1.80324894189304;1.80297777166182;1.80262917881116;1.80220320427429;1.80169989806966;1.80111931929431;1.80046153611606;1…
Locomotion;290.566666666667;295.633333333333;5.06666666666666;M2 VDX 15 #20;0.011274182730777;0.583389075748395;Artery;Perivascular;M2 VDX 15 artery A43-3815 Perivascular;M2 VDX 15 artery A43-3815;1.99158172346563;6.73971312206474;0.052388714824697;0.0523952797568504;0.0524149727639941;0.0524477884796264;0.0524937179615902;0.0525527486950911;0.0526248645969215;0.0527100460208871;0.052808269764435…
Whisking;329.7;335.366666666667;5.66666666666669;M2 VDX 15 #23;0.153571477889435;0.157681366030164;Artery;Perivascular;M2 VDX 15 artery A43-3815 Perivascular;M2 VDX 15 artery A43-3815;1.99158172346563;6.73971312206474;0.143580609772476;0.143597255431962;0.143647184796126;0.143730375028729;0.143846788083772;0.14399637072709;0.144179054566559;0.144394756090898;0.144643376717033;0.144924802845996;0.…
Locomotion;346.8;365.933333333333;19.1333333333333;M2 VDX 15 #25;1.86267581332091;5.60682998125222;Artery;Perivascular;M2 VDX 15 artery A43-3815 Perivascular;M2 VDX 15 artery A43-3815;1.99158172346563;6.73971312206474;2.58724284472989;2.58627815039247;2.58338552587869;2.57856934665393;2.57183690488606;2.56319840891426;2.55266698226751;2.5402586619985;2.52599239603631;2.50989003920292;2.4919763474…
Whisking;365.933333333333;375.066666666667;9.13333333333333;M2 VDX 15 #26;0.598657412268379;0.286673428104936;Artery;Perivascular;M2 VDX 15 artery A43-3815 Perivascular;M2 VDX 15 artery A43-3815;1.99158172346563;6.73971312206474;0.312461768180522;0.312430643028924;0.312337281773415;0.312181727013505;0.311964049737072;0.311684349303342;0.311342753418946;0.310939418106912;0.310474527668459;0.309948…
Locomotion;375.066666666667;380.6;5.53333333333336;M2 VDX 15 #27;3.08728685212521;7.06754688948488;Artery;Perivascular;M2 VDX 15 artery A43-3815 Perivascular;M2 VDX 15 artery A43-3815;1.99158172346563;6.73971312206474;0.0866719660389434;0.0866722498156578;0.0866731000867873;0.086674513677387;0.0866764852982101;0.0866790075491984;0.0866820709243664;0.0866856638180762;0.0866897725326958;0.086694381…
Locomotion;387;393.766666666667;6.76666666666665;M2 VDX 15 #28;3.02097800355422;6.44522552975766;Artery;Perivascular;M2 VDX 15 artery A43-3815 Perivascular;M2 VDX 15 artery A43-3815;1.99158172346563;6.73971312206474;1.1086013174983;1.10856399966455;1.10845205079614;1.10826548481031;1.10800432490559;1.10766860356642;1.10725836256966;1.10677365299292;1.10621453522463;1.10558107897602;1.104873363294…
Whisking;399.466666666667;404.066666666667;4.60000000000002;M2 VDX 15 #29;3.15384905764507;6.97143991598507;Artery;Perivascular;M2 VDX 15 artery A43-3815 Perivascular;M2 VDX 15 artery A43-3815;1.99158172346563;6.73971312206474;0.115900994538531;0.115900479823512;0.115898935661196;0.115896362001697;0.115892758761961;0.115888125825894;0.115882463044545;0.115875770236343;0.115868047187383;0.11585929…
Locomotion;409.9;418.7;8.80000000000001;M2 VDX 15 #30;2.93120584769849;7.23785933488399;Artery;Perivascular;M2 VDX 15 artery A43-3815 Perivascular;M2 VDX 15 artery A43-3815;1.99158172346563;6.73971312206474;0.0560937386754416;0.0560843711692106;0.0560562796052428;0.0560094968295774;0.0559440775221817;0.0558600981019389;0.0557576565938962;0.0556368724590423;0.0554978863869525;0.0553408600517202;0.…
Locomotion;431.2;450.033333333333;18.8333333333334;M2 VDX 15 #32;2.26113335982831;5.38538543765504;Artery;Perivascular;M2 VDX 15 artery A43-3815 Perivascular;M2 VDX 15 artery A43-3815;1.99158172346563;6.73971312206474;2.24535054913288;2.24488469302011;2.24348723631577;2.24115851664303;2.23789910563441;2.23370982224368;2.22859175122501;2.22254626662297;2.21557506007366;2.20768017367508;2.198864037…
Locomotion;465.466666666667;493.166666666667;27.7;M2 VDX 15 #34;2.84350292786158;6.93703836943474;Artery;Perivascular;M2 VDX 15 artery A43-3815 Perivascular;M2 VDX 15 artery A43-3815;1.99158172346563;6.73971312206474;0.181081023391026;0.181026657195497;0.18086350278183;0.180591394594488;0.180210063086573;0.179719144183181;0.179118192321896;0.178406696866996;0.177584101642621;0.176649827283566;0.1…
Locomotion;505.366666666667;528.8;23.4333333333333;M2 VDX 15 #36;2.75467911407051;7.17569839515624;Artery;Perivascular;M2 VDX 15 artery A43-3815 Perivascular;M2 VDX 15 artery A43-3815;1.99158172346563;6.73971312206474;0.068958369552656;0.0689240127403305;0.0688207511923844;0.0686480180710212;0.0684048901745312;0.0680901198157701;0.0677021786322422;0.0672393125244703;0.0666996067130332;0.066081059…
Locomotion;536.6;547.366666666667;10.7666666666667;M2 VDX 15 #37;2.83429464279391;5.98509770650376;Artery;Perivascular;M2 VDX 15 artery A43-3815 Perivascular;M2 VDX 15 artery A43-3815;1.99158172346563;6.73971312206474;0.0439984304668779;0.0440699139422932;0.044284303816397;0.0446414184900693;0.0451409554867252;0.0457824917350852;0.0465654839647394;0.0474892692141982;0.048553065451019;0.0497559723…
Whisking;547.366666666667;555.266666666667;7.89999999999998;M2 VDX 15 #38;0.482128662030103;0.234301934258317;Artery;Perivascular;M2 VDX 15 artery A43-3815 Perivascular;M2 VDX 15 artery A43-3815;1.99158172346563;6.73971312206474;0.0869699403866613;0.0869788732093767;0.087005665969675;0.0870503015500018;0.0871127514363819;0.0871929757413254;0.0872909232358559;0.0874065313906252;0.0875397264260615;…
Locomotion;555.266666666667;597.266666666667;42;M2 VDX 15 #39;2.52916984569846;6.76325972974101;Artery;Perivascular;M2 VDX 15 artery A43-3815 Perivascular;M2 VDX 15 artery A43-3815;1.99158172346563;6.73971312206474;0.00118002149586591;0.00126240267998998;0.00150762596194528;0.00190999895574532;0.00246025857721316;0.00314589417582705;0.00395157454928168;0.00485965580998534;0.00585074359671408;0.00…
IS;136;156;20;M4 JGE 14 #2;0.101368915013162;0.0771867736272578;Artery;Perivascular;M4 JGE 14 artery C13-1733 Perivascular;M4 JGE 14 artery C13-1733;1.99158196144953;13.7201302842032;0.172145591027686;0.172379433991299;0.173081120656952;0.174251121848739;0.175890213934566;0.177999466335014;0.18058022407066;0.183634085383804;0.187162874482299;0.191168609465959;0.195653465510085;0.200619733396144;0…
NREM;175;215;40;M4 JGE 14 #4;0.156068183938888;0.145376062669221;Artery;Perivascular;M4 JGE 14 artery C13-1733 Perivascular;M4 JGE 14 artery C13-1733;1.99158196144953;13.7201302842032;0.0712451007981681;0.0708930443306119;0.0698481206717485;0.0681436728582054;0.0658339728742665;0.0629923213885572;0.0597084843086258;0.0560855589794729;0.0522363836664014;0.0482796207473364;0.0443356561706262;0.0405…
IS;218;245;27;M4 JGE 14 #5;0.153120199261994;0.154920944914789;Artery;Perivascular;M4 JGE 14 artery C13-1733 Perivascular;M4 JGE 14 artery C13-1733;1.99158196144953;13.7201302842032;0.503706755302633;0.503277293095918;0.501991514293929;0.499857214921777;0.496887297292454;0.493099634793661;0.488516885325379;0.483166256068046;0.47707922294798;0.470291208796332;0.462841224760067;0.454771480009174;0.…
NREM;315;337;22;M4 JGE 14 #6;0.197251515644556;0.204069983237591;Artery;Perivascular;M4 JGE 14 artery C13-1733 Perivascular;M4 JGE 14 artery C13-1733;1.99158196144953;13.7201302842032;0.527324789208592;0.527035873907812;0.526170124129848;0.52473052381097;0.522722031369919;0.520151557529338;0.5170279343351;0.513361875445771;0.509165927789216;0.504454414710985;0.499243370770016;0.493550468371819;0.…
IS;337;354;17;M4 JGE 14 #7;0.235768249860111;0.218603971503086;Artery;Perivascular;M4 JGE 14 artery C13-1733 Perivascular;M4 JGE 14 artery C13-1733;1.99158196144953;13.7201302842032;0.4216849728771;0.421526125462573;0.421049898468314;0.420257238372207;0.419149725030678;0.417729575209107;0.415999647406104;0.413963447854948;0.411625137554415;0.408989540151854;0.406062150473973;0.402849143475764;0.3…
IS;370;387;17;M4 JGE 14 #8;0.154208245883981;0.146151559405594;Artery;Perivascular;M4 JGE 14 artery C13-1733 Perivascular;M4 JGE 14 artery C13-1733;1.99158196144953;13.7201302842032;1.1315798582967;1.1315854141937;1.13160154525131;1.13162664466008;1.13165804462585;1.13169203163212;1.13172386766823;1.13174781728518;1.13175718030378;1.13174432996343;1.13170075626557;1.13161711423317;1.1314832767772…
NREM;140;190;50;M2 QOE 11 #1;0.143443114311602;0.139821050897868;Artery;Perivascular;M2 QOE 11 artery S6-2547 Perivascular;M2 QOE 11 artery S6-2547;1.99158190195355;4.33267272132732;9.72085701130348e-06;2.60219247548904e-05;7.58849729803871e-05;0.000162121336390372;0.000289191412504782;0.000462874705750142;0.000689824038471842;0.000977021248411069;0.00133115787242249;0.00175797073266048;0.0022615…
IS;195;240;45;M2 QOE 11 #2;0.178749374621692;0.155795314377744;Artery;Perivascular;M2 QOE 11 artery S6-2547 Perivascular;M2 QOE 11 artery S6-2547;1.99158190195355;4.33267272132732;7.6137051305403e-06;5.84334452594049e-06;4.18974416451357e-06;1.3484904279336e-05;5.13196377461118e-05;0.000141369208468611;0.000312487100270119;0.000597602598062324;0.00103246506550903;0.00165428299835631;0.00250030891…
REM;250;360;110;M2 QOE 11 #3;0.255713817669624;0.156749517821989;Artery;Perivascular;M2 QOE 11 artery S6-2547 Perivascular;M2 QOE 11 artery S6-2547;1.99158190195355;4.33267272132732;0.000260818869646781;0.00171292005749298;0.00583286117050771;0.0119649911116329;0.0191803056667336;0.0264760504241348;0.0329771971598859;0.038090091408792;0.0415745382106672;0.0435250166760779;0.0442768115862132;0.044…
NREM;545;575;30;M2 QOE 11 #6;0.240604842042588;0.175551956916409;Artery;Perivascular;M2 QOE 11 artery S6-2547 Perivascular;M2 QOE 11 artery S6-2547;1.99158190195355;4.33267272132732;0.0680049364335009;0.0679252567042721;0.0676868884176427;0.0672918382738071;0.0667434307554452;0.066046278090309;0.0652062381881738;0.0642303605670811;0.0631268203231505;0.0619048402613697;0.0605746013943044;0.0591471…
Locomotion;21.4666666666667;42.7;21.2333333333333;M2 LRH 39 #2;2.27251885189697;3.4648879854182;Artery;Perivascular;M2 LRH 39 artery Z43-1111 Perivascular;M2 LRH 39 artery Z43-1111;1.99158172346563;4.57337676140106;0.01614257702307;0.0161500379789403;0.0161724363073113;0.0162098178730951;0.0162622573973798;0.0163298558942888;0.0164127371176185;0.0165110430523247;0.0166249284959907;0.0167545547854…
Locomotion;128.7;136.633333333333;7.93333333333334;M2 LRH 39 #6;2.20328886536249;4.54974308314425;Artery;Perivascular;M2 LRH 39 artery Z43-1111 Perivascular;M2 LRH 39 artery Z43-1111;1.99158172346563;4.57337676140106;0.000628406417813086;0.0006328486543165;0.000646176445959678;0.000668393034709394;0.000699503809045324;0.000739516281791832;0.000788440059141024;0.00084628680092534;0.000913070172214…
Locomotion;149.6;170.6;21;M2 LRH 39 #8;2.31272816156319;4.54853667211771;Artery;Perivascular;M2 LRH 39 artery Z43-1111 Perivascular;M2 LRH 39 artery Z43-1111;1.99158172346563;4.57337676140106;0.0264902804318318;0.0264833390956548;0.0264625064199519;0.0264277565802225;0.0263790471229747;0.0263163198422738;0.0262395019979697;0.0261485078666527;0.0260432406138116;0.0259235944730885;0.025789457215944…
Locomotion;176.733333333333;186.533333333333;9.80000000000001;M2 LRH 39 #9;1.99263620431407;4.63378302580114;Artery;Perivascular;M2 LRH 39 artery Z43-1111 Perivascular;M2 LRH 39 artery Z43-1111;1.99158172346563;4.57337676140106;2.29131810512335e-05;2.32267694025993e-05;2.41728689886946e-05;2.57674696051146e-05;2.8037174941793e-05;3.10191337449611e-05;3.47609436756316e-05;3.93205280956938e-05;4.47…
Locomotion;217.933333333333;226.7;8.76666666666665;M2 LRH 39 #11;1.85483071204744;3.38720783746374;Artery;Perivascular;M2 LRH 39 artery Z43-1111 Perivascular;M2 LRH 39 artery Z43-1111;1.99158172346563;4.57337676140106;0.0263637199305001;0.0263661589936712;0.0263734757851875;0.026385669110869;0.0264027369783692;0.0264246765941108;0.0264514843590043;0.0264831558629619;0.0265196858782155;0.026561068…
Locomotion;250.3;270.766666666667;20.4666666666666;M2 LRH 39 #13;2.16147729262147;3.8805134417471;Artery;Perivascular;M2 LRH 39 artery Z43-1111 Perivascular;M2 LRH 39 artery Z43-1111;1.99158172346563;4.57337676140106;0.0266284305319133;0.0266758319297029;0.0268177509411385;0.0270533341125644;0.0273811659757892;0.0277992794177866;0.0283051700745843;0.0288958146270856;0.0295676928436574;0.030316813…
Locomotion;282.633333333333;336;53.3666666666667;M2 LRH 39 #15;2.24341443419502;3.42159688414932;Artery;Perivascular;M2 LRH 39 artery Z43-1111 Perivascular;M2 LRH 39 artery Z43-1111;1.99158172346563;4.57337676140106;0.000874080785535842;0.000922840916974623;0.00106843697923702;0.00130878863223151;0.00164034237101485;0.00205795862420602;0.00255478476241806;0.00312214078772206;0.00374944653895776;0…
Whisking;363.7;377.633333333333;13.9333333333333;M2 LRH 39 #17;2.28485680216655;2.30275614382747;Artery;Perivascular;M2 LRH 39 artery Z43-1111 Perivascular;M2 LRH 39 artery Z43-1111;1.99158172346563;4.57337676140106;0.000174624607997278;0.000174566529729539;0.00017439722110946;0.000174131424401068;0.000173793589323707;0.000173417692809323;0.000173046988333754;0.000172733686480195;0.00017253856884…
Locomotion;377.633333333333;384.233333333333;6.60000000000002;M2 LRH 39 #18;1.49072401118398;2.97934328227539;Artery;Perivascular;M2 LRH 39 artery Z43-1111 Perivascular;M2 LRH 39 artery Z43-1111;1.99158172346563;4.57337676140106;0.0390628687779019;0.0390643907579517;0.0390689562710173;0.0390765640366341;0.0390872119212151;0.0391008969388323;0.0391176152523095;0.0391373621746275;0.0391601321706363…
Whisking;384.233333333333;388.866666666667;4.63333333333333;M2 LRH 39 #19;0.224212629895551;0.266654610694626;Artery;Perivascular;M2 LRH 39 artery Z43-1111 Perivascular;M2 LRH 39 artery Z43-1111;1.99158172346563;4.57337676140106;0.000137073594924794;0.000137237858299556;0.000137730545033488;0.000138551345023899;0.000139699741653525;0.000141175012121194;0.000142976227904471;0.000145102255353951;0.…
Locomotion;414.733333333333;432.833333333333;18.1;M2 LRH 39 #21;2.44022730584572;3.2649329830493;Artery;Perivascular;M2 LRH 39 artery Z43-1111 Perivascular;M2 LRH 39 artery Z43-1111;1.99158172346563;4.57337676140106;0.030383904047029;0.030418837541245;0.0305235091074664;0.0306975324859291;0.0309402655384241;0.0312508126833522;0.0316280282907535;0.032070521023343;0.0325766591057161;0.0331445765000…
Locomotion;438.333333333333;455.4;17.0666666666667;M2 LRH 39 #22;2.22348458869458;3.52700813318402;Artery;Perivascular;M2 LRH 39 artery Z43-1111 Perivascular;M2 LRH 39 artery Z43-1111;1.99158172346563;4.57337676140106;0.0252534511816688;0.0252435741490438;0.0252139617490459;0.0251646700536072;0.0250957924420986;0.0250074594900148;0.0248998388120606;0.0247731348585852;0.0246275886640389;0.02446347…
Whisking;474.666666666667;478.466666666667;3.79999999999995;M2 LRH 39 #24;0.620301076956552;0.415628562921778;Artery;Perivascular;M2 LRH 39 artery Z43-1111 Perivascular;M2 LRH 39 artery Z43-1111;1.99158172346563;4.57337676140106;0.0817904942260891;0.0817899655135738;0.0817883793227307;0.0817857354950128;0.0817820337662631;0.081777273766849;0.0817714550218476;0.0817645769512872;0.0817566388704376;…
Locomotion;478.466666666667;484.366666666667;5.90000000000003;M2 LRH 39 #25;2.37401250498419;5.01461495077402;Artery;Perivascular;M2 LRH 39 artery Z43-1111 Perivascular;M2 LRH 39 artery Z43-1111;1.99158172346563;4.57337676140106;0.0018062973161561;0.0018066663906597;0.00180777339490017;0.00180961767122567;0.00181219812398312;0.00181551322016782;0.00181956099033252;0.00182433902975513;0.0018298444…
Locomotion;494.7;508.666666666667;13.9666666666667;M2 LRH 39 #27;1.949665150836;4.51480791407989;Artery;Perivascular;M2 LRH 39 artery Z43-1111 Perivascular;M2 LRH 39 artery Z43-1111;1.99158172346563;4.57337676140106;0.0181235725338674;0.0181307281338719;0.0181521679537342;0.0181878111529821;0.0182375233293439;0.0183011170149634;0.0183783523679927;0.0184689380564774;0.0185725323305934;0.0186887442…
Locomotion;523.366666666667;538.633333333333;15.2666666666667;M2 LRH 39 #29;2.24194673564251;4.71653038972819;Artery;Perivascular;M2 LRH 39 artery Z43-1111 Perivascular;M2 LRH 39 artery Z43-1111;1.99158172346563;4.57337676140106;0.0952574293718342;0.0952519177144795;0.0952353593286363;0.0952076840755091;0.0951687753935383;0.0951184708022192;0.0950565626057847;0.094982798795083;0.0948968841455017;…
Whisking;544.8;548.5;3.70000000000005;M2 LRH 39 #30;1.96414044797032;2.53967961514069;Artery;Perivascular;M2 LRH 39 artery Z43-1111 Perivascular;M2 LRH 39 artery Z43-1111;1.99158172346563;4.57337676140106;0.0187318374483026;0.0187323507184804;0.0187338905095796;0.0187364567635995;0.018740049383875;0.0187446682350798;0.0187503131432316;0.0187569838956991;0.0187646802412094;0.0187734018898577;0.018…
Locomotion;553.933333333333;567.6;13.6666666666667;M2 LRH 39 #31;2.17382771420213;4.55262144001178;Artery;Perivascular;M2 LRH 39 artery Z43-1111 Perivascular;M2 LRH 39 artery Z43-1111;1.99158172346563;4.57337676140106;4.2588961102152e-05;4.31651521851064e-05;4.48923795889173e-05;4.77666121193356e-05;5.17811522127595e-05;5.69266674345699e-05;6.31912342939991e-05;7.05603940948883e-05;7.901722046469…
Locomotion;586.866666666667;597.7;10.8333333333334;M2 LRH 39 #33;2.05392199962965;4.25402830165386;Artery;Perivascular;M2 LRH 39 artery Z43-1111 Perivascular;M2 LRH 39 artery Z43-1111;1.99158172346563;4.57337676140106;6.50657399966452e-05;8.03511379453238e-05;0.000126186006164068;0.000202506408487159;0.000309205920253626;0.000446135831371564;0.0006131054298919;0.000809882365377878;0.0010361930911…
NREM;55;75;20;M2 QOE 21 #2;0.200082350034281;0.0897234763813208;Artery;Perivascular;M2 QOE 21 artery T18-2874 Perivascular;M2 QOE 21 artery T18-2874;1.99158202094551;5.05478484154856;0.00424999696539585;0.00427253981269623;0.00434000097471514;0.00445187942960348;0.00460734386113672;0.00480523821948721;0.00504408946723311;0.00532211747143184;0.00563724699126251;0.00598712169933409;0.00636912016326…
IS;75;109;34;M2 QOE 21 #3;0.217995505485637;0.118072657747772;Artery;Perivascular;M2 QOE 21 artery T18-2874 Perivascular;M2 QOE 21 artery T18-2874;1.99158202094551;5.05478484154856;0.0243060909351016;0.0243839021057039;0.0246162006016546;0.0249996023106449;0.0255285364289961;0.0261953481439268;0.0269904396204911;0.0279024465670666;0.0289184469363014;0.0300241976507265;0.0312043946373469;0.0324429…
NREM;145;180;35;M2 QOE 21 #6;0.163407381880128;0.141726595063113;Artery;Perivascular;M2 QOE 21 artery T18-2874 Perivascular;M2 QOE 21 artery T18-2874;1.99158202094551;5.05478484154856;0.00965483678822072;0.0097497014101944;0.010033039506059;0.010501096049711;0.0111476536900573;0.0119640945542994;0.0129394872552933;0.0140606994798481;0.0153125364981957;0.0166779058018002;0.0181380078381185;0.01967…
IS;180;195;15;M2 QOE 21 #7;0.124608547158363;0.12114784413876;Artery;Perivascular;M2 QOE 21 artery T18-2874 Perivascular;M2 QOE 21 artery T18-2874;1.99158202094551;5.05478484154856;0.204258960974199;0.204259583842994;0.204261426323254;0.204264410085282;0.204268404730871;0.204273228020294;0.204278646190207;0.204284374362568;0.204290077044735;0.204295368720871;0.204299814534872;0.204302931064997;0.…
NREM;240;325;85;M2 QOE 21 #9;0.111678394770811;0.136580514453445;Artery;Perivascular;M2 QOE 21 artery T18-2874 Perivascular;M2 QOE 21 artery T18-2874;1.99158202094551;5.05478484154856;0.0354303250445834;0.0351646607572612;0.0343737785417411;0.0330767774019346;0.0313077635317689;0.0291183628204356;0.0265797289728452;0.0237831100747691;0.0208383616497232;0.017870263359799;0.0150129525766423;0.01240…
IS;325;350;25;M2 QOE 21 #10;0.0972249433636505;0.113967735484565;Artery;Perivascular;M2 QOE 21 artery T18-2874 Perivascular;M2 QOE 21 artery T18-2874;1.99158202094551;5.05478484154856;0.0405773524158615;0.0405545877087715;0.0404863355639968;0.0403727222075592;0.0402139589912272;0.0400103438162816;0.0397622630503674;0.0394701938638636;0.0391347068951468;0.0387564691398535;0.0383362469481692;0.0378…
NREM;417;450;33;M2 QOE 21 #12;0.12977000136248;0.126564947936062;Artery;Perivascular;M2 QOE 21 artery T18-2874 Perivascular;M2 QOE 21 artery T18-2874;1.99158202094551;5.05478484154856;0.0129881723028857;0.0130097696815587;0.0130743461393392;0.0131812549186263;0.0133294191504249;0.013517333915608;0.013743070037103;0.0140042804296392;0.014298209961152;0.0146217098347259;0.0149712574751599;0.0153429…
IS;452;505;53;M2 QOE 21 #13;0.102415170793153;0.129960862575081;Artery;Perivascular;M2 QOE 21 artery T18-2874 Perivascular;M2 QOE 21 artery T18-2874;1.99158202094551;5.05478484154856;0.0379745626885936;0.0378883498487176;0.037629985770378;0.0372004002287681;0.036601482322553;0.0358365378301173;0.0349108324520685;0.0338321385523112;0.0326111983501811;0.0312620226786371;0.0298019606519676;0.0282514…
REM;510;600;90;M2 QOE 21 #14;0.088420047387375;0.135655178749502;Artery;Perivascular;M2 QOE 21 artery T18-2874 Perivascular;M2 QOE 21 artery T18-2874;1.99158202094551;5.05478484154856;0.0128251705072198;0.0128372410813417;0.0128577290278659;0.0128436974493897;0.0127365044037431;0.0124773751375816;0.0120228118694249;0.0113558717440592;0.0104907255504647;0.00946991368404568;0.00835568073321205;0.00…
Whisking;68.8333333333333;86.8;17.9666666666667;M3 WOJ 05 #2;0.489401322090509;0.0272467886679491;Artery;Perivascular;M3 WOJ 05 artery D18-2399 Perivascular;M3 WOJ 05 artery D18-2399;1.99158202094551;4.09196868125358;0.220955146319408;0.220841110425584;0.220499319114164;0.219930720295202;0.219136889812323;0.218120025453321;0.216882938605504;0.215429043595965;0.213762344768116;0.211887421356543;0.…
Whisking;110;117.466666666667;7.46666666666667;M3 WOJ 05 #4;0.4412397257056;0.0350375897306782;Artery;Perivascular;M3 WOJ 05 artery D18-2399 Perivascular;M3 WOJ 05 artery D18-2399;1.99158202094551;4.09196868125358;0.012711189947589;0.0127131464370743;0.0127190152993382;0.0127287947159492;0.0127424816559894;0.0127600718757582;0.0127815599183605;0.012806939113184;0.0128362015752674;0.01286933820456…
Whisking;130.933333333333;139.966666666667;9.03333333333333;M3 WOJ 05 #6;0.0840786919541013;-0.0520038538483885;Artery;Perivascular;M3 WOJ 05 artery D18-2399 Perivascular;M3 WOJ 05 artery D18-2399;1.99158202094551;4.09196868125358;0.00387614936582992;0.00388061303171424;0.00389400222665738;0.0039163115430088;0.00394753196940673;0.00398765089286512;0.00403665210170227;0.00409451578931751;0.0041612…
Whisking;147;152.1;5.09999999999999;M3 WOJ 05 #7;0.180119060938991;-0.0371009073514467;Artery;Perivascular;M3 WOJ 05 artery D18-2399 Perivascular;M3 WOJ 05 artery D18-2399;1.99158202094551;4.09196868125358;0.00250611618231728;0.00250938120834156;0.00251917557037143;0.00253549712040799;0.00255834227875228;0.00258770603445442;0.00262358194594293;0.00266596214183453;0.00271483732192534;0.00277019675…
Whisking;191.833333333333;200.433333333333;8.59999999999999;M3 WOJ 05 #9;0.16376835356675;0.0151313775752011;Artery;Perivascular;M3 WOJ 05 artery D18-2399 Perivascular;M3 WOJ 05 artery D18-2399;1.99158202094551;4.09196868125358;0.00532644639737796;0.00532762920411168;0.00533117664352815;0.00533708577368435;0.00534535169242802;0.00535596753903513;0.00536892449651928;0.00538421179462923;0.005401816…
Whisking;210.566666666667;222.766666666667;12.2;M3 WOJ 05 #11;0.103329471525528;0.0775915779555002;Artery;Perivascular;M3 WOJ 05 artery D18-2399 Perivascular;M3 WOJ 05 artery D18-2399;1.99158202094551;4.09196868125358;0.00876704869667879;0.00876570130188643;0.00876165839145991;0.00875491781137057;0.00874547605138427;0.00873332836438843;0.00871846893266454;0.00870089108032466;0.00868058753091216;0…
Whisking;228.2;250.1;21.9;M3 WOJ 05 #12;0.177072934653122;0.094758209040634;Artery;Perivascular;M3 WOJ 05 artery D18-2399 Perivascular;M3 WOJ 05 artery D18-2399;1.99158202094551;4.09196868125358;0.00559934396238324;0.0055912055443234;0.00556687308460545;0.00552659527725863;0.00547078763486648;0.00540003397832209;0.0053150884351146;0.00521687786046079;0.00510650457349998;0.00498524928043687;0.0048…
Whisking;260.566666666667;284.033333333333;23.4666666666667;M3 WOJ 05 #14;0.20147871832104;0.0388082835945695;Artery;Perivascular;M3 WOJ 05 artery D18-2399 Perivascular;M3 WOJ 05 artery D18-2399;1.99158202094551;4.09196868125358;0.00553250130115901;0.00566613781960279;0.00606633113453292;0.0067309375056466;0.00765640059727699;0.00883777619331106;0.010268766534116;0.0119417640132179;0.013847903899…
Whisking;301.733333333333;307.5;5.76666666666665;M3 WOJ 05 #16;0.669701289572828;0.0291478869582111;Artery;Perivascular;M3 WOJ 05 artery D18-2399 Perivascular;M3 WOJ 05 artery D18-2399;1.99158202094551;4.09196868125358;0.115902443460468;0.115906474882;0.115918567410158;0.115938715838083;0.115966911489674;0.116003142222577;0.116047392432366;0.116099643057931;0.116159871588037;0.116228052069098;0.1…
Whisking;324.333333333333;328.333333333333;4;M3 WOJ 05 #18;0.516780370942836;0.0539558882677114;Artery;Perivascular;M3 WOJ 05 artery D18-2399 Perivascular;M3 WOJ 05 artery D18-2399;1.99158202094551;4.09196868125358;0.103161303346894;0.103164681767989;0.103174816815913;0.103191707846206;0.103215353784626;0.103245753126944;0.103282903938643;0.103326803854547;0.103377450078355;0.103434839382102;0.10…
Whisking;338.833333333333;355.5;16.6666666666667;M3 WOJ 05 #20;0.163721350016374;0.0515504342253593;Artery;Perivascular;M3 WOJ 05 artery D18-2399 Perivascular;M3 WOJ 05 artery D18-2399;1.99158202094551;4.09196868125358;0.00395387294494145;0.00395383358628517;0.00395371628821015;0.00395352341468972;0.00395325900664668;0.00395292893412157;0.00395254111071605;0.00395210577165548;0.0039516358171112;0…
Whisking;361.666666666667;366.533333333333;4.86666666666667;M3 WOJ 05 #21;0.339725243239469;0.0694054896750439;Artery;Perivascular;M3 WOJ 05 artery D18-2399 Perivascular;M3 WOJ 05 artery D18-2399;1.99158202094551;4.09196868125358;0.313894662518647;0.313892530148433;0.313886132083665;0.313875465467604;0.313860525540935;0.313841305644658;0.313817797224122;0.313789989834214;0.313757871145684;0.31372…
Whisking;373.5;383.2;9.69999999999999;M3 WOJ 05 #22;0.206476021714603;0.0636364162749802;Artery;Perivascular;M3 WOJ 05 artery D18-2399 Perivascular;M3 WOJ 05 artery D18-2399;1.99158202094551;4.09196868125358;0.121494745594194;0.121482012053209;0.121443814310825;0.121380161017812;0.121291066615738;0.121176551372317;0.121036641430731;0.120871368872746;0.120680771795427;0.120464894401175;0.120223787…
Whisking;401.6;420.233333333333;18.6333333333333;M3 WOJ 05 #24;0.155301667269798;0.068153308742311;Artery;Perivascular;M3 WOJ 05 artery D18-2399 Perivascular;M3 WOJ 05 artery D18-2399;1.99158202094551;4.09196868125358;0.00332827565878098;0.00334213330103562;0.00338367820082737;0.00345282636168796;0.00354943807002935;0.00367331831318367;0.0038242173592054;0.0040018314930834;0.00420580390262507;0.0…
Whisking;427.2;433.133333333333;5.93333333333334;M3 WOJ 05 #25;0.753721594448856;0.0746246254001722;Artery;Perivascular;M3 WOJ 05 artery D18-2399 Perivascular;M3 WOJ 05 artery D18-2399;1.99158202094551;4.09196868125358;0.0375638965032924;0.037566705803553;0.0375751299130057;0.0375891574622972;0.0376087695159269;0.0376339395923652;0.0376646336921884;0.0377008103341996;0.0377424205994967;0.03778940…
Whisking;438.866666666667;447.5;8.63333333333333;M3 WOJ 05 #26;0.201523036941443;0.0522785128672301;Artery;Perivascular;M3 WOJ 05 artery D18-2399 Perivascular;M3 WOJ 05 artery D18-2399;1.99158202094551;4.09196868125358;0.428732001084474;0.428729840698557;0.428723352477554;0.428712515245664;0.428697293733298;0.428677638612206;0.428653486544607;0.428624760246326;0.428591368563876;0.428553206565462;…
Whisking;460.666666666667;484.9;24.2333333333333;M3 WOJ 05 #28;0.166211819562078;0.092985410375082;Artery;Perivascular;M3 WOJ 05 artery D18-2399 Perivascular;M3 WOJ 05 artery D18-2399;1.99158202094551;4.09196868125358;0.015775617115255;0.0157469523487795;0.0156612148873706;0.0155191741322701;0.0153221087132902;0.0150718009467615;0.0147705291097584;0.0144210575646443;0.0140266247789522;0.013590929…
Whisking;490.466666666667;495.666666666667;5.20000000000005;M3 WOJ 05 #29;0.548165564999247;0.125121988136113;Artery;Perivascular;M3 WOJ 05 artery D18-2399 Perivascular;M3 WOJ 05 artery D18-2399;1.99158202094551;4.09196868125358;0.0685044274316031;0.0685213147036936;0.0685719717098725;0.0686563840226482;0.0687745276018131;0.0689263688028581;0.0691118643887497;0.0693309615450606;0.0695835978984508…
Whisking;524.3;530.9;6.60000000000002;M3 WOJ 05 #32;0.51820145790703;0.074236683384853;Artery;Perivascular;M3 WOJ 05 artery D18-2399 Perivascular;M3 WOJ 05 artery D18-2399;1.99158202094551;4.09196868125358;0.276299362606543;0.276295894547441;0.276285489748182;0.276268146347866;0.276243861246705;0.276212630108573;0.276174447364595;0.276129306217747;0.276077198648475;0.276018115421334;0.27595204609…
Locomotion;556.033333333333;561.266666666667;5.23333333333335;M3 WOJ 05 #34;2.33113793088343;12.1804477559229;Artery;Perivascular;M3 WOJ 05 artery D18-2399 Perivascular;M3 WOJ 05 artery D18-2399;1.99158202094551;4.09196868125358;0.327392950595504;0.327384792283134;0.32736032004945;0.327319542008641;0.327262471679813;0.327189127980173;0.327099535215502;0.326993723067907;0.326871726580868;0.3267335…
Whisking;561.266666666667;574.166666666667;12.9;M3 WOJ 05 #35;1.01254559847479;1.63388670423858;Artery;Perivascular;M3 WOJ 05 artery D18-2399 Perivascular;M3 WOJ 05 artery D18-2399;1.99158202094551;4.09196868125358;0.0428199227381569;0.0428342358019314;0.0428771049622059;0.0429483204481078;0.0430475337118397;0.0431742590284995;0.0433278757245345;0.043507631023608;0.0437126434955627;0.043941907091…
Whisking;580.3;584.233333333333;3.93333333333339;M3 WOJ 05 #36;0.675804417807483;-0.181229264586447;Artery;Perivascular;M3 WOJ 05 artery D18-2399 Perivascular;M3 WOJ 05 artery D18-2399;1.99158202094551;4.09196868125358;0.0421053786111466;0.0421060983016122;0.0421082572433528;0.0421118550481037;0.0421168910688455;0.0421233643999368;0.0421312738773001;0.0421406180786607;0.0421513953238375;0.0421636…
Whisking;591.733333333333;597.733333333333;6;M3 WOJ 05 #37;1.02989764056229;-0.127999342684484;Artery;Perivascular;M3 WOJ 05 artery D18-2399 Perivascular;M3 WOJ 05 artery D18-2399;1.99158202094551;4.09196868125358;0.0431572316366418;0.0431567800703566;0.0431554253058658;0.0431531671471132;0.0431500052678551;0.0431459392124329;0.0431409683968548;0.0431350921101841;0.0431283095162301;0.043120619655…
NREM;150;198;48;M4 CGF 14 #2;0.0144926759698104;0.00536275247641281;Artery;Perivascular;M4 CGF 14 artery F3-7439 Perivascular;M4 CGF 14 artery F3-7439;1.99158213993748;3.85126464117984;0.258379578905298;0.259399673283225;0.262464619421235;0.267588077916049;0.274791736906777;0.284103745189726;0.295556620359625;0.309184726805211;0.325021435781928;0.343096090361137;0.363430900887508;0.38603789117709…
NREM;230;265;35;M4 CGF 14 #3;0.00497522435916848;-0.0207969085273291;Artery;Perivascular;M4 CGF 14 artery F3-7439 Perivascular;M4 CGF 14 artery F3-7439;1.99158213993748;3.85126464117984;0.163719604789408;0.164772899410537;0.167930449581312;0.173185097475773;0.180524398438733;0.189929874738368;0.201376022160459;0.214829118480518;0.230245893644908;0.247572130008454;0.266741266854689;0.2876730863922…
NREM;276;345;69;M4 CGF 14 #4;0.0218235560920897;0.000140683278965065;Artery;Perivascular;M4 CGF 14 artery F3-7439 Perivascular;M4 CGF 14 artery F3-7439;1.99158213993748;3.85126464117984;0.225971689498213;0.227429866777931;0.232108114687771;0.240899624224355;0.255231960111748;0.276971749949308;0.308285980381348;0.351458993882264;0.408669026970044;0.481734769887809;0.571849813328214;0.6793294781690…
IS;345;363;18;M4 CGF 14 #5;0.0142873401041934;-0.00537232993296395;Artery;Perivascular;M4 CGF 14 artery F3-7439 Perivascular;M4 CGF 14 artery F3-7439;1.99158213993748;3.85126464117984;0.111642378807102;0.111615193571758;0.111533617534731;0.111397590523775;0.111207014968096;0.110961759925798;0.110661666629091;0.110306555455861;0.109896234212584;0.109430507591805;0.108909187647838;0.10833210511723;…
NREM;375;400;25;M4 CGF 14 #6;0.00321700022357107;-0.00818944154558175;Artery;Perivascular;M4 CGF 14 artery F3-7439 Perivascular;M4 CGF 14 artery F3-7439;1.99158213993748;3.85126464117984;2.19883923091397;2.19873691844525;2.19842708946771;2.1979010955797;2.19714461017364;2.19613775885148;2.19485530065604;2.19326685877918;2.19133719903993;2.18902655407021;2.18629099080198;2.18308281852233;2.1793510…
IS;400;423;23;M4 CGF 14 #7;0.0311582309269065;-0.000479125486201988;Artery;Perivascular;M4 CGF 14 artery F3-7439 Perivascular;M4 CGF 14 artery F3-7439;1.99158213993748;3.85126464117984;0.121799083688379;0.121790220830634;0.121763592354803;0.121719080308128;0.12165649390789;0.121575578115852;0.121476025378476;0.12135749027522;0.121219606752432;0.121062007562072;0.120884345473632;0.120686315785497;…
NREM;440;500;60;M4 CGF 14 #8;0.10506696977579;-0.00300403738540345;Artery;Perivascular;M4 CGF 14 artery F3-7439 Perivascular;M4 CGF 14 artery F3-7439;1.99158213993748;3.85126464117984;0.0336432936129231;0.0339875454438374;0.035040885006265;0.0368661491027886;0.0395712344432442;0.0433123667437741;0.0482959825450387;0.0547771236674565;0.0630523916862459;0.0734460548827336;0.0862887796573038;0.10188…
IS;500;525;25;M4 CGF 14 #9;0.0166483362346661;-0.00364134246267807;Artery;Perivascular;M4 CGF 14 artery F3-7439 Perivascular;M4 CGF 14 artery F3-7439;1.99158213993748;3.85126464117984;0.0223003677474756;0.022353071568894;0.0225106299865356;0.0227713923501508;0.0231326357259845;0.0235906066084608;0.0241405782996573;0.0247769229621889;0.0254931970986644;0.0262822389813099;0.0271362763528199;0.02804…
REM;530;570;40;M4 CGF 14 #10;0.132850359925901;-0.00149412252739073;Artery;Perivascular;M4 CGF 14 artery F3-7439 Perivascular;M4 CGF 14 artery F3-7439;1.99158213993748;3.85126464117984;0.0587853849617011;0.0586960354460173;0.0584283127814794;0.0579832048391512;0.0573623915582684;0.0565682931407863;0.055604133524022;0.0544740153024539;0.0531830014173043;0.0517371982564656;0.0501438343405254;0.0484…
IS;117;133;16;M4 CGF 15 #2;0.0988664288158597;0.00101077011914599;Artery;Perivascular;M4 CGF 15 artery N47-9046 Perivascular;M4 CGF 15 artery N47-9046;1.99158213993748;4.33267272132732;0.00787227818720962;0.00787533132216768;0.00788448237373702;0.00789970629792803;0.0079209614074971;0.00794818945133191;0.00798131572613797;0.00802024922095743;0.00806488279518115;0.00811509339082816;0.0081707422799…
NREM;135;168;33;M4 CGF 15 #3;0.0922179576313317;0.00403014584486722;Artery;Perivascular;M4 CGF 15 artery N47-9046 Perivascular;M4 CGF 15 artery N47-9046;1.99158213993748;4.33267272132732;0.00118545087354371;0.00122120651419088;0.00132803466475243;0.00150462444617213;0.00174880913252253;0.00205759310308535;0.00242718925728075;0.00285306656410807;0.00333000731036911;0.00385217349639817;0.0044131817…
IS;205;225;20;M4 CGF 15 #4;-0.0236367309887375;-0.00197321398202289;Artery;Perivascular;M4 CGF 15 artery N47-9046 Perivascular;M4 CGF 15 artery N47-9046;1.99158213993748;4.33267272132732;1.02775027466247e-05;1.0312174694404e-05;1.04168040816626e-05;1.05933995943897e-05;1.08458656355107e-05;1.11808247181841e-05;1.1608744036696e-05;1.21453419276575e-05;1.28132436896774e-05;1.36438504909606e-05;1.46…
IS;375;390;15;M4 CGF 15 #5;0.0409619266468868;0.0103169437112296;Artery;Perivascular;M4 CGF 15 artery N47-9046 Perivascular;M4 CGF 15 artery N47-9046;1.99158213993748;4.33267272132732;0.00613160650557808;0.00613259331601634;0.00613554940978656;0.00614046179316803;0.00614730887256333;0.00615606054802157;0.00616667834340962;0.00617911557247641;0.00619331753985009;0.00620922177580853;0.0062267583034…
NREM;90;115;25;M4 JGE 20 #1;0.112099359843143;0.109528115582524;Artery;Perivascular;M4 JGE 20 artery J19-4896 Perivascular;M4 JGE 20 artery J19-4896;1.99158190195355;5.29548888162228;8.39130864519495;8.39025528207469;8.38708207753769;8.38174987564877;8.37419404546827;8.36432541551735;8.35203156424217;8.33717844900931;8.31961235162612;8.29916211416782;8.27564163507192;8.24885259208261;8.2185873557…
IS;115;135;20;M4 JGE 20 #2;0.14476652513749;0.110457386724036;Artery;Perivascular;M4 JGE 20 artery J19-4896 Perivascular;M4 JGE 20 artery J19-4896;1.99158190195355;5.29548888162228;0.565730973710654;0.565535759915575;0.564950115972892;0.563974037044024;0.562607524452318;0.560850599668033;0.558703323695159;0.556165821669813;0.553238312428263;0.549921142752983;0.54621482595778;0.542120084428628;0.5…
IS;175;200;25;M4 JGE 20 #3;0.11259491110956;0.116370683040674;Artery;Perivascular;M4 JGE 20 artery J19-4896 Perivascular;M4 JGE 20 artery J19-4896;1.99158190195355;5.29548888162228;0.27063068418456;0.270415802788123;0.269772228875081;0.26870316571071;0.267213926901776;0.265311898845207;0.263006488558887;0.260309057295411;0.25723284045148;0.253792854395349;0.250005790941786;0.24588990030768;0.2414…
NREM;225;270;45;M4 JGE 20 #4;0.0705768628915619;0.103675712733358;Artery;Perivascular;M4 JGE 20 artery J19-4896 Perivascular;M4 JGE 20 artery J19-4896;1.99158190195355;5.29548888162228;0.106563072689786;0.108213421870606;0.113117213533759;0.121134688257086;0.132039498891674;0.145528214284728;0.161232900212094;0.178736107417416;0.19758747839862;0.217321114235385;0.237472823851319;0.25759641078497;…
REM;320;410;90;M4 JGE 20 #5;0.218331274497027;0.119542198433169;Artery;Perivascular;M4 JGE 20 artery J19-4896 Perivascular;M4 JGE 20 artery J19-4896;1.99158190195355;5.29548888162228;0.0386169691510092;0.0412166082655067;0.0487122010313582;0.0602405329462024;0.074509635682112;0.0899889994486958;0.105123213418162;0.118531017535987;0.129157488660958;0.136359079890057;0.139916247009618;0.13998274253…
NREM;510;580;70;M4 JGE 20 #8;0.0715663440989421;0.100675477932933;Artery;Perivascular;M4 JGE 20 artery J19-4896 Perivascular;M4 JGE 20 artery J19-4896;1.99158190195355;5.29548888162228;0.0110772817344183;0.0120889277088955;0.0150856647364675;0.0199546515064838;0.0265136025837163;0.0345191561353382;0.0436779761736002;0.0536599886525718;0.0641130106797091;0.0746779343136515;0.0850035898641648;0.094…
IS;15;35;20;M4 JGE 21 #1;0.0160680795847889;0.114629265962946;Artery;Perivascular;M4 JGE 21 artery I94-9202 Perivascular;M4 JGE 21 artery I94-9202;1.99158213993748;2.4070404007374;0.0198724018933429;0.0198508070458675;0.0197861182347254;0.0196786222599;0.0195287958073713;0.0193373034780843;0.0191049950285724;0.0188329018236435;0.0185222325021438;0.0181743678577538;0.0177908549381312;0.01737340036…
NREM;142;170;28;M4 JGE 21 #3;0.0218801819054918;0.106990672145467;Artery;Perivascular;M4 JGE 21 artery I94-9202 Perivascular;M4 JGE 21 artery I94-9202;1.99158213993748;2.4070404007374;0.0885977904015992;0.0885145141635969;0.0882648287854857;0.0878491690209023;0.0872682751262184;0.0865232158460815;0.0856154195749341;0.0845467127031761;0.0833193639113268;0.0819361329577957;0.0804003223208539;0.0787…
IS;170;187;17;M4 JGE 21 #4;0.0188291236594982;0.0876199449072102;Artery;Perivascular;M4 JGE 21 artery I94-9202 Perivascular;M4 JGE 21 artery I94-9202;1.99158213993748;2.4070404007374;0.0816330129003629;0.0816327387623611;0.0816319171753396;0.0816305504878078;0.0816286421693562;0.0816261961482677;0.0816232158931373;0.081619703247385;0.0816156570279819;0.0816110714020497;0.0816059340572465;0.081600…
IS;353;373;20;M4 YLL 14 #5;0.0587178765250966;0.0521625751188795;Artery;Perivascular;M4 YLL 14 artery X87-8176 Perivascular;M4 YLL 14 artery X87-8176;1.99158190195355;4.57337676140106;0.150597530967217;0.150549860273853;0.15040686680312;0.150168606884173;0.149835176053531;0.149406711510627;0.148883395503328;0.1482654595921;0.147553189728198;0.14674693206889;0.145847099441522;0.14485417835842;0.14…
IS;415;480;65;M4 YLL 14 #7;0.0394561871298763;0.0597755089138539;Artery;Perivascular;M4 YLL 14 artery X87-8176 Perivascular;M4 YLL 14 artery X87-8176;1.99158190195355;4.57337676140106;0.402663527152525;0.40234187874532;0.401353359122763;0.39962893132813;0.397059016532961;0.393501257838376;0.388790545628073;0.382750621572977;0.375206571409044;0.365997587952678;0.354989501899087;0.342086695860089;0…
NREM;506;563;57;M4 YLL 14 #8;0.0768316658919478;0.0492157402425944;Artery;Perivascular;M4 YLL 14 artery X87-8176 Perivascular;M4 YLL 14 artery X87-8176;1.99158190195355;4.57337676140106;0.396635674171195;0.39520425091755;0.390936618923201;0.383912071437751;0.374260701327679;0.362160324324432;0.347832212564486;0.331535694132275;0.313561708200297;0.294225447835775;0.273858270971741;0.25279911014696…
IS;563;578;15;M4 YLL 14 #9;0.0653739007817028;0.050765217377199;Artery;Perivascular;M4 YLL 14 artery X87-8176 Perivascular;M4 YLL 14 artery X87-8176;1.99158190195355;4.57337676140106;0.0219922928041297;0.0220148153294508;0.0220823580298033;0.0221948463630418;0.0223521563729274;0.0225541151086113;0.022800501208882;0.0230910456481703;0.0234254326404901;0.0238033006966961;0.0242242438296825;0.024687…
NREM;42;160;118;M2 QOE 05 #1;-0.00776602739827736;0.229286082236271;Artery;Perivascular;M2 QOE 05 artery L52-4573 Perivascular;M2 QOE 05 artery L52-4573;1.99158196144953;9.43559837089064;0.149741262841614;0.147031193143751;0.139252560905956;0.127385785690739;0.112838750753364;0.0971752588170995;0.0818455454041597;0.0679823334964715;0.0562985325958396;0.0470885345987522;0.0403069001620321;0.035684…
REM;164;194;30;M2 QOE 05 #2;0.0819760921986415;0.267220487149429;Artery;Perivascular;M2 QOE 05 artery L52-4573 Perivascular;M2 QOE 05 artery L52-4573;1.99158196144953;9.43559837089064;0.0215457027018834;0.0218968311929231;0.0229433542771484;0.0246648429237208;0.0270277717072671;0.0299862888115377;0.033483265595506;0.0374515982764093;0.0418157278267827;0.0464933387028513;0.0513971926725126;0.05643…
NREM;350;515;165;M2 QOE 05 #4;0.0686423710794184;0.249045902358406;Artery;Perivascular;M2 QOE 05 artery L52-4573 Perivascular;M2 QOE 05 artery L52-4573;1.99158196144953;9.43559837089064;0.117143234749645;0.113926449155054;0.104403791715732;0.0892491818149423;0.0702224174396628;0.0502629985978681;0.0327286155804006;0.0200787167196065;0.0128379130813953;0.00957109222117445;0.00793112990584808;0.006…
IS;515;550;35;M2 QOE 05 #5;0.00779545332269445;0.217876676934166;Artery;Perivascular;M2 QOE 05 artery L52-4573 Perivascular;M2 QOE 05 artery L52-4573;1.99158196144953;9.43559837089064;0.14412650515973;0.144142653049418;0.144191993285661;0.144277184321446;0.144402553485968;0.144573944440177;0.144798508768864;0.145084446782112;0.145440703927583;0.145876630446137;0.146401613008395;0.147024688018469;…
REM;550;600;50;M2 QOE 05 #6;0.145779939754073;0.224844668940713;Artery;Perivascular;M2 QOE 05 artery L52-4573 Perivascular;M2 QOE 05 artery L52-4573;1.99158196144953;9.43559837089064;0.0360093053988864;0.035801463494586;0.0351853036477266;0.0341826585978881;0.0328290386738559;0.0311723348201592;0.0292710444703926;0.0271920678697577;0.025008142809273;0.0227950083976614;0.0206284114931799;0.0185810…
Whisking;10;13.5333333333333;3.53333333333333;M2 VDX 13 #1;-0.0695812731833591;0.0430868635912252;Artery;Perivascular;M2 VDX 13 artery B9-8233 Perivascular;M2 VDX 13 artery B9-8233;1.99158130699395;6.73971312206474;0.0975548925980679;0.0975543634217487;0.0975527758859566;0.0975501299717658;0.0975464256476537;0.097541662869533;0.0975358415807953;0.0975289617123682;0.0975210231827837;0.097512025898…
Locomotion;198.066666666667;226.4;28.3333333333333;M2 VDX 13 #6;2.02871949390548;2.93715463136347;Artery;Perivascular;M2 VDX 13 artery B9-8233 Perivascular;M2 VDX 13 artery B9-8233;1.99158130699395;6.73971312206474;0.0137326090580749;0.0139104112870614;0.0144451111946092;0.0153405545107234;0.0166030380435079;0.0182411418456666;0.0202654968164495;0.0226884903303355;0.0255239132531358;0.02878655249…
Whisking;233.733333333333;245.5;11.7666666666667;M2 VDX 13 #7;1.23045575529665;0.802071678809422;Artery;Perivascular;M2 VDX 13 artery B9-8233 Perivascular;M2 VDX 13 artery B9-8233;1.99158130699395;6.73971312206474;0.245547501765722;0.245713984953688;0.246213155227899;0.247044175263057;0.248205651315105;0.249695635913985;0.251511631624711;0.253650595868002;0.256108946789245;0.258882570162147;0.261…
Whisking;252.233333333333;276.9;24.6666666666667;M2 VDX 13 #8;0.443338211098536;0.0870500611921554;Artery;Perivascular;M2 VDX 13 artery B9-8233 Perivascular;M2 VDX 13 artery B9-8233;1.99158130699395;6.73971312206474;0.00635632170673651;0.00635850315726761;0.00636527843121417;0.00637733679852107;0.00639581542530247;0.00642228208873634;0.00645871125783427;0.00650745381707523;0.00657120078485115;0.0…
Whisking;288.066666666667;297.633333333333;9.56666666666666;M2 VDX 13 #10;0.298952872657336;-0.024597746598254;Artery;Perivascular;M2 VDX 13 artery B9-8233 Perivascular;M2 VDX 13 artery B9-8233;1.99158130699395;6.73971312206474;0.0408547743809745;0.0408620194619967;0.0408837494567434;0.0409199486245042;0.0409705907427289;0.0410356391249747;0.0411150466460248;0.0412087557741716;0.0413166986106526;…
Locomotion;10;17.0666666666667;7.06666666666667;M3 YZB 25 #1;1.60967083590129;3.1456189555654;Artery;Perivascular;M3 YZB 25 artery A91-7302 Perivascular;M3 YZB 25 artery A91-7302;1.99158208044149;7.94323332243342;0.0139608854730447;0.0139764157445759;0.0140229982987261;0.0141006083603767;0.0142092046576093;0.0143487294516051;0.0145191085784621;0.014720251502892;0.0149520513837414;0.01521438515127…
Locomotion;35.3;57.8666666666667;22.5666666666667;M3 YZB 25 #3;1.44183842068292;3.06612375657811;Artery;Perivascular;M3 YZB 25 artery A91-7302 Perivascular;M3 YZB 25 artery A91-7302;1.99158208044149;7.94323332243342;0.0635168916217606;0.0635156840249703;0.0635120637065896;0.0635060381006636;0.0634976196541136;0.0634868259121154;0.0634736796378584;0.0634582089669275;0.0634404475966535;0.0634204350…
Locomotion;70.6333333333333;92.9333333333333;22.3;M3 YZB 25 #5;1.57583294699303;3.42193057447717;Artery;Perivascular;M3 YZB 25 artery A91-7302 Perivascular;M3 YZB 25 artery A91-7302;1.99158208044149;7.94323332243342;6.36156462446367e-05;6.43985759030079e-05;6.6744929848057e-05;7.06473252189446e-05;7.60932007061431e-05;8.30644411221492e-05;9.15368703582286e-05;0.000101479630803437;0.00011285447178…
Locomotion;179.966666666667;209.9;29.9333333333333;M3 YZB 25 #9;1.69565689724594;3.62300963058112;Artery;Perivascular;M3 YZB 25 artery A91-7302 Perivascular;M3 YZB 25 artery A91-7302;1.99158208044149;7.94323332243342;0.270305331006088;0.270235344591125;0.270024131973344;0.269667966847751;0.269160750576611;0.268494177122784;0.267657958290147;0.266640103786498;0.265427249310719;0.264005024732052;0.…
Locomotion;229.133333333333;240.566666666667;11.4333333333333;M3 YZB 25 #11;1.56514244427886;3.56056764579411;Artery;Perivascular;M3 YZB 25 artery A91-7302 Perivascular;M3 YZB 25 artery A91-7302;1.99158208044149;7.94323332243342;0.000191708153101372;0.000196464127780548;0.000210720817634228;0.000234444557419501;0.000267579362600344;0.000310047115127514;0.000361747822486019;0.00042255994897152;0.0…
Locomotion;314.233333333333;347.133333333333;32.9;M3 YZB 25 #14;1.73081693606568;3.42569297103295;Artery;Perivascular;M3 YZB 25 artery A91-7302 Perivascular;M3 YZB 25 artery A91-7302;1.99158208044149;7.94323332243342;0.0782908782248517;0.0785494493262987;0.079319080350434;0.0805816702930629;0.0823075328319156;0.084456105141993;0.0869769122949981;0.0898107604054605;0.0928911255491962;0.09614570041…
Locomotion;391.7;418.866666666667;27.1666666666667;M3 YZB 25 #16;1.77842860989622;3.48549774186344;Artery;Perivascular;M3 YZB 25 artery A91-7302 Perivascular;M3 YZB 25 artery A91-7302;1.99158208044149;7.94323332243342;0.0199801820214657;0.0200227712510726;0.0201503722772035;0.020362490200367;0.0206583169155688;0.0210367553963265;0.0214964521117054;0.0220358360734616;0.0226531626885094;0.023346560…
Locomotion;503.766666666667;516.266666666667;12.5;M3 YZB 25 #18;1.85035895477489;3.66642326075941;Artery;Perivascular;M3 YZB 25 artery A91-7302 Perivascular;M3 YZB 25 artery A91-7302;1.99158208044149;7.94323332243342;0.0744085371211721;0.0744857284913678;0.0747171053010898;0.0751020762019018;0.0756396574544694;0.0763284756843678;0.07716677172768;0.0781524055538991;0.079282862250178;0.080555259047…
Whisking;516.266666666667;523.066666666667;6.80000000000007;M3 YZB 25 #19;0.55962962723401;0.371684091694923;Artery;Perivascular;M3 YZB 25 artery A91-7302 Perivascular;M3 YZB 25 artery A91-7302;1.99158208044149;7.94323332243342;0.011955079298921;0.0119559334260272;0.0119584950221459;0.0119627617324246;0.0119687296339565;0.0119763932385502;0.0119857454966059;0.0119967778020951;0.0120094799986424;0…
IS;10;30;20;M3 LCE 14 #1;0.0269373972813039;0.0338137095798126;Artery;Perivascular;M3 LCE 14 artery R64-1625 Perivascular;M3 LCE 14 artery R64-1625;1.99158208044149;4.33267272132732;9.77716088973513e-06;3.03089427651738e-05;9.18260781571394e-05;0.000194094263653208;0.000336724083286587;0.000519172638747682;0.000740745822943598;0.00100060122817529;0.00129775167771764;0.00163106936711188;0.00199929…
NREM;83;150;67;M3 LCE 14 #2;0.1440717270844;0.0215507310236042;Artery;Perivascular;M3 LCE 14 artery R64-1625 Perivascular;M3 LCE 14 artery R64-1625;1.99158208044149;4.33267272132732;0.0175619988583163;0.0174673845545492;0.0171865448946151;0.0167283329190718;0.0161069915373475;0.0153414203750178;0.0144542170963256;0.0134705554412276;0.0124169725806657;0.0113201438907029;0.0102057234596058;0.009097…
IS;150;175;25;M3 LCE 14 #3;0.00776596129548558;-0.00262490952768118;Artery;Perivascular;M3 LCE 14 artery R64-1625 Perivascular;M3 LCE 14 artery R64-1625;1.99158208044149;4.33267272132732;0.00643032625262435;0.00642472513795017;0.00640796787031692;0.00638019210302843;0.00634162534796843;0.00629258214359541;0.00623346015631136;0.00616473527980288;0.00608695581319527;0.0060007358135071;0.00590674773…
IS;250;285;35;M3 LCE 14 #4;-0.0285084753378854;0.066533484072136;Artery;Perivascular;M3 LCE 14 artery R64-1625 Perivascular;M3 LCE 14 artery R64-1625;1.99158208044149;4.33267272132732;0.000317625737705232;0.000321809776321325;0.000334240523125229;0.000354557303703084;0.000382170344835607;0.000416277482534261;0.000455886925350631;0.000499845464410988;0.000546871374943847;0.000595591126878867;0.000…
NREM;383;450;67;M3 LCE 14 #7;0.0153598756099024;0.0481902564169716;Artery;Perivascular;M3 LCE 14 artery R64-1625 Perivascular;M3 LCE 14 artery R64-1625;1.99158208044149;4.33267272132732;0.0215360513273431;0.0214765546215872;0.0212989978580753;0.0210061522042097;0.0206025437305142;0.0200943269164966;0.0194891292299301;0.0187958822717436;0.0180246522962781;0.0171864774377416;0.0162932120814888;0.01…
IS;450;473;23;M3 LCE 14 #8;-0.00593096156663677;0.0311917650356072;Artery;Perivascular;M3 LCE 14 artery R64-1625 Perivascular;M3 LCE 14 artery R64-1625;1.99158208044149;4.33267272132732;0.00530928735714236;0.00529874716290538;0.00526722375754821;0.00521500757247137;0.0051425790063755;0.00505060299888282;0.00493992154082068;0.00481154422622763;0.0046666369781311;0.0045065091049419;0.00433259886651…
IS;512;542;30;M3 LCE 14 #9;0.00730754005377411;0.0279229753722896;Artery;Perivascular;M3 LCE 14 artery R64-1625 Perivascular;M3 LCE 14 artery R64-1625;1.99158208044149;4.33267272132732;0.0733774318516998;0.0732984820079349;0.0730621705935935;0.0726701057885835;0.0721249474124302;0.0714303765294187;0.07059105354129;0.0696125653996545;0.0685013627321239;0.0672646878243421;0.0659104945320895;0.06444…
REM;550;600;50;M3 LCE 14 #10;0.312570105006252;0.0399208683748626;Artery;Perivascular;M3 LCE 14 artery R64-1625 Perivascular;M3 LCE 14 artery R64-1625;1.99158208044149;4.33267272132732;0.00800359654295799;0.00863407264091169;0.0104998914207508;0.0135255699757659;0.0175897006796694;0.0225312451272479;0.0281577661859215;0.0342550731662717;0.0405976774001518;0.0469594229213368;0.0531236705654531;0.0…
IS;50;97;47;M3 WOJ 25 #2;0.149668558230288;0.071508727140033;Artery;Perivascular;M3 WOJ 25 artery J81-154 Perivascular;M3 WOJ 25 artery J81-154;1.99158196144953;1.2035202003687;0.0321222480274329;0.0320088527989483;0.0316711108808984;0.0311162844660333;0.0303562489888894;0.0294071582475937;0.0282889902587373;0.0270249880203102;0.0256410126871854;0.0241648294664596;0.0226253487165154;0.02105184619…
NREM;100;160;60;M3 WOJ 25 #3;0.130624572393418;0.0938711633307713;Artery;Perivascular;M3 WOJ 25 artery J81-154 Perivascular;M3 WOJ 25 artery J81-154;1.99158196144953;1.2035202003687;0.00325229650320906;0.00329427448936006;0.00341895488232823;0.00362262790633582;0.00389927740255594;0.004240820942666;0.00463742646864732;0.00507788745162017;0.00555003551972431;0.00604116791699117;0.00653846717824407…
IS;160;215;55;M3 WOJ 25 #4;-6.5337324719297e-05;0.0740049043358792;Artery;Perivascular;M3 WOJ 25 artery J81-154 Perivascular;M3 WOJ 25 artery J81-154;1.99158196144953;1.2035202003687;0.025221879264493;0.0251470715727077;0.0249240394175292;0.024556917245986;0.0240524694771385;0.0234199058018305;0.0226706319465434;0.021817944716706;0.0208766819362387;0.0198628392267276;0.018793166378975;0.017684756…
NREM;270;425;155;M3 WOJ 25 #6;0.095897691215522;0.0339889890813991;Artery;Perivascular;M3 WOJ 25 artery J81-154 Perivascular;M3 WOJ 25 artery J81-154;1.99158196144953;1.2035202003687;0.0169223151164545;0.0165880171217431;0.0156093518354526;0.0140641366852432;0.012092413289718;0.00989366192749053;0.00770147382611434;0.00573797515935932;0.00416404242515791;0.00304616109607438;0.00235368022137073;0.…
IS;425;470;45;M3 WOJ 25 #7;-0.121884866420064;0.0244324853329357;Artery;Perivascular;M3 WOJ 25 artery J81-154 Perivascular;M3 WOJ 25 artery J81-154;1.99158196144953;1.2035202003687;0.000116206284438667;0.000113701144273054;0.000106826129400686;9.74655861284598e-05;8.86394051669965e-05;8.43295931429775e-05;8.92521371577087e-05;0.000108587614572916;0.000147686218725456;0.000211764047870412;0.000305…
NREM;107;143;36;M2 IMB 13 #2;-0.00890320710699709;-0.0247019072960932;Artery;Perivascular;M2 IMB 13 artery H42-154 Perivascular;M2 IMB 13 artery H42-154;1.99158208044149;3.08903518094634;0.0436723721862898;0.0438174221002776;0.0442506667935156;0.0449664054423961;0.045955184824381;0.0472038729502772;0.0486957648563542;0.050410723016874;0.0523253551983333;0.0544132326975952;0.0566451517524495;0.058…
IS;168;195;27;M2 IMB 13 #3;-0.0312749024344652;-0.0191239660037582;Artery;Perivascular;M2 IMB 13 artery H42-154 Perivascular;M2 IMB 13 artery H42-154;1.99158208044149;3.08903518094634;0.164711284126755;0.164705887938421;0.164689551604438;0.164661834106795;0.164622008000648;0.164569070667883;0.164501759825853;0.164418573050101;0.16431779100805;0.164197504043946;0.164055641704739;0.163890004752816;…
IS;272;290;18;M2 IMB 13 #4;0.0293638324888888;0.0309912175374444;Artery;Perivascular;M2 IMB 13 artery H42-154 Perivascular;M2 IMB 13 artery H42-154;1.99158208044149;3.08903518094634;0.000356614200144682;0.000358052682621795;0.000362364236310616;0.0003695371970193;0.000379552181093786;0.000392382170063781;0.000407992628444471;0.000426341653996989;0.000447380159559695;0.000471052085377353;0.0004972…
IS;322;338;16;M2 IMB 13 #5;0.0301950994952844;0.0411095164468824;Artery;Perivascular;M2 IMB 13 artery H42-154 Perivascular;M2 IMB 13 artery H42-154;1.99158208044149;3.08903518094634;0.018246581663925;0.0182388906791605;0.0182158311141427;0.0181774431182361;0.0181237935444838;0.0180549758556305;0.0179711099922956;0.0178723422030452;0.0177588448360439;0.0176308160919138;0.0174884797373744;0.0173320…
NREM;372;426;54;M2 IMB 13 #6;0.0778710370436521;-0.0193847981803058;Artery;Perivascular;M2 IMB 13 artery H42-154 Perivascular;M2 IMB 13 artery H42-154;1.99158208044149;3.08903518094634;0.03133675045533;0.0311913264487074;0.030758235157301;0.030046906730601;0.0290726909928081;0.027856328752288;0.0264232543597076;0.0248027695065144;0.02302713577829;0.0211306381166804;0.0191486725797379;0.0171169092…
NREM;517;557;40;M2 IMB 13 #7;0.0696068873320862;-0.00432456034781141;Artery;Perivascular;M2 IMB 13 artery H42-154 Perivascular;M2 IMB 13 artery H42-154;1.99158208044149;3.08903518094634;0.0856635645248233;0.0854195208066099;0.0846905786646816;0.0834862530484637;0.0818222295723243;0.0797201090354959;0.0772070566061168;0.0743153623242215;0.0710819212007887;0.0675476426172291;0.063756799933545;0.059…
IS;557;572;15;M2 IMB 13 #8;0.0647662398758408;0.016202336743171;Artery;Perivascular;M2 IMB 13 artery H42-154 Perivascular;M2 IMB 13 artery H42-154;1.99158208044149;3.08903518094634;0.0109504877292847;0.0109473201890621;0.0109378226117077;0.0109220101218934;0.0108999079091844;0.0108715512004621;0.0108369852208295;0.010796265142524;0.0107494560212398;0.0106966327191539;0.0106378798138503;0.01057329…
Whisking;10;11.7;1.7;M2 VDX 02 #1;0.409706590550753;0.3922303525828;Artery;Perivascular;M2 VDX 02 artery V89-1269 Perivascular;M2 VDX 02 artery V89-1269;1.99158112850614;7.02053450215078;0.630885107256386;0.630885107258348;0.630885107260853;0.6308851072639;0.630885107267489;0.630885107271619;0.630885107276291;0.630885107281503;0.630885107287257;0.630885107293552;0.630885107300389;0.63088510730776…
Whisking;22.7333333333333;28.8;6.06666666666667;M2 VDX 02 #4;0.158069677759617;0.125526732521377;Artery;Perivascular;M2 VDX 02 artery V89-1269 Perivascular;M2 VDX 02 artery V89-1269;1.99158112850614;7.02053450215078;0.144385936118634;0.14438047609327;0.144364097347752;0.144336803875642;0.14429860233126;0.144249502027251;0.144189514931195;0.144118655661238;0.14403694148076;0.143944392292085;0.1438…
Locomotion;41.4;52.2;10.8;M2 VDX 02 #6;2.65162220294963;6.647567384156;Artery;Perivascular;M2 VDX 02 artery V89-1269 Perivascular;M2 VDX 02 artery V89-1269;1.99158112850614;7.02053450215078;0.00474332201673147;0.00474306511500663;0.00474229977970993;0.00474104208673493;0.0047393187166965;0.00473716678674913;0.00473463361638967;0.00473177642849274;0.00472866198717357;0.00472536617440991;0.00472197…
Whisking;52.2;57.3666666666667;5.16666666666666;M2 VDX 02 #7;0.0904797825272315;0.345129634791188;Artery;Perivascular;M2 VDX 02 artery V89-1269 Perivascular;M2 VDX 02 artery V89-1269;1.99158112850614;7.02053450215078;0.152633054132271;0.152633755277818;0.1526358569895;0.152639354095995;0.152644237982098;0.15265049659423;0.152658114448129;0.152667072638739;0.152677348852281;0.152688917380502;0.152…
Locomotion;57.3666666666667;76.3333333333333;18.9666666666667;M2 VDX 02 #8;2.2801074914759;4.42337239054527;Artery;Perivascular;M2 VDX 02 artery V89-1269 Perivascular;M2 VDX 02 artery V89-1269;1.99158112850614;7.02053450215078;0.249330037948028;0.249295628820714;0.249192512106644;0.249021019045511;0.248781699150158;0.248475316399335;0.248102843952814;0.247665457433576;0.247164526833833;0.24660160…
Whisking;111.766666666667;126.666666666667;14.9;M2 VDX 02 #11;0.78890001212097;1.62715575748428;Artery;Perivascular;M2 VDX 02 artery V89-1269 Perivascular;M2 VDX 02 artery V89-1269;1.99158112850614;7.02053450215078;0.512186865700959;0.512254163910823;0.512455957045425;0.512791940695555;0.513261607737894;0.513864248674456;0.514598952110601;0.515464605374374;0.51645989528068;0.517583309044494;0.518…
Locomotion;126.666666666667;132.733333333333;6.06666666666665;M2 VDX 02 #12;3.58208921162107;6.88420626318045;Artery;Perivascular;M2 VDX 02 artery V89-1269 Perivascular;M2 VDX 02 artery V89-1269;1.99158112850614;7.02053450215078;0.0146189258300591;0.0146181895148683;0.0146159804316213;0.0146122981680183;0.0146071420385216;0.0146005110867949;0.0145924040891154;0.0145828195587505;0.0145717557512955…
Whisking;185.966666666667;192.866666666667;6.90000000000001;M2 VDX 02 #14;0.0144316410684108;0.0404666189411666;Artery;Perivascular;M2 VDX 02 artery V89-1269 Perivascular;M2 VDX 02 artery V89-1269;1.99158112850614;7.02053450215078;0.0664382865350496;0.0664340876843635;0.0664214932823248;0.0664005097794115;0.0663711479242492;0.066333422760349;0.066287353621532;0.0662329641260311;0.0661702821692546…
Whisking;204.366666666667;215.9;11.5333333333333;M2 VDX 02 #16;0.137760797134395;0.106940157948032;Artery;Perivascular;M2 VDX 02 artery V89-1269 Perivascular;M2 VDX 02 artery V89-1269;1.99158112850614;7.02053450215078;0.024259889125461;0.0242546719452176;0.0242390267149706;0.0242129723581661;0.0241765403858996;0.0241297748549571;0.024072732309099;0.0240054817036147;0.0239281043131828;0.0238406936…
Whisking;225.166666666667;232.8;7.63333333333335;M2 VDX 02 #18;0.205561863943367;0.123536459875692;Artery;Perivascular;M2 VDX 02 artery V89-1269 Perivascular;M2 VDX 02 artery V89-1269;1.99158112850614;7.02053450215078;0.211758111794562;0.211754495752249;0.211743642017524;0.211725533779759;0.211700143052264;0.211667430718789;0.211627346598517;0.211579829529493;0.211524807470327;0.211462197620076;0…
Whisking;244.666666666667;262.1;17.4333333333334;M2 VDX 02 #20;0.244748859539067;0.152765945918848;Artery;Perivascular;M2 VDX 02 artery V89-1269 Perivascular;M2 VDX 02 artery V89-1269;1.99158112850614;7.02053450215078;0.0266661224830064;0.0266417039039375;0.026568548019289;0.026446953878608;0.0262774182056761;0.0260606328710241;0.0257974813748022;0.0254890343611818;0.0251365441912755;0.0247414386…
Whisking;268.566666666667;271.966666666667;3.39999999999998;M2 VDX 02 #21;0.169546192037059;0.132685102669199;Artery;Perivascular;M2 VDX 02 artery V89-1269 Perivascular;M2 VDX 02 artery V89-1269;1.99158112850614;7.02053450215078;0.00582647960155506;0.0058265244215843;0.00582665886644654;0.00582688289056435;0.00582719641799244;0.00582759934244345;0.00582809152732403;0.00582867280578108;0.005829342…
Whisking;285.333333333333;297.266666666667;11.9333333333333;M2 VDX 02 #23;0.18112665320244;0.11091053449678;Artery;Perivascular;M2 VDX 02 artery V89-1269 Perivascular;M2 VDX 02 artery V89-1269;1.99158112850614;7.02053450215078;0.0315872951818118;0.0315733413964749;0.0315315060913976;0.0314618673660462;0.0313645552068353;0.0312397512184992;0.0310876882488418;0.030908649907691;0.0307029699811216;0.…
NREM;97;122;25;M3 LCE 15 #2;0.232625657532287;0.0362879029690676;Artery;Perivascular;M3 LCE 15 artery D49-9596 Perivascular;M3 LCE 15 artery D49-9596;1.99158172346563;4.09196868125358;0.00249264815964626;0.00248568111784314;0.0024648661519777;0.00243046048653746;0.00238288866854502;0.00232273639707769;0.00225074202374297;0.002167785860338;0.00207487746473492;0.00197314110787134;0.0018637996530421…
NREM;210;240;30;M3 LCE 15 #4;0.188713269948059;0.0225102666603502;Artery;Perivascular;M3 LCE 15 artery D49-9596 Perivascular;M3 LCE 15 artery D49-9596;1.99158172346563;4.09196868125358;0.000105859527081511;0.000117772640991587;0.000153410951274779;0.000212472033333912;0.000294454086459573;0.000398659320963593;0.000524198751315757;0.000669998441257096;0.000834807252842924;0.00101720615239224;0.001…
IS;240;272;32;M3 LCE 15 #5;0.00195725065765281;0.025617666574233;Artery;Perivascular;M3 LCE 15 artery D49-9596 Perivascular;M3 LCE 15 artery D49-9596;1.99158172346563;4.09196868125358;0.00301668650901085;0.00301051644018997;0.00299208181261196;0.00296160807857788;0.002919466742875;0.00286616910113082;0.00280235769346065;0.00272879568442113;0.00264635442820426;0.00255599951734189;0.002458775642756…
IS;375;398;23;M3 LCE 15 #7;0.0130354417014741;0.0348499159889434;Artery;Perivascular;M3 LCE 15 artery D49-9596 Perivascular;M3 LCE 15 artery D49-9596;1.99158172346563;4.09196868125358;0.013912910283586;0.0139181112370471;0.0139336959752738;0.0139596101242301;0.0139957630362482;0.0140420277595239;0.0140982410070635;0.0141642031363719;0.0142396781538891;0.0143243937605272;0.0144180414565857;0.01452…
REM;420;495;75;M3 LCE 15 #8;0.258727287184644;0.0405824660160518;Artery;Perivascular;M3 LCE 15 artery D49-9596 Perivascular;M3 LCE 15 artery D49-9596;1.99158172346563;4.09196868125358;2.65163235492925e-05;0.000273915440388375;0.000989786893964662;0.00209875230715155;0.00348657957703812;0.00501529894918867;0.00654079282260542;0.0079301130091209;0.00907597606351577;0.00990652247151117;0.01038935282…
Whisking;10;13.1;3.1;M2 LRH 01 #1;0.506904645859478;0.296909458572927;Artery;Perivascular;M2 LRH 01 artery U80-8686 Perivascular;M2 LRH 01 artery U80-8686;1.99158154497775;4.04382787323884;4.94504037538919e-05;4.94504037811259e-05;4.94504038625423e-05;4.94504039980817e-05;4.9450404187645e-05;4.9450404431093e-05;4.94504047282472e-05;4.94504050788901e-05;4.94504054827642e-05;4.94504059395733e-05;4.…
Whisking;23.2;35.4666666666667;12.2666666666667;M2 LRH 01 #3;0.787254211991512;0.486727509506243;Artery;Perivascular;M2 LRH 01 artery U80-8686 Perivascular;M2 LRH 01 artery U80-8686;1.99158154497775;4.04382787323884;0.37531976188405;0.375357733021555;0.375471541201261;0.37566087097199;0.375925197385068;0.376263787197027;0.376675700548903;0.377159793117687;0.377714718734207;0.378338932460505;0.379…
Whisking;41.0666666666667;50.1;9.03333333333333;M2 LRH 01 #4;0.651620128596456;0.437180741771732;Artery;Perivascular;M2 LRH 01 artery U80-8686 Perivascular;M2 LRH 01 artery U80-8686;1.99158154497775;4.04382787323884;0.0485143200497505;0.0485186770795744;0.0485317458996591;0.048553519700481;0.0485839871256982;0.0486231322614918;0.0486709346217301;0.0487273691290469;0.0487924060919424;0.04886601117…
Whisking;55.3;61.5666666666667;6.26666666666667;M2 LRH 01 #5;0.366269193093432;0.391857883043588;Artery;Perivascular;M2 LRH 01 artery U80-8686 Perivascular;M2 LRH 01 artery U80-8686;1.99158154497775;4.04382787323884;0.0748063792246523;0.0748015702959111;0.0747871450456121;0.0747631080820507;0.0747294670834373;0.0746862327944769;0.0746334190215822;0.0745710426267243;0.074499123519921;0.07441768465…
Whisking;69.2666666666667;75.3333333333333;6.06666666666666;M2 LRH 01 #7;0.47814746117038;0.40099470345105;Artery;Perivascular;M2 LRH 01 artery U80-8686 Perivascular;M2 LRH 01 artery U80-8686;1.99158154497775;4.04382787323884;0.000493581811667902;0.000493528185196347;0.000493367379841936;0.000493099617687405;0.000492725268517569;0.000492244849290254;0.000491659023396652;0.000490968599712228;0.000…
Locomotion;75.3333333333333;99.7666666666667;24.4333333333333;M2 LRH 01 #8;2.25544789323592;4.15099252232685;Artery;Perivascular;M2 LRH 01 artery U80-8686 Perivascular;M2 LRH 01 artery U80-8686;1.99158154497775;4.04382787323884;0.00427361342716477;0.00429536297475344;0.00436045610158092;0.00446842751794189;0.00461850592506427;0.00480962025834595;0.00504040836225564;0.00530922803152179;0.005614170…
Locomotion;105.166666666667;113.966666666667;8.8;M2 LRH 01 #9;2.05652191276422;3.77595743076873;Artery;Perivascular;M2 LRH 01 artery U80-8686 Perivascular;M2 LRH 01 artery U80-8686;1.99158154497775;4.04382787323884;0.00551606073650794;0.0055177019654429;0.00552262419028448;0.00553082302722781;0.00554229117658023;0.00555701843271832;0.00557499169799568;0.00559619500056934;0.00562060951610374;0.005…
Whisking;119.4;137.3;17.9;M2 LRH 01 #10;0.380753516444381;0.0774926374370433;Artery;Perivascular;M2 LRH 01 artery U80-8686 Perivascular;M2 LRH 01 artery U80-8686;1.99158154497775;4.04382787323884;0.087367962514529;0.0873315366720505;0.0872223469053173;0.087040656186428;0.0867869017653542;0.0864616936188941;0.0860658122876874;0.0856002061097458;0.0850659878613402;0.0844644308184392;0.0837969642542…
Whisking;163.366666666667;170.266666666667;6.90000000000001;M2 LRH 01 #12;1.06495040797886;0.34766840043398;Artery;Perivascular;M2 LRH 01 artery U80-8686 Perivascular;M2 LRH 01 artery U80-8686;1.99158154497775;4.04382787323884;0.0279112017925286;0.0279117060408554;0.0279132186880286;0.0279157394411016;0.0279192678119119;0.027923803117204;0.0279293444788006;0.0279358908238209;0.0279434408849451;0.…
Whisking;176.466666666667;182.366666666667;5.90000000000001;M2 LRH 01 #13;0.59790081480884;0.325099872542883;Artery;Perivascular;M2 LRH 01 artery U80-8686 Perivascular;M2 LRH 01 artery U80-8686;1.99158154497775;4.04382787323884;0.0425683952404192;0.0425676474542164;0.0425654045960868;0.04256166816758;0.0425564406693626;0.04254972559835;0.0425415274436919;0.0425318516816225;0.0425207047691769;0.04…
Whisking;187.733333333333;200.1;12.3666666666667;M2 LRH 01 #14;0.785489854387739;0.227705564861564;Artery;Perivascular;M2 LRH 01 artery U80-8686 Perivascular;M2 LRH 01 artery U80-8686;1.99158154497775;4.04382787323884;0.0405425159543793;0.0405502380870337;0.0405733893262145;0.0406119242246949;0.040665767131929;0.0407348123361064;0.0408189242626383;0.0409179377286894;0.0410316582532548;0.041159862…
Whisking;210.8;228.466666666667;17.6666666666667;M2 LRH 01 #16;0.913262070307999;0.518260789791927;Artery;Perivascular;M2 LRH 01 artery U80-8686 Perivascular;M2 LRH 01 artery U80-8686;1.99158154497775;4.04382787323884;0.00933115726527915;0.00933073421450647;0.00932945315114181;0.00932727849494918;0.00932415145309058;0.00931999077580369;0.0093146938031001;0.00930813779137092;0.00930018150580839;0.…
Whisking;236.733333333333;254.7;17.9666666666667;M2 LRH 01 #18;0.396723166581151;0.0346527457124997;Artery;Perivascular;M2 LRH 01 artery U80-8686 Perivascular;M2 LRH 01 artery U80-8686;1.99158154497775;4.04382787323884;0.119604472162382;0.119576523535071;0.119492719391609;0.119353184815599;0.119158127834648;0.118907838755275;0.118602689236829;0.118243131109381;0.117829694941961;0.117362988368799;…
Whisking;266.2;297.666666666667;31.4666666666667;M2 LRH 01 #21;0.633481442209673;0.0983033904104265;Artery;Perivascular;M2 LRH 01 artery U80-8686 Perivascular;M2 LRH 01 artery U80-8686;1.99158154497775;4.04382787323884;0.087069568848625;0.0869857842474349;0.0867349800120599;0.0863187983472575;0.08573995470286;0.0850022058285385;0.0841103058250348;0.083069950945078;0.0818877140826149;0.08057097005…
Locomotion;10;21.4666666666667;11.4666666666667;M2 LRH 02 #1;2.91069517058323;4.72902288935029;Artery;Perivascular;M2 LRH 02 artery C39-2598 Perivascular;M2 LRH 02 artery C39-2598;1.99158172346563;4.71779918544532;0.44864667977112;0.448695403889554;0.448841235787116;0.449083155459646;0.449419467434162;0.449847807550569;0.450365152417742;0.450967831505835;0.451651541826078;0.452411365138952;0.4532…
Whisking;21.4666666666667;26.7666666666667;5.3;M2 LRH 02 #2;0.449670227179038;0.0281555056955716;Artery;Perivascular;M2 LRH 02 artery C39-2598 Perivascular;M2 LRH 02 artery C39-2598;1.99158172346563;4.71779918544532;0.00232394780696834;0.00232446987969223;0.00232603579161514;0.00232864462420475;0.00233229484716177;0.00233698431930171;0.00234271028978839;0.00234946939971892;0.00235725768405898;0.0…
Locomotion;26.7666666666667;36.8666666666667;10.1;M2 LRH 02 #3;1.64168446150674;3.17041429651861;Artery;Perivascular;M2 LRH 02 artery C39-2598 Perivascular;M2 LRH 02 artery C39-2598;1.99158172346563;4.71779918544532;0.0339517055995868;0.0340721981436612;0.0344335129216313;0.0350351617172863;0.0358763319892825;0.0369558885961548;0.038272376204332;0.0398240223721953;0.0416087413012521;0.04362413824…
Whisking;36.8666666666667;45.7666666666667;8.9;M2 LRH 02 #4;0.395325076396142;0.0330811510987531;Artery;Perivascular;M2 LRH 02 artery C39-2598 Perivascular;M2 LRH 02 artery C39-2598;1.99158172346563;4.71779918544532;0.0294815906050533;0.0294733482248964;0.0294486302463804;0.0294074641462129;0.0293498956868113;0.0292759888681928;0.0291858258606874;0.0290795069185397;0.0289571502744861;0.0288188920…
Whisking;69.8666666666667;81.1666666666667;11.3;M2 LRH 02 #7;0.343496286731919;0.0224063644003977;Artery;Perivascular;M2 LRH 02 artery C39-2598 Perivascular;M2 LRH 02 artery C39-2598;1.99158172346563;4.71779918544532;0.0320544749795916;0.0320423635042089;0.0320060568598879;0.0319456383342949;0.0318612465458642;0.0317530751526218;0.0316213724452177;0.031466440824846;0.0312886361669248;0.0310883670…
Whisking;94.4666666666667;106;11.5333333333333;M2 LRH 02 #10;0.239385507324548;0.0668036919574787;Artery;Perivascular;M2 LRH 02 artery C39-2598 Perivascular;M2 LRH 02 artery C39-2598;1.99158172346563;4.71779918544532;0.0052260920556254;0.00525333881843027;0.00533503270260713;0.00547103455369292;0.0056611126415026;0.00590494295112237;0.00620210959052214;0.006552105315004;0.00695433216875452;0.0074…
Whisking;114.433333333333;126.533333333333;12.1;M2 LRH 02 #12;0.951351818701544;0.100294087808642;Artery;Perivascular;M2 LRH 02 artery C39-2598 Perivascular;M2 LRH 02 artery C39-2598;1.99158172346563;4.71779918544532;0.0313759693178413;0.0316395729956508;0.0324300676485867;0.0337465047322656;0.0355873053263782;0.0379502631094564;0.0408325485121121;0.0442307140373545;0.0481407007334219;0.052557845…
Locomotion;133.066666666667;172.233333333333;39.1666666666667;M2 LRH 02 #13;2.39362805205643;3.71997435943721;Artery;Perivascular;M2 LRH 02 artery C39-2598 Perivascular;M2 LRH 02 artery C39-2598;1.99158172346563;4.71779918544532;0.000488296440839782;0.000569212113546422;0.000817655163066202;0.00125051630732447;0.00189529543238739;0.0027891475516228;0.00397759224055105;0.00551292988819599;0.007452…
Whisking;178.866666666667;208.166666666667;29.3;M2 LRH 02 #14;0.827786591222362;0.872356769415522;Artery;Perivascular;M2 LRH 02 artery C39-2598 Perivascular;M2 LRH 02 artery C39-2598;1.99158172346563;4.71779918544532;0.0455697873661122;0.0455079937411335;0.045323213068542;0.0450172374673799;0.0445930256539102;0.0440546612301879;0.0434072953023414;0.0426570744213193;0.0418110550920616;0.0408771063…
Whisking;216.533333333333;234.933333333333;18.4;M2 LRH 02 #16;0.272796222038059;-0.0888305456212726;Artery;Perivascular;M2 LRH 02 artery C39-2598 Perivascular;M2 LRH 02 artery C39-2598;1.99158172346563;4.71779918544532;0.0741731266178345;0.0740579782099495;0.0737136715564507;0.0731436151322709;0.0723534656559277;0.0713510921525752;0.0701465259861211;0.0687518972010727;0.0671813576075897;0.0654509…
Whisking;240.9;250.9;10;M2 LRH 02 #18;0.588164253837687;-0.0144941671989294;Artery;Perivascular;M2 LRH 02 artery C39-2598 Perivascular;M2 LRH 02 artery C39-2598;1.99158172346563;4.71779918544532;0.0225929386011039;0.0226194497566916;0.0226989671217749;0.0228314424031081;0.023016795150029;0.0232549128115017;0.0235456508158226;0.0238888326728328;0.0242842500984426;0.0247316631612299;0.0252308004508…
Locomotion;250.9;267.033333333333;16.1333333333334;M2 LRH 02 #19;2.15806594110768;4.08415658587707;Artery;Perivascular;M2 LRH 02 artery C39-2598 Perivascular;M2 LRH 02 artery C39-2598;1.99158172346563;4.71779918544532;0.638265775029194;0.637969495281767;0.637081124788709;0.635602070084541;0.633534676302272;0.630882228491367;0.627648953372925;0.623840021443248;0.619461549313252;0.61452060214859;0.…
Whisking;272.033333333333;286.966666666667;14.9333333333333;M2 LRH 02 #20;0.490885653916133;0.34772191512966;Artery;Perivascular;M2 LRH 02 artery C39-2598 Perivascular;M2 LRH 02 artery C39-2598;1.99158172346563;4.71779918544532;0.0570368784533157;0.0570494411382147;0.0570870337013074;0.0571493701875507;0.0572359757316848;0.0573461891373998;0.0574791664671348;0.0576338856216394;0.0578091518826937;…
IS;180;195;15;M4 CGF 19 #2;0.0805587438798738;0.046177857775632;Artery;Perivascular;M4 CGF 19 artery M16-9785 Perivascular;M4 CGF 19 artery M16-9785;1.99158208044149;2.88844848088488;0.131416345889589;0.131409435940473;0.13138866748015;0.131353924879245;0.131305016112607;0.131241673791749;0.131163556603707;0.131070251149814;0.130961274176073;0.130836075184998;0.130694039417118;0.130534491188587;0…
IS;435;458;23;M4 CGF 19 #3;0.120100462174731;0.0192623100128549;Artery;Perivascular;M4 CGF 19 artery M16-9785 Perivascular;M4 CGF 19 artery M16-9785;1.99158208044149;2.88844848088488;0.00323401402066667;0.00323749050699686;0.00324792231709933;0.00326531647762972;0.0032896846106217;0.0033210428000743;0.00335941140554249;0.00340481482313773;0.00345728119451366;0.00351684206461736;0.0035835319892319…
NREM;550;580;30;M4 CGF 19 #5;0.106641979499456;0.0380387237057707;Artery;Perivascular;M4 CGF 19 artery M16-9785 Perivascular;M4 CGF 19 artery M16-9785;1.99158208044149;2.88844848088488;0.110313143576875;0.110231016938108;0.109984985231176;0.109576090640825;0.109006062015174;0.108277302760047;0.107392874058057;0.106356473577092;0.105172409876577;0.103845572761096;0.102381399869249;0.10078583982048…
REM;15;145;130;M4 YLL 27 #1;0.106821144898045;0.0366037809986893;Artery;Perivascular;M4 YLL 27 artery S95-5312 Perivascular;M4 YLL 27 artery S95-5312;1.99158196144953;4.35757313926599;0.313075192343234;0.330884045368625;0.384523380427759;0.474201758619662;0.59897245134497;0.755246736808953;0.935514970014535;1.12782785604172;1.31641779172282;1.48351115512952;1.61199311115697;1.68827747854758;1.704…
NREM;293;322;29;M4 YLL 27 #4;0.128120320357786;0.0461399289202891;Artery;Perivascular;M4 YLL 27 artery S95-5312 Perivascular;M4 YLL 27 artery S95-5312;1.99158196144953;4.35757313926599;0.296939093386924;0.29802556931143;0.301276125546681;0.306664233333322;0.314145963258349;0.323660409606003;0.335130277635582;0.348462627071699;0.363549763314475;0.380270266202503;0.398490144611228;0.418064103763191…
NREM;485;514;29;M4 YLL 27 #5;0.176021707819049;0.0514524553203268;Artery;Perivascular;M4 YLL 27 artery S95-5312 Perivascular;M4 YLL 27 artery S95-5312;1.99158196144953;4.35757313926599;0.593504547226614;0.593268678390048;0.592562674359299;0.591391321990435;0.589762531158872;0.5876872338798;0.585179245932397;0.582255093752858;0.578933810025314;0.57523670197499;0.571187096840902;0.566810069365667;0…
Whisking;37.6666666666667;40.8333333333333;3.16666666666667;M3 EPE 02 #2;0.175340082715468;0.0411554977030306;Artery;Perivascular;M3 EPE 02 artery C92-7756 Perivascular;M3 EPE 02 artery C92-7756;1.99158190195355;4.69372878143793;2.5229741356326e-05;2.52297413553298e-05;2.52297413522062e-05;2.52297413469553e-05;2.52297413395773e-05;2.52297413300723e-05;2.52297413184408e-05;2.52297413046831e-05;2.5…
Whisking;83.5666666666667;91.7666666666667;8.2;M3 EPE 02 #4;0.141367020651254;-0.0025048397965227;Artery;Perivascular;M3 EPE 02 artery C92-7756 Perivascular;M3 EPE 02 artery C92-7756;1.99158190195355;4.69372878143793;0.0336999500953919;0.0336934125842579;0.0336738066016086;0.0336411517905024;0.0335954808569112;0.0335368395211006;0.0334652864496959;0.0333808931685695;0.0332837439567219;0.033173935…
Whisking;125.133333333333;128.466666666667;3.33333333333333;M3 EPE 02 #7;0.196327228945292;0.00783878730065761;Artery;Perivascular;M3 EPE 02 artery C92-7756 Perivascular;M3 EPE 02 artery C92-7756;1.99158190195355;4.69372878143793;0.138752267713188;0.138751329646061;0.138748515498129;0.138743825431969;0.138737259718525;0.138728818737089;0.138718502975259;0.138706313028905;0.138692249602109;0.13867…
Whisking;133.5;137.5;4;M3 EPE 02 #8;0.282038324964691;0.0381055410209656;Artery;Perivascular;M3 EPE 02 artery C92-7756 Perivascular;M3 EPE 02 artery C92-7756;1.99158190195355;4.69372878143793;0.0286180171658257;0.0286178850686925;0.0286174887808555;0.0286168283134629;0.0286159036850953;0.0286147149217659;0.0286132620569209;0.0286115451314398;0.0286095641936361;0.0286073192992579;0.028604810511488…
Whisking;143.566666666667;179.466666666667;35.9;M3 EPE 02 #9;0.242951659739017;0.0311233018491288;Artery;Perivascular;M3 EPE 02 artery C92-7756 Perivascular;M3 EPE 02 artery C92-7756;1.99158190195355;4.69372878143793;0.00936229667237294;0.00935059204353219;0.00931559993716766;0.00925768389393027;0.00917744383163726;0.0090757071296896;0.00895351626956091;0.00881211316177971;0.00865292033760221;0.0…
Whisking;184.7;189.9;5.20000000000002;M3 EPE 02 #10;0.282031248295719;0.0456265862926648;Artery;Perivascular;M3 EPE 02 artery C92-7756 Perivascular;M3 EPE 02 artery C92-7756;1.99158190195355;4.69372878143793;0.0923937125841865;0.0923934525719056;0.0923926721468223;0.0923913701459673;0.092389544631936;0.0923871928942044;0.0923843114509714;0.0923808960515245;0.0923769416791261;0.0923724425544249;0.…
Whisking;226.933333333333;231.733333333333;4.79999999999998;M3 EPE 02 #13;0.134166498029346;-0.0644303217281859;Artery;Perivascular;M3 EPE 02 artery C92-7756 Perivascular;M3 EPE 02 artery C92-7756;1.99158190195355;4.69372878143793;0.0935942210651978;0.0935928865233562;0.0935888829290669;0.0935822103775671;0.093572869027661;0.093560859101834;0.0935461808864128;0.0935288347317704;0.0935088210525754…
Whisking;254.566666666667;258.633333333333;4.06666666666666;M3 EPE 02 #15;0.221861654120968;-0.0578810159019705;Artery;Perivascular;M3 EPE 02 artery C92-7756 Perivascular;M3 EPE 02 artery C92-7756;1.99158190195355;4.69372878143793;0.0387673669839923;0.0387670672647601;0.0387661681194051;0.0387646695855753;0.0387625717260154;0.0387598746285632;0.0387565784061447;0.0387526831967692;0.03874818916352…
Whisking;272.533333333333;277.466666666667;4.93333333333328;M3 EPE 02 #17;0.62822074003631;0.288324994544928;Artery;Perivascular;M3 EPE 02 artery C92-7756 Perivascular;M3 EPE 02 artery C92-7756;1.99158190195355;4.69372878143793;0.000433315851439745;0.000433386797859564;0.000433599853423777;0.000433955666960028;0.000434455319535719;0.00043510032399015;0.000435892624279717;0.000436834594636513;0.00…
Whisking;299.9;303.033333333333;3.13333333333338;M3 EPE 02 #19;0.230522011699558;-0.0553270903834741;Artery;Perivascular;M3 EPE 02 artery C92-7756 Perivascular;M3 EPE 02 artery C92-7756;1.99158190195355;4.69372878143793;0.0289692174340406;0.0289690924248162;0.0289687174158226;0.0289680924635626;0.0289672176621981;0.0289660931435356;0.0289647190770067;0.0289630956696427;0.0289612231660427;0.028959…
Whisking;313.633333333333;317.766666666667;4.13333333333333;M3 EPE 02 #21;0.318825242154696;-0.0609479460329549;Artery;Perivascular;M3 EPE 02 artery C92-7756 Perivascular;M3 EPE 02 artery C92-7756;1.99158190195355;4.69372878143793;0.0205958703143081;0.0205958591662209;0.0205958257235287;0.0205957699912705;0.0205956919778435;0.0205955916950023;0.0205954691578567;0.02059532438487;0.0205951573978554…
Whisking;332.1;335.166666666667;3.06666666666666;M3 EPE 02 #23;1.66377795101565;1.52578497415138;Artery;Perivascular;M3 EPE 02 artery C92-7756 Perivascular;M3 EPE 02 artery C92-7756;1.99158190195355;4.69372878143793;0.0272846117735592;0.0272846117734924;0.0272846117731456;0.027284611772519;0.0272846117716125;0.0272846117704264;0.0272846117689608;0.027284611767216;0.0272846117651921;0.027284611762…
Locomotion;346.233333333333;353.033333333333;6.80000000000001;M3 EPE 02 #25;1.50438230299034;2.17684519960816;Artery;Perivascular;M3 EPE 02 artery C92-7756 Perivascular;M3 EPE 02 artery C92-7756;1.99158190195355;4.69372878143793;0.0214339349618061;0.021436464716754;0.0214440522340877;0.0214566922729387;0.0214743761029147;0.0214970915106795;0.0215248228091572;0.0215575508493557;0.0215952530347981;…
Whisking;403.8;423.8;20;M3 EPE 02 #27;0.836719790990605;0.549148097108844;Artery;Perivascular;M3 EPE 02 artery C92-7756 Perivascular;M3 EPE 02 artery C92-7756;1.99158190195355;4.69372878143793;0.0455516834653216;0.0455809136553666;0.0456684121615074;0.045813603986244;0.0460155347720131;0.0462728767322405;0.0465839369022701;0.0469466676580065;0.0473586794357424;0.0478172555726811;0.048319369174186…
Locomotion;423.8;429.6;5.80000000000001;M3 EPE 02 #28;1.43775022789135;2.51496404929902;Artery;Perivascular;M3 EPE 02 artery C92-7756 Perivascular;M3 EPE 02 artery C92-7756;1.99158190195355;4.69372878143793;0.0028493020852869;0.00285092358028539;0.00285578734515909;0.00286389122004789;0.00287523160671634;0.00288980347084937;0.00290760034526405;0.00292861433403478;0.00295283611752866;0.00298025495…
Whisking;429.6;432.733333333333;3.13333333333333;M3 EPE 02 #29;1.9354877946265;1.93693621577657;Artery;Perivascular;M3 EPE 02 artery C92-7756 Perivascular;M3 EPE 02 artery C92-7756;1.99158190195355;4.69372878143793;0.250564829803884;0.250562697651118;0.250556301266634;0.250545640875907;0.250530716854724;0.250511529729178;0.250488080175661;0.25046036902086;0.250428397241733;0.250392165965506;0.250…
Whisking;439.966666666667;449;9.03333333333336;M3 EPE 02 #30;1.10221270511854;1.55055206139255;Artery;Perivascular;M3 EPE 02 artery C92-7756 Perivascular;M3 EPE 02 artery C92-7756;1.99158190195355;4.69372878143793;0.113374094807412;0.113369840863949;0.113357079404677;0.113335811545472;0.113306039148478;0.113267764825623;0.113220991943531;0.113165724629809;0.113101967780707;0.113029727070108;0.112…
Whisking;465.5;469.3;3.80000000000001;M3 EPE 02 #32;0.12996901437528;-0.0665285732407778;Artery;Perivascular;M3 EPE 02 artery C92-7756 Perivascular;M3 EPE 02 artery C92-7756;1.99158190195355;4.69372878143793;0.0202999122593166;0.020299937342014;0.020300012581494;0.0203001379522502;0.0203003134117811;0.0203005389006048;0.0203008143422796;0.0203011396434291;0.0203015146937743;0.0203019393661712;0.0…
Whisking;477.666666666667;508.533333333333;30.8666666666667;M3 EPE 02 #34;1.04884517319122;1.04700991844838;Artery;Perivascular;M3 EPE 02 artery C92-7756 Perivascular;M3 EPE 02 artery C92-7756;1.99158190195355;4.69372878143793;0.000974194162510999;0.00103747550440219;0.00122665157377907;0.00153972500356394;0.00197338849123792;0.00252305715595639;0.00318291361913246;0.00394596557602095;0.004804115…
Whisking;540.666666666667;544.466666666667;3.80000000000007;M3 EPE 02 #36;0.268771039017844;0.0495778501863553;Artery;Perivascular;M3 EPE 02 artery C92-7756 Perivascular;M3 EPE 02 artery C92-7756;1.99158190195355;4.69372878143793;0.004280680727139;0.00428068438579501;0.00428069536160235;0.00428071365414788;0.00428073926274309;0.00428077218642403;0.00428081242395145;0.00428085997381082;0.004280914…
NREM;170;192;22;M4 CFF 04 #3;0.0585677763312583;0.0102191382469164;Artery;Perivascular;M4 CFF 04 artery D58-2261 Perivascular;M4 CFF 04 artery D58-2261;1.9915817829616;7.30135588223681;0.0371415283297407;0.0371201003542422;0.0370556567200098;0.0369477226504816;0.0367955212951229;0.0365979952442307;0.0363538363481856;0.0360615235400012;0.0357193682745277;0.0353255671127711;0.0348782608957745;0.034…
IS;192;205;13;M4 CFF 04 #4;0.0749135942725759;0.0120286992419539;Artery;Perivascular;M4 CFF 04 artery D58-2261 Perivascular;M4 CFF 04 artery D58-2261;1.9915817829616;7.30135588223681;0.0068652730088909;0.00687037784276788;0.00688575129481818;0.00691156990434766;0.00694812686452748;0.00699583046809643;0.00705520193975069;0.007126872663597;0.00721158081639223;0.00731016741960968;0.00742357182564418…
NREM;256;316;60;M4 CFF 04 #5;0.0635161987214397;0.00968787964453233;Artery;Perivascular;M4 CFF 04 artery D58-2261 Perivascular;M4 CFF 04 artery D58-2261;1.9915817829616;7.30135588223681;0.450569600060756;0.454768239854453;0.467230947293904;0.487558294025974;0.515085926280643;0.548888832545545;0.587791382560589;0.630386343413284;0.675065897931161;0.720066897693403;0.763531242896205;0.8035805387882…
IS;316;342;26;M4 CFF 04 #6;0.133805453779277;0.0108727740981469;Artery;Perivascular;M4 CFF 04 artery D58-2261 Perivascular;M4 CFF 04 artery D58-2261;1.9915817829616;7.30135588223681;0.255705209207139;0.255471722151841;0.254772574696772;0.253611698395829;0.251995613967591;0.24993338373753;0.247436545555093;0.244519028683138;0.241197052298337;0.237489007381189;0.233415322912436;0.228998317428149;0.…
IS;460;495;35;M4 CFF 04 #7;0.205329273220705;0.0639387484256969;Artery;Perivascular;M4 CFF 04 artery D58-2261 Perivascular;M4 CFF 04 artery D58-2261;1.9915817829616;7.30135588223681;0.089524311758005;0.089978100432332;0.0913389254575889;0.0936050952862089;0.0967735646165298;0.100839603850669;0.105796353127889;0.11163427706031;0.118340539986126;0.125898324607207;0.134286119206501;0.143477000187657…
REM;521;600;79;M4 CFF 04 #8;0.239143049083113;0.126387870637765;Artery;Perivascular;M4 CFF 04 artery D58-2261 Perivascular;M4 CFF 04 artery D58-2261;1.9915817829616;7.30135588223681;1.43240786461696;1.42771424703357;1.41362723645703;1.39014326409285;1.35730334341637;1.31525442321293;1.26431860229616;1.20505680307815;1.13831380680086;1.06523406632088;0.987242061840885;0.905986454279339;0.823253005…
IS;312;335;23;M4 ROF 15 #1;0.127064246628956;-0.00182322369713116;Artery;Perivascular;M4 ROF 15 artery D98-1711 Perivascular;M4 ROF 15 artery D98-1711;1.99158184245757;8.66534544265464;0.0187956067999618;0.0191067216297849;0.0200381577077949;0.021584208917973;0.0237354285276962;0.0264787234521302;0.0297974843876233;0.0336717500159535;0.0380784030217716;0.0429913952452127;0.0483819989174243;0.0542…
NREM;430;452;22;M4 ROF 15 #4;0.112928586569947;-0.0178300630422392;Artery;Perivascular;M4 ROF 15 artery D98-1711 Perivascular;M4 ROF 15 artery D98-1711;1.99158184245757;8.66534544265464;0.13430409575144;0.134234658461358;0.134026647579386;0.133680964549825;0.133199106709637;0.132583159702261;0.131835786895405;0.130960215841693;0.129960221832794;0.128840108609774;0.127604686305052;0.12625924670447…
IS;452;480;28;M4 ROF 15 #5;0.198175468863406;-0.0292016688133792;Artery;Perivascular;M4 ROF 15 artery D98-1711 Perivascular;M4 ROF 15 artery D98-1711;1.99158184245757;8.66534544265464;0.24109377237583;0.241023501186073;0.240813000112676;0.240463219026739;0.239975781678783;0.239353044454354;0.238598174331395;0.237715241932814;0.236709324663253;0.235586614202885;0.234354522130186;0.233021777179755;…
Whisking;10;31.5333333333333;21.5333333333333;M2 LRH 11 #1;0.33915196042141;0.080276693863223;Artery;Perivascular;M2 LRH 11 artery K7-2398 Perivascular;M2 LRH 11 artery K7-2398;1.99158190195355;7.75067009037445;0.104199146519584;0.10414150965512;0.103968786415095;0.103681537898638;0.103280696068622;0.102767558970916;0.102143784086696;0.101411379862699;0.100572695476531;0.099630408905846;0.0985875…
Whisking;38.4333333333333;69.1666666666667;30.7333333333333;M2 LRH 11 #2;0.440519089827792;0.086163413016664;Artery;Perivascular;M2 LRH 11 artery K7-2398 Perivascular;M2 LRH 11 artery K7-2398;1.99158190195355;7.75067009037445;0.00445843919762571;0.00445487513012472;0.00444421489454034;0.00442655388277173;0.00440204939560038;0.00437091815132568;0.00433343287126202;0.00428991801316833;0.00424074474…
Whisking;75.3333333333333;85.9;10.5666666666667;M2 LRH 11 #3;0.412338598334138;-0.0507367094652794;Artery;Perivascular;M2 LRH 11 artery K7-2398 Perivascular;M2 LRH 11 artery K7-2398;1.99158190195355;7.75067009037445;0.0181138789863673;0.0181125946242295;0.0181087441153037;0.0181023351879341;0.0180933807079976;0.0180818986568747;0.0180679121006448;0.0180514491505376;0.0180325429146871;0.0180112314…
Locomotion;107.2;129.166666666667;21.9666666666667;M2 LRH 11 #5;2.5484631954652;3.85671726502995;Artery;Perivascular;M2 LRH 11 artery K7-2398 Perivascular;M2 LRH 11 artery K7-2398;1.99158190195355;7.75067009037445;0.021307518195701;0.0213100685904943;0.0213175518504619;0.0213294667866512;0.0213449866603435;0.0213629719186846;0.0213819877691886;0.0214003263423115;0.0214160331260826;0.0214269372962…
Locomotion;137.3;173.366666666667;36.0666666666667;M2 LRH 11 #7;2.0590840535233;4.00592244644567;Artery;Perivascular;M2 LRH 11 artery K7-2398 Perivascular;M2 LRH 11 artery K7-2398;1.99158190195355;7.75067009037445;0.00721002779442328;0.00719872813798374;0.00716501907905683;0.00710946626006524;0.00703299893517698;0.00693689025026479;0.00682273061779973;0.00669239510921964;0.00654800596862611;0.006…
Locomotion;227.433333333333;267.133333333333;39.7;M2 LRH 11 #9;2.511863997301;4.63997795318333;Artery;Perivascular;M2 LRH 11 artery K7-2398 Perivascular;M2 LRH 11 artery K7-2398;1.99158190195355;7.75067009037445;0.0301836722525665;0.0301671059199388;0.0301172936154209;0.0300339173304883;0.0299165185768805;0.0297646004819642;0.0295777606629892;0.0293558455653059;0.0290991152997104;0.02880840703578…
Whisking;267.133333333333;273.066666666667;5.93333333333334;M2 LRH 11 #10;0.808560359322271;1.03252352371652;Artery;Perivascular;M2 LRH 11 artery K7-2398 Perivascular;M2 LRH 11 artery K7-2398;1.99158190195355;7.75067009037445;0.206360444334275;0.20635159116665;0.206325033708098;0.206280778094206;0.206218834548617;0.206139217379533;0.206041944974815;0.205927039795692;0.205794528369071;0.2056444412…
Whisking;369.166666666667;385.2;16.0333333333333;M2 LRH 11 #14;0.205311370997927;0.133714283732662;Artery;Perivascular;M2 LRH 11 artery K7-2398 Perivascular;M2 LRH 11 artery K7-2398;1.99158190195355;7.75067009037445;0.0275204324634608;0.0275175100245326;0.0275087452908082;0.0274941460077778;0.027473725070817;0.0274475005045558;0.0274154954340605;0.0273777380478908;0.027334261553116;0.027285104122…
Locomotion;402.266666666667;412;9.73333333333335;M2 LRH 11 #16;2.12898522292157;3.12651762470413;Artery;Perivascular;M2 LRH 11 artery K7-2398 Perivascular;M2 LRH 11 artery K7-2398;1.99158190195355;7.75067009037445;0.138966730854572;0.138954470327049;0.138917696151678;0.138856430543853;0.138770710501143;0.1386605877612;0.138526128742941;0.138367414471091;0.138184540484219;0.137977616726425;0.13774…
Locomotion;440;465.733333333333;25.7333333333333;M2 LRH 11 #18;2.26384134888649;4.29274962810708;Artery;Perivascular;M2 LRH 11 artery K7-2398 Perivascular;M2 LRH 11 artery K7-2398;1.99158190195355;7.75067009037445;0.012866573784808;0.0128737644723742;0.0128952328061821;0.0129306689077745;0.012979560658712;0.0130412001688109;0.0131146927313104;0.013198968164914;0.0132927944145714;0.013394793255261…
Locomotion;576.5;597.7;21.2;M2 LRH 11 #20;2.56855539428443;4.08374085926583;Artery;Perivascular;M2 LRH 11 artery K7-2398 Perivascular;M2 LRH 11 artery K7-2398;1.99158190195355;7.75067009037445;0.0075355384752213;0.00754542793147031;0.0075749704269731;0.00762378984635331;0.00769126432478153;0.0077765336695327;0.00787850961195991;0.00799588875416378;0.0081271680393627;0.00827066254224226;0.00842452…
NREM;85;130;45;M3 CKH 08 #1;0.196664555988825;0.112967846936753;Artery;Perivascular;M3 CKH 08 artery F83-1947 Perivascular;M3 CKH 08 artery F83-1947;1.99158172346563;4.8140808014748;0.0474095825120787;0.0472888165848146;0.0469272683524804;0.0463272025174358;0.0454924462823062;0.0444284655712118;0.0431424661409229;0.0416435141128282;0.039942669081396;0.0380531217241524;0.0359903267880163;0.0337721…
IS;180;230;50;M3 CKH 08 #2;0.184173577339983;0.129050611155566;Artery;Perivascular;M3 CKH 08 artery F83-1947 Perivascular;M3 CKH 08 artery F83-1947;1.99158172346563;4.8140808014748;0.029104232893779;0.0289415054438542;0.0284600100749761;0.0276795045163926;0.0266319239339122;0.0253599454895893;0.0239150873865262;0.0223554428951301;0.0207431675350468;0.0191418480417609;0.0176138844526695;0.01621801…
NREM;260;290;30;M3 CKH 08 #4;0.13682654005383;0.136907532100515;Artery;Perivascular;M3 CKH 08 artery F83-1947 Perivascular;M3 CKH 08 artery F83-1947;1.99158172346563;4.8140808014748;0.153908202822536;0.153920172220799;0.153955674064408;0.154013495986648;0.154091639518722;0.154187352821502;0.154297175558854;0.154416994990285;0.154542112137486;0.154667316684639;0.154786969110732;0.154895088427128;0…
IS;390;420;30;M3 CKH 08 #5;0.148194130433681;0.125885667931624;Artery;Perivascular;M3 CKH 08 artery F83-1947 Perivascular;M3 CKH 08 artery F83-1947;1.99158172346563;4.8140808014748;0.0177079984371181;0.0177053279114038;0.0176970526391354;0.017682388860238;0.0176600545583445;0.0176283052580642;0.0175849829974084;0.0175275773616459;0.0174532971887989;0.0173591513112726;0.0172420364880951;0.01709883…
NREM;515;560;45;M3 CKH 08 #6;0.153065355547386;0.126820338391634;Artery;Perivascular;M3 CKH 08 artery F83-1947 Perivascular;M3 CKH 08 artery F83-1947;1.99158172346563;4.8140808014748;1.69443085796643e-07;8.69808450393893e-05;0.000344588560815954;0.000764632760379653;0.00133357340630503;0.00203325981723382;0.00284168921918218;0.00373391789152406;0.00468308145657749;0.00566147605266834;0.0066416498…
IS;560;590;30;M3 CKH 08 #7;0.139544454632111;0.109877234507971;Artery;Perivascular;M3 CKH 08 artery F83-1947 Perivascular;M3 CKH 08 artery F83-1947;1.99158172346563;4.8140808014748;0.0268545811190049;0.026858963133699;0.0268719039157268;0.0268927917551339;0.0269206206352811;0.0269540101838545;0.0269912330134244;0.0270302488768137;0.0270687449209104;0.0271041811971328;0.0271338404803056;0.02715488…
Whisking;10;120.233333333333;110.233333333333;M3 WOJ 04 #1;1.18710092535185;0.6822080509182;Artery;Perivascular;M3 WOJ 04 artery O14-8529 Perivascular;M3 WOJ 04 artery O14-8529;1.99158184245757;4.09196868125358;0.0750508054605923;0.073928551695884;0.0706639169592644;0.0655520079585432;0.0590479827895396;0.0517152962323654;0.0441602186968382;0.03696013187279;0.0305950561681565;0.0253925893468922;0…
Whisking;130.266666666667;138.433333333333;8.16666666666666;M3 WOJ 04 #3;0.813039156134679;0.186041657442776;Artery;Perivascular;M3 WOJ 04 artery O14-8529 Perivascular;M3 WOJ 04 artery O14-8529;1.99158184245757;4.09196868125358;0.235189086052256;0.235248064384837;0.235424954622012;0.235719622524595;0.23613184448965;0.236661307743921;0.237307610614348;0.238070262875401;0.238948686172861;0.23994221…
Whisking;147.933333333333;155.1;7.16666666666666;M3 WOJ 04 #6;0.269397760620966;0.147946779091509;Artery;Perivascular;M3 WOJ 04 artery O14-8529 Perivascular;M3 WOJ 04 artery O14-8529;1.99158184245757;4.09196868125358;0.0482416721579923;0.0482437307998333;0.0482499046188018;0.0482601872978187;0.0482745683144448;0.0482930329499131;0.0483155623017617;0.0483421333000567;0.0483727187271851;0.048407287…
Whisking;185.433333333333;196.633333333333;11.2;M3 WOJ 04 #8;0.676438341502464;0.228728930499192;Artery;Perivascular;M3 WOJ 04 artery O14-8529 Perivascular;M3 WOJ 04 artery O14-8529;1.99158184245757;4.09196868125358;0.0758797667754115;0.0759032169242718;0.075973574099973;0.076090858436506;0.076255103308693;0.0764663550599672;0.0767246726223111;0.0770301270293975;0.0773828008242707;0.0777827873631…
Whisking;202.733333333333;218.433333333333;15.7;M3 WOJ 04 #9;0.376497687826978;0.143848907672991;Artery;Perivascular;M3 WOJ 04 artery O14-8529 Perivascular;M3 WOJ 04 artery O14-8529;1.99158184245757;4.09196868125358;0.22934239070654;0.229362229445117;0.22942169602648;0.229520641617651;0.229658818385412;0.229835879830183;0.230051381255981;0.230304780378875;0.230595438077031;0.230922619285946;0.231…
Whisking;224.5;238.933333333333;14.4333333333333;M3 WOJ 04 #10;0.176244140991549;0.12676847330913;Artery;Perivascular;M3 WOJ 04 artery O14-8529 Perivascular;M3 WOJ 04 artery O14-8529;1.99158184245757;4.09196868125358;0.358131664780767;0.358109102853922;0.358041379637658;0.357928383065199;0.357769927139425;0.357565753099944;0.357315531048611;0.357018862025193;0.356675280522559;0.356284257428536;0.…
Whisking;244.833333333333;252.266666666667;7.43333333333334;M3 WOJ 04 #11;0.607885079848378;0.228080841281496;Artery;Perivascular;M3 WOJ 04 artery O14-8529 Perivascular;M3 WOJ 04 artery O14-8529;1.99158184245757;4.09196868125358;0.266884175964446;0.26687321191199;0.26684032292334;0.266785518507072;0.266708814504551;0.266610233080556;0.266489802710153;0.266347558161847;0.266183540477019;0.26599779…
Whisking;258.266666666667;264.1;5.83333333333337;M3 WOJ 04 #12;3.51824341300471;4.86408138365266;Artery;Perivascular;M3 WOJ 04 artery O14-8529 Perivascular;M3 WOJ 04 artery O14-8529;1.99158184245757;4.09196868125358;0.81531221496564;0.815284269317271;0.815200437353842;0.815060734032542;0.814865184278722;0.81461382298095;0.814306694984089;0.813943855080407;0.813525367998674;0.813051308391321;0.812…
Whisking;273.366666666667;281.833333333333;8.46666666666664;M3 WOJ 04 #14;0.491379197662588;0.144255364590324;Artery;Perivascular;M3 WOJ 04 artery O14-8529 Perivascular;M3 WOJ 04 artery O14-8529;1.99158184245757;4.09196868125358;0.0124129372690749;0.0124123569243629;0.0124106158268104;0.0124077137875472;0.0124036504957171;0.0123984255243583;0.0123920383386122;0.0123844883062398;0.0123757747104144…
Locomotion;314.933333333333;326.933333333333;12;M3 WOJ 04 #16;2.68593936378358;6.1373705292323;Artery;Perivascular;M3 WOJ 04 artery O14-8529 Perivascular;M3 WOJ 04 artery O14-8529;1.99158184245757;4.09196868125358;1.50265129141113;1.50252416880857;1.50214282657688;1.50150734158257;1.50061784231705;1.49947450946539;1.4980775766989;1.49642733168734;1.49452411732613;1.49236833317234;1.48996043708257…
Whisking;333.866666666667;344.5;10.6333333333333;M3 WOJ 04 #17;0.327291793438424;0.151397629390814;Artery;Perivascular;M3 WOJ 04 artery O14-8529 Perivascular;M3 WOJ 04 artery O14-8529;1.99158184245757;4.09196868125358;0.000190903860626948;0.00019074814857746;0.000190282009487509;0.000189508429556367;0.000188432369208706;0.00018706073831618;0.000185402361672755;0.000183467934887959;0.0001812699709…
Whisking;349.566666666667;356.866666666667;7.30000000000001;M3 WOJ 04 #18;0.468227959845265;0.184677230801995;Artery;Perivascular;M3 WOJ 04 artery O14-8529 Perivascular;M3 WOJ 04 artery O14-8529;1.99158184245757;4.09196868125358;0.134878383916629;0.134876779743626;0.134871968417624;0.134863953518082;0.13485274100496;0.134838339210026;0.134820758824691;0.134800012884401;0.134776116749597;0.1347490…
Whisking;381;394.633333333333;13.6333333333333;M3 WOJ 04 #20;0.370405823746299;0.0189975320732324;Artery;Perivascular;M3 WOJ 04 artery O14-8529 Perivascular;M3 WOJ 04 artery O14-8529;1.99158184245757;4.09196868125358;0.847446387417393;0.847367421296112;0.847130397684967;0.846734941756089;0.846180431792886;0.84546600366849;0.844590557083045;0.843552763527447;0.842351075932267;0.840983739951756;0.8…
Whisking;406;428.166666666667;22.1666666666667;M3 WOJ 04 #22;0.320771974746476;0.0227110187535637;Artery;Perivascular;M3 WOJ 04 artery O14-8529 Perivascular;M3 WOJ 04 artery O14-8529;1.99158184245757;4.09196868125358;0.0132866529717635;0.0134579620115594;0.0139707152332594;0.0148214001319258;0.0160041930802533;0.017511004874921;0.0193315439540361;0.0214533967443076;0.0238621244505509;0.0265413754…
Locomotion;447.8;465.433333333333;17.6333333333333;M3 WOJ 04 #24;1.79416727984282;3.86274963768589;Artery;Perivascular;M3 WOJ 04 artery O14-8529 Perivascular;M3 WOJ 04 artery O14-8529;1.99158184245757;4.09196868125358;0.967719213662517;0.967446428395354;0.966628584530599;0.965267216508516;0.963364877111422;0.960925130538279;0.957952542712992;0.954452668830915;0.95043203815029;0.945898136038178;0.…
Whisking;490.5;495.666666666667;5.16666666666669;M3 WOJ 04 #27;0.36087672052213;-0.00630779553790465;Artery;Perivascular;M3 WOJ 04 artery O14-8529 Perivascular;M3 WOJ 04 artery O14-8529;1.99158184245757;4.09196868125358;0.633245508586708;0.633231110760609;0.633187919037744;0.633115938694292;0.633015178522797;0.632885650830542;0.632727371437276;0.632540359672292;0.632324638370842;0.632080233869929…
Locomotion;526.066666666667;533.833333333333;7.76666666666665;M3 WOJ 04 #29;2.33084615576162;5.73687329455707;Artery;Perivascular;M3 WOJ 04 artery O14-8529 Perivascular;M3 WOJ 04 artery O14-8529;1.99158184245757;4.09196868125358;0.074357361967662;0.0743802715263342;0.0744489803707778;0.0745634290284125;0.0747235184480362;0.0749291101043745;0.0751800261442537;0.0754760495742024;0.0758169244892288;…
Whisking;533.833333333333;538.1;4.26666666666665;M3 WOJ 04 #30;0.780452085041596;0.186968302466552;Artery;Perivascular;M3 WOJ 04 artery O14-8529 Perivascular;M3 WOJ 04 artery O14-8529;1.99158184245757;4.09196868125358;0.127403812910945;0.127400356699264;0.127389988658715;0.127372710574666;0.127348525422217;0.127317437365426;0.127279451756224;0.127234575133031;0.127182815219046;0.12712418092025;0.…
IS;15;40;25;M3 TEQ 05 #1;0.169920356651354;0.177662906222066;Artery;Perivascular;M3 TEQ 05 artery V57-5496 Perivascular;M3 TEQ 05 artery V57-5496;1.99158202094551;2.4070404007374;0.0468750744615338;0.0468774481717227;0.0468846484368588;0.0468969121377949;0.0469146323256146;0.0469383555792443;0.046968778273916;0.0470067417318737;0.0470532262235044;0.047109343787289;0.0471763298410631;0.04725553356…
IS;110;130;20;M3 TEQ 05 #2;0.12369830995089;0.17201176962182;Artery;Perivascular;M3 TEQ 05 artery V57-5496 Perivascular;M3 TEQ 05 artery V57-5496;1.99158202094551;2.4070404007374;0.204022756868165;0.203972050704548;0.203820158592009;0.203567757526723;0.203215968720928;0.202766347019598;0.202220866260066;0.201581900747978;0.200852203068432;0.200034878493618;0.199133356287258;0.19815135824098;0.197…
NREM;135;160;25;M3 TEQ 05 #3;0.214984047141436;0.17620899198057;Artery;Perivascular;M3 TEQ 05 artery V57-5496 Perivascular;M3 TEQ 05 artery V57-5496;1.99158202094551;2.4070404007374;0.03052462770201;0.0305749289067275;0.0307257275624107;0.0309767090081522;0.0313273495251697;0.0317769174202553;0.0323244745608508;0.0329688783789427;0.0337087843644175;0.0345426490709481;0.0354687336587311;0.03648510…
NREM;177;218;41;M3 TEQ 05 #4;0.211712158354469;0.180864436264681;Artery;Perivascular;M3 TEQ 05 artery V57-5496 Perivascular;M3 TEQ 05 artery V57-5496;1.99158202094551;2.4070404007374;0.202120357772303;0.20175331498891;0.200654369626055;0.19883009199544;0.196291501778185;0.193054164881911;0.189138315593143;0.184568991319028;0.179376164609466;0.173594855263406;0.167265204251267;0.160432490996254;0.…
IS;218;246;28;M3 TEQ 05 #5;0.200664590899791;0.185451055688806;Artery;Perivascular;M3 TEQ 05 artery V57-5496 Perivascular;M3 TEQ 05 artery V57-5496;1.99158202094551;2.4070404007374;0.104179681471837;0.104469770562822;0.105338035565731;0.106778485020922;0.108781184211288;0.11133233133807;0.114414363372806;0.118006090793741;0.122082860192708;0.126616743519352;0.131576752514721;0.136929076677014;0.1…
REM;250;405;155;M3 TEQ 05 #6;0.236301684130806;0.204164927534915;Artery;Perivascular;M3 TEQ 05 artery V57-5496 Perivascular;M3 TEQ 05 artery V57-5496;1.99158202094551;2.4070404007374;0.0216164255357782;0.021064972916969;0.0197191180189826;0.0185357226720707;0.0190734130268685;0.0231148612584114;0.0319214180527468;0.0454437301379177;0.0619712295203483;0.0784967026454624;0.0916579557395419;0.098810…
NREM;505;530;25;M3 TEQ 05 #9;0.113707341112146;0.196752654650702;Artery;Perivascular;M3 TEQ 05 artery V57-5496 Perivascular;M3 TEQ 05 artery V57-5496;1.99158202094551;2.4070404007374;0.363955935891928;0.363918240824925;0.363805057715988;0.363616095671198;0.363350879213945;0.363008762073315;0.362588946030477;0.362090504378815;0.361512409444932;0.360853563522144;0.360112832487935;0.359289081313899;…
Whisking;10;17.0333333333333;7.03333333333333;M2 LRH 36 #1;0.305904783857526;0.168555868007389;Artery;Perivascular;M2 LRH 36 artery F83-1947 Perivascular;M2 LRH 36 artery F83-1947;1.99158196144953;8.70546278266696;0.276829156941461;0.276931163477675;0.277237120493588;0.277746840261257;0.278460010053311;0.279376192371618;0.280494825267125;0.281815222750598;0.283336575293878;0.285057950421215;0.286…
Whisking;23.0333333333333;28.1666666666667;5.13333333333333;M2 LRH 36 #2;2.38835813580982;3.5008307827986;Artery;Perivascular;M2 LRH 36 artery F83-1947 Perivascular;M2 LRH 36 artery F83-1947;1.99158196144953;8.70546278266696;1.73977742874014;1.73974615882214;1.7396523510351;1.73949601130829;1.73927714952513;1.73899577952512;1.73865191910655;1.73824559002996;1.73777681802239;1.73724563278238;1.736…
Whisking;125.8;134.266666666667;8.46666666666668;M2 LRH 36 #6;1.4028623018079;2.10561704704439;Artery;Perivascular;M2 LRH 36 artery F83-1947 Perivascular;M2 LRH 36 artery F83-1947;1.99158196144953;8.70546278266696;0.304569892527392;0.304570439749243;0.304572072522046;0.304574764182821;0.30457847032774;0.304583128863806;0.304588660081104;0.304594966745556;0.304601934212048;0.30460943055781;0.30461…
Locomotion;146.966666666667;157.533333333333;10.5666666666667;M2 LRH 36 #8;1.49905271239292;2.96707305093524;Artery;Perivascular;M2 LRH 36 artery F83-1947 Perivascular;M2 LRH 36 artery F83-1947;1.99158196144953;8.70546278266696;15.1860188665302;15.1851612383895;15.1825884663941;15.1783008883953;15.1722990685643;15.1645837990165;15.1551561020783;15.1440172331884;15.1311686844241;15.1166121886401;1…
Whisking;169.6;175.133333333333;5.53333333333333;M2 LRH 36 #10;2.31018296750987;3.62118338957158;Artery;Perivascular;M2 LRH 36 artery F83-1947 Perivascular;M2 LRH 36 artery F83-1947;1.99158196144953;8.70546278266696;1.68203737992598;1.68200743334969;1.68191759344187;1.68176785969518;1.68155823127186;1.68128870701557;1.68095928546782;1.68056996488913;1.68012074328481;1.67961161843544;1.67904258793…
Whisking;201.666666666667;206.8;5.13333333333335;M2 LRH 36 #12;1.95435713929757;3.74243252575295;Artery;Perivascular;M2 LRH 36 artery F83-1947 Perivascular;M2 LRH 36 artery F83-1947;1.99158196144953;8.70546278266696;0.2950077119607;0.295007537242833;0.295007012275062;0.295006134620019;0.295004900216727;0.295003303382557;0.295001336815962;0.2949989916;0.294996257206615;0.294993121501716;0.29498957…
Whisking;246.966666666667;258.933333333333;11.9666666666667;M2 LRH 36 #14;0.945239641780888;1.47630574157838;Artery;Perivascular;M2 LRH 36 artery F83-1947 Perivascular;M2 LRH 36 artery F83-1947;1.99158196144953;8.70546278266696;0.106922471334189;0.107319996596822;0.108511894286763;0.110496131498529;0.113269324675059;0.116826746523801;0.121162335675148;0.12626870905928;0.132137176970677;0.13875776…
Whisking;269.6;274.366666666667;4.76666666666665;M2 LRH 36 #16;2.35092084788625;3.60998228691795;Artery;Perivascular;M2 LRH 36 artery F83-1947 Perivascular;M2 LRH 36 artery F83-1947;1.99158196144953;8.70546278266696;0.0118652454960855;0.0118652016890082;0.011865070268949;0.0118648512396173;0.0118645446071951;0.0118641503803377;0.0118636685701732;0.0118630991903034;0.011862442256803;0.011861697788…
Locomotion;312.466666666667;323.766666666667;11.3;M2 LRH 36 #18;1.79979908115941;3.86833294875972;Artery;Perivascular;M2 LRH 36 artery F83-1947 Perivascular;M2 LRH 36 artery F83-1947;1.99158196144953;8.70546278266696;0.00910451287724103;0.00919104724556299;0.00945065448534986;0.00988334665265654;0.0104891426808221;0.0112680666465053;0.0122201453544324;0.0133454052530896;0.0146438686969953;0.01611…
Locomotion;359.833333333333;376.8;16.9666666666667;M2 LRH 36 #20;1.1734291869047;2.51272380208789;Artery;Perivascular;M2 LRH 36 artery F83-1947 Perivascular;M2 LRH 36 artery F83-1947;1.99158196144953;8.70546278266696;0.578914962308351;0.578898312484512;0.578848215025919;0.578764226623358;0.578645610568695;0.578491339959952;0.578300102176942;0.578070304615827;0.57780008166764;0.577487302922229;0.5…
Whisking;404.4;412.166666666667;7.76666666666671;M2 LRH 36 #22;0.617104621827639;0.962380919217313;Artery;Perivascular;M2 LRH 36 artery F83-1947 Perivascular;M2 LRH 36 artery F83-1947;1.99158196144953;8.70546278266696;0.0178585764826394;0.0178596960251194;0.0178630550675057;0.0178686548563108;0.0178764974736699;0.0178865858442406;0.0178989237448222;0.0179135158166508;0.0179303675803199;0.01794948…
Whisking;425.466666666667;431;5.53333333333336;M2 LRH 36 #24;0.84402533013845;1.99189348762297;Artery;Perivascular;M2 LRH 36 artery F83-1947 Perivascular;M2 LRH 36 artery F83-1947;1.99158196144953;8.70546278266696;0.0346705918970869;0.0346678742506231;0.0346597226920593;0.0346461413635958;0.0346271371660973;0.0346027197548903;0.0345729015338846;0.0345376976480216;0.034497125974054;0.0344512071096…
Whisking;446.7;449.966666666667;3.26666666666665;M2 LRH 36 #26;1.78107823100591;2.79071739264858;Artery;Perivascular;M2 LRH 36 artery F83-1947 Perivascular;M2 LRH 36 artery F83-1947;1.99158196144953;8.70546278266696;0.0349131311227984;0.0349134521701802;0.0349144152545744;0.034916020203299;0.0349182667285852;0.0349211544276292;0.0349246827826643;0.034928851161054;0.0349336588154058;0.034939104883…
Locomotion;471.666666666667;482.766666666667;11.1;M2 LRH 36 #28;1.62867291244554;2.97622329156611;Artery;Perivascular;M2 LRH 36 artery F83-1947 Perivascular;M2 LRH 36 artery F83-1947;1.99158196144953;8.70546278266696;0.0178677051705677;0.0178778912389621;0.0179084201785023;0.0179592042771012;0.0180300976295279;0.018120896558847;0.0182313402045731;0.0183611112756862;0.0185098369661369;0.0186770900…
Whisking;489.2;493.6;4.40000000000003;M2 LRH 36 #29;2.00285962174975;4.48960323161841;Artery;Perivascular;M2 LRH 36 artery F83-1947 Perivascular;M2 LRH 36 artery F83-1947;1.99158196144953;8.70546278266696;0.0119753618856498;0.0119752965902857;0.0119751007176552;0.0119747743083279;0.0119743174298926;0.0119737301769171;0.0119730126708905;0.0119721650601511;0.0119711875197964;0.0119700802515786;0.01…
Whisking;500.066666666667;505.366666666667;5.30000000000001;M2 LRH 36 #30;0.450631820722985;0.526360645617688;Artery;Perivascular;M2 LRH 36 artery F83-1947 Perivascular;M2 LRH 36 artery F83-1947;1.99158196144953;8.70546278266696;0.00339167137667503;0.00339146823820792;0.00339085895069628;0.00338984389778228;0.00338842371859773;0.00338659930735645;0.00338437181278406;0.00338174263738554;0.00337871…
Whisking;534.3;541.833333333333;7.53333333333342;M2 LRH 36 #32;0.236623065713353;-0.00414785923247793;Artery;Perivascular;M2 LRH 36 artery F83-1947 Perivascular;M2 LRH 36 artery F83-1947;1.99158196144953;8.70546278266696;0.00402001797676715;0.00401887930712508;0.00401546604042312;0.00400978639903709;0.00400185407239458;0.00399168819520107;0.00397931331700557;0.00396475936315414;0.0039480615871941…
Locomotion;541.833333333333;549.3;7.46666666666658;M2 LRH 36 #33;2.36157435965034;4.53497361453332;Artery;Perivascular;M2 LRH 36 artery F83-1947 Perivascular;M2 LRH 36 artery F83-1947;1.99158196144953;8.70546278266696;0.132141456309443;0.132135142230156;0.132116202526114;0.132084644799151;0.132040481713154;0.131983730985313;0.13191441537388;0.131832562662456;0.131738205640807;0.131631382082246;0.…
Whisking;549.3;554.4;5.10000000000002;M2 LRH 36 #34;0.58403192908374;0.247069739248088;Artery;Perivascular;M2 LRH 36 artery F83-1947 Perivascular;M2 LRH 36 artery F83-1947;1.99158196144953;8.70546278266696;0.282357107701675;0.282349839056875;0.282328034264727;0.282291696756245;0.282240832248817;0.282175448744756;0.28209555652927;0.282001168167849;0.281892298503081;0.281768964650886;0.281631185996…
Whisking;561.366666666667;566.6;5.23333333333335;M2 LRH 36 #35;0.4803418796336;0.169288092681504;Artery;Perivascular;M2 LRH 36 artery F83-1947 Perivascular;M2 LRH 36 artery F83-1947;1.99158196144953;8.70546278266696;0.0755163439181172;0.0755160280023756;0.0755150801591061;0.0755135001014305;0.0755112873513476;0.0755084412399275;0.0755049609075837;0.0755008453044232;0.0754960931906714;0.0754907031…
Locomotion;566.6;575.4;8.79999999999995;M2 LRH 36 #36;1.66118986112043;3.48224185211812;Artery;Perivascular;M2 LRH 36 artery F83-1947 Perivascular;M2 LRH 36 artery F83-1947;1.99158196144953;8.70546278266696;0.639027494943751;0.63897305830502;0.638809772979114;0.638537712734156;0.63815700047352;0.637667808170599;0.637070356777499;0.636364916107694;0.635551804692643;0.634631389612436;0.633604086300…
Whisking;583.933333333333;588.633333333333;4.70000000000005;M2 LRH 36 #38;0.311195057414563;0.620151504633727;Artery;Perivascular;M2 LRH 36 artery F83-1947 Perivascular;M2 LRH 36 artery F83-1947;1.99158196144953;8.70546278266696;0.0751035388933988;0.0751029238835725;0.0751010788640213;0.0750980038657438;0.0750936989404245;0.0750881641604643;0.0750813996190242;0.0750734054300801;0.0750641817284892…
Locomotion;60.7;100;39.3;M3 YZB 24 #3;1.80891638953511;3.77096788798936;Artery;Perivascular;M3 YZB 24 artery C25-8009 Perivascular;M3 YZB 24 artery C25-8009;1.99158184245757;4.8140808014748;0.0251860269082327;0.025222044217004;0.0253294309096474;0.0255061997410757;0.0257490668309643;0.0260534939817505;0.0264137479456403;0.0268229765951878;0.02727330184831;0.0277559290358644;0.0282612721743709;0.0…
Locomotion;149.166666666667;180.233333333333;31.0666666666667;M3 YZB 24 #7;1.92214782836847;3.90554478661118;Artery;Perivascular;M3 YZB 24 artery C25-8009 Perivascular;M3 YZB 24 artery C25-8009;1.99158184245757;4.8140808014748;0.00888850074299628;0.00893868343864197;0.00908850569600421;0.00933580303911253;0.00967701109279753;0.0101072292006299;0.0106203074994596;0.0112089555241647;0.0118648699552…
Locomotion;224.833333333333;247.566666666667;22.7333333333333;M3 YZB 24 #10;1.96165008629129;4.10613994215451;Artery;Perivascular;M3 YZB 24 artery C25-8009 Perivascular;M3 YZB 24 artery C25-8009;1.99158184245757;4.8140808014748;0.0112906667262569;0.0113070181690864;0.0113559528340132;0.0114371127736913;0.0115499048762148;0.011693506030089;0.0118668702845145;0.0120687379352314;0.0122976464475464;0…
Locomotion;318.233333333333;347.366666666667;29.1333333333333;M3 YZB 24 #13;1.94159386344935;3.70853153585787;Artery;Perivascular;M3 YZB 24 artery C25-8009 Perivascular;M3 YZB 24 artery C25-8009;1.99158184245757;4.8140808014748;0.114565801381132;0.114566015073244;0.114566232999388;0.114565194281562;0.114560825839099;0.114550284314962;0.114530013493678;0.114495815970024;0.114442937526229;0.1143661…
Locomotion;415.466666666667;455.1;39.6333333333334;M3 YZB 24 #16;1.94559055935853;3.61771350810834;Artery;Perivascular;M3 YZB 24 artery C25-8009 Perivascular;M3 YZB 24 artery C25-8009;1.99158184245757;4.8140808014748;0.000478951727818522;0.000522386824075979;0.000651719050813742;0.000864054971511946;0.00115465719494357;0.00151706901070318;0.00194328325617813;0.00242395005524767;0.0029486168996146…
Locomotion;523.433333333333;548.633333333333;25.2;M3 YZB 24 #19;2.01566900789978;4.0387591195179;Artery;Perivascular;M3 YZB 24 artery C25-8009 Perivascular;M3 YZB 24 artery C25-8009;1.99158184245757;4.8140808014748;0.002791304425226;0.00278559955026875;0.00276856635996603;0.0027404481204366;0.00270164683178938;0.00265271811645236;0.00259436416873226;0.00252742486913494;0.00245286719323411;0.00237…
Locomotion;581.166666666667;597.666666666667;16.5;M3 YZB 24 #21;1.90534828410546;4.25408134414053;Artery;Perivascular;M3 YZB 24 artery C25-8009 Perivascular;M3 YZB 24 artery C25-8009;1.99158184245757;4.8140808014748;0.000138522796893699;0.000139386084164441;0.000141975483126541;0.000146289607024679;0.000152326150587607;0.000160081899049087;0.000169552740852999;0.0001807336841111;0.000193618876891…
Locomotion;10;30.8333333333333;20.8333333333333;M3 KXK 05 #1;1.47558936427036;2.85549618448904;Artery;Perivascular;M3 KXK 05 artery C39-2598 Perivascular;M3 KXK 05 artery C39-2598;1.99158196144953;1.2035202003687;0.236931570097214;0.236928819684049;0.236921482421491;0.236912289530313;0.236905757459507;0.236908134951623;0.236927329815707;0.236972816275077;0.2370555239849;0.237187710027602;0.237382…
Locomotion;91.2;97.5666666666667;6.36666666666666;M3 KXK 05 #3;1.62301983067902;2.98479048973885;Artery;Perivascular;M3 KXK 05 artery C39-2598 Perivascular;M3 KXK 05 artery C39-2598;1.99158196144953;1.2035202003687;7.34357883375245;7.34329561839132;7.34244603494707;7.34103027143378;7.33904864113604;7.33650158250059;7.33338965898477;7.32971355886178;7.32547409498271;7.32067220449572;7.315308948522…
Whisking;208.433333333333;212.3;3.86666666666667;M3 KXK 05 #5;1.24967975999571;2.03367546930422;Artery;Perivascular;M3 KXK 05 artery C39-2598 Perivascular;M3 KXK 05 artery C39-2598;1.99158196144953;1.2035202003687;0.2617808372928;0.261781667290401;0.261784156759877;0.261788304135614;0.261794106808785;0.261801561128147;0.26181066240115;0.261821404895371;0.261833781840256;0.261847785429188;0.261863…
Locomotion;212.3;218.9;6.59999999999999;M3 KXK 05 #6;1.63815327721945;3.29928555278535;Artery;Perivascular;M3 KXK 05 artery C39-2598 Perivascular;M3 KXK 05 artery C39-2598;1.99158196144953;1.2035202003687;0.168361878028417;0.16836930567052;0.168391585559895;0.168428708589365;0.168480659583379;0.168547417302636;0.168628954450543;0.168725237681545;0.168836227611288;0.168961878828655;0.1691021399096…
Whisking;218.9;226.166666666667;7.26666666666665;M3 KXK 05 #7;0.912164122175089;0.809635519079272;Artery;Perivascular;M3 KXK 05 artery C39-2598 Perivascular;M3 KXK 05 artery C39-2598;1.99158196144953;1.2035202003687;0.112249938186708;0.112247574265087;0.112240484982365;0.112228677784472;0.112212165073597;0.112190964196648;0.11216509742912;0.112134591954368;0.112099479838306;0.112059797999565;0.11…
Locomotion;226.166666666667;265.066666666667;38.9;M3 KXK 05 #8;1.60094026115583;2.8517024370043;Artery;Perivascular;M3 KXK 05 artery C39-2598 Perivascular;M3 KXK 05 artery C39-2598;1.99158196144953;1.2035202003687;0.0679741056628915;0.0680201892351853;0.0681565694068823;0.0683776989073595;0.0686745441866804;0.069034894138428;0.0694437745098667;0.0698839512350705;0.0703365025533022;0.0707814373536…
Whisking;265.066666666667;273.1;8.03333333333336;M3 KXK 05 #9;1.10932863129396;1.40538779526385;Artery;Perivascular;M3 KXK 05 artery C39-2598 Perivascular;M3 KXK 05 artery C39-2598;1.99158196144953;1.2035202003687;0.457563170250693;0.457536722559545;0.457457387468383;0.457325188928891;0.457140166852068;0.456902377095518;0.456611891445636;0.456268797594712;0.455873199112888;0.455425215415016;0.454…
Locomotion;273.1;296.933333333333;23.8333333333333;M3 KXK 05 #10;1.72514104642446;2.65071869472184;Artery;Perivascular;M3 KXK 05 artery C39-2598 Perivascular;M3 KXK 05 artery C39-2598;1.99158196144953;1.2035202003687;0.0991385512531819;0.0991210401506162;0.0990685278504216;0.0989810774288937;0.0988587941856255;0.0987018258968954;0.098510363159952;0.0982846398178832;0.09802493345203;0.097731565926…
Whisking;296.933333333333;302.033333333333;5.10000000000002;M3 KXK 05 #11;0.529489032921014;0.168079497976055;Artery;Perivascular;M3 KXK 05 artery C39-2598 Perivascular;M3 KXK 05 artery C39-2598;1.99158196144953;1.2035202003687;0.112206968736684;0.11220682373094;0.11220638791285;0.11220565888212;0.112204632639858;0.112203303590971;0.112201664547513;0.112199706732994;0.112197419787632;0.1121947917…
Whisking;330.733333333333;353.933333333333;23.2;M3 KXK 05 #13;1.01941775042499;1.57778467657856;Artery;Perivascular;M3 KXK 05 artery C39-2598 Perivascular;M3 KXK 05 artery C39-2598;1.99158196144953;1.2035202003687;0.277051452498077;0.276941986973743;0.276613822238086;0.276067653362077;0.275304637307981;0.274326390680845;0.273134986552097;0.271732950327891;0.27012325462855;0.26830931314035;0.26629…
Whisking;364.3;369.066666666667;4.76666666666665;M3 KXK 05 #15;1.82085488376631;2.20914085289292;Artery;Perivascular;M3 KXK 05 artery C39-2598 Perivascular;M3 KXK 05 artery C39-2598;1.99158196144953;1.2035202003687;2.42383184997115e-05;2.46629249373823e-05;2.59367847919806e-05;2.80600196656765e-05;3.10328321521689e-05;3.48555057218351e-05;3.95284045610077e-05;4.50519733654009e-05;5.14267370877645…
Locomotion;387.733333333333;396.166666666667;8.43333333333334;M3 KXK 05 #17;1.66349727090407;2.82389674477642;Artery;Perivascular;M3 KXK 05 artery C39-2598 Perivascular;M3 KXK 05 artery C39-2598;1.99158196144953;1.2035202003687;0.102804528647215;0.102806709551725;0.102813248013254;0.102824131282857;0.102839338130281;0.102858838870936;0.102882595403584;0.102910561258712;0.102942681657522;0.1029788…
Locomotion;431.266666666667;441.8;10.5333333333334;M3 KXK 05 #19;1.15582905879034;1.86102615779732;Artery;Perivascular;M3 KXK 05 artery C39-2598 Perivascular;M3 KXK 05 artery C39-2598;1.99158196144953;1.2035202003687;0.000335859006606065;0.00035218799437286;0.000401148970320504;0.000482664024937292;0.000596603484043146;0.000742786170838836;0.000920979771856075;0.00113090130589281;0.00137221769476…
Whisking;441.8;447.1;5.30000000000001;M3 KXK 05 #20;0.43159289725051;0.249219777762687;Artery;Perivascular;M3 KXK 05 artery C39-2598 Perivascular;M3 KXK 05 artery C39-2598;1.99158196144953;1.2035202003687;0.0157027164824145;0.0157026397140141;0.0157024094118865;0.0157020255855116;0.0157014882507083;0.0157007974296647;0.0156999531509784;0.0156989554497098;0.0156978043674463;0.0156964999523778;0.01…
Locomotion;526.633333333333;541.366666666667;14.7333333333333;M3 KXK 05 #23;1.75942910531902;2.91463419694221;Artery;Perivascular;M3 KXK 05 artery C39-2598 Perivascular;M3 KXK 05 artery C39-2598;1.99158196144953;1.2035202003687;0.0646852403171564;0.0646971174864861;0.0647327141578927;0.0647919258777018;0.0648745787399808;0.0649804296621563;0.0651091667715307;0.0652604099033406;0.0654337112111535;…
Whisking;541.366666666667;546.433333333333;5.06666666666661;M3 KXK 05 #24;0.349050223034159;0.539508239578482;Artery;Perivascular;M3 KXK 05 artery C39-2598 Perivascular;M3 KXK 05 artery C39-2598;1.99158196144953;1.2035202003687;0.0438728148483915;0.0438711423725255;0.0438661252940179;0.0438577646607573;0.0438460622189256;0.043831020412551;0.0438126423828803;0.0437909319675744;0.0437658936997232;0…
Whisking;557.766666666667;588.9;31.1333333333333;M3 KXK 05 #26;1.20146459194451;1.32839210135762;Artery;Perivascular;M3 KXK 05 artery C39-2598 Perivascular;M3 KXK 05 artery C39-2598;1.99158196144953;1.2035202003687;0.000981752584597249;0.00108020146824977;0.00137486652265178;0.00186370851921751;0.0025433472186457;0.00340908886797659;0.00445496426957376;0.00567377700438899;0.00705716128547433;0.00…
NREM;45;70;25;M2 QOE 13 #1;0.119777469995822;0.184629501551157;Artery;Perivascular;M2 QOE 13 artery I77-6752 Perivascular;M2 QOE 13 artery I77-6752;1.9915817829616;5.29548888162228;0.0576068713687258;0.0577399687356152;0.0581387996248755;0.0588019796003014;0.0597271986468382;0.0609112174299186;0.0623498624373077;0.0640380203728629;0.0659696322639571;0.0681376878270333;0.0705342207070384;0.0731503…
IS;70;100;30;M2 QOE 13 #2;0.0983619350351804;0.18092053133993;Artery;Perivascular;M2 QOE 13 artery I77-6752 Perivascular;M2 QOE 13 artery I77-6752;1.9915817829616;5.29548888162228;0.203571629371486;0.204289246715289;0.206432019401072;0.209969887235528;0.214853338684621;0.221014280122713;0.228367225314067;0.236810778576684;0.246229378769174;0.256495265831265;0.267470627235815;0.279009878479299;0.2…
NREM;135;160;25;M2 QOE 13 #4;0.183922240011719;0.217782979426055;Artery;Perivascular;M2 QOE 13 artery I77-6752 Perivascular;M2 QOE 13 artery I77-6752;1.9915817829616;5.29548888162228;0.0481334580327955;0.0481461286748503;0.0481845844714811;0.0482501521995095;0.048345027064002;0.048472248663006;0.0486356675378321;0.0488399025114326;0.0490902890792244;0.049392819181078;0.0497540727503407;0.05018114…
IS;193;212;19;M2 QOE 13 #5;0.0894318087058199;0.140349466478542;Artery;Perivascular;M2 QOE 13 artery I77-6752 Perivascular;M2 QOE 13 artery I77-6752;1.9915817829616;5.29548888162228;0.00713160436751163;0.00713898583938193;0.00716115616034844;0.00719819341766933;0.00725022898706595;0.0073174493550331;0.00740009862410203;0.00749848165573597;0.00761296779351282;0.0077439950979006;0.00789207501339521…
NREM;215;250;35;M2 QOE 13 #6;0.0782035503899602;0.170648175943635;Artery;Perivascular;M2 QOE 13 artery I77-6752 Perivascular;M2 QOE 13 artery I77-6752;1.9915817829616;5.29548888162228;0.100898071052976;0.102426578225302;0.106997464685463;0.114566959338926;0.12506255720841;0.138383689390296;0.154402660088913;0.17296584919604;0.193895177591954;0.216989830488155;0.242028231663157;0.268770258354784;0…
IS;250;260;10;M2 QOE 13 #7;0.177779624590573;0.226878254948676;Artery;Perivascular;M2 QOE 13 artery I77-6752 Perivascular;M2 QOE 13 artery I77-6752;1.9915817829616;5.29548888162228;0.00490844098571296;0.00491152017318838;0.00492075247846647;0.00493612213787055;0.00495760290422967;0.00498515808529629;0.00501874059749573;0.00505829303497195;0.00510374775388348;0.00515502697189291;0.0052120428827821…
NREM;260;300;40;M2 QOE 13 #8;0.186104210656922;0.160874788450908;Artery;Perivascular;M2 QOE 13 artery I77-6752 Perivascular;M2 QOE 13 artery I77-6752;1.9915817829616;5.29548888162228;0.0876956908717099;0.0876003248013335;0.0873164033788857;0.086850422056256;0.0862130908110343;0.0854191626130446;0.0844871975212525;0.0834392666133624;0.0823006010819498;0.08109919289487;0.0798653543844825;0.07863124…
IS;300;320;20;M2 QOE 13 #9;0.142491136783552;0.129307067670897;Artery;Perivascular;M2 QOE 13 artery I77-6752 Perivascular;M2 QOE 13 artery I77-6752;1.9915817829616;5.29548888162228;0.263006326083798;0.263008818836695;0.263016276699127;0.263028638772369;0.263045804505734;0.263067635098264;0.263093955423277;0.263124556438783;0.26315919803739;0.26319761228078;0.263239506956305;0.263284569386947;0.26…
IS;430;465;35;M2 QOE 13 #11;0.139883666970987;0.202573971346588;Artery;Perivascular;M2 QOE 13 artery I77-6752 Perivascular;M2 QOE 13 artery I77-6752;1.9915817829616;5.29548888162228;0.0688808179094263;0.0689092781170007;0.0689925533907734;0.0691243903638864;0.0692945742401755;0.0694892349722733;0.069691265900748;0.069880845029875;0.0700360465754586;0.0701335280821592;0.0701492763187564;0.07005939…
IS;530;550;20;M2 QOE 13 #15;0.201158738707131;0.199045163347812;Artery;Perivascular;M2 QOE 13 artery I77-6752 Perivascular;M2 QOE 13 artery I77-6752;1.9915817829616;5.29548888162228;0.0180893597499086;0.0181173630105105;0.0182011852702067;0.0183402642091498;0.0185336634677384;0.0187800739746755;0.0190778159401854;0.0194248416442882;0.0198187391814605;0.0202567373503206;0.020735711899412;0.0212521…
Whisking;31.8666666666667;47.7666666666667;15.9;M2 PRT 03 #2;0.996116873548661;1.2008767084759;Artery;Perivascular;M2 PRT 03 artery Z16-1062 Perivascular;M2 PRT 03 artery Z16-1062;1.99158202094551;1.05308017532261;1.06903891951196;1.06897160587788;1.06876958427585;1.06843261312673;1.06796029147356;1.06735206148685;1.06660721195795;1.06572488276662;1.06470407030464;1.06354363383409;1.0622423027543…
Whisking;58.3666666666667;62.8333333333333;4.46666666666667;M2 PRT 03 #4;0.507836937638888;0.0895487312336222;Artery;Perivascular;M2 PRT 03 artery Z16-1062 Perivascular;M2 PRT 03 artery Z16-1062;1.99158202094551;1.05308017532261;0.0235772267212827;0.023577092719075;0.0235766906970696;0.0235760206095161;0.0235750823802207;0.0235738759026316;0.0235724010399581;0.0235706576253243;0.0235686454619558;…
Whisking;71.1333333333333;82.6;11.4666666666667;M2 PRT 03 #6;0.120010285387161;-0.123591585517367;Artery;Perivascular;M2 PRT 03 artery Z16-1062 Perivascular;M2 PRT 03 artery Z16-1062;1.99158202094551;1.05308017532261;0.115240561454522;0.115229222642439;0.115195204218477;0.115138500248417;0.115059100931993;0.114956992737682;0.1148321585907;0.114684578113488;0.114514227917793;0.114321081947223;0.11…
Whisking;95.2;106.2;11;M2 PRT 03 #8;0.149460108945458;-0.0174882065322413;Artery;Perivascular;M2 PRT 03 artery Z16-1062 Perivascular;M2 PRT 03 artery Z16-1062;1.99158202094551;1.05308017532261;0.151058701609941;0.151076280443039;0.151128999708502;0.151216807707363;0.151339618275038;0.151497310782077;0.151689730135651;0.151916686782195;0.152177956711753;0.152473281464683;0.152802368141511;0.153164…
Whisking;122.533333333333;133;10.4666666666667;M2 PRT 03 #10;1.35337675359655;1.85524253124105;Artery;Perivascular;M2 PRT 03 artery Z16-1062 Perivascular;M2 PRT 03 artery Z16-1062;1.99158202094551;1.05308017532261;0.427457160711988;0.427491323665169;0.427593743830278;0.427764215249363;0.428002395053789;0.428307804055377;0.428679827572417;0.429117716488987;0.429620588545547;0.43018742985835;0.4308…
Locomotion;145.933333333333;172.5;26.5666666666667;M2 PRT 03 #12;1.72410712090651;1.91163129429643;Artery;Perivascular;M2 PRT 03 artery Z16-1062 Perivascular;M2 PRT 03 artery Z16-1062;1.99158202094551;1.05308017532261;0.0812099218802984;0.0816231488083917;0.0828609768192813;0.0849178544301856;0.0877845519141372;0.0914481952694891;0.0958923134903;0.101096898866897;0.107038479990935;0.1136902070996…
Whisking;172.5;178.933333333333;6.43333333333334;M2 PRT 03 #13;1.68398044782545;0.960169687534052;Artery;Perivascular;M2 PRT 03 artery Z16-1062 Perivascular;M2 PRT 03 artery Z16-1062;1.99158202094551;1.05308017532261;0.109716698436755;0.109710873013237;0.109693398227705;0.109664278537215;0.109623521370946;0.109571137131324;0.109507139195579;0.109431543917733;0.109344370630988;0.109245641650517;0.…
Whisking;197.333333333333;201.233333333333;3.89999999999998;M2 PRT 03 #16;1.58164377404062;1.98998703565533;Artery;Perivascular;M2 PRT 03 artery Z16-1062 Perivascular;M2 PRT 03 artery Z16-1062;1.99158202094551;1.05308017532261;0.758290862210393;0.758281786692583;0.758254560598874;0.75820918532064;0.75814566317684;0.758063997414032;0.757964192206384;0.757846252655697;0.75771018479141;0.75755599557…
Whisking;234.033333333333;237.633333333333;3.59999999999999;M2 PRT 03 #18;-0.0391120905815867;0.0454565389841723;Artery;Perivascular;M2 PRT 03 artery Z16-1062 Perivascular;M2 PRT 03 artery Z16-1062;1.99158202094551;1.05308017532261;0.355657394226977;0.355657209990794;0.355656657305651;0.355655736247493;0.355654446942884;0.355652789569003;0.355650764353615;0.355648371575065;0.355645611562238;0.355…
Locomotion;237.633333333333;245.1;7.46666666666667;M2 PRT 03 #19;2.09822513078208;3.17203911816503;Artery;Perivascular;M2 PRT 03 artery Z16-1062 Perivascular;M2 PRT 03 artery Z16-1062;1.99158202094551;1.05308017532261;1.95919052608634;1.95912755640255;1.95893864780142;1.95862380167815;1.95818302040123;1.95761630737705;1.95692366714027;1.95610510546978;1.95516062952994;1.95409024803716;1.952893971…
Locomotion;251.933333333333;268.833333333333;16.9;M2 PRT 03 #20;2.13446070453993;2.72269259649499;Artery;Perivascular;M2 PRT 03 artery Z16-1062 Perivascular;M2 PRT 03 artery Z16-1062;1.99158202094551;1.05308017532261;0.058123148183191;0.0582083856844949;0.0584639919893326;0.0588896484073751;0.0594848234764507;0.060248772501623;0.0611805369228819;0.0622789435243288;0.0635426035012761;0.06496991140…
Whisking;403.066666666667;406.933333333333;3.86666666666667;M2 PRT 03 #22;0.290560786300141;0.150310352020967;Artery;Perivascular;M2 PRT 03 artery Z16-1062 Perivascular;M2 PRT 03 artery Z16-1062;1.99158202094551;1.05308017532261;0.0227047859999581;0.0227051611807106;0.022706286651333;0.0227081621973005;0.022710787461125;0.0227141619424336;0.0227182849980797;0.0227231558422854;0.0227287735468152;0…
Whisking;423.7;427.733333333333;4.03333333333336;M2 PRT 03 #24;0.346459046469885;0.167501336969911;Artery;Perivascular;M2 PRT 03 artery Z16-1062 Perivascular;M2 PRT 03 artery Z16-1062;1.99158202094551;1.05308017532261;0.0815835533749705;0.0815815831671126;0.081575672884209;0.0815658235495098;0.0815520368681825;0.081534315226939;0.0815126616935134;0.0814870800159908;0.0814575746219864;0.0814241506…
Whisking;464.666666666667;468.6;3.93333333333334;M2 PRT 03 #26;1.81100248758449;2.6628027324265;Artery;Perivascular;M2 PRT 03 artery Z16-1062 Perivascular;M2 PRT 03 artery Z16-1062;1.99158202094551;1.05308017532261;0.378794653638911;0.378796509191491;0.378802074449366;0.378811345219518;0.37882431451522;0.378840972558485;0.378861306783494;0.378885301841004;0.378912939603729;0.378944199172701;0.378…
Whisking;504.2;509.166666666667;4.9666666666667;M2 PRT 03 #29;0.307003937609886;0.531564635125067;Artery;Perivascular;M2 PRT 03 artery Z16-1062 Perivascular;M2 PRT 03 artery Z16-1062;1.99158202094551;1.05308017532261;0.679600588093158;0.67959342694326;0.679571943255028;0.679536136324186;0.679486004978228;0.679421547578354;0.679342762022176;0.6792496457472;0.679142195735063;0.679020408516549;0.678…
Whisking;515.233333333333;520.266666666667;5.0333333333333;M2 PRT 03 #30;0.0699271116327093;0.0766327178220033;Artery;Perivascular;M2 PRT 03 artery Z16-1062 Perivascular;M2 PRT 03 artery Z16-1062;1.99158202094551;1.05308017532261;0.0692576619519411;0.0692554079567447;0.069248646791673;0.0692373809189644;0.0692216144409154;0.0692013530977314;0.0691766042645184;0.0691473769474202;0.0691136817788991…
Whisking;584.766666666667;588.033333333333;3.26666666666665;M2 PRT 03 #32;0.0851451258596255;0.0792933779166946;Artery;Perivascular;M2 PRT 03 artery Z16-1062 Perivascular;M2 PRT 03 artery Z16-1062;1.99158202094551;1.05308017532261;0.0616098726875106;0.0616098062220683;0.0616096068279144;0.0616092745125598;0.0616088092885217;0.061608211173324;0.0616074801894958;0.0616066163645717;0.061605619731089…
IS;65;95;30;M2 QOE 16 #1;0.107536500867441;0.144537495190301;Artery;Perivascular;M2 QOE 16 artery L45-7700 Perivascular;M2 QOE 16 artery L45-7700;1.99158208044149;2.16633636066366;0.0248610708015254;0.0248662748900804;0.0248817667238364;0.0249071879798679;0.0249419512712397;0.0249852545617413;0.0250361007328606;0.0250933217139309;0.0251556064522578;0.0252215318898983;0.0252895960312153;0.02535825…
NREM;145;220;75;M2 QOE 16 #4;0.28379340951137;0.151049285986376;Artery;Perivascular;M2 QOE 16 artery L45-7700 Perivascular;M2 QOE 16 artery L45-7700;1.99158208044149;2.16633636066366;0.0313954810694824;0.0311632735018992;0.030488705332335;0.0294357493090044;0.028103934829458;0.0266184301967103;0.0251175325102154;0.0237387914081927;0.0226051414901;0.0218124345778806;0.0214196397155287;0.0214427221…
IS;220;277;57;M2 QOE 16 #5;0.220459892683733;0.140725889643829;Artery;Perivascular;M2 QOE 16 artery L45-7700 Perivascular;M2 QOE 16 artery L45-7700;1.99158208044149;2.16633636066366;0.00453958467868372;0.00450518236329178;0.00440353123081586;0.00423918391706395;0.00401935691181649;0.00375341236708059;0.00345220509718236;0.00312735660585121;0.0027905221436939;0.00245271351633452;0.0021237304194905…
REM;280;310;30;M2 QOE 16 #6;0.18978010665553;0.16305644588705;Artery;Perivascular;M2 QOE 16 artery L45-7700 Perivascular;M2 QOE 16 artery L45-7700;1.99158208044149;2.16633636066366;0.187337351954772;0.187469015364232;0.187861743565706;0.188508783534454;0.189398989879243;0.190516987484245;0.191843395574814;0.19335510965147;0.195025636829016;0.196825479288843;0.198722559816297;0.200682682763943;0.2…
NREM;400;450;50;M2 QOE 16 #7;0.245756248935491;0.134098978410136;Artery;Perivascular;M2 QOE 16 artery L45-7700 Perivascular;M2 QOE 16 artery L45-7700;1.99158208044149;2.16633636066366;0.0100487930806096;0.0101076003638871;0.0102811835576256;0.0105611801076759;0.0109341536146624;0.0113823107829705;0.0118844383632946;0.0124169997624745;0.0129553222965772;0.0134748026429287;0.013952059977572;0.01436…
IS;450;478;28;M2 QOE 16 #8;0.280128597511404;0.159178572524;Artery;Perivascular;M2 QOE 16 artery L45-7700 Perivascular;M2 QOE 16 artery L45-7700;1.99158208044149;2.16633636066366;0.0883565266800256;0.0882660301173273;0.0879948888412539;0.0875441489492656;0.0869155567167791;0.0861115624654171;0.0851353253863105;0.0839907187496989;0.0826823348023564;0.0812154885478714;0.0795962195252651;0.077831290…
IS;523;560;37;M2 QOE 16 #9;0.198648823486385;0.169011748149038;Artery;Perivascular;M2 QOE 16 artery L45-7700 Perivascular;M2 QOE 16 artery L45-7700;1.99158208044149;2.16633636066366;0.0155588144366938;0.0155935808877573;0.0156979928780267;0.0158723860044123;0.0161173118958224;0.0164335267176078;0.0168219751754107;0.0172837700958286;0.0178201676570258;0.0184325383225125;0.0191223334965722;0.019891…
REM;565;585;20;M2 QOE 16 #10;0.178087258371285;0.117188315609305;Artery;Perivascular;M2 QOE 16 artery L45-7700 Perivascular;M2 QOE 16 artery L45-7700;1.99158208044149;2.16633636066366;0.113034382655437;0.113099458607142;0.113294270736465;0.113617574375456;0.114067303419151;0.114640582778641;0.115333745697087;0.116142355811496;0.117061233811095;0.118084488512346;0.119205552141146;0.120417219584915…
Whisking;12.8;36.4;23.6;M4 CGF 04 #1;0.308516147455745;0.177687252523414;Artery;Perivascular;M4 CGF 04 artery C25-3353 Perivascular;M4 CGF 04 artery C25-3353;1.99158213993748;3.85126464117984;0.0175536070451469;0.0175306200043947;0.0174618252187342;0.0173477199552574;0.0171891272034749;0.0169871870649888;0.0167433448444442;0.0164593359851715;0.0161371680310584;0.0157790998322271;0.015387618245584…
Whisking;47.8666666666667;66.7666666666667;18.9;M4 CGF 04 #3;0.286391246176131;0.1043128695961;Artery;Perivascular;M4 CGF 04 artery C25-3353 Perivascular;M4 CGF 04 artery C25-3353;1.99158213993748;3.85126464117984;0.00124250959708042;0.00131145016467017;0.00151793243223594;0.00186094004267812;0.00233878555168144;0.00294912011626445;0.0036889469834223;0.0045546387038407;0.00554195797466193;0.00664…
Whisking;71.8333333333333;83.3666666666667;11.5333333333333;M4 CGF 04 #4;0.1860834610326;0.0721601223365687;Artery;Perivascular;M4 CGF 04 artery C25-3353 Perivascular;M4 CGF 04 artery C25-3353;1.99158213993748;3.85126464117984;0.212923261213138;0.212893946247104;0.212806027380363;0.21265958267552;0.212454742120611;0.212191687454836;0.211870651924971;0.211491919972861;0.211055826854467;0.210562758…
Whisking;143.266666666667;147.466666666667;4.19999999999999;M4 CGF 04 #7;0.446927113374961;0.0346424795225066;Artery;Perivascular;M4 CGF 04 artery C25-3353 Perivascular;M4 CGF 04 artery C25-3353;1.99158213993748;3.85126464117984;0.0553305075990003;0.055332989032974;0.055340432680664;0.0553528365804521;0.0553701974635881;0.0553925107551098;0.0554197705751309;0.0554519697404959;0.0554890997668011;0…
Whisking;167;173.333333333333;6.33333333333334;M4 CGF 04 #9;0.124224160674798;-0.0410787428813612;Artery;Perivascular;M4 CGF 04 artery C25-3353 Perivascular;M4 CGF 04 artery C25-3353;1.99158213993748;3.85126464117984;0.0376991030823435;0.0376992878716946;0.037699841861661;0.037700763918725;0.0377020521541427;0.0377037039246215;0.0377057158332713;0.0377080837308273;0.0377108027171458;0.03771386714…
Whisking;204.966666666667;212.633333333333;7.66666666666666;M4 CGF 04 #11;0.203149807357683;-0.0052586285056383;Artery;Perivascular;M4 CGF 04 artery C25-3353 Perivascular;M4 CGF 04 artery C25-3353;1.99158213993748;3.85126464117984;0.0496981133781895;0.0497177792211583;0.0497767640747196;0.0498750299248322;0.0500125134520612;0.0501891260874822;0.0504047540908559;0.0506592586509789;0.05095247600809…
Whisking;224.1;229.833333333333;5.73333333333335;M4 CGF 04 #13;0.237610253861236;0.0123789004090481;Artery;Perivascular;M4 CGF 04 artery C25-3353 Perivascular;M4 CGF 04 artery C25-3353;1.99158213993748;3.85126464117984;0.163900346519262;0.163894154043446;0.163875578136476;0.163844623361719;0.163801297322441;0.163745610658288;0.163677577040364;0.163597213164912;0.163504538745588;0.16339957650436;0…
Whisking;244.066666666667;252.166666666667;8.09999999999999;M4 CGF 04 #15;0.275294743652508;0.0458598424026434;Artery;Perivascular;M4 CGF 04 artery C25-3353 Perivascular;M4 CGF 04 artery C25-3353;1.99158213993748;3.85126464117984;0.034374868496828;0.0343744178822604;0.0343730659045001;0.0343708121622762;0.0343676559879578;0.0343635964492823;0.03435863235177;0.0343527622418186;0.0343459844104718;0…
Whisking;262.3;266.766666666667;4.46666666666664;M4 CGF 04 #17;0.374196828307392;0.077472604053999;Artery;Perivascular;M4 CGF 04 artery C25-3353 Perivascular;M4 CGF 04 artery C25-3353;1.99158213993748;3.85126464117984;0.254072167949218;0.254071021418642;0.254067581630957;0.254061848002459;0.254053819560533;0.254043494944008;0.25403087240364;0.254015949802734;0.253998724617909;0.253979193940001;0.…
Whisking;348.2;354.533333333333;6.33333333333337;M4 CGF 04 #19;0.41402749630102;-0.0527522066773034;Artery;Perivascular;M4 CGF 04 artery C25-3353 Perivascular;M4 CGF 04 artery C25-3353;1.99158213993748;3.85126464117984;0.0132972690611575;0.0132982287062143;0.0133011072721684;0.0133059036512012;0.0133126159956675;0.0133212417161803;0.0133317774789365;0.0133442192022939;0.0133585620526097;0.0133748…
Whisking;372.7;379;6.30000000000001;M4 CGF 04 #21;0.519933197022818;0.234744545781801;Artery;Perivascular;M4 CGF 04 artery C25-3353 Perivascular;M4 CGF 04 artery C25-3353;1.99158213993748;3.85126464117984;0.0142203452751813;0.0142198729363673;0.0142184556912931;0.0142160928546849;0.0142127832857311;0.0142085253900474;0.0142033171224254;0.0141971559903625;0.0141900390583669;0.0141819629530366;0.01…
Locomotion;391.233333333333;398.7;7.46666666666664;M4 CGF 04 #23;1.97974791194449;5.64724456748423;Artery;Perivascular;M4 CGF 04 artery C25-3353 Perivascular;M4 CGF 04 artery C25-3353;1.99158213993748;3.85126464117984;0.0362227636266173;0.0362165074766154;0.036197754164085;0.0361665490808752;0.0361229678095575;0.0360671160177545;0.0359991293103831;0.0359191730399988;0.0358274420754765;0.035724160…
Whisking;426.9;431.666666666667;4.76666666666671;M4 CGF 04 #25;0.311416626296546;0.420512202782016;Artery;Perivascular;M4 CGF 04 artery C25-3353 Perivascular;M4 CGF 04 artery C25-3353;1.99158213993748;3.85126464117984;0.0170673805466661;0.0170670567852285;0.0170660856060001;0.017064467324463;0.0170622024662681;0.0170592917670058;0.017055736171886;0.0170515368353258;0.0170466951204475;0.0170412125…
Locomotion;437.6;445.9;8.29999999999995;M4 CGF 04 #26;0.229686118389003;0.421715836792621;Artery;Perivascular;M4 CGF 04 artery C25-3353 Perivascular;M4 CGF 04 artery C25-3353;1.99158213993748;3.85126464117984;5.83497250688219e-05;5.9723580397259e-05;6.3846973032374e-05;7.07253778214502e-05;8.03679025104326e-05;9.27872622819534e-05;0.000107999744183132;0.000126025161517445;0.000146886798296058;0.0…
Whisking;464.733333333333;482.266666666667;17.5333333333333;M4 CGF 04 #28;0.130740483752186;0.596051188712058;Artery;Perivascular;M4 CGF 04 artery C25-3353 Perivascular;M4 CGF 04 artery C25-3353;1.99158213993748;3.85126464117984;2.55232301343159e-05;3.44981925044534e-05;6.13837994900269e-05;0.000106062392337713;0.000168338477661132;0.00024793963121256;0.00034451775711199;0.000457650696512202;0.00…
Whisking;502.666666666667;507;4.33333333333331;M4 CGF 04 #30;0.203077273747773;0.379776321764322;Artery;Perivascular;M4 CGF 04 artery C25-3353 Perivascular;M4 CGF 04 artery C25-3353;1.99158213993748;3.85126464117984;0.146181064511672;0.146179618539982;0.146175280632422;0.1461680508139;0.146157929125993;0.146144915627048;0.146129010392321;0.146110213514154;0.146088525102192;0.146063945283644;0.146…
Locomotion;561.333333333333;575.333333333333;14;M4 CGF 04 #32;2.06500420628204;7.68076478788358;Artery;Perivascular;M4 CGF 04 artery C25-3353 Perivascular;M4 CGF 04 artery C25-3353;1.99158213993748;3.85126464117984;0.29759881555223;0.29758389296973;0.297539101358422;0.297464369220232;0.297359577686592;0.297224560959908;0.297059106929861;0.296862957962829;0.296635811862198;0.296377322996857;0.2960…
Whisking;575.333333333333;579.066666666667;3.73333333333335;M4 CGF 04 #33;0.190044036748824;0.233888663813162;Artery;Perivascular;M4 CGF 04 artery C25-3353 Perivascular;M4 CGF 04 artery C25-3353;1.99158213993748;3.85126464117984;0.040336232549628;0.0403369943715735;0.0403392797229843;0.0403430882612491;0.0403484194154058;0.0403552723862249;0.0403636461463283;0.0403735394403407;0.0403849507850747;…
Locomotion;590;597.633333333333;7.63333333333333;M4 CGF 04 #35;2.25047371263257;8.85149760235814;Artery;Perivascular;M4 CGF 04 artery C25-3353 Perivascular;M4 CGF 04 artery C25-3353;1.99158213993748;3.85126464117984;0.00299870078388124;0.00300435807473134;0.00302132679477046;0.00304959748860122;0.00308915440418553;0.00313997550327547;0.00320203247600539;0.00327529075963405;0.00335970956142288;0.0…
NREM;180;230;50;M2 VDX 27 #3;0.0397713863956442;0.0724889594947113;Artery;Perivascular;M2 VDX 27 artery O13-1492 Perivascular;M2 VDX 27 artery O13-1492;1.98398137406542;9.68833761296806;0.0333906787143723;0.0349893452421259;0.0397477807717907;0.0475543263048253;0.0582262962779265;0.0715149897475061;0.0871124933392308;0.104660070725087;0.123757885280113;0.143975762092937;0.164864664038838;0.185968…
IS;230;260;30;M2 VDX 27 #4;-0.114501693934435;0.0910702456809396;Artery;Perivascular;M2 VDX 27 artery O13-1492 Perivascular;M2 VDX 27 artery O13-1492;1.98398137406542;9.68833761296806;0.0421672602412901;0.0422274896037651;0.0424067158079754;0.0427005897980119;0.0431019840333051;0.0436011700372242;0.0441860595390547;0.044842502092048;0.0455546304445133;0.0463052436333691;0.047076216802431;0.047848…
REM;280;375;95;M2 VDX 27 #5;0.200267859300835;0.102800921353394;Artery;Perivascular;M2 VDX 27 artery O13-1492 Perivascular;M2 VDX 27 artery O13-1492;1.98398137406542;9.68833761296806;0.306914611939639;0.307198695609143;0.30801516291054;0.309258272528688;0.310757343049366;0.312285677419133;0.313574006967445;0.314328856469071;0.314255613528602;0.313085081285769;0.310601075610397;0.306665518884465;0…
Locomotion;10.1666666666667;23.2333333333333;13.0666666666667;M2 LRH 19 #1;2.52672537062924;4.6895796731254;Artery;Perivascular;M2 LRH 19 artery O5-2347 Perivascular;M2 LRH 19 artery O5-2347;1.99158208044149;7.02053450215078;0.256530867793361;0.256726160431987;0.257311514037703;0.258285357256826;0.259645076403064;0.261387023292555;0.263506526173533;0.265997903711428;0.268854481979304;0.2720686143…
Whisking;40.0666666666667;50.3666666666667;10.3;M2 LRH 19 #3;0.257604740185512;-0.0284908213480458;Artery;Perivascular;M2 LRH 19 artery O5-2347 Perivascular;M2 LRH 19 artery O5-2347;1.99158208044149;7.02053450215078;0.437355544734945;0.437382843173585;0.437464696173396;0.437600976848031;0.437791473903235;0.438035891911046;0.438333851693145;0.438684890812794;0.439088464174672;0.439543944731752;0.4…
Locomotion;50.3666666666667;67.6333333333333;17.2666666666667;M2 LRH 19 #4;2.36666390242435;4.1065299050477;Artery;Perivascular;M2 LRH 19 artery O5-2347 Perivascular;M2 LRH 19 artery O5-2347;1.99158208044149;7.02053450215078;0.240875332117125;0.241092104841769;0.241742092208583;0.242824301467263;0.244337076933407;0.246278098368689;0.248644378774886;0.251432261662865;0.254637417874287;0.2582548420…
Whisking;67.6333333333333;75.9666666666667;8.33333333333333;M2 LRH 19 #5;0.228505558730601;0.0883655019503249;Artery;Perivascular;M2 LRH 19 artery O5-2347 Perivascular;M2 LRH 19 artery O5-2347;1.99158208044149;7.02053450215078;1.05594245417188;1.05595526019516;1.05599364232561;1.05605749281173;1.05614663223309;1.05626080974816;1.05639970344072;1.05656292076442;1.05674999908469;1.05696040631729;1.…
Whisking;90.4;93.6333333333333;3.23333333333333;M2 LRH 19 #7;1.59494006421765;0.306087456877524;Artery;Perivascular;M2 LRH 19 artery O5-2347 Perivascular;M2 LRH 19 artery O5-2347;1.99158208044149;7.02053450215078;3.43404044186895e-05;3.43404044187816e-05;3.43404044188734e-05;3.43404044189651e-05;3.43404044190566e-05;3.43404044191479e-05;3.43404044192389e-05;3.43404044193298e-05;3.43404044194204e-…
Locomotion;93.6333333333333;129.266666666667;35.6333333333333;M2 LRH 19 #8;1.97934201932546;3.06760107152393;Artery;Perivascular;M2 LRH 19 artery O5-2347 Perivascular;M2 LRH 19 artery O5-2347;1.99158208044149;7.02053450215078;0.112690543165517;0.112472748686789;0.111817702492622;0.110720628847713;0.109174266192566;0.107169878011626;0.10469859744829;0.101753038865662;0.0983290956980789;0.094427833…
Locomotion;183.533333333333;197.566666666667;14.0333333333333;M2 LRH 19 #12;2.63799748906309;4.10899299037105;Artery;Perivascular;M2 LRH 19 artery O5-2347 Perivascular;M2 LRH 19 artery O5-2347;1.99158208044149;7.02053450215078;1.27167097176448;1.27189682315131;1.27257408041192;1.27370185254148;1.27527865345143;1.27730240036647;1.27977041161592;1.28267940385467;1.28602548875851;1.28980416924816;1.…
Locomotion;207.8;216.633333333333;8.83333333333331;M2 LRH 19 #14;2.46156910755117;4.54586865320716;Artery;Perivascular;M2 LRH 19 artery O5-2347 Perivascular;M2 LRH 19 artery O5-2347;1.99158208044149;7.02053450215078;1.48922679587374;1.48924002194207;1.48927963937647;1.48934546598525;1.48943719843549;1.48955441273239;1.48969656488908;1.48986299178589;1.49005291221732;1.49026542812519;1.49049952601…
Locomotion;274.833333333333;293.5;18.6666666666667;M2 LRH 19 #16;2.26028886181411;3.4498063295914;Artery;Perivascular;M2 LRH 19 artery O5-2347 Perivascular;M2 LRH 19 artery O5-2347;1.99158208044149;7.02053450215078;0.213730458736156;0.213600995483968;0.213212965168739;0.212567445191365;0.211666228128922;0.210511817089299;0.20910741919066;0.207456937149706;0.205564958959559;0.203436745635968;0.201…
Locomotion;300.233333333333;314.033333333333;13.8;M2 LRH 19 #17;1.64563636078903;2.52487601756115;Artery;Perivascular;M2 LRH 19 artery O5-2347 Perivascular;M2 LRH 19 artery O5-2347;1.99158208044149;7.02053450215078;0.0228493482390037;0.0231899344991382;0.0242110969511112;0.0259110479756436;0.0282868127553192;0.0313342360823035;0.0350479918604913;0.0394215952735597;0.0444474175824545;0.05011670350…
Whisking;323.933333333333;332.066666666667;8.13333333333333;M2 LRH 19 #19;1.7311794863731;2.27870798808911;Artery;Perivascular;M2 LRH 19 artery O5-2347 Perivascular;M2 LRH 19 artery O5-2347;1.99158208044149;7.02053450215078;2.41155802924783;2.41137920241097;2.41084277790656;2.40994892377616;2.40869792003625;2.40709015859904;2.40512614316153;2.40280648906295;2.40013192311028;2.3971032833721;2.3937…
Locomotion;340.766666666667;351.766666666667;11;M2 LRH 19 #21;2.49226856293135;4.11608733954069;Artery;Perivascular;M2 LRH 19 artery O5-2347 Perivascular;M2 LRH 19 artery O5-2347;1.99158208044149;7.02053450215078;0.101030071957248;0.101020374944325;0.100991296726928;0.100942875811253;0.100875176508726;0.100788289136329;0.100682330294417;0.100557443219384;0.100413798207847;0.100251593108277;0.1000…
Locomotion;361.7;372.5;10.8;M2 LRH 19 #23;2.23624466221916;4.12930872662724;Artery;Perivascular;M2 LRH 19 artery O5-2347 Perivascular;M2 LRH 19 artery O5-2347;1.99158208044149;7.02053450215078;0.00789864234155531;0.00791588857231108;0.0079676005874956;0.0080536984763754;0.00817404945507247;0.00832846846542577;0.00851671900909755;0.00873851421265213;0.0089935181181486;0.00928134719263691;0.0096015…
Locomotion;380.733333333333;390.4;9.66666666666663;M2 LRH 19 #25;2.27425788663522;4.28620360353201;Artery;Perivascular;M2 LRH 19 artery O5-2347 Perivascular;M2 LRH 19 artery O5-2347;1.99158208044149;7.02053450215078;0.101869435037076;0.101839094132094;0.101748127852877;0.101596705399264;0.101385108407902;0.101113730408371;0.100783076063239;0.100393760193554;0.099946506591659;0.0994421466236722;0.…
Locomotion;454.6;466.033333333333;11.4333333333333;M2 LRH 19 #27;2.6452635850781;4.10563347351225;Artery;Perivascular;M2 LRH 19 artery O5-2347 Perivascular;M2 LRH 19 artery O5-2347;1.99158208044149;7.02053450215078;2.06595231967173;2.06571352094346;2.06499725423589;2.06380390796647;2.06213412933865;2.0599888241026;2.05736915621912;2.05427654742496;2.0507126766983;2.04667947962194;2.04217914764209…
Whisking;466.033333333333;472.366666666667;6.33333333333331;M2 LRH 19 #28;0.518451830000179;0.171660357788425;Artery;Perivascular;M2 LRH 19 artery O5-2347 Perivascular;M2 LRH 19 artery O5-2347;1.99158208044149;7.02053450215078;1.15612044110904;1.15610126357888;1.15604373202649;1.15594784958533;1.15581362147979;1.15564105502811;1.15543015964647;1.15518094685426;1.15489343028044;1.15456762567112;1.…
Locomotion;472.366666666667;479.266666666667;6.89999999999998;M2 LRH 19 #29;3.38231325581594;4.55686459702934;Artery;Perivascular;M2 LRH 19 artery O5-2347 Perivascular;M2 LRH 19 artery O5-2347;1.99158208044149;7.02053450215078;0.101403618460453;0.101422442372968;0.101478900637386;0.101572952846748;0.101704531692066;0.101873543016212;0.10207986588928;0.102323352705361;0.102603829300636;0.102921095…
Whisking;487.266666666667;497.233333333333;9.9666666666667;M2 LRH 19 #30;1.36871982160791;1.19529642735711;Artery;Perivascular;M2 LRH 19 artery O5-2347 Perivascular;M2 LRH 19 artery O5-2347;1.99158208044149;7.02053450215078;0.793052044732488;0.793012262706767;0.792892950546998;0.792694209958358;0.792416210250233;0.792059188037802;0.79162344682516;0.791109356470867;0.790517352537092;0.789847935523…
Locomotion;557.766666666667;573.166666666667;15.4;M2 LRH 19 #32;2.29682404689407;5.29145415966758;Artery;Perivascular;M2 LRH 19 artery O5-2347 Perivascular;M2 LRH 19 artery O5-2347;1.99158208044149;7.02053450215078;0.367629378820551;0.367646399833594;0.36769731121605;0.367781658732129;0.367898687745456;0.368047346838674;0.368226292850446;0.368433897299639;0.368668254158263;0.36892718892674;0.3692…
Whisking;592.966666666667;597.7;4.73333333333335;M2 LRH 19 #34;2.17922215969162;4.49433384573922;Artery;Perivascular;M2 LRH 19 artery O5-2347 Perivascular;M2 LRH 19 artery O5-2347;1.99158208044149;7.02053450215078;0.169831825059394;0.169847228665714;0.169893435482261;0.169970433505734;0.170078202734643;0.170216715175328;0.17038593485038;0.170585817809466;0.170816312142546;0.171077357995487;0.1713…
REM;32;110;78;M4 CGF 18 #1;0.175461397546508;-0.0381090029781713;Artery;Perivascular;M4 CGF 18 artery G87-286 Perivascular;M4 CGF 18 artery G87-286;1.99158166396967;5.05478484154854;0.000525145012847483;0.00055394925146407;0.00063761453256891;0.000768360196356071;0.000934665327554399;0.00112313786954326;0.00132059841937701;0.00151598995720491;0.00170177929952437;0.00187463606502868;0.002035329897…
IS;297;310;13;M4 CGF 18 #4;0.228651266450835;0.0265873320388448;Artery;Perivascular;M4 CGF 18 artery G87-286 Perivascular;M4 CGF 18 artery G87-286;1.99158166396967;5.05478484154854;0.0248936428131657;0.0248845188686789;0.0248571638932213;0.0248116284274162;0.0247479965930835;0.0246663859246683;0.0245669471337502;0.0244498638071462;0.0243153520392586;0.0241636599994644;0.0239950674354845;0.0238098…
NREM;460;500;40;M4 CGF 18 #5;0.167098758972702;0.0227010633342262;Artery;Perivascular;M4 CGF 18 artery G87-286 Perivascular;M4 CGF 18 artery G87-286;1.99158166396967;5.05478484154854;0.146468491307442;0.146166776814144;0.145265146317261;0.143774078876705;0.141710841128267;0.139099193677953;0.135968988164416;0.132355662934903;0.128299647314069;0.12384568630111;0.119042099169466;0.113939986826484;0…
IS;10;45;35;M4 JGE 17 #1;0.0891662482395471;0.0991670180410762;Artery;Perivascular;M4 JGE 17 artery B39-5268 Perivascular;M4 JGE 17 artery B39-5268;1.99158202094551;6.73971312206472;0.0154031265547534;0.0154790003303104;0.0157053920143578;0.0160786397028589;0.0165927297808317;0.0172394294453225;0.018008468630238;0.0188877677775261;0.0198637069587462;0.0209214309694314;0.0220451842110655;0.0232186…
REM;50;180;130;M4 JGE 17 #2;0.187732980814213;0.0882378643483412;Artery;Perivascular;M4 JGE 17 artery B39-5268 Perivascular;M4 JGE 17 artery B39-5268;1.99158202094551;6.73971312206472;0.0205725271313528;0.0197940493174818;0.0174839637205572;0.0138219097406144;0.00934408014470323;0.00500896894812449;0.00196384711590423;0.00107100885474927;0.00245574211266029;0.00536639495216506;0.00846486090517191…
Locomotion;42.8333333333333;78.0333333333333;35.2;M2 LRH 17 #3;1.96432227218682;3.89654861934524;Artery;Perivascular;M2 LRH 17 artery G39-964 Perivascular;M2 LRH 17 artery G39-964;1.99158196144953;4.4931420813765;0.256291268441052;0.256540270008871;0.257282322420519;0.258502660822367;0.260176981792948;0.262271893199372;0.26474552990473;0.267548321693478;0.270623896525061;0.273910099419537;0.27734…
Locomotion;84.2666666666667;93.7;9.43333333333334;M2 LRH 17 #4;1.20387661840947;2.91348245469824;Artery;Perivascular;M2 LRH 17 artery G39-964 Perivascular;M2 LRH 17 artery G39-964;1.99158196144953;4.4931420813765;0.00245318533397012;0.00245243134592134;0.00245017025668919;0.00244640469026003;0.00244113901729185;0.00243437935113544;0.00242613354226431;0.0024164111711136;0.00240522353932833;0.00239…
Locomotion;118.8;134.833333333333;16.0333333333333;M2 LRH 17 #7;2.4273312779058;4.88887229324663;Artery;Perivascular;M2 LRH 17 artery G39-964 Perivascular;M2 LRH 17 artery G39-964;1.99158196144953;4.4931420813765;0.157494541125846;0.157509890098854;0.157555820370203;0.157631982523469;0.157737795942207;0.157872451417401;0.158034914780005;0.158223931540857;0.158438032515295;0.158675540405053;0.1589…
Whisking;134.833333333333;138.566666666667;3.73333333333332;M2 LRH 17 #9;0.185715970179218;0.123086991292668;Artery;Perivascular;M2 LRH 17 artery G39-964 Perivascular;M2 LRH 17 artery G39-964;1.99158196144953;4.4931420813765;0.000969657209465399;0.000969657209467998;0.000969657209470593;0.000969657209473183;0.000969657209475767;0.000969657209478346;0.000969657209480916;0.000969657209483483;0.0009…
Locomotion;195.666666666667;212.5;16.8333333333333;M2 LRH 17 #11;2.06934165625813;3.7415206106562;Artery;Perivascular;M2 LRH 17 artery G39-964 Perivascular;M2 LRH 17 artery G39-964;1.99158196144953;4.4931420813765;0.0374055476985938;0.0374091986296873;0.0374201347643118;0.0374383061505113;0.0374636296132702;0.03749598887263;0.0375352347105467;0.0375811851879501;0.0376336259138475;0.03769231036866…
Locomotion;228.4;256.2;27.8;M2 LRH 17 #13;2.31115676367606;4.32482336198065;Artery;Perivascular;M2 LRH 17 artery G39-964 Perivascular;M2 LRH 17 artery G39-964;1.99158196144953;4.4931420813765;0.0323929077893734;0.0323433906868692;0.0321953929681676;0.0319505679881879;0.0316116467424793;0.0311824013593128;0.0306675947543548;0.0300729171988663;0.0294049107460605;0.0286708826387595;0.027878808981980…
Locomotion;262.866666666667;284.366666666667;21.5;M2 LRH 17 #14;2.25992911547137;3.94557989963691;Artery;Perivascular;M2 LRH 17 artery G39-964 Perivascular;M2 LRH 17 artery G39-964;1.99158196144953;4.4931420813765;0.00013643557667002;0.000135868174410186;0.00013420468736052;0.000131560802051554;0.000128127758618033;0.000124170011386743;0.000120021986960049;0.000116083972675577;0.00011281717717788…
Whisking;284.366666666667;293.033333333333;8.66666666666669;M2 LRH 17 #15;0.448197714726196;0.398531109015119;Artery;Perivascular;M2 LRH 17 artery G39-964 Perivascular;M2 LRH 17 artery G39-964;1.99158196144953;4.4931420813765;5.20248518928627e-05;5.23433610097699e-05;5.32990258388274e-05;5.48922581718078e-05;5.71237421825001e-05;5.9994431211764e-05;6.35055432742231e-05;6.76585552941786e-05;7.2455…
Locomotion;293.033333333333;328.566666666667;35.5333333333333;M2 LRH 17 #16;1.91853476719587;3.47141530105881;Artery;Perivascular;M2 LRH 17 artery G39-964 Perivascular;M2 LRH 17 artery G39-964;1.99158196144953;4.4931420813765;0.0346403577001034;0.0345993523846481;0.0344764298049095;0.0342718766567702;0.033986192449575;0.0336201209833061;0.033174692356587;0.0326512735245746;0.0320516249708486;0.03…
Whisking;328.566666666667;331.8;3.23333333333335;M2 LRH 17 #17;0.275579903507614;0.0794019061358472;Artery;Perivascular;M2 LRH 17 artery G39-964 Perivascular;M2 LRH 17 artery G39-964;1.99158196144953;4.4931420813765;0;0;0;0;0;0;0;0;0;0;0;0;0;0;0;0;0;0;0;0;0;0;0;0;0;0;0;0;0;0;0;0;0;0;0;0;0;0;0;0;0;0;0;0;0;0;0;0;0;0;0;0;0;0;0;0;0;0;0;0;0;0;0;0;0;0;0;0;0;0;0;0;0;0;0;0;0;0;0;0;0;0;0;0;0;0;0;0;0;0;0;0…
Locomotion;373.233333333333;433.666666666667;60.4333333333333;M2 LRH 17 #19;1.95242860180843;3.92752629349571;Artery;Perivascular;M2 LRH 17 artery G39-964 Perivascular;M2 LRH 17 artery G39-964;1.99158196144953;4.4931420813765;0.0366406410485501;0.0364422350149465;0.0358529834698865;0.0348905107967611;0.0335832902780772;0.0319693509757444;0.0300945785557611;0.028010710870438;0.0257731441792491;0.0…
Locomotion;462.5;470.1;7.60000000000002;M2 LRH 17 #21;2.15649046610496;4.88764556485183;Artery;Perivascular;M2 LRH 17 artery G39-964 Perivascular;M2 LRH 17 artery G39-964;1.99158196144953;4.4931420813765;0.00365803853044311;0.00365833391865441;0.00365921952007903;0.00366069364612954;0.00366275348576248;0.00366539511037569;0.00366861348065179;0.00367240245533561;0.0036767548019293;0.00368166220928…
Locomotion;483.633333333333;499.366666666667;15.7333333333333;M2 LRH 17 #23;2.42225797403487;3.99266692801524;Artery;Perivascular;M2 LRH 17 artery G39-964 Perivascular;M2 LRH 17 artery G39-964;1.99158196144953;4.4931420813765;0.00113378111670562;0.00114288456358002;0.00117020320329851;0.00121576182457362;0.00127960138063232;0.00136177844964331;0.00146236448403665;0.00158144485340459;0.00171911768…
Whisking;499.366666666667;506.7;7.33333333333331;M2 LRH 17 #24;3.06618335891928;2.0813362292811;Artery;Perivascular;M2 LRH 17 artery G39-964 Perivascular;M2 LRH 17 artery G39-964;1.99158196144953;4.4931420813765;0.016545097967845;0.016544956805486;0.0165445333228795;0.0165438275337036;0.0165428394607573;0.0165415691359623;0.0165400166003668;0.01653818190415;0.0165360651066274;0.0165336662762571;0…
Locomotion;506.7;538.733333333333;32.0333333333334;M2 LRH 17 #25;2.6629993691275;3.73948645488737;Artery;Perivascular;M2 LRH 17 artery G39-964 Perivascular;M2 LRH 17 artery G39-964;1.99158196144953;4.4931420813765;6.16592031072215e-05;6.25393001697362e-05;6.51966988543198e-05;6.96818906576567e-05;7.6076290987984e-05;8.44882472676009e-05;9.50476727220415e-05;0.000107899516839997;0.0001231963280178…
REM;17;90;73;M4 ROF 17 #1;0.154842053038994;-0.000497331181143944;Artery;Perivascular;M4 ROF 17 artery R18-3688 Perivascular;M4 ROF 17 artery R18-3688;1.99158190195355;8.4246414025809;0.0817018650316545;0.0838174316101815;0.0898268891506838;0.0987713797325893;0.109220034190925;0.119490983172679;0.127906803855803;0.133042542028583;0.133927035512732;0.130167598749604;0.12198222653474;0.110139547076…
NREM;247;287;40;M4 ROF 17 #3;0.212918551388984;-0.00159152890278452;Artery;Perivascular;M4 ROF 17 artery R18-3688 Perivascular;M4 ROF 17 artery R18-3688;1.99158190195355;8.4246414025809;0.0396979930911558;0.0398080228257461;0.0401277332336423;0.0406265323881576;0.0412552241875728;0.0419486096153103;0.0426289635468095;0.0432102309542899;0.0436027538854838;0.0437183164644612;0.0434752804377502;0.04…
NREM;495;555;60;M4 ROF 17 #5;0.112684232985321;-0.0182062773457482;Artery;Perivascular;M4 ROF 17 artery R18-3688 Perivascular;M4 ROF 17 artery R18-3688;1.99158190195355;8.4246414025809;0.0253746140738154;0.0248112967112275;0.0231670844060515;0.0205764681685426;0.0172546506919078;0.0134846258726959;0.00960007407116427;0.00596500560373576;0.00295127828257084;0.000915254418621208;0.00017493865698014…
IS;555;580;25;M4 ROF 17 #6;0.111056840770178;-0.0100674519627321;Artery;Perivascular;M4 ROF 17 artery R18-3688 Perivascular;M4 ROF 17 artery R18-3688;1.99158190195355;8.4246414025809;0.0194498499842896;0.0195351971299949;0.0197909144921595;0.0202160293102607;0.0208089185693762;0.0215673065156732;0.0224882614487356;0.0235681920555841;0.0248028436187036;0.026187294491778;0.0277159532909188;0.029382…
IS;280;340;60;M3 WOJ 22 #1;0.108033951325519;0.0530382320160728;Artery;Perivascular;M3 WOJ 22 artery G39-964 Perivascular;M3 WOJ 22 artery G39-964;1.9915817829616;1.68492828051618;0.00624897294932232;0.00621825816711982;0.00612750497492385;0.00598078059481314;0.00578452053323323;0.0055470507481965;0.00527798800631335;0.00498757765337975;0.00468603206313691;0.00438292986355303;0.00408672633104772;…
REM;350;380;30;M3 WOJ 22 #2;0.187389387119426;0.0912858318279935;Artery;Perivascular;M3 WOJ 22 artery G39-964 Perivascular;M3 WOJ 22 artery G39-964;1.9915817829616;1.68492828051618;0.0192613275791623;0.0192966355001135;0.019402566448931;0.0195791376061072;0.0198263631633047;0.0201442331791989;0.0205326849990085;0.0209915682181453;0.0215206043937196;0.0221193428911152;0.0227871143906195;0.02352298…
IS;455;495;40;M3 WOJ 22 #5;0.117699618873688;0.0622852426562889;Artery;Perivascular;M3 WOJ 22 artery G39-964 Perivascular;M3 WOJ 22 artery G39-964;1.9915817829616;1.68492828051618;0.0451828415873021;0.0450529408908622;0.0446653427400751;0.0440263054219637;0.0431460827563497;0.0420386652429064;0.0407214296919922;0.0392147088039507;0.0375412946643754;0.0357258920927735;0.0337945391497866;0.03177401…
NREM;495;590;95;M3 WOJ 22 #6;0.14710668203117;0.0788870988423099;Artery;Perivascular;M3 WOJ 22 artery G39-964 Perivascular;M3 WOJ 22 artery G39-964;1.9915817829616;1.68492828051618;0.0278472074116249;0.0279096180280722;0.0280880449614729;0.0283570249343949;0.0286771718753813;0.028999356172763;0.0292698116144293;0.029435547617264;0.0294494206336687;0.0292742799671968;0.0288857412431397;0.028273337…
NREM;65;120;55;M2 QOE 15 #2;0.00109396479424263;0.235997211575929;Artery;Perivascular;M2 QOE 15 artery X0-4624 Perivascular;M2 QOE 15 artery X0-4624;1.99158202094551;6.4027274659615;0.0177320359400693;0.017773965861633;0.0178998147394468;0.0181096953889802;0.0184035827775861;0.0187810019783506;0.019240607935197;0.0197796768484312;0.0203935381638453;0.0210749863577786;0.0218137217713864;0.02259587…
IS;125;150;25;M2 QOE 15 #3;0.0448646341156977;0.223564325527266;Artery;Perivascular;M2 QOE 15 artery X0-4624 Perivascular;M2 QOE 15 artery X0-4624;1.99158202094551;6.4027274659615;0.0204482800251599;0.0204036159866581;0.020270002294133;0.0200485724652335;0.0197412098308371;0.0193505386459744;0.0188799114673761;0.018333392630908;0.0177157376298827;0.017032368173812;0.0162893426983078;0.01549332210…
REM;155;215;60;M2 QOE 15 #4;0.0221466825169935;0.216502463609671;Artery;Perivascular;M2 QOE 15 artery X0-4624 Perivascular;M2 QOE 15 artery X0-4624;1.99158202094551;6.4027274659615;0.00273219433488973;0.00317445970184418;0.00447274275063211;0.00654415520055425;0.00925907640239946;0.0124529009797698;0.0159405464932602;0.0195320983353187;0.0230479033058686;0.0263315713834857;0.029259678142307;0.031…
IS;252;280;28;M2 QOE 15 #7;-0.048102293216042;0.220656805758167;Artery;Perivascular;M2 QOE 15 artery X0-4624 Perivascular;M2 QOE 15 artery X0-4624;1.99158202094551;6.4027274659615;0.0203374263368488;0.02055640393209;0.0212108891066806;0.0222935725951401;0.0237923836226791;0.0256906549658587;0.0279673501946341;0.0305973493426565;0.0335517883063473;0.0367984464175036;0.0403021758849758;0.0440253661…
NREM;310;335;25;M2 QOE 15 #8;0.0820023791939016;0.220521862401509;Artery;Perivascular;M2 QOE 15 artery X0-4624 Perivascular;M2 QOE 15 artery X0-4624;1.99158202094551;6.4027274659615;0.069408672585326;0.0693583222639224;0.0692076278957268;0.0689576571879387;0.0686101827158355;0.0681676715289716;0.0676332706229633;0.0670107883012065;0.066304671459597;0.0655199788373192;0.0646623502883063;0.06373797…
IS;340;365;25;M2 QOE 15 #9;-0.103168157993268;0.180916615217973;Artery;Perivascular;M2 QOE 15 artery X0-4624 Perivascular;M2 QOE 15 artery X0-4624;1.99158202094551;6.4027274659615;0.0774775008725216;0.0774016715352614;0.0771748628850885;0.0767991063133744;0.076277765214148;0.0756155017976103;0.0748182310302539;0.0738930621013246;0.0728482279273718;0.0716930033167759;0.0704376125238003;0.069093127…
NREM;365;400;35;M2 QOE 15 #10;-0.034437417725498;0.234898998674091;Artery;Perivascular;M2 QOE 15 artery X0-4624 Perivascular;M2 QOE 15 artery X0-4624;1.99158202094551;6.4027274659615;0.142980867441638;0.142836219494321;0.142403296193158;0.14168515086781;0.14068684469232;0.139415404928132;0.137879766116233;0.136090693959996;0.13406069168715;0.131803888804195;0.129335912364018;0.126673741155594;0.1…
IS;450;467;17;M2 QOE 15 #12;0.122096465473315;0.209300103437617;Artery;Perivascular;M2 QOE 15 artery X0-4624 Perivascular;M2 QOE 15 artery X0-4624;1.99158202094551;6.4027274659615;0.0215434240783381;0.0215630767872129;0.0216220288266479;0.0217202617863554;0.021857744487104;0.0220344322427375;0.0222502658372418;0.0225051702269865;0.0227990529809945;0.0231318024747005;0.0235032858551268;0.023913346…
NREM;465;500;35;M2 QOE 15 #13;0.135014309683336;0.204463773110076;Artery;Perivascular;M2 QOE 15 artery X0-4624 Perivascular;M2 QOE 15 artery X0-4624;1.99158202094551;6.4027274659615;0.0037105177796713;0.00369447228642617;0.0036470368026665;0.00357028579473994;0.00346758286319561;0.00334344422132597;0.00320335584958251;0.00305355214766543;0.00290076550599966;0.0027519573861303;0.00261404218530552;…
NREM;510;550;40;M2 QOE 15 #14;0.113154908039822;0.205409318655268;Artery;Perivascular;M2 QOE 15 artery X0-4624 Perivascular;M2 QOE 15 artery X0-4624;1.99158202094551;6.4027274659615;0.0868624321937645;0.0868620388040613;0.0868601866133162;0.0868548686886087;0.0868427705114304;0.0868193153044844;0.0867787270395292;0.0867141106891088;0.0866175491754625;0.0864802163676773;0.086292505380697;0.0860441…
IS;550;600;50;M2 QOE 15 #15;0.0356685485381451;0.205076532105067;Artery;Perivascular;M2 QOE 15 artery X0-4624 Perivascular;M2 QOE 15 artery X0-4624;1.99158202094551;6.4027274659615;0.000130992545529965;0.000289794888024587;0.000764573842392533;0.00155044037672048;0.00263923202240092;0.00401949842224666;0.00567649378158273;0.00759218743397742;0.00974530499396323;0.0121114126352874;0.01466305589709…
NREM;19;92;73;M2 PRT 31 #1;-0.0376140137364368;0.0258209166712786;Artery;Perivascular;M2 PRT 31 artery W63-3762 Perivascular;M2 PRT 31 artery W63-3762;1.99158202094551;5.53619292169602;0.000143879220733177;0.000137855421356296;0.000120352321876166;9.32825409816774e-05;6.05187378858466e-05;2.88895023836379e-05;9.49273514401379e-06;1.92109744352243e-05;8.22461993033652e-05;0.000231422180965884;0.00…
NREM;151;236;85;M2 PRT 31 #3;0.00368364221136612;0.0386820086183636;Artery;Perivascular;M2 PRT 31 artery W63-3762 Perivascular;M2 PRT 31 artery W63-3762;1.99158202094551;5.53619292169602;0.000416966882972073;0.000581523112715363;0.00108171512654388;0.0019339670315675;0.0031559702861514;0.00475478167484529;0.00671475263178339;0.00898852564679919;0.0114936924421859;0.0141164456150295;0.016721973150…
IS;236;266;30;M2 PRT 31 #4;-0.0443379497581232;0.0724647830831625;Artery;Perivascular;M2 PRT 31 artery W63-3762 Perivascular;M2 PRT 31 artery W63-3762;1.99158202094551;5.53619292169602;0.186404889504614;0.186361471161049;0.186231145161979;0.186013701301185;0.185708798172931;0.185315976410894;0.184834676889965;0.184264263565846;0.183604050545297;0.182853332905444;0.182011420715356;0.18107767565808…
REM;283;310;27;M2 PRT 31 #5;-0.0332787323546877;0.0836689876206567;Artery;Perivascular;M2 PRT 31 artery W63-3762 Perivascular;M2 PRT 31 artery W63-3762;1.99158202094551;5.53619292169602;0.00404976139337865;0.00421615640555461;0.00471223850716729;0.00552875986843023;0.00665050938353273;0.0080566110468127;0.00972093271030946;0.0116125965075321;0.013696580093592;0.0159343959709731;0.0182848345858814…
NREM;380;466;86;M2 PRT 31 #7;-0.0640207197275908;0.0628602169002905;Artery;Perivascular;M2 PRT 31 artery W63-3762 Perivascular;M2 PRT 31 artery W63-3762;1.99158202094551;5.53619292169602;0.0030435994696385;0.00386036556213861;0.00629284509060382;0.0102864842795281;0.0157469951307245;0.0225362927396172;0.0304686318901136;0.0393084478621735;0.0487714268856076;0.05853011710168;0.0682249531640971;0.0…
NREM;508;567;59;M2 PRT 31 #8;-0.149944594852107;0.0567427052212934;Artery;Perivascular;M2 PRT 31 artery W63-3762 Perivascular;M2 PRT 31 artery W63-3762;1.99158202094551;5.53619292169602;0.102840619996496;0.103025906404189;0.103569962123882;0.104437844156423;0.105572860132341;0.106898842992351;0.108323244213996;0.109740948707521;0.111038681229758;0.112099840289195;0.112809564005909;0.1130598070026…
IS;567;584;17;M2 PRT 31 #9;-0.0839653550906846;0.0492465018560267;Artery;Perivascular;M2 PRT 31 artery W63-3762 Perivascular;M2 PRT 31 artery W63-3762;1.99158202094551;5.53619292169602;0.00067225758186333;0.000672515035053205;0.000673282874045054;0.00067454756749824;0.000676286664461367;0.000678468946328765;0.000681054639631304;0.000683995689684906;0.000687236095086665;0.000690712302985808;0.0006…
Whisking;31.0333333333333;35.4666666666667;4.43333333333333;M4 CGF 07 #3;0.349833130493251;0.169545429036417;Artery;Perivascular;M4 CGF 07 artery U70-9036 Perivascular;M4 CGF 07 artery U70-9036;1.99158208044149;4.33267272132732;0.0427987817063139;0.0427998836450464;0.0428031892907348;0.0428086981325622;0.0428164093192359;0.0428263216590912;0.0428384336202366;0.0428527433307408;0.0428692485788599;…
Whisking;53.3666666666667;58;4.63333333333333;M4 CGF 07 #5;0.17351804646985;0.0326086713682519;Artery;Perivascular;M4 CGF 07 artery U70-9036 Perivascular;M4 CGF 07 artery U70-9036;1.99158208044149;4.33267272132732;0.0608155301223708;0.0608147478321492;0.0608124010236372;0.0608084898842639;0.0608030147263854;0.0607959759872439;0.0607873742289124;0.0607772101382237;0.0607654845266817;0.060752198330…
Whisking;128.733333333333;137.3;8.56666666666669;M4 CGF 07 #7;0.305794336176492;0.0394128332712846;Artery;Perivascular;M4 CGF 07 artery U70-9036 Perivascular;M4 CGF 07 artery U70-9036;1.99158208044149;4.33267272132732;0.00517880102340264;0.00517991786923617;0.00518326687396452;0.0051888434416003;0.00519663991964659;0.00520664561030654;0.00521884678615006;0.00523322671021075;0.00524976566047879;0.…
Whisking;176.133333333333;188.133333333333;12;M4 CGF 07 #9;0.264618957887946;-0.00824139670790584;Artery;Perivascular;M4 CGF 07 artery U70-9036 Perivascular;M4 CGF 07 artery U70-9036;1.99158208044149;4.33267272132732;0.0114064117189149;0.0114035636365741;0.0113950227771916;0.0113807993003368;0.0113609101268452;0.0113353789211552;0.0113042360665948;0.0112675186336313;0.0112252703411049;0.011177541…
Whisking;217.333333333333;223.366666666667;6.03333333333333;M4 CGF 07 #11;0.314486746883206;0.016018301192641;Artery;Perivascular;M4 CGF 07 artery U70-9036 Perivascular;M4 CGF 07 artery U70-9036;1.99158208044149;4.33267272132732;2.47233040678113e-28;3.95873886288294e-07;1.58348063344984e-06;3.56277550692745e-06;6.33368395099489e-06;9.89610159156361e-06;1.42498942401171e-05;1.93948978987603e-05;2.…
Whisking;403.166666666667;406.233333333333;3.06666666666666;M4 CGF 07 #14;0.436222933960748;-0.0361535491845429;Artery;Perivascular;M4 CGF 07 artery U70-9036 Perivascular;M4 CGF 07 artery U70-9036;1.99158208044149;4.33267272132732;2.75415663084237e-44;2.75350828538342e-44;2.7515638594899e-44;2.74832518408121e-44;2.74379530877406e-44;2.73797849901085e-44;2.73088023204321e-44;2.72250719177454e-44;2…
Whisking;576.833333333333;581.3;4.46666666666658;M4 CGF 07 #16;0.425682854752742;0.17125162922087;Artery;Perivascular;M4 CGF 07 artery U70-9036 Perivascular;M4 CGF 07 artery U70-9036;1.99158208044149;4.33267272132732;1.86819865302589e-07;1.86756537979391e-07;1.86566641874498e-07;1.86250434468598e-07;1.8580834450824e-07;1.85240971424499e-07;1.84549084520197e-07;1.83733621926806e-07;1.8279568933242…
[truncated: 67 more rows]
