# Supplementary material for: Sleep cycle-dependent vascular dynamics in male mice and the predicted effects on perivascular cerebrospinal fluid flow and solute transport
Source: Nat Commun. 2023 Feb 20;14:953. doi: 10.1038/s41467-023-36643-5 (PMC9941497; doi:10.1038/s41467-023-36643-5)
Supplement: Supplementary file 6 — Source Data [file 41467_2023_36643_MOESM6_ESM.zip › SourceData_final/Suppl_Fig_7.csv]

file	mouse kind	mouse number	trial	vessel	vesselID	linescan	cutoff1	cutoff2	sequence	stage	tini	tend	bandname	amp	period	corrlumen	correndfoot	periodvar	ampvar	slopevar	tortuosity	rawvar	mean	outlier	tmin	tmax	medianepisode	hasnan	medianlumen
/home/alexandra/Documents/Data/Laura/Linescans/160322_4traces/Veins/WT 10 20210318 09 Vein 100.csv	WT	10	09	Vein	100	rigid lumen	0.1	0.3	0	Awakening	734.682936587317	744.676935387077	VLF	0.038404225746416165	4.440888177635088	0.22345636573387492	0.3226562649851224				9.409642387517435	0.03577897071538524	4.421905458076261		736.715343068614	739.459891978396	4.41260203122115	False	4.843619816624582
/home/alexandra/Documents/Data/Laura/Linescans/160322_4traces/Veins/WT 10 20210318 09 Vein 100.csv	WT	10	09	Vein	100	rigid lumen	0.1	0.3	0	Awakening	734.682936587317	744.676935387077	VLF	0.008553333420081119	4.464892978596026	0.27060517732371536	0.29670871136720106				7.327885231019765	0.03789840322792299	4.356875925724243		741.156231246249	743.388677735547	4.41260203122115	False	4.742041103904943
/home/alexandra/Documents/Data/Laura/Linescans/160322_4traces/Veins/WT 10 20210318 09 Vein 100.csv	WT	10	09	Vein	100	rigid lumen	0.3	1.0	0	Awakening	734.682936587317	744.676935387077	LF	0.009613042994336582	1.4562912582509853	0.3271669131877893	0.28313871307004856				2.7525599885302436	0.030900736589031218	4.489179103837607		735.203040608122	735.707141428286	4.41260203122115	False	5.036324226832404
/home/alexandra/Documents/Data/Laura/Linescans/160322_4traces/Veins/WT 10 20210318 09 Vein 100.csv	WT	10	09	Vein	100	rigid lumen	0.3	1.0	0	Awakening	734.682936587317	744.676935387077	LF	0.06549363651010144	1.8243648729750248	0.30075246010126544	0.40480125218064067				4.097000044430312	0.039169652070228746	4.444938513049463		736.659331866373	737.619523904781	4.41260203122115	False	4.939234161829805
/home/alexandra/Documents/Data/Laura/Linescans/160322_4traces/Veins/WT 10 20210318 09 Vein 100.csv	WT	10	09	Vein	100	rigid lumen	0.3	1.0	0	Awakening	734.682936587317	744.676935387077	LF	0.07040257591356376	1.6163232646529195	0.133129019310296	0.2796497717474517				3.1601408578807946	0.03176662033802765	4.431691051393693		738.483696739348	739.339867973595	4.41260203122115	False	4.8096167729599495
/home/alexandra/Documents/Data/Laura/Linescans/160322_4traces/Veins/WT 10 20210318 09 Vein 100.csv	WT	10	09	Vein	100	rigid lumen	0.3	1.0	0	Awakening	734.682936587317	744.676935387077	LF	0.004146772389593175	0.9201840368070862	0.23069568609389796	0.25424841115384483				1.9841072812494807	0.03564218483434389	4.375237007378769		740.100020004001	740.404080816163	4.41260203122115	False	4.797073154682222
/home/alexandra/Documents/Data/Laura/Linescans/160322_4traces/Veins/WT 10 20210318 09 Vein 100.csv	WT	10	09	Vein	100	rigid lumen	0.3	1.0	0	Awakening	734.682936587317	744.676935387077	LF	0.08711182024128844	1.5443088617729472	0.40624463350333273	0.26960742344974375				3.6078582934205423	0.04733172427335871	4.366034450570332		741.020204040808	741.908381676335	4.41260203122115	False	4.737245014563452
/home/alexandra/Documents/Data/Laura/Linescans/160322_4traces/Veins/WT 10 20210318 09 Vein 100.csv	WT	10	09	Vein	100	rigid lumen	0.3	1.0	0	Awakening	734.682936587317	744.676935387077	LF	0.06489088042077702	1.4322864572910703	0.0965617833956991	0.2945980863286419				2.5941145426222345	0.025537061837479537	4.353928505203111		742.564512902581	743.228645729146	4.41260203122115	False	4.758981137412362
/home/alexandra/Documents/Data/Laura/Linescans/160322_4traces/Veins/WT 10 20210318 09 Vein 100.csv	WT	10	09	Vein	100	rigid lumen	1.0	4.0	0	Awakening	734.682936587317	744.676935387077	resp	0.019031730388825736	0.4000800160030167	0.18840619009953968	0.3008283465091713				0.8786140463485833	0.041327785116052035	4.545650408337236		734.690938187638	734.858971794359	4.41260203122115	False	5.050528029882195
/home/alexandra/Documents/Data/Laura/Linescans/160322_4traces/Veins/WT 10 20210318 09 Vein 100.csv	WT	10	09	Vein	100	rigid lumen	1.0	4.0	0	Awakening	734.682936587317	744.676935387077	resp	0.06046638812434218	0.32006401280193586	0.11591209536234207	0.04064988552416034				0.7151119154998246	0.03629863988399284	4.528819089481714		735.091018203641	735.243048609722	4.41260203122115	False	5.052680121253362
/home/alexandra/Documents/Data/Laura/Linescans/160322_4traces/Veins/WT 10 20210318 09 Vein 100.csv	WT	10	09	Vein	100	rigid lumen	1.0	4.0	0	Awakening	734.682936587317	744.676935387077	resp	0.05786208018073186	0.6321264252850369	0.3252327108489106	0.2822253648526818				1.1615951572163172	0.03006837268989737	4.506758334522405		735.411082216443	735.643128625725	4.41260203122115	False	5.031189951704025
/home/alexandra/Documents/Data/Laura/Linescans/160322_4traces/Veins/WT 10 20210318 09 Vein 100.csv	WT	10	09	Vein	100	rigid lumen	1.0	4.0	0	Awakening	734.682936587317	744.676935387077	resp	0.07500948176025535	0.4320864172839265	0.487415124161583	0.3784770271418225				0.8685859181071574	0.028765101495441685	4.458973451437567		736.043208641728	736.25925185037	4.41260203122115	False	5.037062086731106
/home/alexandra/Documents/Data/Laura/Linescans/160322_4traces/Veins/WT 10 20210318 09 Vein 100.csv	WT	10	09	Vein	100	rigid lumen	1.0	4.0	0	Awakening	734.682936587317	744.676935387077	resp	0.060017306456769476	0.2400480096019919	0.19978811391269735	0.3430662511717517				0.47040580512305913	0.03739415968837058	4.429492973243379		736.475295059012	736.627325465093	4.41260203122115	False	5.017631776065603
/home/alexandra/Documents/Data/Laura/Linescans/160322_4traces/Veins/WT 10 20210318 09 Vein 100.csv	WT	10	09	Vein	100	rigid lumen	1.0	4.0	0	Awakening	734.682936587317	744.676935387077	resp	0.025726756364376404	0.2720544108821059	0.30396821349235637	0.10382191307025826				0.6901410447864045	0.041749702190710905	4.43412865456311		736.715343068614	736.835367073415	4.41260203122115	False	5.017877729365169
/home/alexandra/Documents/Data/Laura/Linescans/160322_4traces/Veins/WT 10 20210318 09 Vein 100.csv	WT	10	09	Vein	100	rigid lumen	1.0	4.0	0	Awakening	734.682936587317	744.676935387077	resp	0.036227525120168205	0.2800560112019639	0.13081045576938835	0.4330829823193519				0.48719784071947986	0.03327222165776604	4.437439898458995		736.987397479496	737.155431086217	4.41260203122115	False	5.032757903988746
/home/alexandra/Documents/Data/Laura/Linescans/160322_4traces/Veins/WT 10 20210318 09 Vein 100.csv	WT	10	09	Vein	100	rigid lumen	1.0	4.0	0	Awakening	734.682936587317	744.676935387077	resp	0.027809698637344324	0.2560512102419352	0.4832259138550622	0.43598122855561444				0.6653708675062112	0.041682280451547316	4.4763165129654094		737.267453490698	737.44348869774	4.41260203122115	False	4.947166155740723
/home/alexandra/Documents/Data/Laura/Linescans/160322_4traces/Veins/WT 10 20210318 09 Vein 100.csv	WT	10	09	Vein	100	rigid lumen	1.0	4.0	0	Awakening	734.682936587317	744.676935387077	resp	0.0056883230330603395	0.24804960992207725	0.3085724982757409	0.39994241752634696				0.5270627656242304	0.028903313539545356	4.486119970423814		737.52350470094	737.595519103821	4.41260203122115	False	4.94722764406561
/home/alexandra/Documents/Data/Laura/Linescans/160322_4traces/Veins/WT 10 20210318 09 Vein 100.csv	WT	10	09	Vein	100	rigid lumen	1.0	4.0	0	Awakening	734.682936587317	744.676935387077	resp	0.03950208359121552	0.2560512102419352	0.4891682520470947	0.5630173519820973				0.6185489883936088	0.04540916625492755	4.458251056784229		737.771554310862	737.907581516303	4.41260203122115	False	4.921033617662126
/home/alexandra/Documents/Data/Laura/Linescans/160322_4traces/Veins/WT 10 20210318 09 Vein 100.csv	WT	10	09	Vein	100	rigid lumen	1.0	4.0	0	Awakening	734.682936587317	744.676935387077	resp	0.016281268697059068	0.20004000800201993	0.2816800975733401	0.43560326075583666				0.5265723123082006	0.0510253714283082	4.4275023077971		738.027605521104	738.115623124625	4.41260203122115	False	4.903417212580903
/home/alexandra/Documents/Data/Laura/Linescans/160322_4traces/Veins/WT 10 20210318 09 Vein 100.csv	WT	10	09	Vein	100	rigid lumen	1.0	4.0	0	Awakening	734.682936587317	744.676935387077	resp	0.029853202218035578	0.2720544108819922	0.03478807246955704	0.494516766058488				0.5172094991134121	0.029971697265327907	4.393982048837252		738.227645529106	738.339667933587	4.41260203122115	False	4.874425467394894
/home/alexandra/Documents/Data/Laura/Linescans/160322_4traces/Veins/WT 10 20210318 09 Vein 100.csv	WT	10	09	Vein	100	rigid lumen	1.0	4.0	0	Awakening	734.682936587317	744.676935387077	resp	0.0545760713869108	0.40808161632298834	0.039977315161778076	0.19790605216374646				0.7751247311644602	0.02761157740833459	4.407984494515409		738.499699939988	738.73174634927	4.41260203122115	False	4.835195916114534
/home/alexandra/Documents/Data/Laura/Linescans/160322_4traces/Veins/WT 10 20210318 09 Vein 100.csv	WT	10	09	Vein	100	rigid lumen	1.0	4.0	0	Awakening	734.682936587317	744.676935387077	resp	0.04887818162136999	0.48809761952406916	0.21634753285953648	0.43543241873904587				0.9798731177833744	0.03490212750141105	4.449847592276591		738.907781556311	739.163832766553	4.41260203122115	False	4.814535838951224
/home/alexandra/Documents/Data/Laura/Linescans/160322_4traces/Veins/WT 10 20210318 09 Vein 100.csv	WT	10	09	Vein	100	rigid lumen	1.0	4.0	0	Awakening	734.682936587317	744.676935387077	resp	0.04048900544593836	0.376075215042988	0.06847766118019699	0.3099748315067411				0.752054371773657	0.029835612416000766	4.441691773424968		739.395879175835	739.587917583517	4.41260203122115	False	4.793599064325893
/home/alexandra/Documents/Data/Laura/Linescans/160322_4traces/Veins/WT 10 20210318 09 Vein 100.csv	WT	10	09	Vein	100	rigid lumen	1.0	4.0	0	Awakening	734.682936587317	744.676935387077	resp	0.06391346456917452	0.42408481696395484	0.27828621895757183	0.03235155067283835				0.8664256179974509	0.03323422127619857	4.413803900238229		739.771954390878	739.99599919984	4.41260203122115	False	4.772570057213233
/home/alexandra/Documents/Data/Laura/Linescans/160322_4traces/Veins/WT 10 20210318 09 Vein 100.csv	WT	10	09	Vein	100	rigid lumen	1.0	4.0	0	Awakening	734.682936587317	744.676935387077	resp	0.05511792417297405	0.2720544108819922	-0.16194895738705745	0.22114976117843685				0.504252913204727	0.023879500586012414	4.397447355147169		740.196039207842	740.388077615523	4.41260203122115	False	4.766328992236827
/home/alexandra/Documents/Data/Laura/Linescans/160322_4traces/Veins/WT 10 20210318 09 Vein 100.csv	WT	10	09	Vein	100	rigid lumen	1.0	4.0	0	Awakening	734.682936587317	744.676935387077	resp	0.01888717829581911	0.1920384076810251	0.5265616740449894	0.37975860088048696				0.45181364776927985	0.04617886337702979	4.396487785917015		740.468093618724	740.572114422885	4.41260203122115	False	4.791908135391395
/home/alexandra/Documents/Data/Laura/Linescans/160322_4traces/Veins/WT 10 20210318 09 Vein 100.csv	WT	10	09	Vein	100	rigid lumen	1.0	4.0	0	Awakening	734.682936587317	744.676935387077	resp	0.009206172899158378	0.44008801760401184	0.33328674306042666	0.19868567060384307				1.0548392578978432	0.03663881224495864	4.339675779894838		740.660132026405	740.740148029606	4.41260203122115	False	4.821945182100567
/home/alexandra/Documents/Data/Laura/Linescans/160322_4traces/Veins/WT 10 20210318 09 Vein 100.csv	WT	10	09	Vein	100	rigid lumen	1.0	4.0	0	Awakening	734.682936587317	744.676935387077	resp	0.07462146705879485	0.5201040208039558	0.3464233975054765	0.14717387405058438				1.2061697289761546	0.040717359387923174	4.36109065286451		741.100220044009	741.356271254251	4.41260203122115	False	4.755537791218475
/home/alexandra/Documents/Data/Laura/Linescans/160322_4traces/Veins/WT 10 20210318 09 Vein 100.csv	WT	10	09	Vein	100	rigid lumen	1.0	4.0	0	Awakening	734.682936587317	744.676935387077	resp	0.061006159355728645	0.3600720144030447	0.37269658557614577	0.08898877998522091				0.7722474032681519	0.03215804807348757	4.393700386479442		741.620324064813	741.812362472495	4.41260203122115	False	4.701827739426347
/home/alexandra/Documents/Data/Laura/Linescans/160322_4traces/Veins/WT 10 20210318 09 Vein 100.csv	WT	10	09	Vein	100	rigid lumen	1.0	4.0	0	Awakening	734.682936587317	744.676935387077	resp	0.13454920437968262	0.36807361472301636	0.5707846038205979	0.38189614840929476				0.9428591833815977	0.06705669498223896	4.385149129485187		741.980396079216	742.188437687538	4.41260203122115	False	4.719290423695341
/home/alexandra/Documents/Data/Laura/Linescans/160322_4traces/Veins/WT 10 20210318 09 Vein 100.csv	WT	10	09	Vein	100	rigid lumen	1.0	4.0	0	Awakening	734.682936587317	744.676935387077	resp	0.09506219343440389	0.45609121824395515	0.3218746369445507	0.2576569048157986				0.9610952517854917	0.033989967087080936	4.31749867519864		742.348469693939	742.51650330066	4.41260203122115	False	4.718890749583539
/home/alexandra/Documents/Data/Laura/Linescans/160322_4traces/Veins/WT 10 20210318 09 Vein 100.csv	WT	10	09	Vein	100	rigid lumen	1.0	4.0	0	Awakening	734.682936587317	744.676935387077	resp	0.09900842691129186	0.45609121824395515	0.3218746369445507	0.2576569048157986				0.9610952517854917	0.033989967087080936	4.31749867519864		742.348469693939	742.684536907381	4.41260203122115	False	4.718890749583539
/home/alexandra/Documents/Data/Laura/Linescans/160322_4traces/Veins/WT 10 20210318 09 Vein 100.csv	WT	10	09	Vein	100	rigid lumen	1.0	4.0	0	Awakening	734.682936587317	744.676935387077	resp	0.06160666204042221	0.3120624124820779	0.010323828046228181	0.2317780103707801				0.6934510550909645	0.0339156461583816	4.366313620243342		742.804560912183	742.964592918584	4.41260203122115	False	4.749450447054292
/home/alexandra/Documents/Data/Laura/Linescans/160322_4traces/Veins/WT 10 20210318 09 Vein 100.csv	WT	10	09	Vein	100	rigid lumen	1.0	4.0	0	Awakening	734.682936587317	744.676935387077	resp	0.05166710302258461	0.4800960192039838	0.27290750827814186	0.37352197534503323				0.8172909155594905	0.020850229169693403	4.36604705323486		743.116623324665	743.276655331066	4.41260203122115	False	4.771309546552969
/home/alexandra/Documents/Data/Laura/Linescans/160322_4traces/Veins/WT 10 20210318 09 Vein 100.csv	WT	10	09	Vein	100	rigid lumen	1.0	4.0	0	Awakening	734.682936587317	744.676935387077	resp	0.07116216011364751	0.4640928185639268	0.024738005366577182	0.4228409026270766				0.8123871808156022	0.026288316570887236	4.341091369916878		743.596719343869	743.74874974995	4.41260203122115	False	4.765652620663019
/home/alexandra/Documents/Data/Laura/Linescans/160322_4traces/Veins/WT 10 20210318 09 Vein 100.csv	WT	10	09	Vein	100	rigid lumen	1.0	4.0	0	Awakening	734.682936587317	744.676935387077	resp	0.07574608180751508	0.32006401280204955	0.06955816635168378	0.3413240377185121				0.6641099426119073	0.03111727969220624	4.33866044589589		744.060812162433	744.236847369474	4.41260203122115	False	4.762701181068262
/home/alexandra/Documents/Data/Laura/Linescans/160322_4traces/Veins/WT 10 20210318 09 Vein 100.csv	WT	10	09	Vein	100	rigid lumen	1.0	4.0	0	Awakening	734.682936587317	744.676935387077	resp	0.00821905539423022	0.2080416083219916	0.24954438418157932	0.3464733391216732				0.5741717847914001	0.036707420843307186	4.332972942478516		744.380876175235	744.460892178436	4.41260203122115	False	4.685533333330285
/home/alexandra/Documents/Data/Laura/Linescans/160322_4traces/Veins/WT 10 20210318 09 Vein 100.csv	WT	10	09	Vein	100	rigid lumen	4.0	15.0	0	Awakening	734.682936587317	744.676935387077	cardiac	0.11945842017028294	0.12802560512102446	0.27685494657819704	0.2607953027831479	0.04492898285519282	0.021470546693368467	0.5220681703579945	0.3711792206466341	0.0577684345682905	4.558889085816916	False	734.802960592118	734.874974994999	4.41260203122115	False	5.056861327345952
/home/alexandra/Documents/Data/Laura/Linescans/160322_4traces/Veins/WT 10 20210318 09 Vein 100.csv	WT	10	09	Vein	100	rigid lumen	4.0	15.0	0	Awakening	734.682936587317	744.676935387077	cardiac	0.1369653103771404	0.12802560512102446	0.19196767211240448	-0.09089941910168961	0.03811876262864301	0.021139361596924207	0.4547089876281524	0.3241053759061873	0.04505916038176196	4.534805555741298	False	734.930986197239	735.00300060012	4.41260203122115	False	5.040443944600083
/home/alexandra/Documents/Data/Laura/Linescans/160322_4traces/Veins/WT 10 20210318 09 Vein 100.csv	WT	10	09	Vein	100	rigid lumen	4.0	15.0	0	Awakening	734.682936587317	744.676935387077	cardiac	0.06338333037782934	0.09601920384102414	0.3202568399294458	-0.18909208370248604	0.03579945034057193	0.019903729488158765	0.4308667023069278	0.21958047533711855	0.03218562845084015	4.508763859011465	False	735.05901180236	735.107021404281	4.41260203122115	False	5.035340413634162
/home/alexandra/Documents/Data/Laura/Linescans/160322_4traces/Veins/WT 10 20210318 09 Vein 100.csv	WT	10	09	Vein	100	rigid lumen	4.0	15.0	0	Awakening	734.682936587317	744.676935387077	cardiac	0.11517931508693173	0.15203040608093943	0.14508923979805613	0.08495469621195299	0.03579945034057193	0.019903729488158765	0.4308667023069278	0.33657868891197695	0.04167873834419552	4.554126634206106	False	735.155031006201	735.243048609722	4.41260203122115	False	5.053510213639388
/home/alexandra/Documents/Data/Laura/Linescans/160322_4traces/Veins/WT 10 20210318 09 Vein 100.csv	WT	10	09	Vein	100	rigid lumen	4.0	15.0	0	Awakening	734.682936587317	744.676935387077	cardiac	0.08127039593895469	0.1040208041609958	-0.01992374420860188	-0.005443885260451399	0.02344792918425648	0.018852253310590206	0.2854135667924609	0.21393710729052012	0.029657094562256337	4.495020542702485	False	735.307061412282	735.363072614523	4.41260203122115	False	5.044225476580871
/home/alexandra/Documents/Data/Laura/Linescans/160322_4traces/Veins/WT 10 20210318 09 Vein 100.csv	WT	10	09	Vein	100	rigid lumen	4.0	15.0	0	Awakening	734.682936587317	744.676935387077	cardiac	0.08419817366593266	0.14402880576199095	0.474163538465096	0.3177267437945427	0.021972767207638074	0.017892122244399577	0.26706713964186524	0.30324003551939405	0.03476584009809865	4.499126622082322	False	735.411082216443	735.491098219644	4.41260203122115	False	4.98867077504203
/home/alexandra/Documents/Data/Laura/Linescans/160322_4traces/Veins/WT 10 20210318 09 Vein 100.csv	WT	10	09	Vein	100	rigid lumen	4.0	15.0	0	Awakening	734.682936587317	744.676935387077	cardiac	0.07822010386956536	0.12802560512102446	0.06721561859354805	0.24367957326136325	0.019804932068772544	0.018658489804096786	0.23252722727342784	0.2593725503635317	0.02900411790478559	4.528714594616819	False	735.555111022205	735.627125425085	4.41260203122115	False	5.037984411604459
/home/alexandra/Documents/Data/Laura/Linescans/160322_4traces/Veins/WT 10 20210318 09 Vein 100.csv	WT	10	09	Vein	100	rigid lumen	4.0	15.0	0	Awakening	734.682936587317	744.676935387077	cardiac	0.08170234068011567	0.1360272054409961	0.20889942212424017	0.33804795709253666	0.015767445200983242	0.014665811461202322	0.2216468062800035	0.25906211956865055	0.034052861581198704	4.521374877953013	False	735.683136627326	735.763152630526	4.41260203122115	False	5.034049158811447
/home/alexandra/Documents/Data/Laura/Linescans/160322_4traces/Veins/WT 10 20210318 09 Vein 100.csv	WT	10	09	Vein	100	rigid lumen	4.0	15.0	0	Awakening	734.682936587317	744.676935387077	cardiac	0.09552863228456543	0.1360272054409961	0.5943664271254174	0.25127361858585345	0.016686361357538808	0.01262579489331402	0.18006094640726875	0.26413427883920065	0.03427828829782389	4.501061526621723	False	735.819163832767	735.891178235647	4.41260203122115	False	5.044133244093549
/home/alexandra/Documents/Data/Laura/Linescans/160322_4traces/Veins/WT 10 20210318 09 Vein 100.csv	WT	10	09	Vein	100	rigid lumen	4.0	15.0	0	Awakening	734.682936587317	744.676935387077	cardiac	0.04314078354540676	0.11202240448096745	0.37375434711802835	0.2756604949842921	0.016693445420170882	0.011657233192284	0.20921982883847318	0.1933785749569113	0.018432323806593136	4.451455478914247	False	735.955191038208	736.019203840768	4.41260203122115	False	5.02082916895993
/home/alexandra/Documents/Data/Laura/Linescans/160322_4traces/Veins/WT 10 20210318 09 Vein 100.csv	WT	10	09	Vein	100	rigid lumen	4.0	15.0	0	Awakening	734.682936587317	744.676935387077	cardiac	0.05693451260627323	0.11202240448005796	0.5949777537279781	-0.042470194568493436	0.02166048934193233	0.013714052011381844	0.24118716619804303	0.22587632127829005	0.02449403797179845	4.4606069912688335	False	736.067213442689	736.123224644929	4.41260203122115	False	5.0362012501826205
/home/alexandra/Documents/Data/Laura/Linescans/160322_4traces/Veins/WT 10 20210318 09 Vein 100.csv	WT	10	09	Vein	100	rigid lumen	4.0	15.0	0	Awakening	734.682936587317	744.676935387077	cardiac	0.08192483258431352	0.14402880576199095	0.5193905326948421	0.4482526648874776	0.02166048934193233	0.013714052011381844	0.24118716619804303	0.29715744579540593	0.035463325996567575	4.488474578851891	False	736.179235847169	736.26725345069	4.41260203122115	False	5.035647855258603
/home/alexandra/Documents/Data/Laura/Linescans/160322_4traces/Veins/WT 10 20210318 09 Vein 100.csv	WT	10	09	Vein	100	rigid lumen	4.0	15.0	0	Awakening	734.682936587317	744.676935387077	cardiac	0.08428337869079552	0.1360272054409961	0.36260917048548946	0.5353181293274203	0.027920434376209606	0.012651640969076281	0.3445716577584776	0.2789469514274045	0.029334123982012416	4.436956531904996	False	736.323264652931	736.387277455491	4.41260203122115	False	5.045762684703155
/home/alexandra/Documents/Data/Laura/Linescans/160322_4traces/Veins/WT 10 20210318 09 Vein 100.csv	WT	10	09	Vein	100	rigid lumen	4.0	15.0	0	Awakening	734.682936587317	744.676935387077	cardiac	0.033682761444812276	0.1040208041609958	0.2234887040774444	0.12182724151199986	0.026706216060800526	0.012290663860433195	0.3197894325525768	0.17684263527179095	0.012934322255160583	4.402651902646857	False	736.459291858372	736.507301460292	4.41260203122115	False	5.070112061359918
/home/alexandra/Documents/Data/Laura/Linescans/160322_4traces/Veins/WT 10 20210318 09 Vein 100.csv	WT	10	09	Vein	100	rigid lumen	4.0	15.0	0	Awakening	734.682936587317	744.676935387077	cardiac	0.09036219166097506	0.12802560512102446	0.20345633222234238	0.3352923050969443	0.026706216060800526	0.012290663860433195	0.3197894325525768	0.3042340065286212	0.04404196911353557	4.452581197521121	False	736.563312662533	736.635327065413	4.41260203122115	False	4.989777564890055
/home/alexandra/Documents/Data/Laura/Linescans/160322_4traces/Veins/WT 10 20210318 09 Vein 100.csv	WT	10	09	Vein	100	rigid lumen	4.0	15.0	0	Awakening	734.682936587317	744.676935387077	cardiac	0.11435603787946891	0.12802560512102446	0.23150738306050606	-0.05721984836556204	0.026342018387576632	0.017560416649747543	0.35019745296921617	0.3136715204036004	0.04196815635784919	4.432197817819816	False	736.691338267654	736.771354270854	4.41260203122115	False	5.055816025822803
/home/alexandra/Documents/Data/Laura/Linescans/160322_4traces/Veins/WT 10 20210318 09 Vein 100.csv	WT	10	09	Vein	100	rigid lumen	4.0	15.0	0	Awakening	734.682936587317	744.676935387077	cardiac	0.11105344384705337	0.12802560512091077	0.345809001677338	0.2955650557722339	0.025887924885032935	0.01777994482344344	0.41305736464915255	0.3214806002416874	0.04632085623969777	4.439639713611749	False	736.819363872775	736.883376675335	4.41260203122115	False	4.9857193354472695
/home/alexandra/Documents/Data/Laura/Linescans/160322_4traces/Veins/WT 10 20210318 09 Vein 100.csv	WT	10	09	Vein	100	rigid lumen	4.0	15.0	0	Awakening	734.682936587317	744.676935387077	cardiac	0.1116000973322368	0.1360272054409961	0.4280205388239692	0.5514639626244435	0.025724608018778166	0.018306666550874057	0.4318559262597114	0.28828303930802135	0.03999970208017623	4.408905899691604	False	736.947389477896	737.019403880776	4.41260203122115	False	5.05999723191538
/home/alexandra/Documents/Data/Laura/Linescans/160322_4traces/Veins/WT 10 20210318 09 Vein 100.csv	WT	10	09	Vein	100	rigid lumen	4.0	15.0	0	Awakening	734.682936587317	744.676935387077	cardiac	0.07745994103741762	0.16803360672099643	-0.06052736267324614	0.44369128968267757	0.012658394040170192	0.016246301149856073	0.3879460996646557	0.30072043259631626	0.030151494999227382	4.445291460672199	False	737.083416683337	737.179435887177	4.41260203122115	False	5.0165557303800155
/home/alexandra/Documents/Data/Laura/Linescans/160322_4traces/Veins/WT 10 20210318 09 Vein 100.csv	WT	10	09	Vein	100	rigid lumen	4.0	15.0	0	Awakening	734.682936587317	744.676935387077	cardiac	0.11297501923260755	0.11202240448108114	0.5482916406349406	0.5033968004477309	0.017482250433810163	0.01695470176784346	0.46220182228121837	0.30276288551178676	0.04297673369983891	4.455923630522983	False	737.251450290058	737.307461492298	4.41260203122115	False	4.926014171978282
/home/alexandra/Documents/Data/Laura/Linescans/160322_4traces/Veins/WT 10 20210318 09 Vein 100.csv	WT	10	09	Vein	100	rigid lumen	4.0	15.0	0	Awakening	734.682936587317	744.676935387077	cardiac	0.09343937923762137	0.14402880576096777	0.538590054280471	0.39294536058055063	0.0166612093926795	0.017855570373111848	0.44378691927086417	0.3531244021206287	0.039775865654804204	4.4858694156131005	False	737.363472694539	737.45949189838	4.41260203122115	False	4.955713032900548
/home/alexandra/Documents/Data/Laura/Linescans/160322_4traces/Veins/WT 10 20210318 09 Vein 100.csv	WT	10	09	Vein	100	rigid lumen	4.0	15.0	0	Awakening	734.682936587317	744.676935387077	cardiac	0.10723016346396577	0.12802560512102446	0.3272508275188081	0.23699564081481425	0.015442277703938617	0.01885225331045234	0.442530174953051	0.2803866536085599	0.036704564925215566	4.490919168090547	False	737.5075015003	737.587517503501	4.41260203122115	False	4.934007654214078
/home/alexandra/Documents/Data/Laura/Linescans/160322_4traces/Veins/WT 10 20210318 09 Vein 100.csv	WT	10	09	Vein	100	rigid lumen	4.0	15.0	0	Awakening	734.682936587317	744.676935387077	cardiac	0.06578407438937091	0.15203040608093943	0.47696357571154313	0.5481412304775177	0.03417313584919339	0.014459018249974864	0.6718195724972489	0.33251262654837394	0.03263602357868101	4.465362088393717	False	737.635527105421	737.731546309262	4.41260203122115	False	4.948518898888311
/home/alexandra/Documents/Data/Laura/Linescans/160322_4traces/Veins/WT 10 20210318 09 Vein 100.csv	WT	10	09	Vein	100	rigid lumen	4.0	15.0	0	Awakening	734.682936587317	744.676935387077	cardiac	0.10082480403289343	0.1200240048010528	0.30327697474319304	0.4976378308405258	0.03939101683894078	0.015495032391162109	0.6295231059947652	0.2702004274622189	0.03414940178007015	4.4688772990673264	False	737.787557511502	737.851570314063	4.41260203122115	False	4.943230902947709
/home/alexandra/Documents/Data/Laura/Linescans/160322_4traces/Veins/WT 10 20210318 09 Vein 100.csv	WT	10	09	Vein	100	rigid lumen	4.0	15.0	0	Awakening	734.682936587317	744.676935387077	cardiac	0.09825932854404165	0.12002400480093911	0.5560053286092455	0.6880862945876087	0.04514402290933007	0.019187163525796837	0.6305798616970727	0.3465423950979787	0.052605418393368304	4.454181589418418	False	737.907581516303	737.971594318864	4.41260203122115	False	4.894193963847283
/home/alexandra/Documents/Data/Laura/Linescans/160322_4traces/Veins/WT 10 20210318 09 Vein 100.csv	WT	10	09	Vein	100	rigid lumen	4.0	15.0	0	Awakening	734.682936587317	744.676935387077	cardiac	0.03918737118465934	0.1040208041609958	0.28540628448385735	0.7429875100097333	0.04527003753850715	0.01833396957377768	0.5984773002186247	0.17214048087594422	0.02075536025353426	4.40517292396738	False	738.139627925585	738.179635927185	4.41260203122115	False	4.925645242028942
/home/alexandra/Documents/Data/Laura/Linescans/160322_4traces/Veins/WT 10 20210318 09 Vein 100.csv	WT	10	09	Vein	100	rigid lumen	4.0	15.0	0	Awakening	734.682936587317	744.676935387077	cardiac	0.08617318461212911	0.11202240448096745	-0.13358837989081473	0.5012323943661293	0.047058925937745306	0.021825455806285955	0.6719677951997288	0.21968143768437742	0.031385281122711266	4.412338656229541	False	738.243648729746	738.307661532306	4.41260203122115	False	4.883833181103177
/home/alexandra/Documents/Data/Laura/Linescans/160322_4traces/Veins/WT 10 20210318 09 Vein 100.csv	WT	10	09	Vein	100	rigid lumen	4.0	15.0	0	Awakening	734.682936587317	744.676935387077	cardiac	0.030766517943416453	0.08001600320096713	0.3208435929071911	0.42160550979912187	0.04870492205629455	0.022561983579677508	0.6984349144107292	0.17761143311467645	0.028378698265354427	4.3968596225871766	False	738.355671134227	738.387677535507	4.41260203122115	False	4.8608365475940145
/home/alexandra/Documents/Data/Laura/Linescans/160322_4traces/Veins/WT 10 20210318 09 Vein 100.csv	WT	10	09	Vein	100	rigid lumen	4.0	15.0	0	Awakening	734.682936587317	744.676935387077	cardiac	0.07987540395792696	0.1360272054409961	-0.08353206194324751	0.3472614092119455	0.04852560573158669	0.024185229061272226	0.6960775396845694	0.25347447254645017	0.031292237579066934	4.369105873396993	False	738.435687137428	738.515703140628	4.41260203122115	False	4.860252408507549
/home/alexandra/Documents/Data/Laura/Linescans/160322_4traces/Veins/WT 10 20210318 09 Vein 100.csv	WT	10	09	Vein	100	rigid lumen	4.0	15.0	0	Awakening	734.682936587317	744.676935387077	cardiac	0.05696064241965311	0.08001600320005764	-0.47700219168079616	-0.046482664042389044	0.026584680205522786	0.025020554829952305	0.3545604090941753	0.14988294296711613	0.021596164659945433	4.395073666241483	False	738.571714342869	738.619723944789	4.41260203122115	False	4.916606458269994
/home/alexandra/Documents/Data/Laura/Linescans/160322_4traces/Veins/WT 10 20210318 09 Vein 100.csv	WT	10	09	Vein	100	rigid lumen	4.0	15.0	0	Awakening	734.682936587317	744.676935387077	cardiac	0.056193083400468316	0.1360272054409961	0.3439528426158776	0.5346219908627535	0.02996675631455897	0.02558288470120073	0.46261980512795414	0.2767812267939806	0.033182189928296676	4.425888633424645	False	738.72374474895	738.80376075215	4.41260203122115	False	4.820438718140746
/home/alexandra/Documents/Data/Laura/Linescans/160322_4traces/Veins/WT 10 20210318 09 Vein 100.csv	WT	10	09	Vein	100	rigid lumen	4.0	15.0	0	Awakening	734.682936587317	744.676935387077	cardiac	0.09522091133792726	0.1360272054409961	0.36226621926948277	0.18250494997187294	0.03259312031203343	0.024315354633194893	0.5799436189784504	0.2722545929722184	0.03096810990315619	4.406308017964965	False	738.859771954391	738.923784756951	4.41260203122115	False	4.857177992263003
/home/alexandra/Documents/Data/Laura/Linescans/160322_4traces/Veins/WT 10 20210318 09 Vein 100.csv	WT	10	09	Vein	100	rigid lumen	4.0	15.0	0	Awakening	734.682936587317	744.676935387077	cardiac	0.05766233061360668	0.12802560512102446	0.1411203994517604	0.5009847354932688	0.032652890699622655	0.023669052942975697	0.5792017399170298	0.2244155265545243	0.026793221712420264	4.447229904775476	False	738.995799159832	739.067813562713	4.41260203122115	False	4.808694448086597
/home/alexandra/Documents/Data/Laura/Linescans/160322_4traces/Veins/WT 10 20210318 09 Vein 100.csv	WT	10	09	Vein	100	rigid lumen	4.0	15.0	0	Awakening	734.682936587317	744.676935387077	cardiac	0.10684566336551554	0.12802560512091077	0.18506217050650392	0.4326062801396505	0.03038467708515705	0.018478904394793896	0.5466811446598274	0.31413316103406747	0.04178075349525233	4.468976878505244	False	739.123824764953	739.179835967194	4.41260203122115	False	4.809924214584413
/home/alexandra/Documents/Data/Laura/Linescans/160322_4traces/Veins/WT 10 20210318 09 Vein 100.csv	WT	10	09	Vein	100	rigid lumen	4.0	15.0	0	Awakening	734.682936587317	744.676935387077	cardiac	0.11383507419717825	0.1200240048010528	0.20118792721751289	0.4450220311292439	0.02105165262715973	0.009593581762888048	0.4110078557656505	0.2910918607512232	0.04205586840396451	4.455234576982174	False	739.251850370074	739.307861572315	4.41260203122115	False	4.813121607478733
/home/alexandra/Documents/Data/Laura/Linescans/160322_4traces/Veins/WT 10 20210318 09 Vein 100.csv	WT	10	09	Vein	100	rigid lumen	4.0	15.0	0	Awakening	734.682936587317	744.676935387077	cardiac	0.08161566669072132	0.12802560512102446	0.26579574179114607	0.43313982416246455	0.02055813045677004	0.008427835340167372	0.4074322667515041	0.2572072440187565	0.032860678855932766	4.436444129197568	False	739.371874374875	739.451890378076	4.41260203122115	False	4.7800408886874814
/home/alexandra/Documents/Data/Laura/Linescans/160322_4traces/Veins/WT 10 20210318 09 Vein 100.csv	WT	10	09	Vein	100	rigid lumen	4.0	15.0	0	Awakening	734.682936587317	744.676935387077	cardiac	0.07943643356559639	0.12002400480093911	0.00862622999345719	0.5551399815906639	0.021497358207955536	0.008427835340167372	0.41856433876994265	0.23902181929517946	0.0306723585950725	4.45664112241405	False	739.499899979996	739.563912782557	4.41260203122115	False	4.778165494778297
/home/alexandra/Documents/Data/Laura/Linescans/160322_4traces/Veins/WT 10 20210318 09 Vein 100.csv	WT	10	09	Vein	100	rigid lumen	4.0	15.0	0	Awakening	734.682936587317	744.676935387077	cardiac	0.07778852662125416	0.11202240448108114	0.1566197341611344	0.013567063974864103	0.021725221533920123	0.007952054330792001	0.410866156380242	0.2291029767594242	0.029922057154645514	4.437018020229881	False	739.619923984797	739.683936787358	4.41260203122115	False	4.8171183485966385
/home/alexandra/Documents/Data/Laura/Linescans/160322_4traces/Veins/WT 10 20210318 09 Vein 100.csv	WT	10	09	Vein	100	rigid lumen	4.0	15.0	0	Awakening	734.682936587317	744.676935387077	cardiac	0.04844457907164658	0.1040208041609958	-0.2975063655593364	0.07904490203410518	0.020471864153471107	0.009239452197399684	0.3785742369031905	0.16486285351824678	0.016784825631970184	4.391979286255093	False	739.731946389278	739.779955991198	4.41260203122115	False	4.796304550621093
/home/alexandra/Documents/Data/Laura/Linescans/160322_4traces/Veins/WT 10 20210318 09 Vein 100.csv	WT	10	09	Vein	100	rigid lumen	4.0	15.0	0	Awakening	734.682936587317	744.676935387077	cardiac	0.07632135829272826	0.11202240448096745	0.1414421136853053	-0.09061124854289854	0.018161866891054958	0.015603057300039667	0.3506280458661962	0.2677769397620837	0.04230224160408056	4.427317212172941	False	739.835967193439	739.891978395679	4.41260203122115	False	4.788034370923277
/home/alexandra/Documents/Data/Laura/Linescans/160322_4traces/Veins/WT 10 20210318 09 Vein 100.csv	WT	10	09	Vein	100	rigid lumen	4.0	15.0	0	Awakening	734.682936587317	744.676935387077	cardiac	0.11551888682779936	0.12802560512102446	0.5626747326735333	0.2446991315075202	0.01907279005022938	0.016495721646675093	0.36116145319214427	0.30559071692754314	0.037634966773672396	4.43702826828403	False	739.94798959792	740.00400080016	4.41260203122115	False	4.788956695796639
/home/alexandra/Documents/Data/Laura/Linescans/160322_4traces/Veins/WT 10 20210318 09 Vein 100.csv	WT	10	09	Vein	100	rigid lumen	4.0	15.0	0	Awakening	734.682936587317	744.676935387077	cardiac	0.06258354639814717	0.12002400480093911	0.5936312187131392	0.12039228222671199	0.028343179090653186	0.016495721646671648	0.4550048849689527	0.24885582150483315	0.028926458121510474	4.380128509638186	False	740.076015203041	740.132026405281	4.41260203122115	False	4.754738442994892
/home/alexandra/Documents/Data/Laura/Linescans/160322_4traces/Veins/WT 10 20210318 09 Vein 100.csv	WT	10	09	Vein	100	rigid lumen	4.0	15.0	0	Awakening	734.682936587317	744.676935387077	cardiac	0.07274241630664117	0.1360272054409961	0.012824210102525796	0.33260988734785957	0.03363671021603023	0.022631943386751847	0.5206291597824164	0.27107408357265617	0.02322542227769695	4.380173771877343	False	740.196039207842	740.244048809762	4.41260203122115	False	4.74757505314512
/home/alexandra/Documents/Data/Laura/Linescans/160322_4traces/Veins/WT 10 20210318 09 Vein 100.csv	WT	10	09	Vein	100	rigid lumen	4.0	15.0	0	Awakening	734.682936587317	744.676935387077	cardiac	0.05518405109520954	0.16003200640102477	-0.3129465098059177	0.10571870811061608	0.03281202737747113	0.023387693428601572	0.5523247202901083	0.2952533016732686	0.032912172315635216	4.4030384006890255	False	740.332066413283	740.404080816163	4.41260203122115	False	4.782746374982671
/home/alexandra/Documents/Data/Laura/Linescans/160322_4traces/Veins/WT 10 20210318 09 Vein 100.csv	WT	10	09	Vein	100	rigid lumen	4.0	15.0	0	Awakening	734.682936587317	744.676935387077	cardiac	0.13641107007500486	0.1200240048010528	0.549742086472084	0.4933647099992497	0.03275317368684605	0.024964960941079067	0.5460412120101117	0.327355005513349	0.04985540899638952	4.414571579127811	False	740.492098419684	740.556111222244	4.41260203122115	False	4.7913854846298225
/home/alexandra/Documents/Data/Laura/Linescans/160322_4traces/Veins/WT 10 20210318 09 Vein 100.csv	WT	10	09	Vein	100	rigid lumen	4.0	15.0	0	Awakening	734.682936587317	744.676935387077	cardiac	0.09358300876687493	0.12802560512193395	0.30732551287999743	0.2832664052606877	0.03258139655308249	0.024185229061509047	0.5496091014113418	0.29331960729956513	0.04027342063836244	4.378290641692003	False	740.684136827365	740.748149629926	4.41260203122115	False	4.80285305722197
/home/alexandra/Documents/Data/Laura/Linescans/160322_4traces/Veins/WT 10 20210318 09 Vein 100.csv	WT	10	09	Vein	100	rigid lumen	4.0	15.0	0	Awakening	734.682936587317	744.676935387077	cardiac	0.09816043559900689	0.09601920384000096	0.565323794018695	0.09598631835162569	0.032310517073789846	0.024185229061509043	0.5536796943607493	0.2662838082473403	0.03932923679965332	4.328872669736649	False	740.812162432487	740.860172034407	4.41260203122115	False	4.842021120177423
/home/alexandra/Documents/Data/Laura/Linescans/160322_4traces/Veins/WT 10 20210318 09 Vein 100.csv	WT	10	09	Vein	100	rigid lumen	4.0	15.0	0	Awakening	734.682936587317	744.676935387077	cardiac	0.09302607394171823	0.1040208041609958	0.5043453924480026	0.333049663176554	0.030379181104024173	0.019397145410926145	0.48970295792445667	0.2579282425871532	0.035236302182959305	4.312007131699768	False	740.908181636327	740.964192838568	4.41260203122115	False	4.817518022708423
/home/alexandra/Documents/Data/Laura/Linescans/160322_4traces/Veins/WT 10 20210318 09 Vein 100.csv	WT	10	09	Vein	100	rigid lumen	4.0	15.0	0	Awakening	734.682936587317	744.676935387077	cardiac	0.08794001033954552	0.1040208041609958	0.11726712562659002	0.29618517641455727	0.02722879860079262	0.01923345349343998	0.47031724375151845	0.26063735571981866	0.03955154000216649	4.298512640397841	False	741.012202440488	741.068213642729	4.41260203122115	False	4.813121607478739
/home/alexandra/Documents/Data/Laura/Linescans/160322_4traces/Veins/WT 10 20210318 09 Vein 100.csv	WT	10	09	Vein	100	rigid lumen	4.0	15.0	0	Awakening	734.682936587317	744.676935387077	cardiac	0.11919363321837394	0.12802560512102446	0.3834377818477709	0.26426120673077574	0.009749126187884108	0.013823039569177804	0.2826438237131836	0.29701233514271336	0.04207773339381842	4.319726629193783	False	741.116223244649	741.172234446889	4.41260203122115	False	4.793383855188774
/home/alexandra/Documents/Data/Laura/Linescans/160322_4traces/Veins/WT 10 20210318 09 Vein 100.csv	WT	10	09	Vein	100	rigid lumen	4.0	15.0	0	Awakening	734.682936587317	744.676935387077	cardiac	0.09470931938818322	0.1360272054409961	0.25516790020876173	-0.03696054100467882	0.013642853889410356	0.013823039569087318	0.3081416026375779	0.2910295541482503	0.03925064812430814	4.382771653603978	False	741.24424884977	741.316263252651	4.41260203122115	False	4.752340398324146
/home/alexandra/Documents/Data/Laura/Linescans/160322_4traces/Veins/WT 10 20210318 09 Vein 100.csv	WT	10	09	Vein	100	rigid lumen	4.0	15.0	0	Awakening	734.682936587317	744.676935387077	cardiac	0.10624081496978086	0.12802560512102446	0.2654138532673135	0.28349545280826965	0.013642358732922482	0.012492494495604084	0.2777082463098685	0.3202369512904536	0.040635358689548436	4.393671765315426	False	741.380276055211	741.452290458092	4.41260203122115	False	4.737245014563452
/home/alexandra/Documents/Data/Laura/Linescans/160322_4traces/Veins/WT 10 20210318 09 Vein 100.csv	WT	10	09	Vein	100	rigid lumen	4.0	15.0	0	Awakening	734.682936587317	744.676935387077	cardiac	0.1093264243550541	0.11202240448096745	0.5822237681235365	0.10895002613403959	0.01569846161957361	0.011928081496211307	0.29843356021990125	0.2755123353015611	0.04051499045494661	4.353853011204219	False	741.508301660332	741.564312862573	4.41260203122115	False	4.750157562790532
/home/alexandra/Documents/Data/Laura/Linescans/160322_4traces/Veins/WT 10 20210318 09 Vein 100.csv	WT	10	09	Vein	100	rigid lumen	4.0	15.0	0	Awakening	734.682936587317	744.676935387077	cardiac	0.07137517607613256	0.12802560512102446	0.49930932606465556	0.12188553111167101	0.021545551101245765	0.029518612849389232	0.25639005178431046	0.2566626521115104	0.027348765860367018	4.369642489644122	False	741.620324064813	741.676335267053	4.41260203122115	False	4.719351912020238
/home/alexandra/Documents/Data/Laura/Linescans/160322_4traces/Veins/WT 10 20210318 09 Vein 100.csv	WT	10	09	Vein	100	rigid lumen	4.0	15.0	0	Awakening	734.682936587317	744.676935387077	cardiac	0.0967291387148119	0.1360272054409961	0.27631301163911504	0.13764351168242822	0.02302288939874446	0.03155413652302169	0.27248517611369133	0.31472785723182484	0.03710214009468788	4.418033499919842	False	741.748349669934	741.812362472495	4.41260203122115	False	4.689991236884865
/home/alexandra/Documents/Data/Laura/Linescans/160322_4traces/Veins/WT 10 20210318 09 Vein 100.csv	WT	10	09	Vein	100	rigid lumen	4.0	15.0	0	Awakening	734.682936587317	744.676935387077	cardiac	0.07630892889444837	0.1040208041609958	0.3640095938023127	-0.10136589614910477	0.0619232265237293	0.03155413652302169	0.9730428829720416	0.22676219749862617	0.03167620556662203	4.38405168436738	False	741.884376875375	741.940388077616	4.41260203122115	False	4.701397321152111
/home/alexandra/Documents/Data/Laura/Linescans/160322_4traces/Veins/WT 10 20210318 09 Vein 100.csv	WT	10	09	Vein	100	rigid lumen	4.0	15.0	0	Awakening	734.682936587317	744.676935387077	cardiac	0.07564013792279732	0.12802560512102446	0.04347645405296044	-0.35239899681423653	0.06532171172883038	0.03464794574071976	0.9592424688144215	0.2705098909208168	0.03734917927608007	4.395058869585756	False	741.988397679536	742.052410482096	4.41260203122115	False	4.714432846028954
/home/alexandra/Documents/Data/Laura/Linescans/160322_4traces/Veins/WT 10 20210318 09 Vein 100.csv	WT	10	09	Vein	100	rigid lumen	4.0	15.0	0	Awakening	734.682936587317	744.676935387077	cardiac	0.027277654474547705	0.08001600319994395	-0.08745983458875684	-0.08392726338197017	0.0752849226243795	0.03676330456004233	1.0917861060086973	0.14214822804588764	0.01724688905554241	4.309163296673571	False	742.4524904981	742.48449689938	4.41260203122115	False	4.7076691302909754
/home/alexandra/Documents/Data/Laura/Linescans/160322_4traces/Veins/WT 10 20210318 09 Vein 100.csv	WT	10	09	Vein	100	rigid lumen	4.0	15.0	0	Awakening	734.682936587317	744.676935387077	cardiac	0.05654307109890102	0.1200240048010528	0.16701898106975127	0.21783972114375166	0.07523951171468103	0.03676330456004272	1.0911210979067387	0.23096320425149688	0.024932207114786942	4.31279302935228	False	742.5325065013	742.596519303861	4.41260203122115	False	4.7076998744534215
/home/alexandra/Documents/Data/Laura/Linescans/160322_4traces/Veins/WT 10 20210318 09 Vein 100.csv	WT	10	09	Vein	100	rigid lumen	4.0	15.0	0	Awakening	734.682936587317	744.676935387077	cardiac	0.07331253330435575	0.1040208041609958	0.37785906739758107	0.33042037509368294	0.07281015369259147	0.014835364047153332	1.1164355121451206	0.18795606279938915	0.02538251873204868	4.329862902045739	False	742.652530506101	742.700540108022	4.41260203122115	False	4.709175594250789
/home/alexandra/Documents/Data/Laura/Linescans/160322_4traces/Veins/WT 10 20210318 09 Vein 100.csv	WT	10	09	Vein	100	rigid lumen	4.0	15.0	0	Awakening	734.682936587317	744.676935387077	cardiac	0.021072113844376537	0.08801760352093879	-0.20182943247839133	0.4252406471727615	0.07092452223682381	0.014113496358437404	1.107494779814942	0.15529291238529705	0.01344657730729063	4.319867389231648	False	742.756551310262	742.796559311862	4.41260203122115	False	4.683135288659542
/home/alexandra/Documents/Data/Laura/Linescans/160322_4traces/Veins/WT 10 20210318 09 Vein 100.csv	WT	10	09	Vein	100	rigid lumen	4.0	15.0	0	Awakening	734.682936587317	744.676935387077	cardiac	0.02812747845376949	0.11202240448108114	-0.14447999222308078	-0.3642361349104262	0.028965786849065946	0.012945006582375657	0.5679982851488887	0.2386596369677676	0.016253500736516692	4.365955963153562	False	742.844568913783	742.916583316663	4.41260203122115	False	4.741733662280492
/home/alexandra/Documents/Data/Laura/Linescans/160322_4traces/Veins/WT 10 20210318 09 Vein 100.csv	WT	10	09	Vein	100	rigid lumen	4.0	15.0	0	Awakening	734.682936587317	744.676935387077	cardiac	0.07895867331289835	0.11202240448096745	0.31886650351141865	0.5894769020222287	0.02862788972801374	0.010291691140676852	0.5849641073869327	0.30277209198437965	0.04679565236886662	4.394189352332595	False	742.956591318264	743.012602520504	4.41260203122115	False	4.751633282587913
/home/alexandra/Documents/Data/Laura/Linescans/160322_4traces/Veins/WT 10 20210318 09 Vein 100.csv	WT	10	09	Vein	100	rigid lumen	4.0	15.0	0	Awakening	734.682936587317	744.676935387077	cardiac	0.10420147482753697	0.10402080415997261	0.41120365463891767	0.34273813800327113	0.028606253008485034	0.011794802659529561	0.5819652003973274	0.22591455517219344	0.034565950745782156	4.342145194942684	False	743.068613722745	743.116623324665	4.41260203122115	False	4.806880542502311
/home/alexandra/Documents/Data/Laura/Linescans/160322_4traces/Veins/WT 10 20210318 09 Vein 100.csv	WT	10	09	Vein	100	rigid lumen	4.0	15.0	0	Awakening	734.682936587317	744.676935387077	cardiac	0.024407391068534644	0.11202240448108114	-0.030101991943891668	0.552327942262596	0.02838382260880455	0.018594038869658224	0.5460205548942303	0.1707284818134258	0.008251805667272637	4.3854682582522475	False	743.172634526905	743.236647329466	4.41260203122115	False	4.7435783120272195
/home/alexandra/Documents/Data/Laura/Linescans/160322_4traces/Veins/WT 10 20210318 09 Vein 100.csv	WT	10	09	Vein	100	rigid lumen	4.0	15.0	0	Awakening	734.682936587317	744.676935387077	cardiac	0.02315680448649461	0.08801760352093879	0.8044362761027807	0.07073652760626907	0.02828762219565351	0.01877594370614918	0.553075328497423	0.16547984911587785	0.025182466424470057	4.379270235103255	False	743.284656931386	743.316663332667	4.41260203122115	False	4.756521604416731
/home/alexandra/Documents/Data/Laura/Linescans/160322_4traces/Veins/WT 10 20210318 09 Vein 100.csv	WT	10	09	Vein	100	rigid lumen	4.0	15.0	0	Awakening	734.682936587317	744.676935387077	cardiac	0.07062122881857948	0.1040208041609958	0.6279608029248787	0.587643610710871	0.027132169881488467	0.01885995282230958	0.5121101934051749	0.20320290456880052	0.02585369219444708	4.360752001256966	False	743.372674534907	743.420684136827	4.41260203122115	False	4.792461530315412
/home/alexandra/Documents/Data/Laura/Linescans/160322_4traces/Veins/WT 10 20210318 09 Vein 100.csv	WT	10	09	Vein	100	rigid lumen	4.0	15.0	0	Awakening	734.682936587317	744.676935387077	cardiac	0.05335815084034987	0.12802560512102446	-0.006077428892608899	0.35066548247159224	0.02618879049127162	0.01885995282231494	0.4986742949948731	0.24150068397322647	0.023303896366549552	4.3392202366643176	False	743.476695339068	743.524704940988	4.41260203122115	False	4.744992543499705
/home/alexandra/Documents/Data/Laura/Linescans/160322_4traces/Veins/WT 10 20210318 09 Vein 100.csv	WT	10	09	Vein	100	rigid lumen	4.0	15.0	0	Awakening	734.682936587317	744.676935387077	cardiac	0.06490606071925234	0.12802560512102446	-0.2675930770040882	0.5062212274870114	0.021146387339541863	0.017892122244550834	0.3570464146504581	0.2271085509734099	0.026275255165138706	4.380486136586634	False	743.668733746749	743.73274654931	4.41260203122115	False	4.757351696802759
/home/alexandra/Documents/Data/Laura/Linescans/160322_4traces/Veins/WT 10 20210318 09 Vein 100.csv	WT	10	09	Vein	100	rigid lumen	4.0	15.0	0	Awakening	734.682936587317	744.676935387077	cardiac	0.046721178261894286	0.09601920384091045	-0.011733030880236403	0.47015885063884877	0.01695033084524287	0.019274506802522032	0.2963132708989292	0.17381113113606417	0.020022161816821073	4.341898734871214	False	743.79675935187	743.852770554111	4.41260203122115	False	4.7840991181302615
/home/alexandra/Documents/Data/Laura/Linescans/160322_4traces/Veins/WT 10 20210318 09 Vein 100.csv	WT	10	09	Vein	100	rigid lumen	4.0	15.0	0	Awakening	734.682936587317	744.676935387077	cardiac	0.06762074135001699	0.11202240448108114	0.03507068851460419	0.3790365923588625	0.01881271759867736	0.02023481438838497	0.3521982811997647	0.21529772066292402	0.027619563728087593	4.320848128013655	False	743.892778555711	743.956791358272	4.41260203122115	False	4.774998846046423
/home/alexandra/Documents/Data/Laura/Linescans/160322_4traces/Veins/WT 10 20210318 09 Vein 100.csv	WT	10	09	Vein	100	rigid lumen	4.0	15.0	0	Awakening	734.682936587317	744.676935387077	cardiac	0.07236064173092799	0.1040208041609958	0.08706550400567346	0.19730526728469125	0.019422087068817952	0.019233453493329625	0.3825895760992879	0.22846566968374366	0.0326439712888236	4.302377620819548	False	744.004800960192	744.052810562112	4.41260203122115	False	4.763715738428963
/home/alexandra/Documents/Data/Laura/Linescans/160322_4traces/Veins/WT 10 20210318 09 Vein 100.csv	WT	10	09	Vein	100	rigid lumen	4.0	15.0	0	Awakening	734.682936587317	744.676935387077	cardiac	0.07660098901097133	0.1040208041609958	0.1327210477515572	0.4172979481754817	0.014829182211987832	0.014001036427804361	0.3962357569779085	0.20713587706162354	0.026317937469685495	4.340976916769762	False	744.108821764353	744.164832966593	4.41260203122115	False	4.7732771729494825
/home/alexandra/Documents/Data/Laura/Linescans/160322_4traces/Veins/WT 10 20210318 09 Vein 100.csv	WT	10	09	Vein	100	rigid lumen	4.0	15.0	0	Awakening	734.682936587317	744.676935387077	cardiac	0.06908710232378598	0.12802560512102446	0.022371410149696153	0.2970081464125294	0.015327396090483943	0.012290663860295575	0.3901521666113147	0.24677804405992326	0.03314138185214556	4.359017668799018	False	744.212842568514	744.260852170434	4.41260203122115	False	4.758827416600139
/home/alexandra/Documents/Data/Laura/Linescans/160322_4traces/Veins/WT 10 20210318 09 Vein 100.csv	WT	10	09	Vein	100	rigid lumen	4.0	15.0	0	Awakening	734.682936587317	744.676935387077	cardiac	0.08729742373733843	0.08801760351991561	0.15375033136894384	0.1985339874991347	0.011545418887933203	0.01283110583305794	0.3244972411445761	0.200597855691545	0.03271436144602246	4.321143271973134	False	744.340868173635	744.388877775555	4.41260203122115	False	4.725654465321545
/home/alexandra/Documents/Data/Laura/Linescans/160322_4traces/Veins/WT 10 20210318 09 Vein 100.csv	WT	10	09	Vein	100	rigid lumen	4.0	15.0	0	Awakening	734.682936587317	744.676935387077	cardiac	0.08110739140607091	0.08801760352105248	0.2330168689591986	0.5322118025474426	0.011294768445639272	0.013402514664515926	0.2654882971879328	0.26692298643789975	0.04006523972714147	4.330789252940379	False	744.428885777155	744.476895379076	4.41260203122115	False	4.6623214906840005
/home/alexandra/Documents/Data/Laura/Linescans/160322_4traces/Veins/WT 10 20210318 09 Vein 100.csv	WT	10	09	Vein	100	rigid lumen	4.0	15.0	0	Awakening	734.682936587317	744.676935387077	cardiac	0.1031823821621065	0.1040208041609958	0.08167580960779854	0.4290921074581815	0.011513983181441324	0.014667175659084167	0.2807948649628023	0.32070354250943556	0.04834436164652352	4.304988678615804	False	744.516903380676	744.564912982597	4.41260203122115	False	4.683073800334645
/home/alexandra/Documents/Data/Laura/Linescans/160322_4traces/Veins/WT 10 20210318 09 Vein 100.csv	WT	10	09	Vein	100	lumen	0.1	0.3	0	Awakening	734.682936587317	744.676935387077	VLF	0.04859613348898932	9.073814762951997	0.23603595226473342	0.28329449268648815				14.435485272480495	0.039208934013736645	4.759224843331632		739.195839167834	743.73274654931	4.816749418647288	False	4.76368499426652
/home/alexandra/Documents/Data/Laura/Linescans/160322_4traces/Veins/WT 10 20210318 09 Vein 100.csv	WT	10	09	Vein	100	lumen	0.3	1.0	0	Awakening	734.682936587317	744.676935387077	LF	0.025814479636865513	1.9523904780959356	0.3364639171696922	0.33346752324596535				4.914773547625157	0.033122242173429836	5.020018777935141		735.563112622524	736.955391078216	4.816749418647288	False	5.02943753444464
/home/alexandra/Documents/Data/Laura/Linescans/160322_4traces/Veins/WT 10 20210318 09 Vein 100.csv	WT	10	09	Vein	100	lumen	0.3	1.0	0	Awakening	734.682936587317	744.676935387077	LF	0.00984573892983076	1.7283456691340007	0.21904992852938965	0.40561904673935484				4.730803706083444	0.04167210950601591	4.873805767088262		737.51550310062	738.635727145429	4.816749418647288	False	4.877684348614103
/home/alexandra/Documents/Data/Laura/Linescans/160322_4traces/Veins/WT 10 20210318 09 Vein 100.csv	WT	10	09	Vein	100	lumen	0.3	1.0	0	Awakening	734.682936587317	744.676935387077	LF	0.0023277581549493607	0.9121824364870008	0.19660840980368208	0.2079059809166838				2.747754757532561	0.0439813463682925	4.791016822021026		739.243848769754	739.587917583517	4.816749418647288	False	4.789633067370438
/home/alexandra/Documents/Data/Laura/Linescans/160322_4traces/Veins/WT 10 20210318 09 Vein 100.csv	WT	10	09	Vein	100	lumen	0.3	1.0	0	Awakening	734.682936587317	744.676935387077	LF	0.06667380143214341	1.6563312662540284	0.24889527569422726	0.18190008683297568				4.488904875322761	0.04104833886288454	4.774394605007592		740.156031206241	740.924184836967	4.816749418647288	False	4.779395261276111
/home/alexandra/Documents/Data/Laura/Linescans/160322_4traces/Veins/WT 10 20210318 09 Vein 100.csv	WT	10	09	Vein	100	lumen	0.3	1.0	0	Awakening	734.682936587317	744.676935387077	LF	0.040817878341074254	0.9681936387270298	0.47626301256679127	0.31193346320024345				2.1421309930809938	0.027940308000175006	4.726749159105659		741.812362472495	742.372474494899	4.816749418647288	False	4.714371357704074
/home/alexandra/Documents/Data/Laura/Linescans/160322_4traces/Veins/WT 10 20210318 09 Vein 100.csv	WT	10	09	Vein	100	lumen	0.3	1.0	0	Awakening	734.682936587317	744.676935387077	LF	0.028460986558871772	0.8961792358469438	0.10939083936936478	0.32547822088703743				2.4546903257071264	0.041486936893893406	4.756250892543871		742.780556111222	743.340668133627	4.816749418647288	False	4.76325457599227
/home/alexandra/Documents/Data/Laura/Linescans/160322_4traces/Veins/WT 10 20210318 09 Vein 100.csv	WT	10	09	Vein	100	lumen	0.3	1.0	0	Awakening	734.682936587317	744.676935387077	LF	0.0029052209986943373	0.8161632326469999	0.08138921346495319	0.336431984052384				2.1557491774813284	0.04085254238033827	4.7511139151834945		743.676735347069	743.948789757952	4.816749418647288	False	4.763562017616734
/home/alexandra/Documents/Data/Laura/Linescans/160322_4traces/Veins/WT 10 20210318 09 Vein 100.csv	WT	10	09	Vein	100	lumen	1.0	4.0	0	Awakening	734.682936587317	744.676935387077	resp	0.04327659276759606	0.5521104220849793	0.1456320383041773	0.034125901963411906				1.6954422226418264	0.04701450305542708	5.037021680117596		734.930986197239	735.211042208442	4.816749418647288	False	5.041089572011444
/home/alexandra/Documents/Data/Laura/Linescans/160322_4traces/Veins/WT 10 20210318 09 Vein 100.csv	WT	10	09	Vein	100	lumen	1.0	4.0	0	Awakening	734.682936587317	744.676935387077	resp	0.03848062010144164	0.592118423685065	0.32459593295626493	0.3133713463268837				1.4934925567569204	0.03284976645831682	5.033845017572812		735.483096619324	735.931186237248	4.816749418647288	False	5.033003857288305
/home/alexandra/Documents/Data/Laura/Linescans/160322_4traces/Veins/WT 10 20210318 09 Vein 100.csv	WT	10	09	Vein	100	lumen	1.0	4.0	0	Awakening	734.682936587317	744.676935387077	resp	0.01221680141141164	0.2400480096019919	0.5437171480871619	0.27827760023979947				0.4439288384578052	0.014848306451442335	5.03688158874513		736.075215043009	736.19523904781	4.816749418647288	False	5.036324226832404
/home/alexandra/Documents/Data/Laura/Linescans/160322_4traces/Veins/WT 10 20210318 09 Vein 100.csv	WT	10	09	Vein	100	lumen	1.0	4.0	0	Awakening	734.682936587317	744.676935387077	resp	0.05722453544459771	0.30406081216199254	0.3055379653907785	0.34821255246701643				0.7045481446743362	0.021668109932776156	5.042266521614812		736.315263052611	736.467293458692	4.816749418647288	False	5.044071755768666
/home/alexandra/Documents/Data/Laura/Linescans/160322_4traces/Veins/WT 10 20210318 09 Vein 100.csv	WT	10	09	Vein	100	lumen	1.0	4.0	0	Awakening	734.682936587317	744.676935387077	resp	0.07693037808765002	0.2800560112019639	0.2878251344509382	0.20323690339065154				0.9061266069387661	0.03899694290517847	5.018458452433581		736.619323864773	736.755351070214	4.816749418647288	False	5.007732155758185
/home/alexandra/Documents/Data/Laura/Linescans/160322_4traces/Veins/WT 10 20210318 09 Vein 100.csv	WT	10	09	Vein	100	lumen	1.0	4.0	0	Awakening	734.682936587317	744.676935387077	resp	0.10727943488673719	0.40808161632298834	0.2422348647022683	0.3964859326614524				1.1444709844508785	0.04522426831606307	5.003075597615488		736.899379875975	737.051410282056	4.816749418647288	False	5.0165557303800155
/home/alexandra/Documents/Data/Laura/Linescans/160322_4traces/Veins/WT 10 20210318 09 Vein 100.csv	WT	10	09	Vein	100	lumen	1.0	4.0	0	Awakening	734.682936587317	744.676935387077	resp	0.04228845721709361	0.2880576115229587	0.5139089795090298	0.623902163711909				0.7216874581329202	0.023571833559476785	4.950179083660376		737.307461492298	737.4674934987	4.816749418647288	False	4.95399135980361
/home/alexandra/Documents/Data/Laura/Linescans/160322_4traces/Veins/WT 10 20210318 09 Vein 100.csv	WT	10	09	Vein	100	lumen	1.0	4.0	0	Awakening	734.682936587317	744.676935387077	resp	0.04258071737570937	0.44008801760310234	0.4192714446047437	0.414611682064158				1.136163300843645	0.03515868854540392	4.924226618533238		737.595519103821	737.771554310862	4.816749418647288	False	4.926198636952953
/home/alexandra/Documents/Data/Laura/Linescans/160322_4traces/Veins/WT 10 20210318 09 Vein 100.csv	WT	10	09	Vein	100	lumen	1.0	4.0	0	Awakening	734.682936587317	744.676935387077	resp	0.07165905918836307	0.30406081216290204	0.18925175391607377	0.44487423463773257				0.8178898400991952	0.03644408188246595	4.882072092413357		738.035607121424	738.187637527506	4.816749418647288	False	4.898897820701427
/home/alexandra/Documents/Data/Laura/Linescans/160322_4traces/Veins/WT 10 20210318 09 Vein 100.csv	WT	10	09	Vein	100	lumen	1.0	4.0	0	Awakening	734.682936587317	744.676935387077	resp	0.04005244949188462	0.3760752150431017	-0.09586585348337584	0.3419160460874853				1.234751597179895	0.058169155984519806	4.862870786342479		738.339667933587	738.571714342869	4.816749418647288	False	4.86584784607262
/home/alexandra/Documents/Data/Laura/Linescans/160322_4traces/Veins/WT 10 20210318 09 Vein 100.csv	WT	10	09	Vein	100	lumen	1.0	4.0	0	Awakening	734.682936587317	744.676935387077	resp	0.05616338600870972	0.40808161632298834	0.2529829042525381	0.3956506906969311				1.065122560210605	0.034005030765936584	4.829687981165663		738.71574314863	738.955791158232	4.816749418647288	False	4.837778425759954
/home/alexandra/Documents/Data/Laura/Linescans/160322_4traces/Veins/WT 10 20210318 09 Vein 100.csv	WT	10	09	Vein	100	lumen	1.0	4.0	0	Awakening	734.682936587317	744.676935387077	resp	0.053935706913669224	0.3120624124829874	0.1938951665565579	0.42497987452558406				0.9345834620691084	0.03969614891268009	4.806210319761007		739.123824764953	739.291858371674	4.816749418647288	False	4.803099010521535
/home/alexandra/Documents/Data/Laura/Linescans/160322_4traces/Veins/WT 10 20210318 09 Vein 100.csv	WT	10	09	Vein	100	lumen	1.0	4.0	0	Awakening	734.682936587317	744.676935387077	resp	0.04580816466875015	0.472094418882989	0.0810155155244423	0.19825758778604527				1.4950455835895016	0.04559160348228692	4.796342468421442		739.435887177436	739.699939987998	4.816749418647288	False	4.7947980866612685
/home/alexandra/Documents/Data/Laura/Linescans/160322_4traces/Veins/WT 10 20210318 09 Vein 100.csv	WT	10	09	Vein	100	lumen	1.0	4.0	0	Awakening	734.682936587317	744.676935387077	resp	0.028015074413318214	0.2560512102419352	0.3865187732707979	0.05053094870744493				0.7671130257049187	0.04635172886908113	4.763638412202201		739.907981596319	740.03600720144	4.816749418647288	False	4.760118671422841
/home/alexandra/Documents/Data/Laura/Linescans/160322_4traces/Veins/WT 10 20210318 09 Vein 100.csv	WT	10	09	Vein	100	lumen	1.0	4.0	0	Awakening	734.682936587317	744.676935387077	resp	0.006467575109006909	0.17603520704199127	-0.1835349975329874	0.399513277195889				0.6759306536191123	0.07365384262057847	4.756851769987341		740.164032806561	740.244048809762	4.816749418647288	False	4.751694770912798
/home/alexandra/Documents/Data/Laura/Linescans/160322_4traces/Veins/WT 10 20210318 09 Vein 100.csv	WT	10	09	Vein	100	lumen	1.0	4.0	0	Awakening	734.682936587317	744.676935387077	resp	0.03470808320268319	0.23204640928202025	0.09683766946367213	0.2742859323093433				0.6642457031332938	0.04854760105599168	4.775814591156642		740.340068013603	740.468093618724	4.816749418647288	False	4.786804604425461
/home/alexandra/Documents/Data/Laura/Linescans/160322_4traces/Veins/WT 10 20210318 09 Vein 100.csv	WT	10	09	Vein	100	lumen	1.0	4.0	0	Awakening	734.682936587317	744.676935387077	resp	0.0077816376904988665	0.21604320864105375	0.3833082953852334	0.2678513841030627				0.5433784647126655	0.044680358415816	4.803564564981416		740.572114422885	740.668133626725	4.816749418647288	False	4.803006778034195
/home/alexandra/Documents/Data/Laura/Linescans/160322_4traces/Veins/WT 10 20210318 09 Vein 100.csv	WT	10	09	Vein	100	lumen	1.0	4.0	0	Awakening	734.682936587317	744.676935387077	resp	0.02876414174616869	0.3040608121630157	0.35516913085693813	0.19393553029592417				0.8443873849445418	0.03724105122158407	4.819167959426331		740.788157631526	740.916183236647	4.816749418647288	False	4.829538990224577
/home/alexandra/Documents/Data/Laura/Linescans/160322_4traces/Veins/WT 10 20210318 09 Vein 100.csv	WT	10	09	Vein	100	lumen	1.0	4.0	0	Awakening	734.682936587317	744.676935387077	resp	0.007572789853546971	0.26405281056202057	0.2724670139570634	0.22161262366192697				0.6450192992329713	0.03249695569019421	4.773242811826743		741.092218443689	741.18023604721	4.816749418647288	False	4.7704179658420625
/home/alexandra/Documents/Data/Laura/Linescans/160322_4traces/Veins/WT 10 20210318 09 Vein 100.csv	WT	10	09	Vein	100	lumen	1.0	4.0	0	Awakening	734.682936587317	744.676935387077	resp	0.047799517567011646	0.5681136227238994	0.35471398507603724	0.07707120128792817				1.3819332596134772	0.02497057254430257	4.725599809032748		741.356271254251	741.604320864173	4.816749418647288	False	4.722795258214119
/home/alexandra/Documents/Data/Laura/Linescans/160322_4traces/Veins/WT 10 20210318 09 Vein 100.csv	WT	10	09	Vein	100	lumen	1.0	4.0	0	Awakening	734.682936587317	744.676935387077	resp	0.0031002806364204064	0.2240448089620486	0.15337149930721766	-0.15036641654727417				0.48364335784671264	0.020355592877986304	4.702760665735031		741.924384876975	742.012402480496	4.816749418647288	False	4.704594714046429
/home/alexandra/Documents/Data/Laura/Linescans/160322_4traces/Veins/WT 10 20210318 09 Vein 100.csv	WT	10	09	Vein	100	lumen	1.0	4.0	0	Awakening	734.682936587317	744.676935387077	resp	0.0807379308215771	0.44008801760401184	0.6115002034299362	0.46762930342098086				1.0448276855251584	0.03414321362029457	4.754177362030267		742.148429685937	742.396479295859	4.816749418647288	False	4.7532012348726225
/home/alexandra/Documents/Data/Laura/Linescans/160322_4traces/Veins/WT 10 20210318 09 Vein 100.csv	WT	10	09	Vein	100	lumen	1.0	4.0	0	Awakening	734.682936587317	744.676935387077	resp	0.005270363299382744	0.1760352070409681	0.384741681768285	0.24641259744516672				0.3276245149512247	0.0185440888128351	4.703709816849085		742.588517703541	742.660532106421	4.816749418647288	False	4.706623828767833
/home/alexandra/Documents/Data/Laura/Linescans/160322_4traces/Veins/WT 10 20210318 09 Vein 100.csv	WT	10	09	Vein	100	lumen	1.0	4.0	0	Awakening	734.682936587317	744.676935387077	resp	0.031542548798638395	0.20004000800201993	-0.16659587292446137	0.12512585813020383				0.8167955408910247	0.06102601666303423	4.721759416433266		742.764552910582	742.900580116023	4.816749418647288	False	4.715047729277881
/home/alexandra/Documents/Data/Laura/Linescans/160322_4traces/Veins/WT 10 20210318 09 Vein 100.csv	WT	10	09	Vein	100	lumen	1.0	4.0	0	Awakening	734.682936587317	744.676935387077	resp	0.049985140586170505	0.2960592118420209	0.214427911691131	0.4457988011895625				0.7018342744799815	0.027936720160617733	4.764121884995999		742.964592918584	743.108621724345	4.816749418647288	False	4.764668807464762
/home/alexandra/Documents/Data/Laura/Linescans/160322_4traces/Veins/WT 10 20210318 09 Vein 100.csv	WT	10	09	Vein	100	lumen	1.0	4.0	0	Awakening	734.682936587317	744.676935387077	resp	0.047508287957056375	0.2800560112019639	0.475901280334454	0.31175715063559384				0.4797852180035312	0.024546735955858417	4.764783244069422		743.260652130426	743.404680936187	4.816749418647288	False	4.77109433741585
/home/alexandra/Documents/Data/Laura/Linescans/160322_4traces/Veins/WT 10 20210318 09 Vein 100.csv	WT	10	09	Vein	100	lumen	1.0	4.0	0	Awakening	734.682936587317	744.676935387077	resp	0.046758562748302826	0.28805761152193554	-0.04357605732110283	0.4072385424971053				0.7883604119836353	0.043541901796228494	4.762586513651571		743.74074814963	743.892778555711	4.816749418647288	False	4.773707591223716
/home/alexandra/Documents/Data/Laura/Linescans/160322_4traces/Veins/WT 10 20210318 09 Vein 100.csv	WT	10	09	Vein	100	lumen	1.0	4.0	0	Awakening	734.682936587317	744.676935387077	resp	0.02443014031624016	0.4960992198440408	0.13494166616880143	0.35473774001830194				1.3065327332689713	0.0387738907825429	4.73705762157332		744.028805761152	744.228845769154	4.816749418647288	False	4.753969838933756
/home/alexandra/Documents/Data/Laura/Linescans/160322_4traces/Veins/WT 10 20210318 09 Vein 100.csv	WT	10	09	Vein	100	lumen	4.0	15.0	0	Awakening	734.682936587317	744.676935387077	cardiac	0.029160135843062304	0.06401280256000064	0.3544036180005686	0.7062220256245645	0.05206533645346093	0.021109671467727797	0.8799479866188342	0.1788129764931993	0.018407322997306234	5.044433853681899	False	734.738947789558	734.770954190838	4.816749418647288	False	5.043518360844637
/home/alexandra/Documents/Data/Laura/Linescans/160322_4traces/Veins/WT 10 20210318 09 Vein 100.csv	WT	10	09	Vein	100	lumen	4.0	15.0	0	Awakening	734.682936587317	744.676935387077	cardiac	0.08169147112035668	0.11202240448096745	0.2897597982445484	0.336386398305859	0.057341734333407446	0.022355210527831196	0.9875768337325032	0.3979227918345427	0.06589158727847778	5.042997759693891	False	734.802960592118	734.858971794359	4.816749418647288	False	5.077644381159031
/home/alexandra/Documents/Data/Laura/Linescans/160322_4traces/Veins/WT 10 20210318 09 Vein 100.csv	WT	10	09	Vein	100	lumen	4.0	15.0	0	Awakening	734.682936587317	744.676935387077	cardiac	0.17761738578046543	0.12802560512102446	0.12141277268049824	-0.06672620680077021	0.0575592451758313	0.022165255256450533	0.9702699665920288	0.4996417824788901	0.061226003559411095	5.023755289832667	False	734.914982996599	734.97099419884	4.816749418647288	False	5.040443944600083
/home/alexandra/Documents/Data/Laura/Linescans/160322_4traces/Veins/WT 10 20210318 09 Vein 100.csv	WT	10	09	Vein	100	lumen	4.0	15.0	0	Awakening	734.682936587317	744.676935387077	cardiac	0.0769990512453046	0.1040208041609958	0.47763883791960987	-0.19494437669323805	0.050824908841211686	0.021485267673335477	0.8598095796685998	0.2971152682502888	0.04750743501218498	5.033355219144828	False	735.04300860172	735.091018203641	4.816749418647288	False	5.029683487744206
/home/alexandra/Documents/Data/Laura/Linescans/160322_4traces/Veins/WT 10 20210318 09 Vein 100.csv	WT	10	09	Vein	100	lumen	4.0	15.0	0	Awakening	734.682936587317	744.676935387077	cardiac	0.14067623292920045	0.1040208041609958	0.20570998393357603	-0.1649010885567196	0.050824908841211686	0.021485267673335477	0.8598095796685998	0.3607759292477856	0.04875441136084396	5.06564537375891	False	735.147029405881	735.195039007802	4.816749418647288	False	5.0707269446088175
/home/alexandra/Documents/Data/Laura/Linescans/160322_4traces/Veins/WT 10 20210318 09 Vein 100.csv	WT	10	09	Vein	100	lumen	4.0	15.0	0	Awakening	734.682936587317	744.676935387077	cardiac	0.015151327458314958	0.07201440288099548	0.06912278800911315	0.39728769276347964	0.04776267110582542	0.020258433928540976	0.8312700789808406	0.19350194757247102	0.03539957662339412	5.01589780530368	False	735.251050210042	735.283056611322	4.816749418647288	False	5.030605812617564
/home/alexandra/Documents/Data/Laura/Linescans/160322_4traces/Veins/WT 10 20210318 09 Vein 100.csv	WT	10	09	Vein	100	lumen	4.0	15.0	0	Awakening	734.682936587317	744.676935387077	cardiac	0.1504450892848246	0.1200240048010528	0.1709875194582673	0.09276545127435382	0.05185500889720299	0.020880957552584074	0.8765079315338601	0.37630895386891094	0.056292782065551966	5.025621415281095	False	735.323064612923	735.379075815163	4.816749418647288	False	5.030728789267335
/home/alexandra/Documents/Data/Laura/Linescans/160322_4traces/Veins/WT 10 20210318 09 Vein 100.csv	WT	10	09	Vein	100	lumen	4.0	15.0	0	Awakening	734.682936587317	744.676935387077	cardiac	0.08915132128198638	0.09601920384000096	0.46342635600761195	0.22257723273703955	0.04314891766603799	0.023533412554220087	0.7906755376994182	0.27699984529913735	0.035207949946323785	4.995070290701818	False	735.443088617724	735.491098219644	4.816749418647288	False	4.98867077504203
/home/alexandra/Documents/Data/Laura/Linescans/160322_4traces/Veins/WT 10 20210318 09 Vein 100.csv	WT	10	09	Vein	100	lumen	4.0	15.0	0	Awakening	734.682936587317	744.676935387077	cardiac	0.09080612067086198	0.12802560512102446	0.06795273535094631	0.1878437254363725	0.04314891766603799	0.023533412554220087	0.7906755376994182	0.3736998221766997	0.04086293568930478	5.022474885890823	False	735.539107821564	735.595119023805	4.816749418647288	False	5.037984411604459
/home/alexandra/Documents/Data/Laura/Linescans/160322_4traces/Veins/WT 10 20210318 09 Vein 100.csv	WT	10	09	Vein	100	lumen	4.0	15.0	0	Awakening	734.682936587317	744.676935387077	cardiac	0.1045584584366304	0.08001600320096713	-0.07257597232449452	0.11963283230707514	0.04034127708821915	0.026343993047492388	0.7035907696190665	0.28818842129261907	0.044589901953076924	5.031338082668538	False	735.667133426685	735.715143028606	4.816749418647288	False	5.0240880501791425
/home/alexandra/Documents/Data/Laura/Linescans/160322_4traces/Veins/WT 10 20210318 09 Vein 100.csv	WT	10	09	Vein	100	lumen	4.0	15.0	0	Awakening	734.682936587317	744.676935387077	cardiac	0.03321703858106371	0.07201440288099548	0.2100164270580142	0.5933784678161745	0.04189300095194315	0.02594344978094012	0.7194854864348542	0.17491263042310923	0.020464326121496262	5.040357860945243	False	735.747149429886	735.787157431486	4.816749418647288	False	5.034049158811447
/home/alexandra/Documents/Data/Laura/Linescans/160322_4traces/Veins/WT 10 20210318 09 Vein 100.csv	WT	10	09	Vein	100	lumen	4.0	15.0	0	Awakening	734.682936587317	744.676935387077	cardiac	0.028461640732966167	0.08001600319994395	0.41136287332721067	0.3642241485419211	0.04115996274659585	0.025866341068524597	0.7136108992501935	0.18460737369712907	0.021329449854749348	5.042875528357144	False	735.819163832767	735.851170234047	4.816749418647288	False	5.032020044090054
/home/alexandra/Documents/Data/Laura/Linescans/160322_4traces/Veins/WT 10 20210318 09 Vein 100.csv	WT	10	09	Vein	100	lumen	4.0	15.0	0	Awakening	734.682936587317	744.676935387077	cardiac	0.06944285434033552	0.14402880576108146	0.4265538621312699	0.24790134723113488	0.030396111946339583	0.02555506208864606	0.5429715518013286	0.2777681115158565	0.02758038875275641	5.046812840567736	False	735.899179835967	735.979195839168	4.816749418647288	False	5.047515101962542
/home/alexandra/Documents/Data/Laura/Linescans/160322_4traces/Veins/WT 10 20210318 09 Vein 100.csv	WT	10	09	Vein	100	lumen	4.0	15.0	0	Awakening	734.682936587317	744.676935387077	cardiac	0.05963568086495437	0.12802560512102446	0.6268075044500261	0.09289301225713316	0.029136961085245952	0.029334351317855747	0.5405957691794151	0.2549204127555062	0.02082050465312195	5.028207767946828	False	736.043208641728	736.107221444289	4.816749418647288	False	5.0357093435835045
/home/alexandra/Documents/Data/Laura/Linescans/160322_4traces/Veins/WT 10 20210318 09 Vein 100.csv	WT	10	09	Vein	100	lumen	4.0	15.0	0	Awakening	734.682936587317	744.676935387077	cardiac	0.017058109260630522	0.07201440288099548	0.5660183272862448	0.5897905158008891	0.03726714943151628	0.027984337320715563	0.7226774187920117	0.13226982660761985	0.011966267999849864	5.038820652822977	False	736.171234246849	736.21124224845	4.816749418647288	False	5.034295112111012
/home/alexandra/Documents/Data/Laura/Linescans/160322_4traces/Veins/WT 10 20210318 09 Vein 100.csv	WT	10	09	Vein	100	lumen	4.0	15.0	0	Awakening	734.682936587317	744.676935387077	cardiac	0.018660174140162192	0.08001600320096713	0.5466539063570461	0.4497907382929755	0.03726714943151628	0.027984337320715563	0.7226774187920117	0.162385390026774	0.021572395329120118	5.026748817692592	False	736.24324864973	736.27525505101	4.816749418647288	False	5.035647855258603
/home/alexandra/Documents/Data/Laura/Linescans/160322_4traces/Veins/WT 10 20210318 09 Vein 100.csv	WT	10	09	Vein	100	lumen	4.0	15.0	0	Awakening	734.682936587317	744.676935387077	cardiac	0.042088174026879206	0.08001600319994395	0.49686958874169657	0.6282183095202427	0.03916906860795466	0.02867209100555621	0.759482321383801	0.2221717012702383	0.03010318881412786	5.026066856271083	False	736.323264652931	736.355271054211	4.816749418647288	False	5.04142775779835
/home/alexandra/Documents/Data/Laura/Linescans/160322_4traces/Veins/WT 10 20210318 09 Vein 100.csv	WT	10	09	Vein	100	lumen	4.0	15.0	0	Awakening	734.682936587317	744.676935387077	cardiac	0.0610243906306084	0.12802560512102446	0.2366836397345679	0.3505033331803523	0.03834674705311766	0.023587762309067988	0.7607325586247359	0.32053421750527283	0.021593992101790412	5.074808684293495	False	736.403280656131	736.467293458692	4.816749418647288	False	5.075553778112758
/home/alexandra/Documents/Data/Laura/Linescans/160322_4traces/Veins/WT 10 20210318 09 Vein 100.csv	WT	10	09	Vein	100	lumen	4.0	15.0	0	Awakening	734.682936587317	744.676935387077	cardiac	0.008661989313762027	0.08001600320005764	0.19659461815950519	0.23720888031911422	0.05319579129722725	0.028221951732045572	0.9726878433393719	0.2122535033158045	0.03313819156117861	4.972124825798674	False	736.579315863173	736.611322264453	4.816749418647288	False	4.985719335447259
/home/alexandra/Documents/Data/Laura/Linescans/160322_4traces/Veins/WT 10 20210318 09 Vein 100.csv	WT	10	09	Vein	100	lumen	4.0	15.0	0	Awakening	734.682936587317	744.676935387077	cardiac	0.13994703920258578	0.08801760352093879	-0.4020032197148508	0.2329409046717477	0.051612321969979356	0.027100599771192665	0.9452479436603948	0.3266879654665558	0.052604018808263174	5.041750571504027	False	736.659331866373	736.707341468294	4.816749418647288	False	5.052003749679574
/home/alexandra/Documents/Data/Laura/Linescans/160322_4traces/Veins/WT 10 20210318 09 Vein 100.csv	WT	10	09	Vein	100	lumen	4.0	15.0	0	Awakening	734.682936587317	744.676935387077	cardiac	0.023510312414717877	0.08001600320108082	0.5237959990199437	-0.34403769721011845	0.052745572071770955	0.028051287286291575	0.9596988487625572	0.2453097132271802	0.023774575272568838	5.042501008560083	False	736.747349469894	736.779355871174	4.816749418647288	False	5.044440685718003
/home/alexandra/Documents/Data/Laura/Linescans/160322_4traces/Veins/WT 10 20210318 09 Vein 100.csv	WT	10	09	Vein	100	lumen	4.0	15.0	0	Awakening	734.682936587317	744.676935387077	cardiac	0.05064845135874058	0.10402080415997261	0.2961943626980433	0.19858143180626792	0.0530053421184959	0.02805128728623613	1.00438351772133	0.3240855063082412	0.041862570138444806	4.967663728045403	False	736.827365473095	736.875375075015	4.816749418647288	False	4.987318031894432
/home/alexandra/Documents/Data/Laura/Linescans/160322_4traces/Veins/WT 10 20210318 09 Vein 100.csv	WT	10	09	Vein	100	lumen	4.0	15.0	0	Awakening	734.682936587317	744.676935387077	cardiac	0.16462797650322047	0.1520304060819626	0.42083947035792013	0.5326127976331406	0.051810614554952984	0.025984209350306868	0.9612345908682545	0.42116644350130855	0.05063169820158198	5.040333265615294	False	736.931386277255	736.987397479496	4.816749418647288	False	5.058214070493547
/home/alexandra/Documents/Data/Laura/Linescans/160322_4traces/Veins/WT 10 20210318 09 Vein 100.csv	WT	10	09	Vein	100	lumen	4.0	15.0	0	Awakening	734.682936587317	744.676935387077	cardiac	0.019410929434006182	0.08001600320005764	-0.34186903986929945	0.5449796860905862	0.04715390889546736	0.024792051826254182	0.8465180773082659	0.20523596183172133	0.014754464097299719	5.023366959823601	False	737.083416683337	737.123424684937	4.816749418647288	False	5.023104236980887
/home/alexandra/Documents/Data/Laura/Linescans/160322_4traces/Veins/WT 10 20210318 09 Vein 100.csv	WT	10	09	Vein	100	lumen	4.0	15.0	0	Awakening	734.682936587317	744.676935387077	cardiac	0.08979783135567163	0.11202240448096745	0.052054813311384486	0.3316298580133869	0.045445691159016	0.024792051826250515	0.8057858521037595	0.3744766268188369	0.04859595404525542	4.981144604075388	False	737.163432686537	737.219443888778	4.816749418647288	False	4.994881095855998
/home/alexandra/Documents/Data/Laura/Linescans/160322_4traces/Veins/WT 10 20210318 09 Vein 100.csv	WT	10	09	Vein	100	lumen	4.0	15.0	0	Awakening	734.682936587317	744.676935387077	cardiac	0.08846542315158382	0.08001600320096713	0.4751196814074694	0.6329776698979924	0.04505598910032095	0.025841269589855942	0.7910226294325784	0.26909015311800333	0.03337352604754706	4.92992147553271	False	737.275455091018	737.315463092619	4.816749418647288	False	4.926014171978282
/home/alexandra/Documents/Data/Laura/Linescans/160322_4traces/Veins/WT 10 20210318 09 Vein 100.csv	WT	10	09	Vein	100	lumen	4.0	15.0	0	Awakening	734.682936587317	744.676935387077	cardiac	0.029656008609068533	0.06401280256000064	0.5512115655439864	0.3512014948065822	0.04595177118624673	0.025594372817707507	0.7941538941526138	0.16608191162144417	0.01982292719189105	4.9486077153576105	False	737.355471094219	737.387477495499	4.816749418647288	False	4.955713032900548
/home/alexandra/Documents/Data/Laura/Linescans/160322_4traces/Veins/WT 10 20210318 09 Vein 100.csv	WT	10	09	Vein	100	lumen	4.0	15.0	0	Awakening	734.682936587317	744.676935387077	cardiac	0.042734223963828345	0.08001600320108082	0.45138085808158884	0.4443221475948483	0.04595177118624673	0.025594372817707507	0.7941538941526138	0.18674258726941514	0.027746302946926236	4.955405591276101	False	737.419483896779	737.45949189838	4.816749418647288	False	4.95399135980361
/home/alexandra/Documents/Data/Laura/Linescans/160322_4traces/Veins/WT 10 20210318 09 Vein 100.csv	WT	10	09	Vein	100	lumen	4.0	15.0	0	Awakening	734.682936587317	744.676935387077	cardiac	0.05616809117796967	0.12002400480093911	0.21936191555424794	0.2976407508001512	0.03319916503560316	0.0185170445890591	0.6321465870267771	0.29581733674644684	0.03451038250336504	4.928742716395307	False	737.49949989998	737.555511102221	4.816749418647288	False	4.934253607513643
/home/alexandra/Documents/Data/Laura/Linescans/160322_4traces/Veins/WT 10 20210318 09 Vein 100.csv	WT	10	09	Vein	100	lumen	4.0	15.0	0	Awakening	734.682936587317	744.676935387077	cardiac	0.127565765030867	0.08801760352105248	-0.0019445187942007894	0.2056711374814305	0.031844995875966085	0.027680150707262968	0.6073847684244346	0.3126505846205592	0.049991506985600856	4.943692065384381	False	737.619523904781	737.667533506701	4.816749418647288	False	4.94559820345599
/home/alexandra/Documents/Data/Laura/Linescans/160322_4traces/Veins/WT 10 20210318 09 Vein 100.csv	WT	10	09	Vein	100	lumen	4.0	15.0	0	Awakening	734.682936587317	744.676935387077	cardiac	0.021535954662369537	0.06401280256000064	0.8370613024872258	0.7130828209349046	0.03225099759529673	0.027159111389817227	0.6327228290163313	0.15251223538683817	0.02085181573540973	4.946810889863567	False	737.707541508302	737.739547909582	4.816749418647288	False	4.940832858276955
/home/alexandra/Documents/Data/Laura/Linescans/160322_4traces/Veins/WT 10 20210318 09 Vein 100.csv	WT	10	09	Vein	100	lumen	4.0	15.0	0	Awakening	734.682936587317	744.676935387077	cardiac	0.028533045362575546	0.07201440288099548	0.26664330237996103	0.30211326097122354	0.03225099759529673	0.027159111389817227	0.6327228290163313	0.1620782440375474	0.019787223741194626	4.944140930156094	False	737.771554310862	737.803560712142	4.816749418647288	False	4.9557745212254325
/home/alexandra/Documents/Data/Laura/Linescans/160322_4traces/Veins/WT 10 20210318 09 Vein 100.csv	WT	10	09	Vein	100	lumen	4.0	15.0	0	Awakening	734.682936587317	744.676935387077	cardiac	0.031509681221771564	0.08801760352093879	0.4710945946918574	0.5298995661747423	0.036214026979723195	0.02951203007901725	0.6767730078592139	0.22012223994514304	0.022215581511658145	4.921750981452523	False	737.843568713743	737.875575115023	4.816749418647288	False	4.915899342533744
/home/alexandra/Documents/Data/Laura/Linescans/160322_4traces/Veins/WT 10 20210318 09 Vein 100.csv	WT	10	09	Vein	100	lumen	4.0	15.0	0	Awakening	734.682936587317	744.676935387077	cardiac	0.06483122857099505	0.11202240448005796	0.4421380632369299	0.6667455102438732	0.03989581496765144	0.02817654228723861	0.7854338547328921	0.3057910676569332	0.0394437771403312	4.880898138395056	False	737.931586317264	737.995599119824	4.816749418647288	False	4.891765175014095
/home/alexandra/Documents/Data/Laura/Linescans/160322_4traces/Veins/WT 10 20210318 09 Vein 100.csv	WT	10	09	Vein	100	lumen	4.0	15.0	0	Awakening	734.682936587317	744.676935387077	cardiac	0.019672621305054233	0.0880176035200293	0.029651582314646624	0.6639532350017161	0.05511196667185089	0.027822106262543132	0.9661203242422067	0.23094658506409432	0.03510966649492585	4.886021140663876	False	738.203640728146	738.243648729746	4.816749418647288	False	4.904001351667372
/home/alexandra/Documents/Data/Laura/Linescans/160322_4traces/Veins/WT 10 20210318 09 Vein 100.csv	WT	10	09	Vein	100	lumen	4.0	15.0	0	Awakening	734.682936587317	744.676935387077	cardiac	0.11905687630553191	0.1360272054409961	-0.03743592814174202	0.4665478574221866	0.050270658974761344	0.02263194338680544	0.9352028717402591	0.41149941233307996	0.04640749926534273	4.854694547141032	False	738.291658331666	738.339667933587	4.816749418647288	False	4.862158546579171
/home/alexandra/Documents/Data/Laura/Linescans/160322_4traces/Veins/WT 10 20210318 09 Vein 100.csv	WT	10	09	Vein	100	lumen	4.0	15.0	0	Awakening	734.682936587317	744.676935387077	cardiac	0.11430288301743062	0.11202240448096745	-0.20214635049014743	0.48701191418547773	0.0467220119547982	0.02263194338680544	0.9094460626662029	0.37173045788768305	0.05482972637644805	4.86388226928693	False	738.427685537107	738.475695139028	4.816749418647288	False	4.851182880586152
/home/alexandra/Documents/Data/Laura/Linescans/160322_4traces/Veins/WT 10 20210318 09 Vein 100.csv	WT	10	09	Vein	100	lumen	4.0	15.0	0	Awakening	734.682936587317	744.676935387077	cardiac	0.13099817162877803	0.09601920384102414	0.0471466938720225	0.5037950526864633	0.05244573651964919	0.019151082864134656	0.9229419761470791	0.277254673120112	0.047201521913604313	4.81467773508558	False	738.659731946389	738.71574314863	4.816749418647288	False	4.815888582098828
/home/alexandra/Documents/Data/Laura/Linescans/160322_4traces/Veins/WT 10 20210318 09 Vein 100.csv	WT	10	09	Vein	100	lumen	4.0	15.0	0	Awakening	734.682936587317	744.676935387077	cardiac	0.09038117188413128	0.09601920384102414	0.5415857287737521	0.5183001571093476	0.04738535882906259	0.0232860809561405	0.8272034312056131	0.36339366201183365	0.04519855015351681	4.83348370275989	False	738.75575115023	738.80376075215	4.816749418647288	False	4.824988854182664
/home/alexandra/Documents/Data/Laura/Linescans/160322_4traces/Veins/WT 10 20210318 09 Vein 100.csv	WT	10	09	Vein	100	lumen	4.0	15.0	0	Awakening	734.682936587317	744.676935387077	cardiac	0.06399784854443033	0.08801760352093879	0.347264159854644	0.11868629178046569	0.05142275873236404	0.0224044808962885	0.8825202525487538	0.25911824876835227	0.027087710313621956	4.83675874437218	False	738.851770354071	738.899779955991	4.816749418647288	False	4.848415905966071
/home/alexandra/Documents/Data/Laura/Linescans/160322_4traces/Veins/WT 10 20210318 09 Vein 100.csv	WT	10	09	Vein	100	lumen	4.0	15.0	0	Awakening	734.682936587317	744.676935387077	cardiac	0.021790089535288548	0.14402880576096777	0.03638552411444004	0.4556814674649914	0.05368355181388637	0.023314746604313038	0.9193475850095629	0.2861167533267358	0.028178419462794774	4.8326101702414945	False	738.939787957592	738.987797559512	4.816749418647288	False	4.843373863325007
/home/alexandra/Documents/Data/Laura/Linescans/160322_4traces/Veins/WT 10 20210318 09 Vein 100.csv	WT	10	09	Vein	100	lumen	4.0	15.0	0	Awakening	734.682936587317	744.676935387077	cardiac	0.12565775006420407	0.11202240448108114	0.38083319535511223	0.39215972842476254	0.038434245308732434	0.021825455806397654	0.6691194436047181	0.362691853253023	0.05137836744190115	4.789309228859349	False	739.083816763353	739.139827965593	4.816749418647288	False	4.787480975999267
/home/alexandra/Documents/Data/Laura/Linescans/160322_4traces/Veins/WT 10 20210318 09 Vein 100.csv	WT	10	09	Vein	100	lumen	4.0	15.0	0	Awakening	734.682936587317	744.676935387077	cardiac	0.05659158327089389	0.06401280256000064	-0.10308935651910726	0.48961823601273463	0.039958028922643586	0.024270055432097332	0.6164025569582253	0.16917602686771227	0.02779781831448653	4.79024111858325	False	739.195839167834	739.243848769754	4.816749418647288	False	4.809924214584413
/home/alexandra/Documents/Data/Laura/Linescans/160322_4traces/Veins/WT 10 20210318 09 Vein 100.csv	WT	10	09	Vein	100	lumen	4.0	15.0	0	Awakening	734.682936587317	744.676935387077	cardiac	0.06436260686977667	0.08801760352093879	0.17428178579421835	0.3435567556510159	0.040078190701318614	0.024388478742419308	0.6688538096917604	0.3396319491647136	0.04153318092494567	4.8393515020717475	False	739.259851970394	739.299859971994	4.816749418647288	False	4.835534101901441
/home/alexandra/Documents/Data/Laura/Linescans/160322_4traces/Veins/WT 10 20210318 09 Vein 100.csv	WT	10	09	Vein	100	lumen	4.0	15.0	0	Awakening	734.682936587317	744.676935387077	cardiac	0.017738063660119773	0.0720144028799723	-0.24091608369519227	0.33752615080294335	0.04267353721211146	0.025093292565091393	0.7570304061019675	0.21313812580333294	0.015335623199049781	4.779782637722931	False	739.347869573915	739.387877575515	4.816749418647288	False	4.775982659244674
/home/alexandra/Documents/Data/Laura/Linescans/160322_4traces/Veins/WT 10 20210318 09 Vein 100.csv	WT	10	09	Vein	100	lumen	4.0	15.0	0	Awakening	734.682936587317	744.676935387077	cardiac	0.025777478062650447	0.07201440288099548	0.21362889623759365	0.3547479869766548	0.044690801833013855	0.026100430374736864	0.7930908539932688	0.15405191352859857	0.016441547407141228	4.783637955693586	False	739.419883976795	739.467893578716	4.816749418647288	False	4.782039259246426
/home/alexandra/Documents/Data/Laura/Linescans/160322_4traces/Veins/WT 10 20210318 09 Vein 100.csv	WT	10	09	Vein	100	lumen	4.0	15.0	0	Awakening	734.682936587317	744.676935387077	cardiac	0.04533496076794487	0.09601920384102414	-0.14404996475206833	0.5863306376829941	0.04825525424671852	0.02160432086440433	0.816370061841565	0.3074905967302022	0.04594666364645788	4.788360732032311	False	739.491898379676	739.531906381276	4.816749418647288	False	4.7920926003660655
/home/alexandra/Documents/Data/Laura/Linescans/160322_4traces/Veins/WT 10 20210318 09 Vein 100.csv	WT	10	09	Vein	100	lumen	4.0	15.0	0	Awakening	734.682936587317	744.676935387077	cardiac	0.13946459121208943	0.12802560512102446	0.1736542588581873	0.10172577214442317	0.04654575666235475	0.020880957552851128	0.7981349530647247	0.37033862860301187	0.052662378699820725	4.804473455430852	False	739.587917583517	739.659931986397	4.816749418647288	False	4.810846539457757
/home/alexandra/Documents/Data/Laura/Linescans/160322_4traces/Veins/WT 10 20210318 09 Vein 100.csv	WT	10	09	Vein	100	lumen	4.0	15.0	0	Awakening	734.682936587317	744.676935387077	cardiac	0.09222352205132672	0.0880176035200293	-0.06453906968856545	0.16317401560331157	0.04636722547732493	0.018594038869721823	0.7860411303044813	0.335409424534826	0.05218016591338281	4.790570764325023	False	739.715943188638	739.755951190238	4.816749418647288	False	4.796304550621093
/home/alexandra/Documents/Data/Laura/Linescans/160322_4traces/Veins/WT 10 20210318 09 Vein 100.csv	WT	10	09	Vein	100	lumen	4.0	15.0	0	Awakening	734.682936587317	744.676935387077	cardiac	0.13136651657674364	0.12802560512193395	0.09044399482715051	-0.05230564719983673	0.051803956476181405	0.019665062176496974	0.8679207850619183	0.48418442044166005	0.05416642381052283	4.770184671903501	False	739.803960792158	739.851970394079	4.816749418647288	False	4.782315956708434
/home/alexandra/Documents/Data/Laura/Linescans/160322_4traces/Veins/WT 10 20210318 09 Vein 100.csv	WT	10	09	Vein	100	lumen	4.0	15.0	0	Awakening	734.682936587317	744.676935387077	cardiac	0.1600589253405939	0.1040208041600863	0.32189603333788586	0.12813712677536904	0.04909291420931763	0.01648973082719891	0.6788149386380048	0.38004025098631683	0.05841608419794556	4.773444069831329	False	739.93198639728	739.98799759952	4.816749418647288	False	4.777581355691838
/home/alexandra/Documents/Data/Laura/Linescans/160322_4traces/Veins/WT 10 20210318 09 Vein 100.csv	WT	10	09	Vein	100	lumen	4.0	15.0	0	Awakening	734.682936587317	744.676935387077	cardiac	0.06898828427441675	0.09601920384091045	0.5699944561111168	-0.07841585470886457	0.051028536774508367	0.016003200640301217	0.6916517091559821	0.20635471967720667	0.028043028343326632	4.768883122655354	False	740.03600720144	740.084016803361	4.816749418647288	False	4.760118671422841
/home/alexandra/Documents/Data/Laura/Linescans/160322_4traces/Veins/WT 10 20210318 09 Vein 100.csv	WT	10	09	Vein	100	lumen	4.0	15.0	0	Awakening	734.682936587317	744.676935387077	cardiac	0.06037973542226696	0.08801760352105248	0.3443938031820112	-0.1417358190194318	0.05626448440263066	0.014608856638339359	0.8400157269950517	0.25513178709310536	0.031089826614596222	4.743137645698828	False	740.132026405281	740.172034406881	4.816749418647288	False	4.745023287662148
/home/alexandra/Documents/Data/Laura/Linescans/160322_4traces/Veins/WT 10 20210318 09 Vein 100.csv	WT	10	09	Vein	100	lumen	4.0	15.0	0	Awakening	734.682936587317	744.676935387077	cardiac	0.16145633122314995	0.12002400480093911	-0.29121192765808007	0.7234121591185565	0.056157759520086094	0.013066558606690011	0.8396716252229953	0.5304426290918509	0.08619576879522899	4.75610655822372	False	740.220044008802	740.276055211042	4.816749418647288	False	4.763777226753847
/home/alexandra/Documents/Data/Laura/Linescans/160322_4traces/Veins/WT 10 20210318 09 Vein 100.csv	WT	10	09	Vein	100	lumen	4.0	15.0	0	Awakening	734.682936587317	744.676935387077	cardiac	0.03396758145602256	0.1040208041609958	0.6380358226726343	0.42966678577585854	0.058725201653052235	0.011928081496216955	0.8810102029738394	0.21250375253690715	0.015869612057052198	4.785478213417103	False	740.468093618724	740.500100020004	4.816749418647288	False	4.781393631835075
/home/alexandra/Documents/Data/Laura/Linescans/160322_4traces/Veins/WT 10 20210318 09 Vein 100.csv	WT	10	09	Vein	100	lumen	4.0	15.0	0	Awakening	734.682936587317	744.676935387077	cardiac	0.03276930438447494	0.1040208041600863	0.4305101789670483	0.2346679734243927	0.05847132181087433	0.011385609099408035	0.8785321107225584	0.18866338386440312	0.01578373508273145	4.801452001819094	False	740.572114422885	740.620124024805	4.816749418647288	False	4.797073154682222
/home/alexandra/Documents/Data/Laura/Linescans/160322_4traces/Veins/WT 10 20210318 09 Vein 100.csv	WT	10	09	Vein	100	lumen	4.0	15.0	0	Awakening	734.682936587317	744.676935387077	cardiac	0.0982289125804573	0.11202240448096745	0.3627826306401083	0.2524391278811096	0.05772267635524858	0.009979748981155875	0.8971832421154716	0.36616265369440976	0.0592468093981119	4.804878072721704	False	740.676135227045	740.732146429286	4.816749418647288	False	4.804082823719784
/home/alexandra/Documents/Data/Laura/Linescans/160322_4traces/Veins/WT 10 20210318 09 Vein 100.csv	WT	10	09	Vein	100	lumen	4.0	15.0	0	Awakening	734.682936587317	744.676935387077	cardiac	0.12517180882321727	0.11202240448096745	0.448986983330065	0.08927773538438727	0.05829587418875809	0.019019586835827794	0.9073196550297074	0.3330357021720813	0.04191392884209526	4.81534748483978	False	740.788157631526	740.844168833767	4.816749418647288	False	4.829600478549468
/home/alexandra/Documents/Data/Laura/Linescans/160322_4traces/Veins/WT 10 20210318 09 Vein 100.csv	WT	10	09	Vein	100	lumen	4.0	15.0	0	Awakening	734.682936587317	744.676935387077	cardiac	0.011287849430333272	0.09601920384102414	0.5321759566957399	0.3551181080843591	0.043901015181589675	0.01732859198067305	0.7627570886819388	0.22049455680392038	0.022245738045150808	4.8179271565625035	False	740.900180036007	740.940188037608	4.816749418647288	False	4.822160391237685
/home/alexandra/Documents/Data/Laura/Linescans/160322_4traces/Veins/WT 10 20210318 09 Vein 100.csv	WT	10	09	Vein	100	lumen	4.0	15.0	0	Awakening	734.682936587317	744.676935387077	cardiac	0.10078820255864229	0.11202240448096745	0.3089873207784949	0.18112571203545932	0.04343116389301432	0.017180164475851484	0.7621468778372478	0.3868502086027076	0.04920306888936643	4.807300712722406	False	740.996199239848	741.052210442088	4.816749418647288	False	4.807403193263894
/home/alexandra/Documents/Data/Laura/Linescans/160322_4traces/Veins/WT 10 20210318 09 Vein 100.csv	WT	10	09	Vein	100	lumen	4.0	15.0	0	Awakening	734.682936587317	744.676935387077	cardiac	0.11186571209734479	0.09601920384102414	0.5016452991307563	0.1473727951398643	0.04288378326723509	0.01718016447590655	0.7466168455358567	0.2638471729728785	0.0408953090446089	4.796912339063277	False	741.108221644329	741.156231246249	4.816749418647288	False	4.793383855188774
/home/alexandra/Documents/Data/Laura/Linescans/160322_4traces/Veins/WT 10 20210318 09 Vein 100.csv	WT	10	09	Vein	100	lumen	4.0	15.0	0	Awakening	734.682936587317	744.676935387077	cardiac	0.028157816780680914	0.08001600320096713	-0.04021123407211184	0.2917220889137459	0.040529886438030974	0.01652376539553583	0.7081038185549836	0.24331491444263037	0.024205585347212705	4.752527658222678	False	741.26025205041	741.30026005201	4.816749418647288	False	4.749973097815844
/home/alexandra/Documents/Data/Laura/Linescans/160322_4traces/Veins/WT 10 20210318 09 Vein 100.csv	WT	10	09	Vein	100	lumen	4.0	15.0	0	Awakening	734.682936587317	744.676935387077	cardiac	0.023683741088732658	0.08001600320005764	-0.04068061000212074	-0.23698354558077278	0.03373275201238623	0.014907637187138457	0.6203077862330978	0.24880107013461447	0.018974196814603054	4.741683353651032	False	741.340268053611	741.388277655531	4.816749418647288	False	4.737245014563452
/home/alexandra/Documents/Data/Laura/Linescans/160322_4traces/Veins/WT 10 20210318 09 Vein 100.csv	WT	10	09	Vein	100	lumen	4.0	15.0	0	Awakening	734.682936587317	744.676935387077	cardiac	0.04549368424363008	0.08801760352093879	0.2953056906754101	0.4213894291019549	0.03214410813999119	0.01556742952895741	0.5839198720751239	0.33426183948406957	0.039148151541507976	4.729328392733768	False	741.420284056811	741.460292058412	4.816749418647288	False	4.731249902886601
/home/alexandra/Documents/Data/Laura/Linescans/160322_4traces/Veins/WT 10 20210318 09 Vein 100.csv	WT	10	09	Vein	100	lumen	4.0	15.0	0	Awakening	734.682936587317	744.676935387077	cardiac	0.07728157650666925	0.1040208041609958	0.5452404952229649	0.12873635630927563	0.02770529747424012	0.013373421092223297	0.538928229070325	0.2609742922283538	0.025637434318854794	4.7472676115206625	False	741.508301660332	741.564312862573	4.816749418647288	False	4.751387329288351
/home/alexandra/Documents/Data/Laura/Linescans/160322_4traces/Veins/WT 10 20210318 09 Vein 100.csv	WT	10	09	Vein	100	lumen	4.0	15.0	0	Awakening	734.682936587317	744.676935387077	cardiac	0.04054260388386622	0.07201440288099548	0.4911075695312853	0.178242887360259	0.019264287109454735	0.012889883538005598	0.3762838377049003	0.1779924635737566	0.024260385695001795	4.743338507560138	False	741.612322464493	741.644328865773	4.816749418647288	False	4.742348545529406
/home/alexandra/Documents/Data/Laura/Linescans/160322_4traces/Veins/WT 10 20210318 09 Vein 100.csv	WT	10	09	Vein	100	lumen	4.0	15.0	0	Awakening	734.682936587317	744.676935387077	cardiac	0.02713080790550724	0.08001600320005764	0.38457166836777024	0.46377635298337555	0.020319649254603018	0.012860773169390256	0.3904735529424036	0.160825813669814	0.015660513476740887	4.701956305923847	False	741.684336867374	741.724344868974	4.816749418647288	False	4.699122253131138
/home/alexandra/Documents/Data/Laura/Linescans/160322_4traces/Veins/WT 10 20210318 09 Vein 100.csv	WT	10	09	Vein	100	lumen	4.0	15.0	0	Awakening	734.682936587317	744.676935387077	cardiac	0.04929635051986177	0.08001600320096713	0.22256208118728768	-0.03518889955324994	0.01800852193056481	0.0099206617301925	0.3540665726524603	0.16668447321888502	0.02305544328022825	4.701045160745922	False	741.764352870574	741.804360872174	4.816749418647288	False	4.69014495769709
/home/alexandra/Documents/Data/Laura/Linescans/160322_4traces/Veins/WT 10 20210318 09 Vein 100.csv	WT	10	09	Vein	100	lumen	4.0	15.0	0	Awakening	734.682936587317	744.676935387077	cardiac	0.033645498973524014	0.1040208041609958	0.31511948124474376	0.15662325159277599	0.017720970014640028	0.009920661730163703	0.32818924100901564	0.24711857429704576	0.019543637798540524	4.694866382644064	False	741.844368873775	741.892378475695	4.816749418647288	False	4.697554300846433
/home/alexandra/Documents/Data/Laura/Linescans/160322_4traces/Veins/WT 10 20210318 09 Vein 100.csv	WT	10	09	Vein	100	lumen	4.0	15.0	0	Awakening	734.682936587317	744.676935387077	cardiac	0.045564582594803435	0.0880176035200293	0.1862896906746903	0.22886705729988976	0.019400489272886734	0.01195270088578571	0.3284468401178505	0.22971507446224182	0.02099251692047468	4.704651078344246	False	741.948389677936	741.996399279856	4.816749418647288	False	4.708253269377431
/home/alexandra/Documents/Data/Laura/Linescans/160322_4traces/Veins/WT 10 20210318 09 Vein 100.csv	WT	10	09	Vein	100	lumen	4.0	15.0	0	Awakening	734.682936587317	744.676935387077	cardiac	0.010209769857176174	0.08001600320096713	-0.05224458554396164	-0.43631119585738365	0.026681753821310064	0.011362635692125828	0.5124519456636022	0.1493999324805675	0.01892651766553417	4.702576779020466	False	742.036407281456	742.068413682737	4.816749418647288	False	4.709083361763455
/home/alexandra/Documents/Data/Laura/Linescans/160322_4traces/Veins/WT 10 20210318 09 Vein 100.csv	WT	10	09	Vein	100	lumen	4.0	15.0	0	Awakening	734.682936587317	744.676935387077	cardiac	0.06581642650388381	0.09601920384102414	-0.23111582648721252	-0.1392941047797106	0.026738466846474632	0.014254427570885157	0.5433786703941382	0.2454637156497622	0.02683274422732178	4.715501796907832	False	742.116423284657	742.164432886577	4.816749418647288	False	4.712465219632454
/home/alexandra/Documents/Data/Laura/Linescans/160322_4traces/Veins/WT 10 20210318 09 Vein 100.csv	WT	10	09	Vein	100	lumen	4.0	15.0	0	Awakening	734.682936587317	744.676935387077	cardiac	0.048355100277489974	0.0880176035200293	0.474768236036603	0.293675172980552	0.026811738580609062	0.014065529770983425	0.5545819489458667	0.1944934134344969	0.02654868109459242	4.733678691719788	False	742.212442488498	742.252450490098	4.816749418647288	False	4.7380136186245885
/home/alexandra/Documents/Data/Laura/Linescans/160322_4traces/Veins/WT 10 20210318 09 Vein 100.csv	WT	10	09	Vein	100	lumen	4.0	15.0	0	Awakening	734.682936587317	744.676935387077	cardiac	0.06171471936594847	0.09601920384091045	0.921120020990853	0.9081169443341016	0.027191025945885152	0.01329325683208582	0.589199349999606	0.18492984498045173	0.02166033781787503	4.790361467526835	False	742.300460092018	742.348469693939	4.816749418647288	False	4.792277065340736
/home/alexandra/Documents/Data/Laura/Linescans/160322_4traces/Veins/WT 10 20210318 09 Vein 100.csv	WT	10	09	Vein	100	lumen	4.0	15.0	0	Awakening	734.682936587317	744.676935387077	cardiac	0.07342577437553148	0.11202240448108114	0.3462588017095798	0.09190725499263083	0.04599082911903939	0.013882257709907444	0.8460854248709826	0.2954511199468495	0.04467634128137924	4.778921801174458	False	742.396479295859	742.46049209842	4.816749418647288	False	4.7922770653407465
/home/alexandra/Documents/Data/Laura/Linescans/160322_4traces/Veins/WT 10 20210318 09 Vein 100.csv	WT	10	09	Vein	100	lumen	4.0	15.0	0	Awakening	734.682936587317	744.676935387077	cardiac	0.11674327250023121	0.09601920384091045	-0.11759218428996958	-0.1460443988020007	0.04388678467977666	0.01699732156700084	0.7932855995628738	0.25482217393694345	0.041518521189848605	4.705885968869142	False	742.50850170034	742.55651130226	4.816749418647288	False	4.699429694755603
/home/alexandra/Documents/Data/Laura/Linescans/160322_4traces/Veins/WT 10 20210318 09 Vein 100.csv	WT	10	09	Vein	100	lumen	4.0	15.0	0	Awakening	734.682936587317	744.676935387077	cardiac	0.03916807340254	0.12802560512102446	0.4406263930366914	0.12206060689273532	0.04083610755349795	0.01877246416646331	0.7224620953438061	0.24405171738738718	0.018433476653549684	4.706110220406971	False	742.604520904181	742.684536907381	4.816749418647288	False	4.707730618615867
/home/alexandra/Documents/Data/Laura/Linescans/160322_4traces/Veins/WT 10 20210318 09 Vein 100.csv	WT	10	09	Vein	100	lumen	4.0	15.0	0	Awakening	734.682936587317	744.676935387077	cardiac	0.07107448318187459	0.08801760352105248	-0.2845788101352565	0.6808735334471809	0.04225885836812817	0.01933674090598217	0.7656565295550996	0.34227070586903985	0.052751780862376765	4.6860867282543	False	742.732546509302	742.772554510902	4.816749418647288	False	4.695156256175696
/home/alexandra/Documents/Data/Laura/Linescans/160322_4traces/Veins/WT 10 20210318 09 Vein 100.csv	WT	10	09	Vein	100	lumen	4.0	15.0	0	Awakening	734.682936587317	744.676935387077	cardiac	0.18535550868575204	0.11202240448096745	-0.28889585812383184	-0.3807551720106014	0.04403062064231832	0.021185360744078802	0.8061727813960021	0.4546038533928519	0.06686680251157079	4.733182685899006	False	742.820564112823	742.876575315063	4.816749418647288	False	4.737736921162587
/home/alexandra/Documents/Data/Laura/Linescans/160322_4traces/Veins/WT 10 20210318 09 Vein 100.csv	WT	10	09	Vein	100	lumen	4.0	15.0	0	Awakening	734.682936587317	744.676935387077	cardiac	0.04580012894203203	0.06401280256000064	-0.04132863259425812	0.43504518007019877	0.04749809575239937	0.021305904310060065	0.8752952658315406	0.2420967330905007	0.031638465272484095	4.712636020534936	False	742.932586517304	742.964592918584	4.816749418647288	False	4.708038060240329
/home/alexandra/Documents/Data/Laura/Linescans/160322_4traces/Veins/WT 10 20210318 09 Vein 100.csv	WT	10	09	Vein	100	lumen	4.0	15.0	0	Awakening	734.682936587317	744.676935387077	cardiac	0.06455563301720184	0.08001600320096713	0.26388442520782995	0.659244578114989	0.04893224914461364	0.02220711418293815	0.9109564903299747	0.227322187708199	0.03218746553066485	4.756775942487869	False	742.996599319864	743.036607321464	4.816749418647288	False	4.766513457211484
/home/alexandra/Documents/Data/Laura/Linescans/160322_4traces/Veins/WT 10 20210318 09 Vein 100.csv	WT	10	09	Vein	100	lumen	4.0	15.0	0	Awakening	734.682936587317	744.676935387077	cardiac	0.04031703157398177	0.12802560512102446	0.13382560418283507	0.2430754666432088	0.05162228847249277	0.02220711418293815	0.9720082125907962	0.26883203339239364	0.022540901301671926	4.789502856800078	False	743.076615323065	743.116623324665	4.816749418647288	False	4.806050450116283
/home/alexandra/Documents/Data/Laura/Linescans/160322_4traces/Veins/WT 10 20210318 09 Vein 100.csv	WT	10	09	Vein	100	lumen	4.0	15.0	0	Awakening	734.682936587317	744.676935387077	cardiac	0.05774280180140439	0.1040208041609958	0.3305307263913366	0.49574696256521783	0.0521156147529954	0.02345853242892616	0.9407838112935104	0.2244071195439797	0.022899359976449825	4.7386680300823665	False	743.204640928186	743.260652130426	4.816749418647288	False	4.739643059234213
/home/alexandra/Documents/Data/Laura/Linescans/160322_4traces/Veins/WT 10 20210318 09 Vein 100.csv	WT	10	09	Vein	100	lumen	4.0	15.0	0	Awakening	734.682936587317	744.676935387077	cardiac	0.03312697523798658	0.0720144028799723	0.7794848155828368	0.04686104558080314	0.059466576271456094	0.025407625811208735	1.1089533959919393	0.11161330292556225	0.014971238924339709	4.769305027161533	False	743.308661732347	743.356671334267	4.816749418647288	False	4.777366146554716
/home/alexandra/Documents/Data/Laura/Linescans/160322_4traces/Veins/WT 10 20210318 09 Vein 100.csv	WT	10	09	Vein	100	lumen	4.0	15.0	0	Awakening	734.682936587317	744.676935387077	cardiac	0.013265479797843432	0.08001600320108082	0.9182920212026531	0.521313576979838	0.05105859938220498	0.026161684695896657	1.018299776845069	0.12615524194637162	0.010012401349141024	4.7963073455449425	False	743.380676135227	743.420684136827	4.816749418647288	False	4.793445343513667
/home/alexandra/Documents/Data/Laura/Linescans/160322_4traces/Veins/WT 10 20210318 09 Vein 100.csv	WT	10	09	Vein	100	lumen	4.0	15.0	0	Awakening	734.682936587317	744.676935387077	cardiac	0.13924491700360786	0.09601920384091045	-0.3963980876476817	0.6558669562164534	0.05421398089518701	0.027917260728856686	1.0902749582656366	0.39979494959561823	0.05703551921867626	4.7582834814184105	False	743.524704940988	743.572714542909	4.816749418647288	False	4.742041103904939
/home/alexandra/Documents/Data/Laura/Linescans/160322_4traces/Veins/WT 10 20210318 09 Vein 100.csv	WT	10	09	Vein	100	lumen	4.0	15.0	0	Awakening	734.682936587317	744.676935387077	cardiac	0.10133968903737292	0.1360272054409961	0.009318130203141803	0.4832445980679495	0.053917768146447026	0.02693740064917468	1.097833565666966	0.389290875888098	0.052370502482721695	4.736271449419357	False	743.620724144829	743.676735347069	4.816749418647288	False	4.760579833859524
/home/alexandra/Documents/Data/Laura/Linescans/160322_4traces/Veins/WT 10 20210318 09 Vein 100.csv	WT	10	09	Vein	100	lumen	4.0	15.0	0	Awakening	734.682936587317	744.676935387077	cardiac	0.16796254828369117	0.12802560512102446	0.02006385751012296	0.35262524357378255	0.05360804146788966	0.025667557403311704	1.0826581503060053	0.4137805712107542	0.05493752163075703	4.764249240071392	False	743.75675135027	743.80476095219	4.816749418647288	False	4.774691404421963
/home/alexandra/Documents/Data/Laura/Linescans/160322_4traces/Veins/WT 10 20210318 09 Vein 100.csv	WT	10	09	Vein	100	lumen	4.0	15.0	0	Awakening	734.682936587317	744.676935387077	cardiac	0.037899312247408466	0.14402880576096777	-0.07555039799877708	0.31386171497351795	0.0566088124053897	0.02245663522100555	1.102522880237029	0.31368343573081964	0.01708577902380195	4.772568439099424	False	743.884776955391	743.932786557311	4.816749418647288	False	4.773707591223716
/home/alexandra/Documents/Data/Laura/Linescans/160322_4traces/Veins/WT 10 20210318 09 Vein 100.csv	WT	10	09	Vein	100	lumen	4.0	15.0	0	Awakening	734.682936587317	744.676935387077	cardiac	0.0466452916285649	0.11202240448108114	-0.035606051128313124	0.2760688635432324	0.05039222030703301	0.020788767444417305	0.9830843350080856	0.24878498846543473	0.019933131504835125	4.765160714063895	False	744.028805761152	744.084816963393	4.816749418647288	False	4.763869459241191
/home/alexandra/Documents/Data/Laura/Linescans/160322_4traces/Veins/WT 10 20210318 09 Vein 100.csv	WT	10	09	Vein	100	lumen	4.0	15.0	0	Awakening	734.682936587317	744.676935387077	cardiac	0.028694869780053284	0.11202240448096745	0.04310120657557079	0.21837953761698592	0.055163912369393504	0.021075522610298547	1.0624124561608437	0.2571506578956798	0.017122686560350597	4.7631643931157726	False	744.140828165633	744.180836167233	4.816749418647288	False	4.758950393249918
/home/alexandra/Documents/Data/Laura/Linescans/160322_4traces/Veins/WT 10 20210318 09 Vein 100.csv	WT	10	09	Vein	100	lumen	4.0	15.0	0	Awakening	734.682936587317	744.676935387077	cardiac	0.10151823558052556	0.1040208041609958	-0.07710584435330807	0.47124570410311833	0.055163912369393504	0.021075522610298547	1.0624124561608437	0.3372182209575097	0.057362287083428415	4.738738302453664	False	744.252850570114	744.300860172034	4.816749418647288	False	4.738874455173063
/home/alexandra/Documents/Data/Laura/Linescans/160322_4traces/Veins/WT 10 20210318 09 Vein 100.csv	WT	10	09	Vein	100	lumen	4.0	15.0	0	Awakening	734.682936587317	744.676935387077	cardiac	0.15423644957619428	0.1200240048010528	0.254494494224678	0.1555634118756556	0.04547761705340493	0.021323988347666294	0.7997835529634129	0.3968445194436343	0.05187573626634347	4.710309285240977	False	744.356871374275	744.412882576515	4.816749418647288	False	4.713787218617611
/home/alexandra/Documents/Data/Laura/Linescans/160322_4traces/Veins/WT 10 20210318 09 Vein 100.csv	WT	10	09	Vein	100	lumen	4.0	15.0	0	Awakening	734.682936587317	744.676935387077	cardiac	0.049689316788574314	0.0720144028799723	0.3856159837952583	0.7153468094336887	0.04798025854012679	0.016441725686585404	0.8429760135018377	0.20273563592764166	0.03026236598302089	4.6561419140324745	False	744.476895379076	744.532906581316	4.816749418647288	False	4.6554347982962305
/home/alexandra/Documents/Data/Laura/Linescans/160322_4traces/Veins/WT 10 20210318 09 Vein 100.csv	WT	10	09	Vein	100	lumen	4.0	15.0	0	Awakening	734.682936587317	744.676935387077	cardiac	0.0137173687007975	0.08801760352093879	0.16734326728835283	0.5824100393176983	0.05171969004403206	0.017235974577948135	0.895980358681875	0.2942391908366961	0.024527312334856943	4.678539036373947	False	744.548909781956	744.580916183237	4.816749418647288	False	4.683073800334645
/home/alexandra/Documents/Data/Laura/Linescans/160322_4traces/Veins/WT 10 20210318 09 Vein 100.csv	WT	10	09	Vein	100	rigid endfoot	0.1	0.3	0	Awakening	734.682936587317	744.676935387077	VLF	0.024823605736792587	5.265053010602969	0.2392474770006735	0.2777740365991571				9.956258027702214	0.03217468162303179	4.664393292671915		736.795359071814	739.747949589918	4.663013234339017	False	4.822898251136362
/home/alexandra/Documents/Data/Laura/Linescans/160322_4traces/Veins/WT 10 20210318 09 Vein 100.csv	WT	10	09	Vein	100	rigid endfoot	0.1	0.3	0	Awakening	734.682936587317	744.676935387077	VLF	0.015556479300236709	3.792758551709994	0.25817722617934025	0.3532086280432034				5.608232786533361	0.04229045683344895	4.586957080425904		742.060412082417	743.956791358272	4.663013234339017	False	4.749542679541628
/home/alexandra/Documents/Data/Laura/Linescans/160322_4traces/Veins/WT 10 20210318 09 Vein 100.csv	WT	10	09	Vein	100	rigid endfoot	0.3	1.0	0	Awakening	734.682936587317	744.676935387077	LF	0.07335954348292048	1.6563312662540284	0.3199524871406968	0.4186904436199581				3.3054907935106645	0.036320625955762416	4.705976427654799		736.803360672134	737.635527105421	4.663013234339017	False	4.93333128264029
/home/alexandra/Documents/Data/Laura/Linescans/160322_4traces/Veins/WT 10 20210318 09 Vein 100.csv	WT	10	09	Vein	100	rigid endfoot	0.3	1.0	0	Awakening	734.682936587317	744.676935387077	LF	0.060788564819409564	1.520304060812009	0.09854906607859044	0.2947345291243995				2.741378776915649	0.029612553822601143	4.673995580346383		738.459691938388	739.403880776155	4.663013234339017	False	4.81256821255472
/home/alexandra/Documents/Data/Laura/Linescans/160322_4traces/Veins/WT 10 20210318 09 Vein 100.csv	WT	10	09	Vein	100	rigid endfoot	0.3	1.0	0	Awakening	734.682936587317	744.676935387077	LF	0.01202290780650608	1.0722144428880256	0.2281497418689714	0.24493854759353775				2.0147895617214147	0.030279778699017566	4.635850766818497		739.9799959992	740.420084016803	4.663013234339017	False	4.79756506128136
/home/alexandra/Documents/Data/Laura/Linescans/160322_4traces/Veins/WT 10 20210318 09 Vein 100.csv	WT	10	09	Vein	100	rigid endfoot	0.3	1.0	0	Awakening	734.682936587317	744.676935387077	LF	0.0979790893954425	1.512302460492947	0.4229131640258884	0.26926482925770406				3.3261355340736207	0.048333267458359246	4.5980930518623815		741.052210442088	741.916383276655	4.663013234339017	False	4.736445666339873
/home/alexandra/Documents/Data/Laura/Linescans/160322_4traces/Veins/WT 10 20210318 09 Vein 100.csv	WT	10	09	Vein	100	rigid endfoot	0.3	1.0	0	Awakening	734.682936587317	744.676935387077	LF	0.09787523020965153	1.440288057611042	0.09507383888049234	0.29516314379473046				2.989710274551206	0.032983368977995996	4.590956306357398		742.564512902581	743.212642528506	4.663013234339017	False	4.759257834874373
/home/alexandra/Documents/Data/Laura/Linescans/160322_4traces/Veins/WT 10 20210318 09 Vein 100.csv	WT	10	09	Vein	100	rigid endfoot	1.0	4.0	0	Awakening	734.682936587317	744.676935387077	resp	0.054223770371970126	0.3120624124819642	0.07050417630171703	0.030649380545878246				0.5352882333743053	0.023274267895686075	4.77466527188389		735.075015003001	735.235047009402	4.663013234339017	False	5.053510213639388
/home/alexandra/Documents/Data/Laura/Linescans/160322_4traces/Veins/WT 10 20210318 09 Vein 100.csv	WT	10	09	Vein	100	rigid endfoot	1.0	4.0	0	Awakening	734.682936587317	744.676935387077	resp	0.057437947007327905	0.4240848169640685	0.23863471324281924	0.25857021776757816				0.7282921256719205	0.029718149037884094	4.765379908555399		735.387077415483	735.555111022205	4.663013234339017	False	5.025932699925862
/home/alexandra/Documents/Data/Laura/Linescans/160322_4traces/Veins/WT 10 20210318 09 Vein 100.csv	WT	10	09	Vein	100	rigid endfoot	1.0	4.0	0	Awakening	734.682936587317	744.676935387077	resp	0.0030076608821586253	0.18403680736093975	0.5437402834884214	0.2991001142361348				0.3400680261967288	0.03818817264502997	4.730318610965861		735.811162232447	735.867173434687	4.663013234339017	False	5.053786911101408
/home/alexandra/Documents/Data/Laura/Linescans/160322_4traces/Veins/WT 10 20210318 09 Vein 100.csv	WT	10	09	Vein	100	rigid endfoot	1.0	4.0	0	Awakening	734.682936587317	744.676935387077	resp	0.05327816166230742	0.47209441888401216	0.4799186832156354	0.36122919891599287				0.8834214977832406	0.03256868923744108	4.719676262934029		735.995199039808	736.25925185037	4.663013234339017	False	5.036939110081313
/home/alexandra/Documents/Data/Laura/Linescans/160322_4traces/Veins/WT 10 20210318 09 Vein 100.csv	WT	10	09	Vein	100	rigid endfoot	1.0	4.0	0	Awakening	734.682936587317	744.676935387077	resp	0.08441199701387461	0.26405281056202057	0.18749820262470376	0.33170486020786977				0.5405093331666411	0.03978785114260593	4.692547523568192		736.467293458692	736.611322264453	4.663013234339017	False	5.02777734967259
/home/alexandra/Documents/Data/Laura/Linescans/160322_4traces/Veins/WT 10 20210318 09 Vein 100.csv	WT	10	09	Vein	100	rigid endfoot	1.0	4.0	0	Awakening	734.682936587317	744.676935387077	resp	0.061345046654534385	0.33606721344301604	0.3497285058136722	0.2119278053286728				0.6186979802056696	0.03429851114902186	4.694480599582419		736.731346269254	736.867373474695	4.663013234339017	False	5.036754645106652
/home/alexandra/Documents/Data/Laura/Linescans/160322_4traces/Veins/WT 10 20210318 09 Vein 100.csv	WT	10	09	Vein	100	rigid endfoot	1.0	4.0	0	Awakening	734.682936587317	744.676935387077	resp	0.046387410146586275	0.44008801760298866	0.35005612149561555	0.41888871038033715				0.7943880773478134	0.029388347560942822	4.716177028244843		737.067413482697	737.339467893579	4.663013234339017	False	4.97548152935295
/home/alexandra/Documents/Data/Laura/Linescans/160322_4traces/Veins/WT 10 20210318 09 Vein 100.csv	WT	10	09	Vein	100	rigid endfoot	1.0	4.0	0	Awakening	734.682936587317	744.676935387077	resp	0.014735397886826405	0.2800560112019639	0.38636009167792973	0.4057376562250504				0.5879478029074233	0.040688760654004195	4.74350486763915		737.5075015003	737.611522304461	4.663013234339017	False	4.945321505993988
/home/alexandra/Documents/Data/Laura/Linescans/160322_4traces/Veins/WT 10 20210318 09 Vein 100.csv	WT	10	09	Vein	100	rigid endfoot	1.0	4.0	0	Awakening	734.682936587317	744.676935387077	resp	0.055676741157514156	0.4160832166439832	0.36074750498112057	0.4565769488460721				0.8285102067137476	0.03327583380779931	4.708833927992684		737.787557511502	737.955591118224	4.663013234339017	False	4.90971976588221
/home/alexandra/Documents/Data/Laura/Linescans/160322_4traces/Veins/WT 10 20210318 09 Vein 100.csv	WT	10	09	Vein	100	rigid endfoot	1.0	4.0	0	Awakening	734.682936587317	744.676935387077	resp	0.04836285850121705	0.30406081216199254	0.03602875599982072	0.5026812736538147				0.7012660390020677	0.03999668030673137	4.640218014509459		738.203640728146	738.339667933587	4.663013234339017	False	4.881619601407117
/home/alexandra/Documents/Data/Laura/Linescans/160322_4traces/Veins/WT 10 20210318 09 Vein 100.csv	WT	10	09	Vein	100	rigid endfoot	1.0	4.0	0	Awakening	734.682936587317	744.676935387077	resp	0.080442708499151	0.4320864172840402	0.07353883506522949	0.2528595959318186				0.6755620600219631	0.023461882796454833	4.661372334541592		738.507701540308	738.74774954991	4.663013234339017	False	4.840668377029821
/home/alexandra/Documents/Data/Laura/Linescans/160322_4traces/Veins/WT 10 20210318 09 Vein 100.csv	WT	10	09	Vein	100	rigid endfoot	1.0	4.0	0	Awakening	734.682936587317	744.676935387077	resp	0.06851013290398825	0.4480896179229603	0.1962825550292439	0.4394842511107551				0.8969290832811678	0.03415404998512663	4.684068940329591		738.939787957592	739.211842368474	4.663013234339017	False	4.81256821255472
/home/alexandra/Documents/Data/Laura/Linescans/160322_4traces/Veins/WT 10 20210318 09 Vein 100.csv	WT	10	09	Vein	100	rigid endfoot	1.0	4.0	0	Awakening	734.682936587317	744.676935387077	resp	0.0513107032063244	0.38407681536307337	0.0672975845969007	0.3072507878210479				0.7994654631438503	0.034895059031132665	4.685462433527093		739.387877575515	739.571914382877	4.663013234339017	False	4.7920926003660655
/home/alexandra/Documents/Data/Laura/Linescans/160322_4traces/Veins/WT 10 20210318 09 Vein 100.csv	WT	10	09	Vein	100	rigid endfoot	1.0	4.0	0	Awakening	734.682936587317	744.676935387077	resp	0.05356700708258359	0.42408481696395484	0.27828621895757183	0.03235155067283835				0.6731168257352579	0.01930133745451375	4.665395906928537		739.771954390878	739.98799759952	4.663013234339017	False	4.772570057213233
/home/alexandra/Documents/Data/Laura/Linescans/160322_4traces/Veins/WT 10 20210318 09 Vein 100.csv	WT	10	09	Vein	100	rigid endfoot	1.0	4.0	0	Awakening	734.682936587317	744.676935387077	resp	0.07415560913841746	0.28005601120207757	-0.16224417307081312	0.23377683191373042				0.5126917213208392	0.02852961023511852	4.661201036763764		740.196039207842	740.364072814563	4.663013234339017	False	4.7675280145721946
/home/alexandra/Documents/Data/Laura/Linescans/160322_4traces/Veins/WT 10 20210318 09 Vein 100.csv	WT	10	09	Vein	100	rigid endfoot	1.0	4.0	0	Awakening	734.682936587317	744.676935387077	resp	0.0103919359316561	0.1600320064009111	0.5541168364138754	0.4180184401010303				0.3564640230432498	0.04081083909536497	4.656199010334156		740.476095219044	740.564112822565	4.663013234339017	False	4.791908135391395
/home/alexandra/Documents/Data/Laura/Linescans/160322_4traces/Veins/WT 10 20210318 09 Vein 100.csv	WT	10	09	Vein	100	rigid endfoot	1.0	4.0	0	Awakening	734.682936587317	744.676935387077	resp	0.024044859362823183	0.44008801760401184	0.3277051086839297	0.1980787775425364				0.8634376329917165	0.030373625504048284	4.594413125871093		740.636127225445	740.764152830566	4.663013234339017	False	4.821945182100567
/home/alexandra/Documents/Data/Laura/Linescans/160322_4traces/Veins/WT 10 20210318 09 Vein 100.csv	WT	10	09	Vein	100	rigid endfoot	1.0	4.0	0	Awakening	734.682936587317	744.676935387077	resp	0.10981109932042585	0.5681136227240131	0.3277810825324441	0.14194857222907506				1.1278662216664677	0.03198415459646599	4.598491912422505		741.076215243049	741.404280856171	4.663013234339017	False	4.756521604416728
/home/alexandra/Documents/Data/Laura/Linescans/160322_4traces/Veins/WT 10 20210318 09 Vein 100.csv	WT	10	09	Vein	100	rigid endfoot	1.0	4.0	0	Awakening	734.682936587317	744.676935387077	resp	0.07535355307732115	0.3440688137629877	0.35706761952090205	0.08716727679395213				0.6412455293786448	0.027608573759267865	4.62684412468392		741.644328865773	741.828365673135	4.663013234339017	False	4.701397321152111
/home/alexandra/Documents/Data/Laura/Linescans/160322_4traces/Veins/WT 10 20210318 09 Vein 100.csv	WT	10	09	Vein	100	rigid endfoot	1.0	4.0	0	Awakening	734.682936587317	744.676935387077	resp	0.14477223267981293	0.3600720144030447	0.5769276455628544	0.3792267354850065				0.9298165557260527	0.07223988757066632	4.619546335452066		741.988397679536	742.196439287858	4.663013234339017	False	4.721719212528528
/home/alexandra/Documents/Data/Laura/Linescans/160322_4traces/Veins/WT 10 20210318 09 Vein 100.csv	WT	10	09	Vein	100	rigid endfoot	1.0	4.0	0	Awakening	734.682936587317	744.676935387077	resp	0.0762471296716745	0.2400480096019919	0.32098548638828234	0.23079667285836744				0.7795415486733953	0.055814883670495564	4.51224733282184		742.348469693939	742.48449689938	4.663013234339017	False	4.790124973969571
/home/alexandra/Documents/Data/Laura/Linescans/160322_4traces/Veins/WT 10 20210318 09 Vein 100.csv	WT	10	09	Vein	100	rigid endfoot	1.0	4.0	0	Awakening	734.682936587317	744.676935387077	resp	0.08595872979303257	0.5201040208039558	0.06442748956012743	0.2240125204865588				1.1160312317877776	0.03683769870477767	4.575595003349352		742.588517703541	742.948589717944	4.663013234339017	False	4.714002427754736
/home/alexandra/Documents/Data/Laura/Linescans/160322_4traces/Veins/WT 10 20210318 09 Vein 100.csv	WT	10	09	Vein	100	rigid endfoot	1.0	4.0	0	Awakening	734.682936587317	744.676935387077	resp	0.054522196682799076	0.3600720144030447	0.4523582999626373	0.4031763929314035				0.7464306020634954	0.031144538021462605	4.618080640925051		743.108621724345	743.252650530106	4.663013234339017	False	4.77367684706126
/home/alexandra/Documents/Data/Laura/Linescans/160322_4traces/Veins/WT 10 20210318 09 Vein 100.csv	WT	10	09	Vein	100	rigid endfoot	1.0	4.0	0	Awakening	734.682936587317	744.676935387077	resp	0.05506673617833644	0.5681136227240131	-0.01695656759483673	0.4190412330700225				1.1171703615917543	0.029655457320847844	4.59093952351734		743.468693738748	743.74874974995	4.663013234339017	False	4.769126711019354
/home/alexandra/Documents/Data/Laura/Linescans/160322_4traces/Veins/WT 10 20210318 09 Vein 100.csv	WT	10	09	Vein	100	rigid endfoot	1.0	4.0	0	Awakening	734.682936587317	744.676935387077	resp	0.0639078674530333	0.5361072214449223	0.16120661092283373	0.3395779210371504				0.9938317428218948	0.028279549414349958	4.589821330197287		744.036807361472	744.244848969794	4.663013234339017	False	4.747513564820231
/home/alexandra/Documents/Data/Laura/Linescans/160322_4traces/Veins/WT 10 20210318 09 Vein 100.csv	WT	10	09	Vein	100	rigid endfoot	4.0	15.0	0	Awakening	734.682936587317	744.676935387077	cardiac	0.1035399348895248	0.14402880576199095	0.2501989389502597	0.3109914868528834	0.020676722588482237	0.017963548166540392	0.17285825439871222	0.2740089540155074	0.036589148439199415	4.8028676202462774	False	734.794958991798	734.874974994999	4.663013234339017	False	5.050528029882195
/home/alexandra/Documents/Data/Laura/Linescans/160322_4traces/Veins/WT 10 20210318 09 Vein 100.csv	WT	10	09	Vein	100	rigid endfoot	4.0	15.0	0	Awakening	734.682936587317	744.676935387077	cardiac	0.07038947158471544	0.1360272054409961	0.16410135715472554	-0.04514729348821999	0.019824410809544158	0.017892122244766065	0.1581285035677326	0.21028530756833885	0.02419934921017213	4.767855952304938	False	734.93898779756	735.01100220044	4.663013234339017	False	5.042688268458605
/home/alexandra/Documents/Data/Laura/Linescans/160322_4traces/Veins/WT 10 20210318 09 Vein 100.csv	WT	10	09	Vein	100	rigid endfoot	4.0	15.0	0	Awakening	734.682936587317	744.676935387077	cardiac	0.039765930001444405	0.09601920384000096	0.13216302901761748	0.12181121760211916	0.019083557160774707	0.016564886401792007	0.1801351903983819	0.15495846150154824	0.01709921576406224	4.759461219333625	False	735.075015003001	735.123024604921	4.663013234339017	False	5.044932592317127
/home/alexandra/Documents/Data/Laura/Linescans/160322_4traces/Veins/WT 10 20210318 09 Vein 100.csv	WT	10	09	Vein	100	rigid endfoot	4.0	15.0	0	Awakening	734.682936587317	744.676935387077	cardiac	0.07177614271769546	0.11202240448096745	0.17530137492844702	-0.021070142751902186	0.019083557160774707	0.016564886401792007	0.1801351903983819	0.21588582755183067	0.028522107321723243	4.8016212411133194	False	735.171034206841	735.235047009402	4.663013234339017	False	5.063748019733712
/home/alexandra/Documents/Data/Laura/Linescans/160322_4traces/Veins/WT 10 20210318 09 Vein 100.csv	WT	10	09	Vein	100	rigid endfoot	4.0	15.0	0	Awakening	734.682936587317	744.676935387077	cardiac	0.06003285965244588	0.1360272054409961	0.002628404105654795	0.13263807333395455	0.017930446050466807	0.015719377521279297	0.173207317739086	0.23308838746283875	0.025363194566729638	4.74509502404119	False	735.283056611322	735.331066213243	4.663013234339017	False	5.044225476580871
/home/alexandra/Documents/Data/Laura/Linescans/160322_4traces/Veins/WT 10 20210318 09 Vein 100.csv	WT	10	09	Vein	100	rigid endfoot	4.0	15.0	0	Awakening	734.682936587317	744.676935387077	cardiac	0.08536405191009541	0.14402880576108146	0.4169941098745033	0.3196939065145213	0.020536191215438503	0.016973957540083982	0.2368939016359905	0.2604098015675502	0.03240348860507215	4.773660665923139	False	735.419083816763	735.499099819964	4.663013234339017	False	4.98867077504203
/home/alexandra/Documents/Data/Laura/Linescans/160322_4traces/Veins/WT 10 20210318 09 Vein 100.csv	WT	10	09	Vein	100	rigid endfoot	4.0	15.0	0	Awakening	734.682936587317	744.676935387077	cardiac	0.05687475193806678	0.12802560512193395	0.06996633103173162	0.20074513646073894	0.02053772915181602	0.018333969573808694	0.23252692672701503	0.19779965439923627	0.020013647135048884	4.773796206750762	False	735.563112622524	735.635127025405	4.663013234339017	False	5.037984411604459
/home/alexandra/Documents/Data/Laura/Linescans/160322_4traces/Veins/WT 10 20210318 09 Vein 100.csv	WT	10	09	Vein	100	rigid endfoot	4.0	15.0	0	Awakening	734.682936587317	744.676935387077	cardiac	0.07477460350821619	0.1200240048010528	0.12280991776620015	0.23592394822221557	0.02447821632658533	0.014109557891113516	0.28568822238591746	0.2408259980995002	0.035112844234746636	4.757553455368804	False	735.691138227646	735.755151030206	4.663013234339017	False	5.03887599231537
/home/alexandra/Documents/Data/Laura/Linescans/160322_4traces/Veins/WT 10 20210318 09 Vein 100.csv	WT	10	09	Vein	100	rigid endfoot	4.0	15.0	0	Awakening	734.682936587317	744.676935387077	cardiac	0.11413033917086347	0.15203040608093943	0.6152460924743035	0.2636106986535431	0.025623711455673385	0.014816084813196335	0.3024273862609878	0.2993320568528427	0.03981459030809571	4.738683841365903	False	735.811162232447	735.883176635327	4.663013234339017	False	5.044133244093549
/home/alexandra/Documents/Data/Laura/Linescans/160322_4traces/Veins/WT 10 20210318 09 Vein 100.csv	WT	10	09	Vein	100	rigid endfoot	4.0	15.0	0	Awakening	734.682936587317	744.676935387077	cardiac	0.07019977997173676	0.1040208041609958	0.3867962878702341	0.4484453325217909	0.027720817592651	0.01916107627600544	0.28675892007052417	0.1958969079542415	0.027910220764844756	4.714918164593283	False	735.963192638528	736.027205441088	4.663013234339017	False	5.020183541548578
/home/alexandra/Documents/Data/Laura/Linescans/160322_4traces/Veins/WT 10 20210318 09 Vein 100.csv	WT	10	09	Vein	100	rigid endfoot	4.0	15.0	0	Awakening	734.682936587317	744.676935387077	cardiac	0.028337939533845717	0.1200240048010528	0.5892889191478412	-0.011119229096629157	0.028117043123815303	0.021451900969894966	0.25099633764229073	0.17722783868618794	0.019230656962169693	4.719932208086386	False	736.067213442689	736.107221444289	4.663013234339017	False	5.0359552968830625
/home/alexandra/Documents/Data/Laura/Linescans/160322_4traces/Veins/WT 10 20210318 09 Vein 100.csv	WT	10	09	Vein	100	rigid endfoot	4.0	15.0	0	Awakening	734.682936587317	744.676935387077	cardiac	0.0956997692856977	0.12802560512102446	0.5213177043981202	0.37582922046126155	0.028117043123815303	0.021451900969894966	0.25099633764229073	0.281119618398901	0.041155964838003316	4.74664549435118	False	736.18723744749	736.25125025005	4.663013234339017	False	5.036816133431533
/home/alexandra/Documents/Data/Laura/Linescans/160322_4traces/Veins/WT 10 20210318 09 Vein 100.csv	WT	10	09	Vein	100	rigid endfoot	4.0	15.0	0	Awakening	734.682936587317	744.676935387077	cardiac	0.10414051700037762	0.14402880576096777	0.40962451614862383	0.5305922751979096	0.026845167589410128	0.020890654568304315	0.2289947803514415	0.27628299853022253	0.03855137793574459	4.6922064346947465	False	736.315263052611	736.395279055811	4.663013234339017	False	5.04419473241844
/home/alexandra/Documents/Data/Laura/Linescans/160322_4traces/Veins/WT 10 20210318 09 Vein 100.csv	WT	10	09	Vein	100	rigid endfoot	4.0	15.0	0	Awakening	734.682936587317	744.676935387077	cardiac	0.04634651830017926	0.0880176035200293	0.1550915003505058	0.15575499505713306	0.025147059993251942	0.019574300651145553	0.22036402131812644	0.15288986876521518	0.019205496318845498	4.654251148042079	False	736.459291858372	736.499299859972	4.663013234339017	False	5.081671866439391
/home/alexandra/Documents/Data/Laura/Linescans/160322_4traces/Veins/WT 10 20210318 09 Vein 100.csv	WT	10	09	Vein	100	rigid endfoot	4.0	15.0	0	Awakening	734.682936587317	744.676935387077	cardiac	0.10025388395325804	0.1520304060819626	0.1890264649965503	0.33759775440493794	0.028182922768985066	0.017892122244730052	0.2644016867565436	0.34455822483857057	0.04646168357584171	4.720978278213591	False	736.547309461892	736.635327065413	4.663013234339017	False	4.991591470474333
/home/alexandra/Documents/Data/Laura/Linescans/160322_4traces/Veins/WT 10 20210318 09 Vein 100.csv	WT	10	09	Vein	100	rigid endfoot	4.0	15.0	0	Awakening	734.682936587317	744.676935387077	cardiac	0.08559519605152467	0.1360272054409961	0.2260249933871359	-0.1852187696218123	0.02131426005935105	0.018990366903217298	0.19650257431280552	0.21852668480428938	0.026378618850483402	4.675351891533775	False	736.699339867974	736.787357471494	4.663013234339017	False	5.051727052217565
/home/alexandra/Documents/Data/Laura/Linescans/160322_4traces/Veins/WT 10 20210318 09 Vein 100.csv	WT	10	09	Vein	100	rigid endfoot	4.0	15.0	0	Awakening	734.682936587317	744.676935387077	cardiac	0.0717457124193836	0.12802560512102446	0.3707286015062843	0.35193996758223867	0.020508522823450337	0.018360676026063814	0.22156878074453887	0.2586395883591165	0.03898960856772104	4.714114553523651	False	736.835367073415	736.891378275655	4.663013234339017	False	4.985165940523255
/home/alexandra/Documents/Data/Laura/Linescans/160322_4traces/Veins/WT 10 20210318 09 Vein 100.csv	WT	10	09	Vein	100	rigid endfoot	4.0	15.0	0	Awakening	734.682936587317	744.676935387077	cardiac	0.11492841761871092	0.12802560512102446	0.3932031016592773	0.5558827169448335	0.014812576651216318	0.009286472614215497	0.23307586951234655	0.27734205345148555	0.04147727201054847	4.664290925560649	False	736.963392678536	737.035407081416	4.663013234339017	False	5.061349975062979
/home/alexandra/Documents/Data/Laura/Linescans/160322_4traces/Veins/WT 10 20210318 09 Vein 100.csv	WT	10	09	Vein	100	rigid endfoot	4.0	15.0	0	Awakening	734.682936587317	744.676935387077	cardiac	0.08005083923830401	0.1360272054409961	-0.014520982990907774	0.5325264842122992	0.01577119943340384	0.007408042406576241	0.2452592004517003	0.2511129657702729	0.030588935656176236	4.680180433046733	False	737.091418283657	737.171434286857	4.663013234339017	False	5.023042748655997
/home/alexandra/Documents/Data/Laura/Linescans/160322_4traces/Veins/WT 10 20210318 09 Vein 100.csv	WT	10	09	Vein	100	rigid endfoot	4.0	15.0	0	Awakening	734.682936587317	744.676935387077	cardiac	0.07029822829852694	0.1360272054409961	0.4342990092618462	0.45033610127994084	0.018671659116951546	0.007919530454885885	0.326321657389892	0.24811568970664022	0.028065222626121083	4.7279927296764175	False	737.227445489098	737.307461492298	4.663013234339017	False	4.935452629849019
/home/alexandra/Documents/Data/Laura/Linescans/160322_4traces/Veins/WT 10 20210318 09 Vein 100.csv	WT	10	09	Vein	100	rigid endfoot	4.0	15.0	0	Awakening	734.682936587317	744.676935387077	cardiac	0.08250649481187182	0.15203040608093943	0.5719327683521748	0.4176400567819384	0.017570724005608853	0.007919530454885885	0.33017264707510385	0.27878283375599094	0.033211383496017224	4.74492951796669	False	737.363472694539	737.45149029806	4.663013234339017	False	4.954852196352079
/home/alexandra/Documents/Data/Laura/Linescans/160322_4traces/Veins/WT 10 20210318 09 Vein 100.csv	WT	10	09	Vein	100	rigid endfoot	4.0	15.0	0	Awakening	734.682936587317	744.676935387077	cardiac	0.10649358171650591	0.1360272054409961	0.2512563175322211	0.29582736324947106	0.01533096445486706	0.00928647261402358	0.2984385794288524	0.2770446101073132	0.03991106642430032	4.756253446999847	False	737.51550310062	737.595519103821	4.663013234339017	False	4.934253607513643
/home/alexandra/Documents/Data/Laura/Linescans/160322_4traces/Veins/WT 10 20210318 09 Vein 100.csv	WT	10	09	Vein	100	rigid endfoot	4.0	15.0	0	Awakening	734.682936587317	744.676935387077	cardiac	0.11630894782896369	0.12802560512102446	0.5309300333338686	0.637434397658285	0.02361104179918864	0.014109557891111502	0.39870829495066423	0.3014784230052018	0.042168940647260705	4.734546762188841	False	737.651530306061	737.715543108622	4.663013234339017	False	4.949318247111897
/home/alexandra/Documents/Data/Laura/Linescans/160322_4traces/Veins/WT 10 20210318 09 Vein 100.csv	WT	10	09	Vein	100	rigid endfoot	4.0	15.0	0	Awakening	734.682936587317	744.676935387077	cardiac	0.08028344933804701	0.12802560512102446	0.3356792169886279	0.4863471298684254	0.029504529604646886	0.014425090119748912	0.5570723979235991	0.24524392237488732	0.029868657337748697	4.716362494342453	False	737.779555911182	737.851570314063	4.663013234339017	False	4.936405698884833
/home/alexandra/Documents/Data/Laura/Linescans/160322_4traces/Veins/WT 10 20210318 09 Vein 100.csv	WT	10	09	Vein	100	rigid endfoot	4.0	15.0	0	Awakening	734.682936587317	744.676935387077	cardiac	0.0819894071797169	0.12002400480093911	0.5560053286092455	0.6880862945876087	0.029815299695701677	0.011137756276827712	0.5192215472651962	0.26964197721611227	0.04125011958245493	4.732516178077327	False	737.907581516303	737.971594318864	4.663013234339017	False	4.894193963847283
/home/alexandra/Documents/Data/Laura/Linescans/160322_4traces/Veins/WT 10 20210318 09 Vein 100.csv	WT	10	09	Vein	100	rigid endfoot	4.0	15.0	0	Awakening	734.682936587317	744.676935387077	cardiac	0.10893470472482245	0.1040208041609958	0.32080602103505046	0.29127752038172133	0.030541564260820765	0.009748744093555993	0.5410682689751202	0.2497623492472466	0.03841687442552199	4.693395054869896	False	738.027605521104	738.083616723345	4.663013234339017	False	4.85508738921673
/home/alexandra/Documents/Data/Laura/Linescans/160322_4traces/Veins/WT 10 20210318 09 Vein 100.csv	WT	10	09	Vein	100	rigid endfoot	4.0	15.0	0	Awakening	734.682936587317	744.676935387077	cardiac	0.03815794768082087	0.11202240448108114	0.22225680870645403	0.7093577503694237	0.03272285707861114	0.010961150457507415	0.6034703826345853	0.20693285144851456	0.033501256970062745	4.64061201277588	False	738.131626325265	738.179635927185	4.663013234339017	False	4.925829707003614
/home/alexandra/Documents/Data/Laura/Linescans/160322_4traces/Veins/WT 10 20210318 09 Vein 100.csv	WT	10	09	Vein	100	rigid endfoot	4.0	15.0	0	Awakening	734.682936587317	744.676935387077	cardiac	0.14410210349919136	0.11202240448096745	-0.13358837989081473	0.5012323943661293	0.0307915995663641	0.01498281838252352	0.5870165234740805	0.31912075954907165	0.05169993556840805	4.666199354373778	False	738.243648729746	738.299659931986	4.663013234339017	False	4.883833181103177
/home/alexandra/Documents/Data/Laura/Linescans/160322_4traces/Veins/WT 10 20210318 09 Vein 100.csv	WT	10	09	Vein	100	rigid endfoot	4.0	15.0	0	Awakening	734.682936587317	744.676935387077	cardiac	0.07744086702899808	0.1040208041609958	0.038150770991465965	0.4757646389255001	0.03265482855127302	0.015719377520864265	0.6163942408813501	0.218221767113574	0.029988524447148848	4.639021807573579	False	738.355671134227	738.403680736147	4.663013234339017	False	4.862158546579171
/home/alexandra/Documents/Data/Laura/Linescans/160322_4traces/Veins/WT 10 20210318 09 Vein 100.csv	WT	10	09	Vein	100	rigid endfoot	4.0	15.0	0	Awakening	734.682936587317	744.676935387077	cardiac	0.06801112851251379	0.12802560512102446	-0.20402500014279892	0.4566838403606005	0.03270998341551248	0.016003200639978843	0.6221758818889908	0.20216053256374983	0.02253003036571606	4.6148380360271295	False	738.459691938388	738.523704740948	4.663013234339017	False	4.894655126283952
/home/alexandra/Documents/Data/Laura/Linescans/160322_4traces/Veins/WT 10 20210318 09 Vein 100.csv	WT	10	09	Vein	100	rigid endfoot	4.0	15.0	0	Awakening	734.682936587317	744.676935387077	cardiac	0.03994027400855779	0.1360272054409961	-0.2868949242589144	0.1382347919658158	0.031019450333778627	0.015495032391158438	0.5831571801393743	0.20074835511929776	0.018277515838725715	4.664360853459542	False	738.587717543509	738.667733546709	4.663013234339017	False	4.84312791002545
/home/alexandra/Documents/Data/Laura/Linescans/160322_4traces/Veins/WT 10 20210318 09 Vein 100.csv	WT	10	09	Vein	100	rigid endfoot	4.0	15.0	0	Awakening	734.682936587317	744.676935387077	cardiac	0.07054359440364374	0.15203040608093943	0.3159938331039864	0.5754346315949225	0.02941722061513349	0.014835364046862072	0.5548517647100638	0.264479958649433	0.029018568631212233	4.685451861299802	False	738.72374474895	738.77975595119	4.663013234339017	False	4.819301184130261
/home/alexandra/Documents/Data/Laura/Linescans/160322_4traces/Veins/WT 10 20210318 09 Vein 100.csv	WT	10	09	Vein	100	rigid endfoot	4.0	15.0	0	Awakening	734.682936587317	744.676935387077	cardiac	0.07126119430259106	0.11202240448108114	0.2751986408682481	0.19994622503814924	0.020298064226768664	0.011271682005859528	0.30561208464518547	0.23517180578132654	0.030492484281631614	4.632780449795616	False	738.875775155031	738.939787957592	4.663013234339017	False	4.865263706986141
/home/alexandra/Documents/Data/Laura/Linescans/160322_4traces/Veins/WT 10 20210318 09 Vein 100.csv	WT	10	09	Vein	100	rigid endfoot	4.0	15.0	0	Awakening	734.682936587317	744.676935387077	cardiac	0.0907287132097285	0.1360272054409961	0.1476070577069264	0.549100186967012	0.0215919823963406	0.011988784593015202	0.3264683288844651	0.2968433185278588	0.039654315120203384	4.673842011555902	False	738.987797559512	739.051810362073	4.663013234339017	False	4.809155610523273
/home/alexandra/Documents/Data/Laura/Linescans/160322_4traces/Veins/WT 10 20210318 09 Vein 100.csv	WT	10	09	Vein	100	rigid endfoot	4.0	15.0	0	Awakening	734.682936587317	744.676935387077	cardiac	0.1101183744420426	0.12802560512091077	0.18506217050650392	0.4326062801396505	0.02245972184321777	0.012417089693454285	0.3346901531169746	0.2850759682735299	0.03855022722019671	4.709470376514246	False	739.123824764953	739.195839167834	4.663013234339017	False	4.809924214584413
/home/alexandra/Documents/Data/Laura/Linescans/160322_4traces/Veins/WT 10 20210318 09 Vein 100.csv	WT	10	09	Vein	100	rigid endfoot	4.0	15.0	0	Awakening	734.682936587317	744.676935387077	cardiac	0.05343887328389224	0.1200240048010528	0.20118792721751289	0.4450220311292439	0.023252948500496952	0.010394383722056868	0.387753171345677	0.21179712154946237	0.022255048876676946	4.687622014866417	False	739.251850370074	739.315863172635	4.663013234339017	False	4.813121607478733
/home/alexandra/Documents/Data/Laura/Linescans/160322_4traces/Veins/WT 10 20210318 09 Vein 100.csv	WT	10	09	Vein	100	rigid endfoot	4.0	15.0	0	Awakening	734.682936587317	744.676935387077	cardiac	0.08277087850574052	0.1360272054409961	0.26070057867033464	0.4469883100252601	0.02559927217414284	0.00982006269438694	0.4311923360571124	0.274624173021176	0.0373229470059018	4.674388574443821	False	739.371874374875	739.451890378076	4.663013234339017	False	4.781670329297082
/home/alexandra/Documents/Data/Laura/Linescans/160322_4traces/Veins/WT 10 20210318 09 Vein 100.csv	WT	10	09	Vein	100	rigid endfoot	4.0	15.0	0	Awakening	734.682936587317	744.676935387077	cardiac	0.12341979784759011	0.1200240048010528	-0.10521978513382882	0.4938807946871225	0.029273268573731477	0.011834526471412183	0.45357305108988616	0.3126770588655728	0.04601867427696297	4.7081860165220935	False	739.507901580316	739.571914382877	4.663013234339017	False	4.778165494778297
/home/alexandra/Documents/Data/Laura/Linescans/160322_4traces/Veins/WT 10 20210318 09 Vein 100.csv	WT	10	09	Vein	100	rigid endfoot	4.0	15.0	0	Awakening	734.682936587317	744.676935387077	cardiac	0.08392682349403349	0.1040208041609958	0.2631394335107264	-0.04862042252050828	0.026504758398577268	0.011315971693298326	0.44202059926532433	0.20020155967148212	0.02838326805240313	4.670800291484121	False	739.627925585117	739.675935187037	4.663013234339017	False	4.824128017634186
/home/alexandra/Documents/Data/Laura/Linescans/160322_4traces/Veins/WT 10 20210318 09 Vein 100.csv	WT	10	09	Vein	100	rigid endfoot	4.0	15.0	0	Awakening	734.682936587317	744.676935387077	cardiac	0.05321571563133776	0.12002400480093911	-0.32418200115711826	0.09913731226138528	0.0252043881896526	0.012383266232897249	0.41705117485537485	0.19774620928475747	0.022601411810372486	4.656539666634105	False	739.731946389278	739.795959191838	4.663013234339017	False	4.809770493772184
/home/alexandra/Documents/Data/Laura/Linescans/160322_4traces/Veins/WT 10 20210318 09 Vein 100.csv	WT	10	09	Vein	100	rigid endfoot	4.0	15.0	0	Awakening	734.682936587317	744.676935387077	cardiac	0.04155239335305479	0.1200240048010528	0.27790435243993894	-0.03767918920120929	0.02684916604874524	0.012190268454326714	0.42298449707943536	0.2010494249788053	0.014665376837119564	4.676786619114562	False	739.851970394079	739.923984796959	4.663013234339017	False	4.782346700870875
/home/alexandra/Documents/Data/Laura/Linescans/160322_4traces/Veins/WT 10 20210318 09 Vein 100.csv	WT	10	09	Vein	100	rigid endfoot	4.0	15.0	0	Awakening	734.682936587317	744.676935387077	cardiac	0.04197202806893138	0.09601920384091045	0.4606466967810738	0.17131258236810473	0.03169417714578003	0.010058641505069212	0.5029685244423119	0.1626620494912293	0.020441899250706354	4.690892277338069	False	739.97199439888	740.01200240048	4.663013234339017	False	4.789633067370438
/home/alexandra/Documents/Data/Laura/Linescans/160322_4traces/Veins/WT 10 20210318 09 Vein 100.csv	WT	10	09	Vein	100	rigid endfoot	4.0	15.0	0	Awakening	734.682936587317	744.676935387077	cardiac	0.05098505616172038	0.11202240448005796	0.6392024865740883	0.14936738508683747	0.029989076963165242	0.010058641505054698	0.4810689114787898	0.18113556443795184	0.019623185184892283	4.639540066311948	False	740.068013602721	740.124024804961	4.663013234339017	False	4.768296618633313
/home/alexandra/Documents/Data/Laura/Linescans/160322_4traces/Veins/WT 10 20210318 09 Vein 100.csv	WT	10	09	Vein	100	rigid endfoot	4.0	15.0	0	Awakening	734.682936587317	744.676935387077	cardiac	0.05594599356634921	0.09601920384102414	-0.043382770807790245	0.2304159687630778	0.02953896959686238	0.011928081496140691	0.4243466084632573	0.19308115842005927	0.02846550916053215	4.620608757052294	False	740.180036007201	740.228045609122	4.663013234339017	False	4.751694770912798
/home/alexandra/Documents/Data/Laura/Linescans/160322_4traces/Veins/WT 10 20210318 09 Vein 100.csv	WT	10	09	Vein	100	rigid endfoot	4.0	15.0	0	Awakening	734.682936587317	744.676935387077	cardiac	0.09902452991799587	0.11202240448096745	-0.3205567671492282	0.7231824811974829	0.02983544157940792	0.013126912547018388	0.41926893573794966	0.2231779026266083	0.0347464184872224	4.682329791603469	False	740.276055211042	740.340068013603	4.663013234339017	False	4.7434553353774405
/home/alexandra/Documents/Data/Laura/Linescans/160322_4traces/Veins/WT 10 20210318 09 Vein 100.csv	WT	10	09	Vein	100	rigid endfoot	4.0	15.0	0	Awakening	734.682936587317	744.676935387077	cardiac	0.11513643416313318	0.12002400480093911	0.5531471261093773	0.4728260111349118	0.03201205134974972	0.013483364128908397	0.4749638142732335	0.2865056149952997	0.04350274862272025	4.663960538844371	False	740.484096819364	740.548109621924	4.663013234339017	False	4.787388743511919
/home/alexandra/Documents/Data/Laura/Linescans/160322_4traces/Veins/WT 10 20210318 09 Vein 100.csv	WT	10	09	Vein	100	rigid endfoot	4.0	15.0	0	Awakening	734.682936587317	744.676935387077	cardiac	0.04005570549657697	0.08801760352105248	-0.4182091197876781	-0.09416186355840991	0.03297275557613485	0.013600105390687716	0.48420869867732963	0.15113613530184647	0.019406690736901076	4.628556714278324	False	740.604120824165	740.644128825765	4.663013234339017	False	4.803006778034195
/home/alexandra/Documents/Data/Laura/Linescans/160322_4traces/Veins/WT 10 20210318 09 Vein 100.csv	WT	10	09	Vein	100	rigid endfoot	4.0	15.0	0	Awakening	734.682936587317	744.676935387077	cardiac	0.07120211828470577	0.12802560512102446	0.36986369587971313	0.3793488607734353	0.03296477046944639	0.013483364128970034	0.4892733426464894	0.25353733709108867	0.028883006818848183	4.6427880966503	False	740.692138427686	740.764152830566	4.663013234339017	False	4.80285305722197
/home/alexandra/Documents/Data/Laura/Linescans/160322_4traces/Veins/WT 10 20210318 09 Vein 100.csv	WT	10	09	Vein	100	rigid endfoot	4.0	15.0	0	Awakening	734.682936587317	744.676935387077	cardiac	0.05870131593416417	0.08801760351991561	0.560187410531558	0.0878992242044481	0.032185165976382483	0.015266080438867511	0.4955312957947639	0.1981355926295671	0.02927509553517499	4.5815104596962355	False	740.820164032807	740.860172034407	4.663013234339017	False	4.8423900501267685
/home/alexandra/Documents/Data/Laura/Linescans/160322_4traces/Veins/WT 10 20210318 09 Vein 100.csv	WT	10	09	Vein	100	rigid endfoot	4.0	15.0	0	Awakening	734.682936587317	744.676935387077	cardiac	0.10973080456924866	0.11202240448108114	0.5042172368701531	0.3581598830326333	0.029465083040571292	0.01551567867959042	0.438967288619499	0.2721719586925276	0.04064507098794511	4.558170516373096	False	740.908181636327	740.964192838568	4.663013234339017	False	4.812875654179161
/home/alexandra/Documents/Data/Laura/Linescans/160322_4traces/Veins/WT 10 20210318 09 Vein 100.csv	WT	10	09	Vein	100	rigid endfoot	4.0	15.0	0	Awakening	734.682936587317	744.676935387077	cardiac	0.03863240574169283	0.09601920384091045	0.11419530195813558	0.3106650265574562	0.030057170181089044	0.015515678679603318	0.44627833323338567	0.1510239798753529	0.012989986475832644	4.518050961005549	False	741.020204040808	741.068213642729	4.663013234339017	False	4.8188400216935845
/home/alexandra/Documents/Data/Laura/Linescans/160322_4traces/Veins/WT 10 20210318 09 Vein 100.csv	WT	10	09	Vein	100	rigid endfoot	4.0	15.0	0	Awakening	734.682936587317	744.676935387077	cardiac	0.05616492004044918	0.11202240448108114	0.46252746918384313	0.1997137847697238	0.030453348754728077	0.015552315516214946	0.46434271005278455	0.2119251914745561	0.0284095209619221	4.551572819112309	False	741.116223244649	741.172234446889	4.663013234339017	False	4.804636218643798
/home/alexandra/Documents/Data/Laura/Linescans/160322_4traces/Veins/WT 10 20210318 09 Vein 100.csv	WT	10	09	Vein	100	rigid endfoot	4.0	15.0	0	Awakening	734.682936587317	744.676935387077	cardiac	0.051954133317512655	0.08801760352093879	0.20551218288414858	0.2749084478109549	0.031796418939043086	0.01348336412913662	0.4619217901344087	0.16400013185031048	0.018122909553861494	4.592191494132478	False	741.22824564913	741.27625525105	4.663013234339017	False	4.764545830814981
/home/alexandra/Documents/Data/Laura/Linescans/160322_4traces/Veins/WT 10 20210318 09 Vein 100.csv	WT	10	09	Vein	100	rigid endfoot	4.0	15.0	0	Awakening	734.682936587317	744.676935387077	cardiac	0.08532907987899263	0.11202240448096745	0.2703809129838574	0.31913775384676835	0.03019034501050443	0.013484536544497161	0.4381147563709609	0.26701452977909323	0.04135694558577675	4.653854548346527	False	741.396279255851	741.452290458092	4.663013234339017	False	4.731526600348605
/home/alexandra/Documents/Data/Laura/Linescans/160322_4traces/Veins/WT 10 20210318 09 Vein 100.csv	WT	10	09	Vein	100	rigid endfoot	4.0	15.0	0	Awakening	734.682936587317	744.676935387077	cardiac	0.11852093621125591	0.1200240048010528	0.5863997700122022	0.11738722473998284	0.027397951038020712	0.01397419419619019	0.3704814840970839	0.30736939074648	0.04415184059754953	4.594092508177016	False	741.508301660332	741.572314462893	4.663013234339017	False	4.751387329288351
/home/alexandra/Documents/Data/Laura/Linescans/160322_4traces/Veins/WT 10 20210318 09 Vein 100.csv	WT	10	09	Vein	100	rigid endfoot	4.0	15.0	0	Awakening	734.682936587317	744.676935387077	cardiac	0.09662046279697492	0.11202240448096745	0.4540670581285054	0.11512132446904749	0.03251119280496779	0.03879429082143079	0.3837262150959654	0.24626990988890723	0.03527810774613686	4.583499607006448	False	741.628325665133	741.692338467694	4.663013234339017	False	4.719351912020238
/home/alexandra/Documents/Data/Laura/Linescans/160322_4traces/Veins/WT 10 20210318 09 Vein 100.csv	WT	10	09	Vein	100	rigid endfoot	4.0	15.0	0	Awakening	734.682936587317	744.676935387077	cardiac	0.07923878387963221	0.12002400480093911	0.2739916758509259	0.12350838368002087	0.0329177693314796	0.03914860130197887	0.4050751502068304	0.23069705237615984	0.028631467704989033	4.649672189347861	False	741.740348069614	741.804360872174	4.663013234339017	False	4.688915191199277
/home/alexandra/Documents/Data/Laura/Linescans/160322_4traces/Veins/WT 10 20210318 09 Vein 100.csv	WT	10	09	Vein	100	rigid endfoot	4.0	15.0	0	Awakening	734.682936587317	744.676935387077	cardiac	0.06096841558669029	0.1200240048010528	0.3119927581016203	0.13821776441407677	0.0714883451908063	0.03509262811138473	1.1432457781082612	0.19901565728159432	0.021578645188664005	4.631216084329851	False	741.860372074415	741.916383276655	4.663013234339017	False	4.699644903892721
/home/alexandra/Documents/Data/Laura/Linescans/160322_4traces/Veins/WT 10 20210318 09 Vein 100.csv	WT	10	09	Vein	100	rigid endfoot	4.0	15.0	0	Awakening	734.682936587317	744.676935387077	cardiac	0.06989935921455503	0.12002400480093911	0.11806241980585769	-0.3064935927506254	0.07171949311548359	0.03665429526283123	1.1409298136494586	0.2526885679832078	0.03426678121065924	4.626619832044262	False	741.980396079216	742.044408881776	4.663013234339017	False	4.714586566841186
/home/alexandra/Documents/Data/Laura/Linescans/160322_4traces/Veins/WT 10 20210318 09 Vein 100.csv	WT	10	09	Vein	100	rigid endfoot	4.0	15.0	0	Awakening	734.682936587317	744.676935387077	cardiac	0.081424239264435	0.09601920384000096	-0.11147759398173622	0.007235719932829163	0.07187437947504344	0.03919967581975288	1.1302703004254253	0.2450863970700089	0.03714107614211108	4.502371438158389	False	742.46049209842	742.50850170034	4.663013234339017	False	4.72039721354337
/home/alexandra/Documents/Data/Laura/Linescans/160322_4traces/Veins/WT 10 20210318 09 Vein 100.csv	WT	10	09	Vein	100	rigid endfoot	4.0	15.0	0	Awakening	734.682936587317	744.676935387077	cardiac	0.09490630607481532	0.09601920384102414	0.34869341601337966	0.16012883159963667	0.0748645062501076	0.0415775348886924	1.1681363109387115	0.24572325746242799	0.03353290922282927	4.4956290068405576	False	742.55651130226	742.604520904181	4.663013234339017	False	4.706623828767833
/home/alexandra/Documents/Data/Laura/Linescans/160322_4traces/Veins/WT 10 20210318 09 Vein 100.csv	WT	10	09	Vein	100	rigid endfoot	4.0	15.0	0	Awakening	734.682936587317	744.676935387077	cardiac	0.07356128142123505	0.1040208041609958	0.37785906739758107	0.33042037509368294	0.0745496472409764	0.013714052011114445	1.0982019768367899	0.2629668139084588	0.04025816103282302	4.518585943216897	False	742.652530506101	742.700540108022	4.663013234339017	False	4.709175594250789
/home/alexandra/Documents/Data/Laura/Linescans/160322_4traces/Veins/WT 10 20210318 09 Vein 100.csv	WT	10	09	Vein	100	rigid endfoot	4.0	15.0	0	Awakening	734.682936587317	744.676935387077	cardiac	0.12215642105351232	0.11202240448096745	-0.20062435190841812	0.3804403020611738	0.0707824504684221	0.013306331974815703	1.0397894184952334	0.281988393634143	0.043827371272066956	4.56289486933554	False	742.756551310262	742.804560912183	4.663013234339017	False	4.712834149581816
/home/alexandra/Documents/Data/Laura/Linescans/160322_4traces/Veins/WT 10 20210318 09 Vein 100.csv	WT	10	09	Vein	100	rigid endfoot	4.0	15.0	0	Awakening	734.682936587317	744.676935387077	cardiac	0.05201594102954037	0.08801760352105248	-0.13833768579776243	-0.29882567643035196	0.022205889962918817	0.008199200452663763	0.4386946160536039	0.12593835766157813	0.01900573476201336	4.623809303194046	False	742.868573714743	742.924584916983	4.663013234339017	False	4.74468510187525
/home/alexandra/Documents/Data/Laura/Linescans/160322_4traces/Veins/WT 10 20210318 09 Vein 100.csv	WT	10	09	Vein	100	rigid endfoot	4.0	15.0	0	Awakening	734.682936587317	744.676935387077	cardiac	0.050748264534057494	0.1040208041609958	0.2548514330954311	0.6118664457270143	0.022205889962918817	0.008199200452663763	0.4386946160536039	0.2307530555180103	0.039907713624756674	4.640376746732781	False	742.956591318264	743.004600920184	4.663013234339017	False	4.749450447054292
/home/alexandra/Documents/Data/Laura/Linescans/160322_4traces/Veins/WT 10 20210318 09 Vein 100.csv	WT	10	09	Vein	100	rigid endfoot	4.0	15.0	0	Awakening	734.682936587317	744.676935387077	cardiac	0.10215595225593999	0.11202240447994427	0.38004097776231666	0.38766340123020393	0.023112252900055266	0.009066736926878653	0.4431775781210995	0.24042179324045498	0.0367450086950248	4.584667885179381	False	743.060612122425	743.116623324665	4.663013234339017	False	4.806173426766061
/home/alexandra/Documents/Data/Laura/Linescans/160322_4traces/Veins/WT 10 20210318 09 Vein 100.csv	WT	10	09	Vein	100	rigid endfoot	4.0	15.0	0	Awakening	734.682936587317	744.676935387077	cardiac	0.0826335921634466	0.09601920384102414	-0.07076689981662697	0.5477902140022438	0.022702616044398688	0.010402080415947415	0.4247372592709903	0.22096081874865806	0.032264760485704556	4.641200251084002	False	743.172634526905	743.220644128826	4.663013234339017	False	4.7425944988289555
/home/alexandra/Documents/Data/Laura/Linescans/160322_4traces/Veins/WT 10 20210318 09 Vein 100.csv	WT	10	09	Vein	100	rigid endfoot	4.0	15.0	0	Awakening	734.682936587317	744.676935387077	cardiac	0.053578836343940756	0.08801760352105248	0.6856684832856696	-0.061872477428167774	0.019035852734388084	0.010519579085612176	0.29234156457043314	0.18191846026509495	0.02457554938817708	4.627946955056488	False	743.268653730746	743.308661732347	4.663013234339017	False	4.75313974654774
/home/alexandra/Documents/Data/Laura/Linescans/160322_4traces/Veins/WT 10 20210318 09 Vein 100.csv	WT	10	09	Vein	100	rigid endfoot	4.0	15.0	0	Awakening	734.682936587317	744.676935387077	cardiac	0.08731582565876868	0.1040208041609958	0.8971701534975898	0.6221114194501406	0.018779760117306598	0.010402080415957034	0.30420022792797974	0.23927512011335347	0.03432033878375428	4.59613809298544	False	743.356671334267	743.412682536507	4.663013234339017	False	4.793660552650786
/home/alexandra/Documents/Data/Laura/Linescans/160322_4traces/Veins/WT 10 20210318 09 Vein 100.csv	WT	10	09	Vein	100	rigid endfoot	4.0	15.0	0	Awakening	734.682936587317	744.676935387077	cardiac	0.09021196109389792	0.11202240448096745	0.020786261277655167	0.40647203951066724	0.015893752630596825	0.009979748981088358	0.22207899781993806	0.23841751924859209	0.034198414966420225	4.58237027143929	False	743.460692138428	743.516703340668	4.663013234339017	False	4.76325457599227
/home/alexandra/Documents/Data/Laura/Linescans/160322_4traces/Veins/WT 10 20210318 09 Vein 100.csv	WT	10	09	Vein	100	rigid endfoot	4.0	15.0	0	Awakening	734.682936587317	744.676935387077	cardiac	0.0705847986487956	0.09601920384000096	0.07493606684596152	0.66967546575094	0.013850883678726576	0.009575541432066742	0.19711422545211665	0.2116829608042516	0.030293404879490875	4.585922247007151	False	743.572714542909	743.620724144829	4.663013234339017	False	4.772293359751229
/home/alexandra/Documents/Data/Laura/Linescans/160322_4traces/Veins/WT 10 20210318 09 Vein 100.csv	WT	10	09	Vein	100	rigid endfoot	4.0	15.0	0	Awakening	734.682936587317	744.676935387077	cardiac	0.09742382701512417	0.12002400480093911	-0.32996438208039214	0.5064766955110599	0.014837278587141312	0.010152892610847933	0.22102785840261838	0.25340047507884306	0.03573782619906227	4.61931232893302	False	743.668733746749	743.72474494899	4.663013234339017	False	4.755199605431578
/home/alexandra/Documents/Data/Laura/Linescans/160322_4traces/Veins/WT 10 20210318 09 Vein 100.csv	WT	10	09	Vein	100	rigid endfoot	4.0	15.0	0	Awakening	734.682936587317	744.676935387077	cardiac	0.059120321942269856	0.11202240448108114	-0.06435156323228054	0.5462936777289592	0.013901139859356322	0.010519579085648474	0.21792819088052673	0.17739657964480507	0.021414476058728916	4.591929656348985	False	743.78875775155	743.844768953791	4.663013234339017	False	4.7840991181302615
/home/alexandra/Documents/Data/Laura/Linescans/160322_4traces/Veins/WT 10 20210318 09 Vein 100.csv	WT	10	09	Vein	100	rigid endfoot	4.0	15.0	0	Awakening	734.682936587317	744.676935387077	cardiac	0.07016358115333954	0.09601920384102414	0.287408189625031	0.3818615005174711	0.014002632086944055	0.010668800426644667	0.21937519113497117	0.2134005291060905	0.02902772938792845	4.5691997875724235	False	743.900780156031	743.948789757952	4.663013234339017	False	4.777273914067381
/home/alexandra/Documents/Data/Laura/Linescans/160322_4traces/Veins/WT 10 20210318 09 Vein 100.csv	WT	10	09	Vein	100	rigid endfoot	4.0	15.0	0	Awakening	734.682936587317	744.676935387077	cardiac	0.06936432403160324	0.1040208041609958	0.19183292431018958	0.2531382151273998	0.013107205956952764	0.010519579085648474	0.21540351315810008	0.1991865537455993	0.026858645826076607	4.557079830610147	False	743.996799359872	744.044808961792	4.663013234339017	False	4.762270762794027
/home/alexandra/Documents/Data/Laura/Linescans/160322_4traces/Veins/WT 10 20210318 09 Vein 100.csv	WT	10	09	Vein	100	rigid endfoot	4.0	15.0	0	Awakening	734.682936587317	744.676935387077	cardiac	0.052630478658628535	0.08801760352093879	0.04011258998472641	0.7424408002029045	0.01452228026776858	0.010058641504965377	0.24787370291229388	0.16067855471819564	0.02104980745460981	4.5794070465822605	False	744.100820164033	744.148829765953	4.663013234339017	False	4.779057075489218
/home/alexandra/Documents/Data/Laura/Linescans/160322_4traces/Veins/WT 10 20210318 09 Vein 100.csv	WT	10	09	Vein	100	rigid endfoot	4.0	15.0	0	Awakening	734.682936587317	744.676935387077	cardiac	0.08014644904263676	0.12002400480002962	-0.037400219382689115	0.37368989088233046	0.011751420508189848	0.009593581762736926	0.2075252674075621	0.25401679022864226	0.03744506823177964	4.617621399998521	False	744.188837767554	744.252850570114	4.663013234339017	False	4.76082578715909
/home/alexandra/Documents/Data/Laura/Linescans/160322_4traces/Veins/WT 10 20210318 09 Vein 100.csv	WT	10	09	Vein	100	rigid endfoot	4.0	15.0	0	Awakening	734.682936587317	744.676935387077	cardiac	0.08833135274165807	0.11202240448096745	0.13489453510405955	0.3363428594596156	0.01209227994012244	0.009965190623079673	0.20667366684029498	0.21546074586925723	0.030188517462523667	4.589414783860949	False	744.308861772354	744.364872974595	4.663013234339017	False	4.741856638930275
/home/alexandra/Documents/Data/Laura/Linescans/160322_4traces/Veins/WT 10 20210318 09 Vein 100.csv	WT	10	09	Vein	100	rigid endfoot	4.0	15.0	0	Awakening	734.682936587317	744.676935387077	cardiac	0.06759792118021889	0.1040208041609958	0.24056449268109065	0.6097809806390658	0.013046353948737419	0.009979748980911116	0.20900961646588784	0.2051812945543401	0.026924843513973507	4.579694358100355	False	744.420884176835	744.476895379076	4.663013234339017	False	4.667025347538152
/home/alexandra/Documents/Data/Laura/Linescans/160322_4traces/Veins/WT 10 20210318 09 Vein 100.csv	WT	10	09	Vein	100	rigid endfoot	4.0	15.0	0	Awakening	734.682936587317	744.676935387077	cardiac	0.05304291695352706	0.11202240448096745	0.21611013499036213	0.5695325357742668	0.014285562168786544	0.010853898752451376	0.20900867595969452	0.19696111384993584	0.02326906658262747	4.568918675564008	False	744.524904980996	744.580916183237	4.663013234339017	False	4.68350421860888
/home/alexandra/Documents/Data/Laura/Linescans/160322_4traces/Veins/WT 10 20210318 09 Vein 100.csv	WT	10	09	Vein	100	PVS	0.1	0.3	0	Awakening	734.682936587317	744.676935387077	VLF	0.05489112537846534	3.952790558112042	0.20971494698132337	0.24948849591580105				14.012739659023472	0.0554929973035853	0.43409266746861125		738.051610322064	740.188037607522	0.4721995909990531	False	4.795105528285721
/home/alexandra/Documents/Data/Laura/Linescans/160322_4traces/Veins/WT 10 20210318 09 Vein 100.csv	WT	10	09	Vein	100	PVS	0.1	0.3	0	Awakening	734.682936587317	744.676935387077	VLF	0.058106236438611764	3.600720144027946	0.24587871714571666	0.350243872994106				9.032743489776019	0.05355840374717808	0.5020244752899031		742.004400880176	743.80476095219	0.4721995909990531	False	4.74726761152067
/home/alexandra/Documents/Data/Laura/Linescans/160322_4traces/Veins/WT 10 20210318 09 Vein 100.csv	WT	10	09	Vein	100	PVS	0.3	1.0	0	Awakening	734.682936587317	744.676935387077	LF	0.09860462789684313	2.3684736947390093	0.2933850590707967	0.28210054521591554				7.541898974885749	0.04731264449836661	0.5245589699575544		735.05101020204	736.323264652931	0.4721995909990531	False	5.032020044090054
/home/alexandra/Documents/Data/Laura/Linescans/160322_4traces/Veins/WT 10 20210318 09 Vein 100.csv	WT	10	09	Vein	100	PVS	0.3	1.0	0	Awakening	734.682936587317	744.676935387077	LF	0.030650679583265977	2.0804160832170737	0.2332356035870223	0.408860917999145				6.730412694873158	0.04979340207075902	0.4305438423474914		737.419483896779	738.811762352471	0.4721995909990531	False	4.872949747597515
/home/alexandra/Documents/Data/Laura/Linescans/160322_4traces/Veins/WT 10 20210318 09 Vein 100.csv	WT	10	09	Vein	100	PVS	0.3	1.0	0	Awakening	734.682936587317	744.676935387077	LF	0.03954416593658073	0.9761952390480246	0.06314528606582584	0.1802063880799526				3.6256468280526595	0.05737539113043611	0.45632185578751316		739.499899979996	740.196039207842	0.4721995909990531	False	4.785328884628075
/home/alexandra/Documents/Data/Laura/Linescans/160322_4traces/Veins/WT 10 20210318 09 Vein 100.csv	WT	10	09	Vein	100	PVS	0.3	1.0	0	Awakening	734.682936587317	744.676935387077	LF	0.02529797944723668	1.2642528505699602	0.3696449116807511	0.19221169119793782				4.667367807383375	0.06049222122710609	0.42916143740621193		740.476095219044	740.988197639528	0.4721995909990531	False	4.782746374982671
/home/alexandra/Documents/Data/Laura/Linescans/160322_4traces/Veins/WT 10 20210318 09 Vein 100.csv	WT	10	09	Vein	100	PVS	0.3	1.0	0	Awakening	734.682936587317	744.676935387077	LF	0.07958180133990847	0.9761952390480246	0.47100683107451763	0.2817030899455832				3.167464915566443	0.04860514409554428	0.4068447502637802		741.740348069614	742.324464892979	0.4721995909990531	False	4.714432846028954
/home/alexandra/Documents/Data/Laura/Linescans/160322_4traces/Veins/WT 10 20210318 09 Vein 100.csv	WT	10	09	Vein	100	PVS	0.3	1.0	0	Awakening	734.682936587317	744.676935387077	LF	0.05570070096337908	1.4162832566510133	0.06613551047288425	0.34364572870512167				4.701300773052786	0.052518978723743275	0.5181824948165628		742.716543308662	743.188637727546	0.4721995909990531	False	4.764146156703197
/home/alexandra/Documents/Data/Laura/Linescans/160322_4traces/Veins/WT 10 20210318 09 Vein 100.csv	WT	10	09	Vein	100	PVS	0.3	1.0	0	Awakening	734.682936587317	744.676935387077	LF	0.011355467169589285	0.864172834567853	0.15485615840033778	0.3958504128050419				1.928555620255865	0.05499016388870517	0.5809444467770456		744.132826565313	744.564912982597	0.4721995909990531	False	4.709452291712815
/home/alexandra/Documents/Data/Laura/Linescans/160322_4traces/Veins/WT 10 20210318 09 Vein 100.csv	WT	10	09	Vein	100	PVS	1.0	4.0	0	Awakening	734.682936587317	744.676935387077	resp	0.07984723714215547	0.4080816163240115	0.16917023690733268	0.14956523671050023				1.4889456443091498	0.062226039572671824	0.5152414184226226		734.786957391478	735.05901180236	0.4721995909990531	False	5.049636449171269
/home/alexandra/Documents/Data/Laura/Linescans/160322_4traces/Veins/WT 10 20210318 09 Vein 100.csv	WT	10	09	Vein	100	PVS	1.0	4.0	0	Awakening	734.682936587317	744.676935387077	resp	0.07656351597935769	0.3120624124819642	0.17883078501316618	0.10237494458382516				1.2783433330080745	0.0725538904798383	0.5286612453300533		735.195039007802	735.331066213243	0.4721995909990531	False	5.038814503990487
/home/alexandra/Documents/Data/Laura/Linescans/160322_4traces/Veins/WT 10 20210318 09 Vein 100.csv	WT	10	09	Vein	100	PVS	1.0	4.0	0	Awakening	734.682936587317	744.676935387077	resp	0.005229365549957815	0.2240448089619349	0.2813780848348323	0.15917625749932132				0.7154396920269638	0.04252507335561195	0.5295692582657153		735.507101420284	735.587117423485	0.4721995909990531	False	5.017016892816695
/home/alexandra/Documents/Data/Laura/Linescans/160322_4traces/Veins/WT 10 20210318 09 Vein 100.csv	WT	10	09	Vein	100	PVS	1.0	4.0	0	Awakening	734.682936587317	744.676935387077	resp	0.011810559513592833	0.20004000800201993	0.3003533465617918	0.3634027061239444				0.5608009410220064	0.03875325283400428	0.5282793082350465		735.731146229246	735.827165433087	0.4721995909990531	False	5.033311298912764
/home/alexandra/Documents/Data/Laura/Linescans/160322_4traces/Veins/WT 10 20210318 09 Vein 100.csv	WT	10	09	Vein	100	PVS	1.0	4.0	0	Awakening	734.682936587317	744.676935387077	resp	0.02018690652222554	0.2240448089610254	0.5845324888425768	0.20157522828274801				0.44866170746873607	0.019392725547372754	0.5566177603564822		735.931186237248	736.059211842369	0.4721995909990531	False	5.0451170572918
/home/alexandra/Documents/Data/Laura/Linescans/160322_4traces/Veins/WT 10 20210318 09 Vein 100.csv	WT	10	09	Vein	100	PVS	1.0	4.0	0	Awakening	734.682936587317	744.676935387077	resp	0.06488762282629441	0.32006401280295904	0.45083159388410937	0.4549755473001711				0.8525303149954354	0.02487460277675093	0.5758831540597655		736.155231046209	736.315263052611	0.4721995909990531	False	5.04142775779835
/home/alexandra/Documents/Data/Laura/Linescans/160322_4traces/Veins/WT 10 20210318 09 Vein 100.csv	WT	10	09	Vein	100	PVS	1.0	4.0	0	Awakening	734.682936587317	744.676935387077	resp	0.10655619787399222	0.2720544108819922	0.13309289972004565	0.3114328898431266				1.0609757904785007	0.0501733881120344	0.5305054558744504		736.475295059012	736.619323864773	0.4721995909990531	False	5.033803205511893
/home/alexandra/Documents/Data/Laura/Linescans/160322_4traces/Veins/WT 10 20210318 09 Vein 100.csv	WT	10	09	Vein	100	PVS	1.0	4.0	0	Awakening	734.682936587317	744.676935387077	resp	0.12469748338969294	0.32006401280307273	0.4026733273696556	0.22466993597309648				1.1685806099123939	0.0508868214646714	0.4954054347843752		736.747349469894	736.899379875975	0.4721995909990531	False	5.03251195068918
/home/alexandra/Documents/Data/Laura/Linescans/160322_4traces/Veins/WT 10 20210318 09 Vein 100.csv	WT	10	09	Vein	100	PVS	1.0	4.0	0	Awakening	734.682936587317	744.676935387077	resp	0.1351840502721322	0.3600720144020215	0.2907365763544869	0.38358517888235033				1.2551205712149354	0.04686450238537135	0.4633733429717903		737.067413482697	737.259451890378	0.4721995909990531	False	4.97548152935295
/home/alexandra/Documents/Data/Laura/Linescans/160322_4traces/Veins/WT 10 20210318 09 Vein 100.csv	WT	10	09	Vein	100	PVS	1.0	4.0	0	Awakening	734.682936587317	744.676935387077	resp	0.029005743971237043	0.4160832166439832	0.3563519230172622	0.4135029348714595				1.2289092161848092	0.033808123888456575	0.42958180098581394		737.427485497099	737.691538307662	0.4721995909990531	False	4.947719550664726
/home/alexandra/Documents/Data/Laura/Linescans/160322_4traces/Veins/WT 10 20210318 09 Vein 100.csv	WT	10	09	Vein	100	PVS	1.0	4.0	0	Awakening	734.682936587317	744.676935387077	resp	0.06067340019112894	0.49609921984392713	0.33178564459370025	0.4759583882705908				1.467652072261804	0.05396331321542825	0.42966967828032354		737.843568713743	738.035607121424	0.4721995909990531	False	4.898897820701427
/home/alexandra/Documents/Data/Laura/Linescans/160322_4traces/Veins/WT 10 20210318 09 Vein 100.csv	WT	10	09	Vein	100	PVS	1.0	4.0	0	Awakening	734.682936587317	744.676935387077	resp	0.019711657818774212	0.2400480096019919	-0.03287453860677844	0.4741441958974763				0.9188433254390429	0.05686428609516515	0.4189179739868016		738.339667933587	738.443688737748	0.4721995909990531	False	4.869075983129394
/home/alexandra/Documents/Data/Laura/Linescans/160322_4traces/Veins/WT 10 20210318 09 Vein 100.csv	WT	10	09	Vein	100	PVS	1.0	4.0	0	Awakening	734.682936587317	744.676935387077	resp	0.07036807621731153	0.408081616323102	0.11936053204650904	0.2619965099442046				1.4829580326037248	0.06494476855167601	0.4374941614693333		738.579715943189	738.851770354071	0.4721995909990531	False	4.845618187183531
/home/alexandra/Documents/Data/Laura/Linescans/160322_4traces/Veins/WT 10 20210318 09 Vein 100.csv	WT	10	09	Vein	100	PVS	1.0	4.0	0	Awakening	734.682936587317	744.676935387077	resp	0.06635564932159108	0.2960592118419072	0.20044965928308373	0.45571909574636627				1.107242740535546	0.04464373654524177	0.43258331051742194		738.987797559512	739.139827965593	0.4721995909990531	False	4.809985702909302
/home/alexandra/Documents/Data/Laura/Linescans/160322_4traces/Veins/WT 10 20210318 09 Vein 100.csv	WT	10	09	Vein	100	PVS	1.0	4.0	0	Awakening	734.682936587317	744.676935387077	resp	0.012322850656281054	0.21604320864207693	0.20779336799767287	0.46017103111257573				0.6398510590970519	0.028615561738277975	0.4166009692281322		739.283856771354	739.379875975195	0.4721995909990531	False	4.788956695796642
/home/alexandra/Documents/Data/Laura/Linescans/160322_4traces/Veins/WT 10 20210318 09 Vein 100.csv	WT	10	09	Vein	100	PVS	1.0	4.0	0	Awakening	734.682936587317	744.676935387077	resp	0.013042192355129482	0.1760352070409681	-0.05177363004481692	0.37887715021442575				0.5355777067810588	0.036887571747346935	0.42058816246950925		739.499899979996	739.603920784157	0.4721995909990531	False	4.8026071039224
/home/alexandra/Documents/Data/Laura/Linescans/160322_4traces/Veins/WT 10 20210318 09 Vein 100.csv	WT	10	09	Vein	100	PVS	1.0	4.0	0	Awakening	734.682936587317	744.676935387077	resp	0.003151209479698164	0.2080416083219916	-0.0003471778809403924	0.053195557350690384				0.9295428597231198	0.05804831658933562	0.43109464580954127		739.675935187037	739.755951190238	0.4721995909990531	False	4.810354632858633
/home/alexandra/Documents/Data/Laura/Linescans/160322_4traces/Veins/WT 10 20210318 09 Vein 100.csv	WT	10	09	Vein	100	PVS	1.0	4.0	0	Awakening	734.682936587317	744.676935387077	resp	0.04093802007854906	0.35207041408295936	0.3447829567437767	-0.05661957804675931				1.2001624152061594	0.04601480392452248	0.4812212946677588		739.883976795359	740.108021604321	0.4721995909990531	False	4.757105743503187
/home/alexandra/Documents/Data/Laura/Linescans/160322_4traces/Veins/WT 10 20210318 09 Vein 100.csv	WT	10	09	Vein	100	PVS	1.0	4.0	0	Awakening	734.682936587317	744.676935387077	resp	0.015462257113697503	0.24804960992207725	-0.243785675268203	0.39759294750801044				1.1710495189165864	0.07614160094801617	0.46420610876324764		740.236047209442	740.324064812963	0.4721995909990531	False	4.788710742497075
/home/alexandra/Documents/Data/Laura/Linescans/160322_4traces/Veins/WT 10 20210318 09 Vein 100.csv	WT	10	09	Vein	100	PVS	1.0	4.0	0	Awakening	734.682936587317	744.676935387077	resp	0.08259048009491937	0.5521104220839561	0.3989832665050173	0.26337364287980863				2.00383445869992	0.05886172684143508	0.4659664316644102		740.484096819364	740.804160832166	0.4721995909990531	False	4.80700351915209
/home/alexandra/Documents/Data/Laura/Linescans/160322_4traces/Veins/WT 10 20210318 09 Vein 100.csv	WT	10	09	Vein	100	PVS	1.0	4.0	0	Awakening	734.682936587317	744.676935387077	resp	0.07667311787336212	0.5681136227250363	0.29336700237109964	0.17723044101972582				2.2616517305632393	0.06304701924384083	0.41782939371885663		741.036207241448	741.436287257452	0.4721995909990531	False	4.759626764823715
/home/alexandra/Documents/Data/Laura/Linescans/160322_4traces/Veins/WT 10 20210318 09 Vein 100.csv	WT	10	09	Vein	100	PVS	1.0	4.0	0	Awakening	734.682936587317	744.676935387077	resp	0.13921042719986104	0.5201040208039558	0.3011014308087605	-0.035514562065022445				1.5599693211558716	0.036901318034438996	0.3575974647392828		741.604320864173	741.868373674735	0.4721995909990531	False	4.707546153641188
/home/alexandra/Documents/Data/Laura/Linescans/160322_4traces/Veins/WT 10 20210318 09 Vein 100.csv	WT	10	09	Vein	100	PVS	1.0	4.0	0	Awakening	734.682936587317	744.676935387077	resp	0.3573542345208143	0.44008801760401184	0.6196201343545898	0.4885344506497808				1.5720606279972476	0.06279307975863761	0.46098675575289355		742.124424884977	742.348469693939	0.4721995909990531	False	4.7532012348726225
/home/alexandra/Documents/Data/Laura/Linescans/160322_4traces/Veins/WT 10 20210318 09 Vein 100.csv	WT	10	09	Vein	100	PVS	1.0	4.0	0	Awakening	734.682936587317	744.676935387077	resp	0.15741212172160818	0.824164832966062	0.14189726189476826	0.23855782773258377				2.9614714886006044	0.058267141750419464	0.46849196325491793		742.564512902581	743.132626525305	0.4721995909990531	False	4.739212640959961
/home/alexandra/Documents/Data/Laura/Linescans/160322_4traces/Veins/WT 10 20210318 09 Vein 100.csv	WT	10	09	Vein	100	PVS	1.0	4.0	0	Awakening	734.682936587317	744.676935387077	resp	0.03352783931876014	0.2240448089619349	-0.004736967551222923	0.43130770594276713				0.7580160163933485	0.03987937635056962	0.4977204262593426		743.388677735547	743.532706541308	0.4721995909990531	False	4.7812706551852795
/home/alexandra/Documents/Data/Laura/Linescans/160322_4traces/Veins/WT 10 20210318 09 Vein 100.csv	WT	10	09	Vein	100	PVS	1.0	4.0	0	Awakening	734.682936587317	744.676935387077	resp	0.11498963811942063	0.376075215042988	-0.03825944469423723	0.4642037394290256				1.1122653088970624	0.04659711193236619	0.5612692726237148		743.612722544509	743.79675935187	0.4721995909990531	False	4.773123452137252
/home/alexandra/Documents/Data/Laura/Linescans/160322_4traces/Veins/WT 10 20210318 09 Vein 100.csv	WT	10	09	Vein	100	PVS	1.0	4.0	0	Awakening	734.682936587317	744.676935387077	resp	0.023451931713433655	0.20004000800201993	0.1406815485438755	0.3859016343092648				0.6722915683845802	0.037572933118381106	0.5246207529040434		743.988797759552	744.116823364673	0.4721995909990531	False	4.763715738428963
/home/alexandra/Documents/Data/Laura/Linescans/160322_4traces/Veins/WT 10 20210318 09 Vein 100.csv	WT	10	09	Vein	100	PVS	1.0	4.0	0	Awakening	734.682936587317	744.676935387077	resp	0.05271484044031055	0.3520704140819362	0.16222131420503388	0.3524536344598723				1.3219247011130584	0.06311903769936757	0.586154226564894		744.188837767554	744.364872974595	0.4721995909990531	False	4.73469324908049
/home/alexandra/Documents/Data/Laura/Linescans/160322_4traces/Veins/WT 10 20210318 09 Vein 100.csv	WT	10	09	Vein	100	PVS	4.0	15.0	0	Awakening	734.682936587317	744.676935387077	cardiac	0.10554565787852294	0.11202240448096745	0.18820536256299691	0.5331403690618544	0.06117481688036403	0.015365364568547603	1.1155126359240382	0.40768572450247614	0.04582526601436671	0.48015003140743034	False	734.762952590518	734.810962192439	0.4721995909990531	False	5.077644381159031
/home/alexandra/Documents/Data/Laura/Linescans/160322_4traces/Veins/WT 10 20210318 09 Vein 100.csv	WT	10	09	Vein	100	PVS	4.0	15.0	0	Awakening	734.682936587317	744.676935387077	cardiac	0.20925791647977166	0.1200240048010528	0.12801678965104937	0.04698813043030725	0.05760050646688819	0.013951266872608874	1.0238971953411222	0.5961060037610656	0.08698242369300235	0.5285305826396521	False	734.874974994999	734.922984596919	0.4721995909990531	False	5.040474688762535
/home/alexandra/Documents/Data/Laura/Linescans/160322_4traces/Veins/WT 10 20210318 09 Vein 100.csv	WT	10	09	Vein	100	PVS	4.0	15.0	0	Awakening	734.682936587317	744.676935387077	cardiac	0.17555834502638362	0.11202240448096745	0.3132827861728606	0.015953883807083985	0.05686050101997083	0.01360010539057252	0.9466046028439249	0.419570280630422	0.06455454150278038	0.5242617556841054	False	734.9949989998	735.05901180236	0.4721995909990531	False	5.044932592317127
/home/alexandra/Documents/Data/Laura/Linescans/160322_4traces/Veins/WT 10 20210318 09 Vein 100.csv	WT	10	09	Vein	100	PVS	4.0	15.0	0	Awakening	734.682936587317	744.676935387077	cardiac	0.05167119054984158	0.08001600320096713	0.08899102442001323	0.188516050901275	0.05403170915766572	0.014185321230984151	0.9391296198096413	0.28205741683738683	0.029585574099398403	0.4981895879608548	False	735.107021404281	735.147029405881	0.4721995909990531	False	5.023227213630661
/home/alexandra/Documents/Data/Laura/Linescans/160322_4traces/Veins/WT 10 20210318 09 Vein 100.csv	WT	10	09	Vein	100	PVS	4.0	15.0	0	Awakening	734.682936587317	744.676935387077	cardiac	0.18050353896783866	0.11202240448096745	-0.11323735264083469	0.21175571110417	0.0530038902039883	0.024984988991185415	1.0779854719092832	0.5456370864475844	0.09080636537937552	0.5710133787094379	False	735.267053410682	735.323064612923	0.4721995909990531	False	5.033618740537218
/home/alexandra/Documents/Data/Laura/Linescans/160322_4traces/Veins/WT 10 20210318 09 Vein 100.csv	WT	10	09	Vein	100	PVS	4.0	15.0	0	Awakening	734.682936587317	744.676935387077	cardiac	0.20257220106674068	0.1200240048010528	0.22429570067097118	0.1905850934907356	0.05022628230655016	0.02671007674780986	0.8609891924096504	0.5335409825172691	0.07257043787761053	0.5176164049715369	False	735.379075815163	735.443088617724	0.4721995909990531	False	5.02058321566036
/home/alexandra/Documents/Data/Laura/Linescans/160322_4traces/Veins/WT 10 20210318 09 Vein 100.csv	WT	10	09	Vein	100	PVS	4.0	15.0	0	Awakening	734.682936587317	744.676935387077	cardiac	0.11939745926691783	0.12802560512091077	0.41201350503094364	0.3636141798453947	0.05060779081046147	0.026513676460199507	0.9200081523847466	0.39544656058613725	0.04182787171532693	0.5228171417452043	False	735.499099819964	735.563112622524	0.4721995909990531	False	5.037062086731099
/home/alexandra/Documents/Data/Laura/Linescans/160322_4traces/Veins/WT 10 20210318 09 Vein 100.csv	WT	10	09	Vein	100	PVS	4.0	15.0	0	Awakening	734.682936587317	744.676935387077	cardiac	0.1268307595659339	0.11202240448108114	-0.0024885704702497236	0.024717676697268064	0.0522194552885382	0.022165255256174975	0.9668156410564076	0.396072337119393	0.05077302589389992	0.5221014658696026	False	735.627125425085	735.683136627326	0.4721995909990531	False	5.0240880501791425
/home/alexandra/Documents/Data/Laura/Linescans/160322_4traces/Veins/WT 10 20210318 09 Vein 100.csv	WT	10	09	Vein	100	PVS	4.0	15.0	0	Awakening	734.682936587317	744.676935387077	cardiac	0.08892001081266708	0.1760352070409681	0.29516810605810767	0.38909123985951743	0.06077388880052805	0.031104631031981456	0.9693416686030414	0.4751759087007844	0.039099176332415296	0.5327107862051882	False	735.739147829566	735.851170234047	0.4721995909990531	False	5.032020044090054
/home/alexandra/Documents/Data/Laura/Linescans/160322_4traces/Veins/WT 10 20210318 09 Vein 100.csv	WT	10	09	Vein	100	PVS	4.0	15.0	0	Awakening	734.682936587317	744.676935387077	cardiac	0.07785779479332308	0.12002400480093911	0.547076319367925	0.22491232857023166	0.04044864553294635	0.03466220122177218	0.5919442751589346	0.2656814872176102	0.029187716380947228	0.5400903877191298	False	735.915183036607	735.995199039808	0.4721995909990531	False	5.055139654249002
/home/alexandra/Documents/Data/Laura/Linescans/160322_4traces/Veins/WT 10 20210318 09 Vein 100.csv	WT	10	09	Vein	100	PVS	4.0	15.0	0	Awakening	734.682936587317	744.676935387077	cardiac	0.04370906548655831	0.10402080416110948	0.6013535317820514	-0.065732381092643	0.03905515567714507	0.03418285155153718	0.5691301495570507	0.2042143356806483	0.020277496110232267	0.5645330948690216	False	736.035207041408	736.083216643329	0.4721995909990531	False	5.030513580130236
/home/alexandra/Documents/Data/Laura/Linescans/160322_4traces/Veins/WT 10 20210318 09 Vein 100.csv	WT	10	09	Vein	100	PVS	4.0	15.0	0	Awakening	734.682936587317	744.676935387077	cardiac	0.031150698423492985	0.08001600320096713	0.5128308672499564	0.30124509421947265	0.04102333538364021	0.03409846089638189	0.8670927486020116	0.23586983542824339	0.02419893313594421	0.5561730783329021	False	736.139227845569	736.179235847169	0.4721995909990531	False	5.0362012501826205
/home/alexandra/Documents/Data/Laura/Linescans/160322_4traces/Veins/WT 10 20210318 09 Vein 100.csv	WT	10	09	Vein	100	PVS	4.0	15.0	0	Awakening	734.682936587317	744.676935387077	cardiac	0.01855379316646023	0.05601120224002898	0.4117728354168827	-0.14936621477005793	0.039873439130907275	0.034642218333958114	0.8273859287897246	0.17776802465158323	0.02550560696989856	0.5852305042296055	False	736.21924384877	736.24324864973	0.4721995909990531	False	5.041519990285687
/home/alexandra/Documents/Data/Laura/Linescans/160322_4traces/Veins/WT 10 20210318 09 Vein 100.csv	WT	10	09	Vein	100	PVS	4.0	15.0	0	Awakening	734.682936587317	744.676935387077	cardiac	0.07633541899558403	0.08801760352093879	0.5493671922911493	0.15444408360307726	0.04574046725285566	0.023503601697067018	0.9698730991597522	0.2881661892154641	0.03555272625620876	0.6289384551728275	False	736.27525505101	736.323264652931	0.4721995909990531	False	5.040044270488302
/home/alexandra/Documents/Data/Laura/Linescans/160322_4traces/Veins/WT 10 20210318 09 Vein 100.csv	WT	10	09	Vein	100	PVS	4.0	15.0	0	Awakening	734.682936587317	744.676935387077	cardiac	0.09065046773033662	0.12802560512102446	0.16566276967113364	0.06598539796836082	0.05028674826743011	0.030377876328514773	1.015861244059478	0.4189867734719665	0.03760191191996741	0.5455425032327923	False	736.499299859972	736.587317463493	0.4721995909990531	False	5.017631776065603
/home/alexandra/Documents/Data/Laura/Linescans/160322_4traces/Veins/WT 10 20210318 09 Vein 100.csv	WT	10	09	Vein	100	PVS	4.0	15.0	0	Awakening	734.682936587317	744.676935387077	cardiac	0.13735769591329597	0.08801760352093879	0.22972059914551368	0.4655722565899982	0.04859074911151587	0.04103936134829499	0.9840819398555033	0.502726734391258	0.07099207019599546	0.5503717480435802	False	736.627325465093	736.667333466693	0.4721995909990531	False	4.9886707750420225
/home/alexandra/Documents/Data/Laura/Linescans/160322_4traces/Veins/WT 10 20210318 09 Vein 100.csv	WT	10	09	Vein	100	PVS	4.0	15.0	0	Awakening	734.682936587317	744.676935387077	cardiac	0.030823288426269413	0.05601120224002898	-0.12869447436531187	-0.20954224184104736	0.05117729813303896	0.040515989947453944	1.01763808252907	0.20144298310570502	0.033754289072239894	0.4304490183981773	False	736.715343068614	736.747349469894	0.4721995909990531	False	5.066392017704024
/home/alexandra/Documents/Data/Laura/Linescans/160322_4traces/Veins/WT 10 20210318 09 Vein 100.csv	WT	10	09	Vein	100	PVS	4.0	15.0	0	Awakening	734.682936587317	744.676935387077	cardiac	0.13823273934270117	0.1040208041609958	0.3163909097446397	-0.287860963862393	0.04978017894677828	0.03936132465339921	1.0337801793400148	0.46006846918113736	0.05972385655490189	0.5236477508398465	False	736.771354270854	736.819363872775	0.4721995909990531	False	5.005149646112771
/home/alexandra/Documents/Data/Laura/Linescans/160322_4traces/Veins/WT 10 20210318 09 Vein 100.csv	WT	10	09	Vein	100	PVS	4.0	15.0	0	Awakening	734.682936587317	744.676935387077	cardiac	0.13333607616307344	0.16003200640102477	0.47080160332385995	0.4612953792054258	0.045224244270392136	0.04064308893544377	0.9906823530192851	0.5660916833279337	0.04809469284542723	0.5101012872633051	False	736.875375075015	736.931386277255	0.4721995909990531	False	5.031405160841151
/home/alexandra/Documents/Data/Laura/Linescans/160322_4traces/Veins/WT 10 20210318 09 Vein 100.csv	WT	10	09	Vein	100	PVS	4.0	15.0	0	Awakening	734.682936587317	744.676935387077	cardiac	0.0981583747177005	0.1680336067220196	0.2283649654610842	0.532062421998814	0.040379859367227856	0.04029502960459059	0.8612477989641527	0.5086197717500612	0.043678358608988464	0.42283844073102234	False	737.035407081416	737.091418283657	0.4721995909990531	False	5.028177023784382
/home/alexandra/Documents/Data/Laura/Linescans/160322_4traces/Veins/WT 10 20210318 09 Vein 100.csv	WT	10	09	Vein	100	PVS	4.0	15.0	0	Awakening	734.682936587317	744.676935387077	cardiac	0.08133184719803621	0.1680336067220196	0.2283649654610842	0.532062421998814	0.040379859367227856	0.04029502960459059	0.8612477989641527	0.5086197717500612	0.043678358608988464	0.42283844073102234	False	737.035407081416	737.139427885577	0.4721995909990531	False	5.028177023784382
/home/alexandra/Documents/Data/Laura/Linescans/160322_4traces/Veins/WT 10 20210318 09 Vein 100.csv	WT	10	09	Vein	100	PVS	4.0	15.0	0	Awakening	734.682936587317	744.676935387077	cardiac	0.1467682778185201	0.11202240448096745	0.21166929501227572	0.23674289235681187	0.04197454980337109	0.04098147926629964	0.769623056237827	0.5566616234365037	0.06642453328345806	0.5067826745284832	False	737.203440688138	737.259451890378	0.4721995909990531	False	4.954421778077849
/home/alexandra/Documents/Data/Laura/Linescans/160322_4traces/Veins/WT 10 20210318 09 Vein 100.csv	WT	10	09	Vein	100	PVS	4.0	15.0	0	Awakening	734.682936587317	744.676935387077	cardiac	0.07637208901377227	0.06401280256000064	0.8574500431591062	0.8999751407871923	0.04647558838412128	0.04487645693576872	0.8344628152037935	0.22634599522951102	0.03288457497316107	0.44164330954635145	False	737.315463092619	737.355471094219	0.4721995909990531	False	4.945014064369551
/home/alexandra/Documents/Data/Laura/Linescans/160322_4traces/Veins/WT 10 20210318 09 Vein 100.csv	WT	10	09	Vein	100	PVS	4.0	15.0	0	Awakening	734.682936587317	744.676935387077	cardiac	0.03542967463208989	0.08001600320096713	0.13009923814639499	0.2937598967886265	0.0425908496529227	0.042102372848604366	0.7781016773203974	0.24122705507180361	0.03434833269076112	0.42007146611092594	False	737.379475895179	737.419483896779	0.4721995909990531	False	4.958725960820196
/home/alexandra/Documents/Data/Laura/Linescans/160322_4traces/Veins/WT 10 20210318 09 Vein 100.csv	WT	10	09	Vein	100	PVS	4.0	15.0	0	Awakening	734.682936587317	744.676935387077	cardiac	0.11694868373336294	0.1360272054409961	0.4533440107914095	0.6144169886538856	0.0425908496529227	0.042102372848604366	0.7781016773203974	0.3927673876492043	0.03902427954132732	0.4387226141140437	False	737.45949189838	737.5075015003	0.4721995909990531	False	4.94722764406561
/home/alexandra/Documents/Data/Laura/Linescans/160322_4traces/Veins/WT 10 20210318 09 Vein 100.csv	WT	10	09	Vein	100	PVS	4.0	15.0	0	Awakening	734.682936587317	744.676935387077	cardiac	0.025871461962072316	0.06401280256000064	0.20031089116316175	0.2000906287532105	0.054364224514697974	0.030948717112799947	0.9502969416487057	0.24459686965899516	0.024709784784533995	0.4221515105559861	False	737.595519103821	737.635527105421	0.4721995909990531	False	4.895823404456886
/home/alexandra/Documents/Data/Laura/Linescans/160322_4traces/Veins/WT 10 20210318 09 Vein 100.csv	WT	10	09	Vein	100	PVS	4.0	15.0	0	Awakening	734.682936587317	744.676935387077	cardiac	0.06911653255331104	0.08801760352105248	0.33030883955279566	0.5578476228506619	0.05199879198785188	0.03238441039421188	0.9068205939661379	0.269472406711111	0.0394476891149607	0.44305924902789323	False	737.659531906381	737.707541508302	0.4721995909990531	False	4.963060887724984
/home/alexandra/Documents/Data/Laura/Linescans/160322_4traces/Veins/WT 10 20210318 09 Vein 100.csv	WT	10	09	Vein	100	PVS	4.0	15.0	0	Awakening	734.682936587317	744.676935387077	cardiac	0.008089590734893818	0.06401280256102382	-0.06443129013762569	0.5294003873212174	0.04725104384886389	0.03189046568123975	0.850734006542816	0.16142295560436792	0.016301049632866566	0.40351371607796505	False	737.787557511502	737.827565513103	0.4721995909990531	False	4.957742147621941
/home/alexandra/Documents/Data/Laura/Linescans/160322_4traces/Veins/WT 10 20210318 09 Vein 100.csv	WT	10	09	Vein	100	PVS	4.0	15.0	0	Awakening	734.682936587317	744.676935387077	cardiac	0.050508898245854424	0.12802560512102446	0.5351410299276411	0.5330707531012703	0.05482553592660341	0.03366618477266538	0.8415711048038701	0.29936815629935154	0.03707072448541726	0.4140840815764962	False	737.851570314063	737.899579915983	0.4721995909990531	False	4.9065223729878955
/home/alexandra/Documents/Data/Laura/Linescans/160322_4traces/Veins/WT 10 20210318 09 Vein 100.csv	WT	10	09	Vein	100	PVS	4.0	15.0	0	Awakening	734.682936587317	744.676935387077	cardiac	0.17136445412518084	0.12002400480093911	0.40081480157266614	0.7072272685110881	0.05857531664265985	0.03342524276729912	0.8904876885729498	0.4725991846215965	0.06929542670955972	0.467357385413908	False	737.979595919184	738.035607121424	0.4721995909990531	False	4.85508738921673
/home/alexandra/Documents/Data/Laura/Linescans/160322_4traces/Veins/WT 10 20210318 09 Vein 100.csv	WT	10	09	Vein	100	PVS	4.0	15.0	0	Awakening	734.682936587317	744.676935387077	cardiac	0.08526553228475986	0.1360272054409961	0.4527181902811123	0.411297061451361	0.06799668863687841	0.03156324532632478	1.024850662636463	0.2844504175356955	0.028091855145578767	0.41706505968028973	False	738.099619923985	738.163632726545	0.4721995909990531	False	4.922601569946837
/home/alexandra/Documents/Data/Laura/Linescans/160322_4traces/Veins/WT 10 20210318 09 Vein 100.csv	WT	10	09	Vein	100	PVS	4.0	15.0	0	Awakening	734.682936587317	744.676935387077	cardiac	0.09679019597236357	0.09601920384102414	0.012201489284708034	0.4251241244855412	0.06907255559382255	0.031563245326388184	1.0304243557669748	0.3963597191972829	0.06692055821734977	0.4240376780605282	False	738.235647129426	738.283656731346	0.4721995909990531	False	4.883833181103177
/home/alexandra/Documents/Data/Laura/Linescans/160322_4traces/Veins/WT 10 20210318 09 Vein 100.csv	WT	10	09	Vein	100	PVS	4.0	15.0	0	Awakening	734.682936587317	744.676935387077	cardiac	0.1639773879233102	0.14402880576096777	-0.00032579625897467997	0.45116608610848313	0.05537071820971189	0.02266684231798776	0.8162156930892748	0.5184208186772952	0.06070871937007039	0.408858525792438	False	738.331666333267	738.427685537107	0.4721995909990531	False	4.872949747597515
/home/alexandra/Documents/Data/Laura/Linescans/160322_4traces/Veins/WT 10 20210318 09 Vein 100.csv	WT	10	09	Vein	100	PVS	4.0	15.0	0	Awakening	734.682936587317	744.676935387077	cardiac	0.14674586683597166	0.1200240048010528	-0.1732371592427782	0.37725682602470556	0.04832175131430263	0.02652340937565481	0.785072526886248	0.4842528290712098	0.06674620646769198	0.4037630853955665	False	738.475695139028	738.531706341268	0.4721995909990531	False	4.881988531356448
/home/alexandra/Documents/Data/Laura/Linescans/160322_4traces/Veins/WT 10 20210318 09 Vein 100.csv	WT	10	09	Vein	100	PVS	4.0	15.0	0	Awakening	734.682936587317	744.676935387077	cardiac	0.22016140747878943	0.1200240048010528	-0.17012870446586809	0.04081314238576954	0.049528016122491886	0.02793406690106072	0.7631923030253963	0.564638669491491	0.08149804174485813	0.4354526308361826	False	738.595719143829	738.659731946389	0.4721995909990531	False	4.836917589211474
/home/alexandra/Documents/Data/Laura/Linescans/160322_4traces/Veins/WT 10 20210318 09 Vein 100.csv	WT	10	09	Vein	100	PVS	4.0	15.0	0	Awakening	734.682936587317	744.676935387077	cardiac	0.05113954227482256	0.08801760351991561	-0.10027576852560241	0.6136891532996405	0.046683921526064785	0.029922535110425447	0.720774004132996	0.25144413867035725	0.03341550641630302	0.4334619463178359	False	738.71574314863	738.75575115023	0.4721995909990531	False	4.830891733372182
/home/alexandra/Documents/Data/Laura/Linescans/160322_4traces/Veins/WT 10 20210318 09 Vein 100.csv	WT	10	09	Vein	100	PVS	4.0	15.0	0	Awakening	734.682936587317	744.676935387077	cardiac	0.15747447111020518	0.1680336067220196	0.40468444237509105	0.10774686826318373	0.04867107556275097	0.033651938070171965	0.7231267639296844	0.6163342963834829	0.061877566755712536	0.45589121028369545	False	738.80376075215	738.859771954391	0.4721995909990531	False	4.852443391246416
/home/alexandra/Documents/Data/Laura/Linescans/160322_4traces/Veins/WT 10 20210318 09 Vein 100.csv	WT	10	09	Vein	100	PVS	4.0	15.0	0	Awakening	734.682936587317	744.676935387077	cardiac	0.13292395922478276	0.16803360672099643	0.11150528582135724	0.6036088022946097	0.06438540669429378	0.03556889101174518	1.0380312481944896	0.5206867329920736	0.045349291356321784	0.4195376356539265	False	738.971794358872	739.075815163033	0.4721995909990531	False	4.824035785146857
/home/alexandra/Documents/Data/Laura/Linescans/160322_4traces/Veins/WT 10 20210318 09 Vein 100.csv	WT	10	09	Vein	100	PVS	4.0	15.0	0	Awakening	734.682936587317	744.676935387077	cardiac	0.12035569069983273	0.09601920384102414	0.32593905834347725	0.26818652420477396	0.04900953057418333	0.03714979869900735	0.8937770559263705	0.35121691100192903	0.05354178761408895	0.43486908298360205	False	739.139827965593	739.187837567513	0.4721995909990531	False	4.787480975999267
/home/alexandra/Documents/Data/Laura/Linescans/160322_4traces/Veins/WT 10 20210318 09 Vein 100.csv	WT	10	09	Vein	100	PVS	4.0	15.0	0	Awakening	734.682936587317	744.676935387077	cardiac	0.08050165208966853	0.07201440288099548	0.2531479559197482	0.2379808301993342	0.04835244590634156	0.03672179134156307	0.9012537800668239	0.36164575048868786	0.04818076412992947	0.40180160783155083	False	739.235847169434	739.267853570714	0.4721995909990531	False	4.838823727283097
/home/alexandra/Documents/Data/Laura/Linescans/160322_4traces/Veins/WT 10 20210318 09 Vein 100.csv	WT	10	09	Vein	100	PVS	4.0	15.0	0	Awakening	734.682936587317	744.676935387077	cardiac	0.07878811497571596	0.08001600319994395	0.008960623736204223	0.4940614567224491	0.04570045028645753	0.029460188083374677	0.9208488091461758	0.3027173990509881	0.029875482954296838	0.42803699910814785	False	739.307861572315	739.347869573915	0.4721995909990531	False	4.800024594276993
/home/alexandra/Documents/Data/Laura/Linescans/160322_4traces/Veins/WT 10 20210318 09 Vein 100.csv	WT	10	09	Vein	100	PVS	4.0	15.0	0	Awakening	734.682936587317	744.676935387077	cardiac	0.0096179956767021	0.07201440288008598	0.0767642126379441	0.41376550469004825	0.05265741861573158	0.02867209100560951	0.946047789410274	0.2384185342186696	0.024702572162255163	0.39920680052116875	False	739.459891978396	739.491898379676	0.4721995909990531	False	4.798856316104061
/home/alexandra/Documents/Data/Laura/Linescans/160322_4traces/Veins/WT 10 20210318 09 Vein 100.csv	WT	10	09	Vein	100	PVS	4.0	15.0	0	Awakening	734.682936587317	744.676935387077	cardiac	0.08872739583590662	0.12002400480093911	-0.062053928669758285	0.41809980924220236	0.051071860567925696	0.017910005429612665	0.9352603911710661	0.3580761614965493	0.041077549139444176	0.42805481674775914	False	739.531906381276	739.587917583517	0.4721995909990531	False	4.778165494778297
/home/alexandra/Documents/Data/Laura/Linescans/160322_4traces/Veins/WT 10 20210318 09 Vein 100.csv	WT	10	09	Vein	100	PVS	4.0	15.0	0	Awakening	734.682936587317	744.676935387077	cardiac	0.06297260972342379	0.1040208041609958	0.0956142692496389	-0.23227333668992411	0.05187089297331331	0.01796354816621427	0.9466516782614233	0.3362963114498879	0.03388678183667998	0.42357989410324576	False	739.651930386077	739.707941588318	0.4721995909990531	False	4.832029267382655
/home/alexandra/Documents/Data/Laura/Linescans/160322_4traces/Veins/WT 10 20210318 09 Vein 100.csv	WT	10	09	Vein	100	PVS	4.0	15.0	0	Awakening	734.682936587317	744.676935387077	cardiac	0.14099423488568089	0.1040208041609958	-0.4485242743052685	0.007926494122694106	0.052506646321769324	0.017328591980718195	0.9044938117227405	0.5682740569570524	0.07155765355852008	0.4393955696697979	False	739.755951190238	739.803960792158	0.4721995909990531	False	4.797626549606244
/home/alexandra/Documents/Data/Laura/Linescans/160322_4traces/Veins/WT 10 20210318 09 Vein 100.csv	WT	10	09	Vein	100	PVS	4.0	15.0	0	Awakening	734.682936587317	744.676935387077	cardiac	0.17982878470703895	0.1200240048010528	0.21814257528520825	-0.026559498387787775	0.07127322649517885	0.017603520704225998	1.127577339933301	0.523124678304827	0.06543421642316899	0.44234316624425357	False	739.859971994399	739.923984796959	0.4721995909990531	False	4.782346700870875
/home/alexandra/Documents/Data/Laura/Linescans/160322_4traces/Veins/WT 10 20210318 09 Vein 100.csv	WT	10	09	Vein	100	PVS	4.0	15.0	0	Awakening	734.682936587317	744.676935387077	cardiac	0.1061330541772006	0.09601920384102414	0.46898548340702784	0.17789842827974092	0.058656964716827346	0.010742633836755033	0.8924278095414506	0.2652404845718595	0.038235036968204225	0.4647287595248155	False	739.9799959992	740.03600720144	0.4721995909990531	False	4.789633067370438
/home/alexandra/Documents/Data/Laura/Linescans/160322_4traces/Veins/WT 10 20210318 09 Vein 100.csv	WT	10	09	Vein	100	PVS	4.0	15.0	0	Awakening	734.682936587317	744.676935387077	cardiac	0.03643884435909864	0.08801760351991561	0.7982120547886687	0.05035618079071286	0.05961885505058819	0.012760507741049238	0.8774258970609105	0.29316132706906545	0.03181061013063095	0.4915325451501477	False	740.076015203041	740.124024804961	0.4721995909990531	False	4.754738442994892
/home/alexandra/Documents/Data/Laura/Linescans/160322_4traces/Veins/WT 10 20210318 09 Vein 100.csv	WT	10	09	Vein	100	PVS	4.0	15.0	0	Awakening	734.682936587317	744.676935387077	cardiac	0.1061449323016501	0.11202240448108114	-0.0464474909888614	0.2961711819954046	0.06787023844068099	0.016320126468835294	1.037330699460321	0.5118618656959522	0.06170087831051583	0.4712752165148688	False	740.164032806561	740.220044008802	0.4721995909990531	False	4.768296618633313
/home/alexandra/Documents/Data/Laura/Linescans/160322_4traces/Veins/WT 10 20210318 09 Vein 100.csv	WT	10	09	Vein	100	PVS	4.0	15.0	0	Awakening	734.682936587317	744.676935387077	cardiac	0.24267416194445512	0.12002400480093911	-0.31754668032176225	0.6611094688856117	0.0759533381538288	0.023135558783429128	1.1789532529748221	0.5885645229301093	0.09581531006217842	0.48902049087699917	False	740.276055211042	740.340068013603	0.4721995909990531	False	4.747882494769571
/home/alexandra/Documents/Data/Laura/Linescans/160322_4traces/Veins/WT 10 20210318 09 Vein 100.csv	WT	10	09	Vein	100	PVS	4.0	15.0	0	Awakening	734.682936587317	744.676935387077	cardiac	0.13891113053741078	0.1040208041609958	0.09338478377405793	-0.06644051371215964	0.07612312452566868	0.022418764914756608	1.2147762794516073	0.43233635881302745	0.04929659446525463	0.4241201129576388	False	740.396079215843	740.460092018404	0.4721995909990531	False	4.805128125242927
/home/alexandra/Documents/Data/Laura/Linescans/160322_4traces/Veins/WT 10 20210318 09 Vein 100.csv	WT	10	09	Vein	100	PVS	4.0	15.0	0	Awakening	734.682936587317	744.676935387077	cardiac	0.07578621979886128	0.08001600320108082	0.5965570498369396	0.4115478509893465	0.08016537235914638	0.02358960531912958	1.279039766412745	0.2840113024382956	0.03375126596465977	0.4343255777901773	False	740.500100020004	740.540108021604	0.4721995909990531	False	4.782500421683099
/home/alexandra/Documents/Data/Laura/Linescans/160322_4traces/Veins/WT 10 20210318 09 Vein 100.csv	WT	10	09	Vein	100	PVS	4.0	15.0	0	Awakening	734.682936587317	744.676935387077	cardiac	0.04200990115165081	0.08001600319994395	0.1698666396421105	0.187707105627252	0.0760866602769804	0.023387693428336027	1.2142580451205796	0.23138741877970323	0.023294827794617667	0.4506535229725366	False	740.580116023205	740.636127225445	0.4721995909990531	False	4.803160498846419
/home/alexandra/Documents/Data/Laura/Linescans/160322_4traces/Veins/WT 10 20210318 09 Vein 100.csv	WT	10	09	Vein	100	PVS	4.0	15.0	0	Awakening	734.682936587317	744.676935387077	cardiac	0.22343919565013376	0.15203040608105312	0.3348580283615109	0.2905898701089137	0.07588827161041405	0.02667200106693978	1.2546547415118654	0.6705633133244204	0.08538791486867628	0.5018062194339871	False	740.732146429286	740.788157631526	0.4721995909990531	False	4.832275220682223
/home/alexandra/Documents/Data/Laura/Linescans/160322_4traces/Veins/WT 10 20210318 09 Vein 100.csv	WT	10	09	Vein	100	PVS	4.0	15.0	0	Awakening	734.682936587317	744.676935387077	cardiac	0.18181837055849515	0.09601920384091045	0.47124669490993676	0.19700119292175122	0.06533433539896735	0.026790281031117066	1.1337520182540934	0.3452482659416188	0.06957021696025689	0.4734742912727535	False	740.884176835367	740.940188037608	0.4721995909990531	False	4.829538990224577
/home/alexandra/Documents/Data/Laura/Linescans/160322_4traces/Veins/WT 10 20210318 09 Vein 100.csv	WT	10	09	Vein	100	PVS	4.0	15.0	0	Awakening	734.682936587317	744.676935387077	cardiac	0.16951325728186262	0.11202240448096745	0.31767486642957454	-0.031884596002254156	0.06470113466672887	0.028726624296322202	1.1335385657827484	0.45115504925682004	0.0657069326504195	0.4598014950902363	False	741.060212042408	741.116223244649	0.4721995909990531	False	4.8188400216935845
/home/alexandra/Documents/Data/Laura/Linescans/160322_4traces/Veins/WT 10 20210318 09 Vein 100.csv	WT	10	09	Vein	100	PVS	4.0	15.0	0	Awakening	734.682936587317	744.676935387077	cardiac	0.11199984690331416	0.14402880576199095	0.4319229056143578	0.2916494274796914	0.053997025392381735	0.029246232280890565	0.9028735031154469	0.46829950139482057	0.04381451025955862	0.43961886937598704	False	741.172234446889	741.26025205041	0.4721995909990531	False	4.779733447063012
/home/alexandra/Documents/Data/Laura/Linescans/160322_4traces/Veins/WT 10 20210318 09 Vein 100.csv	WT	10	09	Vein	100	PVS	4.0	15.0	0	Awakening	734.682936587317	744.676935387077	cardiac	0.1029310567194672	0.0880176035200293	0.16962034330014972	-0.11111161038081376	0.04681633625737627	0.025283506020796695	0.7979831835089003	0.4067687078524529	0.047905407416073575	0.43757141603137445	False	741.316263252651	741.364272854571	0.4721995909990531	False	4.733401994257781
/home/alexandra/Documents/Data/Laura/Linescans/160322_4traces/Veins/WT 10 20210318 09 Vein 100.csv	WT	10	09	Vein	100	PVS	4.0	15.0	0	Awakening	734.682936587317	744.676935387077	cardiac	0.08541140900040062	0.06401280256102382	0.0718102446124026	-0.02934994989003964	0.0511222589026128	0.025224085242948297	0.8556151280633627	0.3777676153470533	0.05197684854861903	0.43902663972045275	False	741.404280856171	741.444288857772	0.4721995909990531	False	4.739274129284862
/home/alexandra/Documents/Data/Laura/Linescans/160322_4traces/Veins/WT 10 20210318 09 Vein 100.csv	WT	10	09	Vein	100	PVS	4.0	15.0	0	Awakening	734.682936587317	744.676935387077	cardiac	0.09282771560120204	0.1040208041609958	0.5418168781760612	0.15547281650744482	0.05613874280761666	0.024445292765024502	1.0086197669880328	0.4410768768511231	0.08349946384915043	0.3702124201212084	False	741.468293658732	741.508301660332	0.4721995909990531	False	4.74677570492154
/home/alexandra/Documents/Data/Laura/Linescans/160322_4traces/Veins/WT 10 20210318 09 Vein 100.csv	WT	10	09	Vein	100	PVS	4.0	15.0	0	Awakening	734.682936587317	744.676935387077	cardiac	0.22380783101606383	0.14402880576096777	0.40545459071921763	0.20546600733825202	0.05249542343664852	0.024957291631964276	0.9557885349372034	0.529227237289562	0.0741025603969771	0.29546758223851427	False	741.572314462893	741.628325665133	0.4721995909990531	False	4.730788740449931
/home/alexandra/Documents/Data/Laura/Linescans/160322_4traces/Veins/WT 10 20210318 09 Vein 100.csv	WT	10	09	Vein	100	PVS	4.0	15.0	0	Awakening	734.682936587317	744.676935387077	cardiac	0.11333018011153582	0.1040208041609958	0.42644983042795803	-0.19390680505828872	0.06743701942450607	0.021922300915127025	1.2949208722946672	0.3373744658266976	0.0456963065421274	0.3622013697925768	False	741.716343268654	741.772354470894	0.4721995909990531	False	4.7104361049110715
/home/alexandra/Documents/Data/Laura/Linescans/160322_4traces/Veins/WT 10 20210318 09 Vein 100.csv	WT	10	09	Vein	100	PVS	4.0	15.0	0	Awakening	734.682936587317	744.676935387077	cardiac	0.04673119761119625	0.1200240048010528	0.33717815265079437	0.21113831730493568	0.06973052113674354	0.03373770925032882	1.3109816136145565	0.3905725742055204	0.02265596503698458	0.41192566052482493	False	741.820364072815	741.860372074415	0.4721995909990531	False	4.697554300846433
/home/alexandra/Documents/Data/Laura/Linescans/160322_4traces/Veins/WT 10 20210318 09 Vein 100.csv	WT	10	09	Vein	100	PVS	4.0	15.0	0	Awakening	734.682936587317	744.676935387077	cardiac	0.02673215743318655	0.12802560512091077	0.1617816906750498	-0.06103026671216748	0.07294537217433673	0.029670728094136123	1.390181548508055	0.35077660136201455	0.015031970147444684	0.3536374412485454	False	741.940388077616	742.020404080816	0.4721995909990531	False	4.709083361763455
/home/alexandra/Documents/Data/Laura/Linescans/160322_4traces/Veins/WT 10 20210318 09 Vein 100.csv	WT	10	09	Vein	100	PVS	4.0	15.0	0	Awakening	734.682936587317	744.676935387077	cardiac	0.072914003175414	0.09601920384000096	0.2077366660078347	-0.25998422048183467	0.07320395401105319	0.03200640128047717	1.3895948263900688	0.42796728422566066	0.061581952246525073	0.2689168239744334	False	742.068413682737	742.116423284657	0.4721995909990531	False	4.707669130290968
/home/alexandra/Documents/Data/Laura/Linescans/160322_4traces/Veins/WT 10 20210318 09 Vein 100.csv	WT	10	09	Vein	100	PVS	4.0	15.0	0	Awakening	734.682936587317	744.676935387077	cardiac	0.23128110000142643	0.10402080416110948	0.3542455523880878	-0.27558965506731725	0.06561183787019384	0.036332273995716896	1.2368017721368674	0.5623020478487721	0.08843698584374249	0.4052431972161645	False	742.164432886577	742.212442488498	0.4721995909990531	False	4.735892271415856
/home/alexandra/Documents/Data/Laura/Linescans/160322_4traces/Veins/WT 10 20210318 09 Vein 100.csv	WT	10	09	Vein	100	PVS	4.0	15.0	0	Awakening	734.682936587317	744.676935387077	cardiac	0.057261396384663876	0.0720144028799723	-0.05916635198101319	-0.16911149764665342	0.0782966989517212	0.04114755916675314	1.4243616201223783	0.20926966019832133	0.029424089883349405	0.35336110548256017	False	742.46049209842	742.50850170034	0.4721995909990531	False	4.702534855162597
/home/alexandra/Documents/Data/Laura/Linescans/160322_4traces/Veins/WT 10 20210318 09 Vein 100.csv	WT	10	09	Vein	100	PVS	4.0	15.0	0	Awakening	734.682936587317	744.676935387077	cardiac	0.06482090242401817	0.1200240048010528	0.16701898106975127	0.21783972114375166	0.0753701815929436	0.03924048757041897	1.3708472003337657	0.3938785599054259	0.04036933992937379	0.34307795174864186	False	742.5325065013	742.596519303861	0.4721995909990531	False	4.7076998744534215
/home/alexandra/Documents/Data/Laura/Linescans/160322_4traces/Veins/WT 10 20210318 09 Vein 100.csv	WT	10	09	Vein	100	PVS	4.0	15.0	0	Awakening	734.682936587317	744.676935387077	cardiac	0.025435010207156068	0.056011202240938474	0.7221611592321544	0.25431915584860576	0.07421733304002176	0.03906879172880753	1.3640928856845649	0.27277339002416706	0.026825537042493547	0.31232226024233045	False	742.652530506101	742.692538507702	0.4721995909990531	False	4.718890749583539
/home/alexandra/Documents/Data/Laura/Linescans/160322_4traces/Veins/WT 10 20210318 09 Vein 100.csv	WT	10	09	Vein	100	PVS	4.0	15.0	0	Awakening	734.682936587317	744.676935387077	cardiac	0.014135736204417167	0.06401280256000064	0.19733894987423356	0.5160864589842584	0.06864435101600548	0.04114755916673431	1.1031651591601748	0.16828476762982728	0.020336246445993845	0.356919229882922	False	742.708541708342	742.740548109622	0.4721995909990531	False	4.704041319122416
/home/alexandra/Documents/Data/Laura/Linescans/160322_4traces/Veins/WT 10 20210318 09 Vein 100.csv	WT	10	09	Vein	100	PVS	4.0	15.0	0	Awakening	734.682936587317	744.676935387077	cardiac	0.16548395358404744	0.1040208041609958	-0.27483082004186915	0.23702477350385098	0.06783890719208976	0.029567316393632716	1.116790989876	0.7453494320800846	0.09558346745171256	0.431344991132306	False	742.772554510902	742.820564112823	0.4721995909990531	False	4.699552671405396
/home/alexandra/Documents/Data/Laura/Linescans/160322_4traces/Veins/WT 10 20210318 09 Vein 100.csv	WT	10	09	Vein	100	PVS	4.0	15.0	0	Awakening	734.682936587317	744.676935387077	cardiac	0.21714138694047866	0.15203040608105312	-0.02243929782258518	-0.10129580484447022	0.06476785103204309	0.028051287286206292	1.0631712262843542	0.6122957885851299	0.06980776446262675	0.48897360602926787	False	742.876575315063	742.940588117624	0.4721995909990531	False	4.7235638622752525
/home/alexandra/Documents/Data/Laura/Linescans/160322_4traces/Veins/WT 10 20210318 09 Vein 100.csv	WT	10	09	Vein	100	PVS	4.0	15.0	0	Awakening	734.682936587317	744.676935387077	cardiac	0.1556230656507074	0.1200240048010528	0.4119348216533135	0.5140236377682699	0.06456796721358758	0.027889635399968887	1.0565212751396622	0.4049761964695871	0.06132662351905912	0.5565154565055911	False	743.028605721144	743.084616923385	0.4721995909990531	False	4.803221987171305
/home/alexandra/Documents/Data/Laura/Linescans/160322_4traces/Veins/WT 10 20210318 09 Vein 100.csv	WT	10	09	Vein	100	PVS	4.0	15.0	0	Awakening	734.682936587317	744.676935387077	cardiac	0.14489014406910475	0.1040208041609958	-0.016275171717141337	0.3681818266792089	0.06421732739673838	0.02672705169514724	1.0672911301976953	0.3643367959171977	0.052473002705817895	0.5700626520860089	False	743.148629725945	743.204640928186	0.4721995909990531	False	4.745761147560836
/home/alexandra/Documents/Data/Laura/Linescans/160322_4traces/Veins/WT 10 20210318 09 Vein 100.csv	WT	10	09	Vein	100	PVS	4.0	15.0	0	Awakening	734.682936587317	744.676935387077	cardiac	0.05199863676914468	0.08001600320096713	0.5602706577056678	-0.16404138066028656	0.05656182456033572	0.025754714045787434	0.9138755952205668	0.20823498918078523	0.025855970658446737	0.49599277780793755	False	743.252650530106	743.292658531706	0.4721995909990531	False	4.751694770912805
/home/alexandra/Documents/Data/Laura/Linescans/160322_4traces/Veins/WT 10 20210318 09 Vein 100.csv	WT	10	09	Vein	100	PVS	4.0	15.0	0	Awakening	734.682936587317	744.676935387077	cardiac	0.07538343993009655	0.09601920384000096	0.81728001621635	0.5699719475534649	0.054123340983087395	0.03395734374706066	0.8653155145215196	0.23569260075070608	0.03206189905698035	0.47637843215605863	False	743.332666533307	743.380676135227	0.4721995909990531	False	4.793875761787905
/home/alexandra/Documents/Data/Laura/Linescans/160322_4traces/Veins/WT 10 20210318 09 Vein 100.csv	WT	10	09	Vein	100	PVS	4.0	15.0	0	Awakening	734.682936587317	744.676935387077	cardiac	0.05241908597986979	0.06401280256102382	0.8056373343729979	0.36640758342297675	0.042121372523035466	0.03254518497968605	0.7423696674130216	0.21492183298998588	0.031712326588628575	0.47711524097227354	False	743.428685737147	743.476695339068	0.4721995909990531	False	4.7812706551852795
/home/alexandra/Documents/Data/Laura/Linescans/160322_4traces/Veins/WT 10 20210318 09 Vein 100.csv	WT	10	09	Vein	100	PVS	4.0	15.0	0	Awakening	734.682936587317	744.676935387077	cardiac	0.0346631485800298	0.08001600320096713	-0.16823560299857598	0.3376090682687226	0.04136519345905698	0.030876225455677992	0.7287486938401379	0.3008640385476191	0.04506001954771353	0.5066917463389399	False	743.492698539708	743.532706541308	0.4721995909990531	False	4.731342135373939
/home/alexandra/Documents/Data/Laura/Linescans/160322_4traces/Veins/WT 10 20210318 09 Vein 100.csv	WT	10	09	Vein	100	PVS	4.0	15.0	0	Awakening	734.682936587317	744.676935387077	cardiac	0.11070566722834532	0.0880176035200293	0.13939441975674918	0.6894765889623015	0.038803619877293145	0.03210503449188907	0.683151246144508	0.4159310273714525	0.05585699608376458	0.50797554803136	False	743.572714542909	743.612722544509	0.4721995909990531	False	4.7586429516254665
/home/alexandra/Documents/Data/Laura/Linescans/160322_4traces/Veins/WT 10 20210318 09 Vein 100.csv	WT	10	09	Vein	100	PVS	4.0	15.0	0	Awakening	734.682936587317	744.676935387077	cardiac	0.13825868264623897	0.1360272054409961	-0.20022756378918535	0.5007816630256572	0.035561434948691	0.03217881099936056	0.614963286317059	0.4050381349156444	0.05115306468573337	0.5815087525646855	False	743.660732146429	743.74874974995	0.4721995909990531	False	4.760579833859524
/home/alexandra/Documents/Data/Laura/Linescans/160322_4traces/Veins/WT 10 20210318 09 Vein 100.csv	WT	10	09	Vein	100	PVS	4.0	15.0	0	Awakening	734.682936587317	744.676935387077	cardiac	0.09520855611070554	0.17603520704199127	0.008080108435162603	0.46720081872765984	0.03386434705120455	0.03203108805711848	0.6106073278564685	0.5120084960054442	0.039913625686206225	0.5663636137584895	False	743.79675935187	743.900780156031	0.4721995909990531	False	4.7840991181302615
/home/alexandra/Documents/Data/Laura/Linescans/160322_4traces/Veins/WT 10 20210318 09 Vein 100.csv	WT	10	09	Vein	100	PVS	4.0	15.0	0	Awakening	734.682936587317	744.676935387077	cardiac	0.13109669153690423	0.1040208041609958	0.13706645998447986	0.13246732490577126	0.05338454799133188	0.0321050344921203	1.185792768650772	0.33282665217116714	0.04746315516172196	0.5147319437306671	False	743.972794558912	744.028805761152	0.4721995909990531	False	4.762270762794027
/home/alexandra/Documents/Data/Laura/Linescans/160322_4traces/Veins/WT 10 20210318 09 Vein 100.csv	WT	10	09	Vein	100	PVS	4.0	15.0	0	Awakening	734.682936587317	744.676935387077	cardiac	0.054572185315869104	0.09601920384000096	-0.08691805657466511	0.6312890968605837	0.052230189441816344	0.02864564704094606	1.2430666962102193	0.2908668753868933	0.02783222580185071	0.5248359620411641	False	744.076815363073	744.124824964993	0.4721995909990531	False	4.778196238940754
/home/alexandra/Documents/Data/Laura/Linescans/160322_4traces/Veins/WT 10 20210318 09 Vein 100.csv	WT	10	09	Vein	100	PVS	4.0	15.0	0	Awakening	734.682936587317	744.676935387077	cardiac	0.08630774796435478	0.12802560512102446	0.14695344363223814	0.24154068067014317	0.05537067850893442	0.031053245408880752	1.2590403112606845	0.40225111918140777	0.05337297477074552	0.5310927468834512	False	744.172834566913	744.228845769154	0.4721995909990531	False	4.762701181068262
/home/alexandra/Documents/Data/Laura/Linescans/160322_4traces/Veins/WT 10 20210318 09 Vein 100.csv	WT	10	09	Vein	100	PVS	4.0	15.0	0	Awakening	734.682936587317	744.676935387077	cardiac	0.23197399854049006	0.11202240448096745	0.1786731200658394	0.39163418409335155	0.059433974110644064	0.025162315482356656	1.285556527541042	0.5738995352919221	0.0894710160902203	0.6106569513773671	False	744.300860172034	744.348869773955	0.4721995909990531	False	4.741856638930275
/home/alexandra/Documents/Data/Laura/Linescans/160322_4traces/Veins/WT 10 20210318 09 Vein 100.csv	WT	10	09	Vein	100	PVS	4.0	15.0	0	Awakening	734.682936587317	744.676935387077	cardiac	0.11100995938819197	0.1680336067220196	0.22200096498947625	0.4563094609803029	0.059433974110644064	0.025162315482356656	1.285556527541042	0.6074539586565766	0.041909044427984384	0.5923254184448463	False	744.412882576515	744.492898579716	0.4721995909990531	False	4.679568965815866
/home/alexandra/Documents/Data/Laura/Linescans/160322_4traces/Veins/WT 10 20210318 09 Vein 100.csv	WT	10	09	Vein	100	PVS	4.0	15.0	0	Awakening	734.682936587317	744.676935387077	cardiac	0.062187048128118094	0.09601920383988727	0.07620208454574298	0.5607916374345754	0.06531378488162368	0.02676352902682716	1.485217882715059	0.3185090999802034	0.026675342689622666	0.5940219372270685	False	744.580916183237	744.628925785157	0.4721995909990531	False	4.6826433820604105
/home/alexandra/Documents/Data/Laura/Linescans/160322_4traces/Veins/WT 10 20210318 09 Vein 100.csv	WT	10	09	Vein	100	endfoot	0.1	0.3	0	Awakening	734.682936587317	744.676935387077	VLF	0.02834695230823279	3.4886977395480017	0.2850266437942289	0.3570729098077129				7.5540934852962645	0.03578766587214376	5.473765959249502		735.131026205241	736.411282256451	5.290516961931052	False	4.990207983164298
/home/alexandra/Documents/Data/Laura/Linescans/160322_4traces/Veins/WT 10 20210318 09 Vein 100.csv	WT	10	09	Vein	100	endfoot	0.1	0.3	0	Awakening	734.682936587317	744.676935387077	VLF	0.061305431309976795	3.384676935387006	0.22332344339066784	0.2189712408890964				7.409397165793819	0.03447388720850932	5.220280037569276		738.619723944789	740.484096819364	5.290516961931052	False	4.785790047064765
/home/alexandra/Documents/Data/Laura/Linescans/160322_4traces/Veins/WT 10 20210318 09 Vein 100.csv	WT	10	09	Vein	100	endfoot	0.1	0.3	0	Awakening	734.682936587317	744.676935387077	VLF	0.07847093827138654	3.5527105421078886	0.24587871714571666	0.350243872994106				6.140145415165824	0.037583213525188265	5.244785528079979		742.004400880176	743.78075615123	5.290516961931052	False	4.74726761152067
/home/alexandra/Documents/Data/Laura/Linescans/160322_4traces/Veins/WT 10 20210318 09 Vein 100.csv	WT	10	09	Vein	100	endfoot	0.3	1.0	0	Awakening	734.682936587317	744.676935387077	LF	0.09501928002215435	2.400480096018896	0.30504976795234223	0.2936873126744566				5.369233905172245	0.03648555512342251	5.5428715842477585		735.091018203641	736.355271054211	5.290516961931052	False	5.030175394343333
/home/alexandra/Documents/Data/Laura/Linescans/160322_4traces/Veins/WT 10 20210318 09 Vein 100.csv	WT	10	09	Vein	100	endfoot	0.3	1.0	0	Awakening	734.682936587317	744.676935387077	LF	0.03937160297031392	1.9843968793760496	0.21084867466742035	0.41201146935518557				3.93774066947109	0.031157986064955383	5.298242513112625		737.49149829966	738.78775755151	5.290516961931052	False	4.870428726276965
/home/alexandra/Documents/Data/Laura/Linescans/160322_4traces/Veins/WT 10 20210318 09 Vein 100.csv	WT	10	09	Vein	100	endfoot	0.3	1.0	0	Awakening	734.682936587317	744.676935387077	LF	0.10592240475625306	2.288457691538042	0.2252949458072815	0.18398438006851572				5.256126205531997	0.03735536362125087	5.219035177407723		739.475895179036	740.948189637928	5.290516961931052	False	4.783914653155586
/home/alexandra/Documents/Data/Laura/Linescans/160322_4traces/Veins/WT 10 20210318 09 Vein 100.csv	WT	10	09	Vein	100	endfoot	0.3	1.0	0	Awakening	734.682936587317	744.676935387077	LF	0.11908559536101133	0.9681936387279393	0.4737129366407426	0.275179446666527				2.7322386445952316	0.04618274569485844	5.133576580692512		741.764352870574	742.340468093619	5.290516961931052	False	4.714586566841186
/home/alexandra/Documents/Data/Laura/Linescans/160322_4traces/Veins/WT 10 20210318 09 Vein 100.csv	WT	10	09	Vein	100	endfoot	0.3	1.0	0	Awakening	734.682936587317	744.676935387077	LF	0.08078595550026553	1.704340868173972	0.07772751763087439	0.37107874222625314				3.5982946928340436	0.03239221084226468	5.283464768257599		742.732546509302	743.228645729146	5.290516961931052	False	4.763500529291841
/home/alexandra/Documents/Data/Laura/Linescans/160322_4traces/Veins/WT 10 20210318 09 Vein 100.csv	WT	10	09	Vein	100	endfoot	1.0	4.0	0	Awakening	734.682936587317	744.676935387077	resp	0.05428912012100368	0.4000800160030167	0.18688700808722547	0.1803276217062634				1.0527134873929807	0.045396152016795845	5.554544212051948		734.778955791158	735.067013402681	5.290516961931052	False	5.048744868460342
/home/alexandra/Documents/Data/Laura/Linescans/160322_4traces/Veins/WT 10 20210318 09 Vein 100.csv	WT	10	09	Vein	100	endfoot	1.0	4.0	0	Awakening	734.682936587317	744.676935387077	resp	0.053179448064648575	0.32006401280307273	0.10767193242569141	0.08388739042204026				0.7830159561773207	0.037561636448025015	5.564081518800802		735.179035807161	735.331066213243	5.290516961931052	False	5.041612222773011
/home/alexandra/Documents/Data/Laura/Linescans/160322_4traces/Veins/WT 10 20210318 09 Vein 100.csv	WT	10	09	Vein	100	endfoot	1.0	4.0	0	Awakening	734.682936587317	744.676935387077	resp	0.02669697769430039	0.6241248249649516	0.3336033965465631	0.2708144605842871				1.5346334886248014	0.04500128216643355	5.572815309837398		735.499099819964	735.611122224445	5.290516961931052	False	5.03607827353284
/home/alexandra/Documents/Data/Laura/Linescans/160322_4traces/Veins/WT 10 20210318 09 Vein 100.csv	WT	10	09	Vein	100	endfoot	1.0	4.0	0	Awakening	734.682936587317	744.676935387077	resp	0.04328993120017876	0.6241248249649516	0.3336033965465631	0.2708144605842871				1.5346334886248014	0.04500128216643355	5.572815309837398		735.499099819964	735.835167033407	5.290516961931052	False	5.03607827353284
/home/alexandra/Documents/Data/Laura/Linescans/160322_4traces/Veins/WT 10 20210318 09 Vein 100.csv	WT	10	09	Vein	100	endfoot	1.0	4.0	0	Awakening	734.682936587317	744.676935387077	resp	0.05637814988669722	0.36807361472301636	0.47436799103036903	0.4200720921413696				0.6812793707524167	0.018033575909613447	5.613266562758514		736.123224644929	736.315263052611	5.290516961931052	False	5.04142775779835
/home/alexandra/Documents/Data/Laura/Linescans/160322_4traces/Veins/WT 10 20210318 09 Vein 100.csv	WT	10	09	Vein	100	endfoot	1.0	4.0	0	Awakening	734.682936587317	744.676935387077	resp	0.020342696792762967	0.24804960992196357	0.11932612285904108	0.3292851889830479				0.6496516094983354	0.03953612232759724	5.56089073402676		736.491298259652	736.619323864773	5.290516961931052	False	5.019691634949446
/home/alexandra/Documents/Data/Laura/Linescans/160322_4traces/Veins/WT 10 20210318 09 Vein 100.csv	WT	10	09	Vein	100	endfoot	1.0	4.0	0	Awakening	734.682936587317	744.676935387077	resp	0.043289656585445355	0.33606721344301604	0.3596056360197963	0.21012498165003474				0.7698779165775418	0.03653600485880513	5.516121915838618		736.739347869574	736.923384676935	5.290516961931052	False	5.03251195068918
/home/alexandra/Documents/Data/Laura/Linescans/160322_4traces/Veins/WT 10 20210318 09 Vein 100.csv	WT	10	09	Vein	100	endfoot	1.0	4.0	0	Awakening	734.682936587317	744.676935387077	resp	0.059126051683096995	0.30406081216199254	0.3302564566043245	0.42634997424539317				0.6212006250674525	0.032418675594472826	5.447223899474607		737.075415083017	737.227445489098	5.290516961931052	False	4.990453936463862
/home/alexandra/Documents/Data/Laura/Linescans/160322_4traces/Veins/WT 10 20210318 09 Vein 100.csv	WT	10	09	Vein	100	endfoot	1.0	4.0	0	Awakening	734.682936587317	744.676935387077	resp	0.02730912200893218	0.21604320864196325	0.3326875131651582	0.5198809552013939				0.4226435291967911	0.024480247783808626	5.386166443321935		737.379475895179	737.5075015003	5.290516961931052	False	4.954852196352079
/home/alexandra/Documents/Data/Laura/Linescans/160322_4traces/Veins/WT 10 20210318 09 Vein 100.csv	WT	10	09	Vein	100	endfoot	1.0	4.0	0	Awakening	734.682936587317	744.676935387077	resp	0.04309643594011462	0.3440688137631014	0.3182990681055317	0.367386197267924				0.7743527412440221	0.03774041363586898	5.361084596976784		737.595519103821	737.723544708942	5.290516961931052	False	4.934192119188756
/home/alexandra/Documents/Data/Laura/Linescans/160322_4traces/Veins/WT 10 20210318 09 Vein 100.csv	WT	10	09	Vein	100	endfoot	1.0	4.0	0	Awakening	734.682936587317	744.676935387077	resp	0.0417830957403297	0.400080016002903	0.3088939047574817	0.4754617828214105				0.8787098986207376	0.03942908525142752	5.314985698277326		737.939587917584	738.187637527506	5.290516961931052	False	4.89539298618266
/home/alexandra/Documents/Data/Laura/Linescans/160322_4traces/Veins/WT 10 20210318 09 Vein 100.csv	WT	10	09	Vein	100	endfoot	1.0	4.0	0	Awakening	734.682936587317	744.676935387077	resp	0.03875681681311993	0.36807361472301636	-0.11988888430121977	0.33515555003252523				0.6686540465347742	0.020208970407778103	5.285548181974987		738.339667933587	738.483696739348	5.290516961931052	False	4.863480545564328
/home/alexandra/Documents/Data/Laura/Linescans/160322_4traces/Veins/WT 10 20210318 09 Vein 100.csv	WT	10	09	Vein	100	endfoot	1.0	4.0	0	Awakening	734.682936587317	744.676935387077	resp	0.05931764919134998	0.3120624124820779	0.32336304123630555	0.313268170318264				0.6066480730779436	0.03106504001790161	5.2824481564972645		738.70774154831	738.867773554711	5.290516961931052	False	4.8513366013983825
/home/alexandra/Documents/Data/Laura/Linescans/160322_4traces/Veins/WT 10 20210318 09 Vein 100.csv	WT	10	09	Vein	100	endfoot	1.0	4.0	0	Awakening	734.682936587317	744.676935387077	resp	0.04198549293801923	0.4640928185639268	0.17584180735721588	0.44809528503713125				0.8606980641155543	0.024303524788866562	5.231579881435711		739.019803960792	739.307861572315	5.290516961931052	False	4.797565061281355
/home/alexandra/Documents/Data/Laura/Linescans/160322_4traces/Veins/WT 10 20210318 09 Vein 100.csv	WT	10	09	Vein	100	endfoot	1.0	4.0	0	Awakening	734.682936587317	744.676935387077	resp	0.05370036421319597	0.4160832166430737	0.04095502454633597	0.15197869581667844				0.8291147437877616	0.020176669121623792	5.226024990377181		739.483896779356	739.707941588318	5.290516961931052	False	4.7952285049354995
/home/alexandra/Documents/Data/Laura/Linescans/160322_4traces/Veins/WT 10 20210318 09 Vein 100.csv	WT	10	09	Vein	100	endfoot	1.0	4.0	0	Awakening	734.682936587317	744.676935387077	resp	0.05909844806047884	0.6241248249649516	0.15367525266094992	0.1640741445692408				1.151607333462649	0.02172978862557155	5.237646342523674		739.899979995999	740.076015203041	5.290516961931052	False	4.768727036907562
/home/alexandra/Documents/Data/Laura/Linescans/160322_4traces/Veins/WT 10 20210318 09 Vein 100.csv	WT	10	09	Vein	100	endfoot	1.0	4.0	0	Awakening	734.682936587317	744.676935387077	resp	0.06528449122019338	0.5201040208039558	0.37242103366236096	0.2627534206207837				1.316164588771031	0.0432098401520399	5.280877269542497		740.524104820964	740.828165633127	5.290516961931052	False	4.8075261699136655
/home/alexandra/Documents/Data/Laura/Linescans/160322_4traces/Veins/WT 10 20210318 09 Vein 100.csv	WT	10	09	Vein	100	endfoot	1.0	4.0	0	Awakening	734.682936587317	744.676935387077	resp	0.022116485802170557	0.2560512102420489	0.3396541065149146	0.21801384257967227				0.5542098874860532	0.029613446663195434	5.242243037044047		741.044208841768	741.19623924785	5.290516961931052	False	4.793199390214091
/home/alexandra/Documents/Data/Laura/Linescans/160322_4traces/Veins/WT 10 20210318 09 Vein 100.csv	WT	10	09	Vein	100	endfoot	1.0	4.0	0	Awakening	734.682936587317	744.676935387077	resp	0.047453412899054255	0.3040608121630157	0.30643008316415293	0.1577061872336215				1.0350257820307631	0.0550263811365329	5.134325580342368		741.30026005201	741.444288857772	5.290516961931052	False	4.749419702891839
/home/alexandra/Documents/Data/Laura/Linescans/160322_4traces/Veins/WT 10 20210318 09 Vein 100.csv	WT	10	09	Vein	100	endfoot	1.0	4.0	0	Awakening	734.682936587317	744.676935387077	resp	0.09939807140972937	0.5201040208039558	0.3011014308087605	-0.035514562065022445				1.3305026375876792	0.03786823871236047	5.0662401601743605		741.604320864173	741.868373674735	5.290516961931052	False	4.707546153641188
/home/alexandra/Documents/Data/Laura/Linescans/160322_4traces/Veins/WT 10 20210318 09 Vein 100.csv	WT	10	09	Vein	100	endfoot	1.0	4.0	0	Awakening	734.682936587317	744.676935387077	resp	0.4291918421930192	0.4480896179239835	0.6108974993037904	0.48417237162749893				1.4514664546745968	0.05989025750063533	5.212089142904089		742.124424884977	742.356471294259	5.290516961931052	False	4.751325840963457
/home/alexandra/Documents/Data/Laura/Linescans/160322_4traces/Veins/WT 10 20210318 09 Vein 100.csv	WT	10	09	Vein	100	endfoot	1.0	4.0	0	Awakening	734.682936587317	744.676935387077	resp	0.22626106112841426	0.7521504300860897	0.101408781262118	0.2034751063136544				1.800491565958878	0.038512583902954436	5.203794475750573		742.572514502901	743.108621724345	5.290516961931052	False	4.7309117170997075
/home/alexandra/Documents/Data/Laura/Linescans/160322_4traces/Veins/WT 10 20210318 09 Vein 100.csv	WT	10	09	Vein	100	endfoot	1.0	4.0	0	Awakening	734.682936587317	744.676935387077	resp	0.014066871162400449	0.2960592118419072	0.1898464931930398	0.42878983460234676				0.6440097407520153	0.029396627283301727	5.266641692621474		743.324664932987	743.444688937788	5.290516961931052	False	4.782346700870871
/home/alexandra/Documents/Data/Laura/Linescans/160322_4traces/Veins/WT 10 20210318 09 Vein 100.csv	WT	10	09	Vein	100	endfoot	1.0	4.0	0	Awakening	734.682936587317	744.676935387077	resp	0.1169403864364203	0.38407681536307337	0.050158588151567624	0.4744255301311321				0.7095876307000882	0.02628555904467601	5.320424130239693		743.620724144829	743.828765753151	5.290516961931052	False	4.772539313050788
/home/alexandra/Documents/Data/Laura/Linescans/160322_4traces/Veins/WT 10 20210318 09 Vein 100.csv	WT	10	09	Vein	100	endfoot	1.0	4.0	0	Awakening	734.682936587317	744.676935387077	resp	0.08312308135851068	0.5361072214440128	0.14117395123370585	0.33294609136615744				1.0500245846140357	0.02676227371905158	5.303630251454098		744.004800960192	744.356871374275	5.290516961931052	False	4.752371142486606
/home/alexandra/Documents/Data/Laura/Linescans/160322_4traces/Veins/WT 10 20210318 09 Vein 100.csv	WT	10	09	Vein	100	endfoot	4.0	15.0	0	Awakening	734.682936587317	744.676935387077	cardiac	0.1073319858242062	0.12802560512102446	0.48102306986244686	0.6157332998348032	0.01447497323925541	0.008160063234327906	0.250502834518003	0.295878911910987	0.042191848328266585	5.544496296372729	False	734.762952590518	734.826965393079	5.290516961931052	False	5.077644381159031
/home/alexandra/Documents/Data/Laura/Linescans/160322_4traces/Veins/WT 10 20210318 09 Vein 100.csv	WT	10	09	Vein	100	endfoot	4.0	15.0	0	Awakening	734.682936587317	744.676935387077	cardiac	0.1293256600727161	0.11202240448096745	-0.09737865447281172	-0.1336323765928392	0.020082203405397774	0.007660949051792444	0.28920915581381773	0.3466466301473616	0.0530009713721781	5.545357374051889	False	734.890978195639	734.94698939788	5.290516961931052	False	5.032204509064727
/home/alexandra/Documents/Data/Laura/Linescans/160322_4traces/Veins/WT 10 20210318 09 Vein 100.csv	WT	10	09	Vein	100	endfoot	4.0	15.0	0	Awakening	734.682936587317	744.676935387077	cardiac	0.13813966033862896	0.1360272054409961	0.3832992579821277	0.035200676142615635	0.020082203405397774	0.007660949051792444	0.28920915581381773	0.34321749959473574	0.050355042644656144	5.564522601716747	False	735.00300060012	735.075015003001	5.290516961931052	False	5.037892179117122
/home/alexandra/Documents/Data/Laura/Linescans/160322_4traces/Veins/WT 10 20210318 09 Vein 100.csv	WT	10	09	Vein	100	endfoot	4.0	15.0	0	Awakening	734.682936587317	744.676935387077	cardiac	0.09811888617987125	0.1200240048010528	0.1019801669880401	-0.1486547362902728	0.01868607600700655	0.008242908639858772	0.2734292486754139	0.29795243351972445	0.03779177143491004	5.541189490429708	False	735.139027805561	735.195039007802	5.290516961931052	False	5.063256113134585
/home/alexandra/Documents/Data/Laura/Linescans/160322_4traces/Veins/WT 10 20210318 09 Vein 100.csv	WT	10	09	Vein	100	endfoot	4.0	15.0	0	Awakening	734.682936587317	744.676935387077	cardiac	0.11575609549123628	0.12802560512091077	-0.18855572783953028	0.1952804887675699	0.02527845805017892	0.02103915817136741	0.323698515175631	0.3473347484472352	0.04395679341853668	5.590518499073375	False	735.259051810362	735.331066213243	5.290516961931052	False	5.033618740537218
/home/alexandra/Documents/Data/Laura/Linescans/160322_4traces/Veins/WT 10 20210318 09 Vein 100.csv	WT	10	09	Vein	100	endfoot	4.0	15.0	0	Awakening	734.682936587317	744.676935387077	cardiac	0.07715645698531196	0.1200240048010528	0.3372713197879119	0.2324049445700757	0.02817098709339783	0.021485267673164027	0.32335123104597396	0.2731104656162478	0.02977825350406865	5.53294236885373	False	735.387077415483	735.443088617724	5.290516961931052	False	5.012589733424555
/home/alexandra/Documents/Data/Laura/Linescans/160322_4traces/Veins/WT 10 20210318 09 Vein 100.csv	WT	10	09	Vein	100	endfoot	4.0	15.0	0	Awakening	734.682936587317	744.676935387077	cardiac	0.11630869863230439	0.1360272054409961	0.4236433336860858	0.29196858660249825	0.02835105467327555	0.022786128725434576	0.2780291879278764	0.32959383919451585	0.046893983062823844	5.544819009607295	False	735.507101420284	735.579115823165	5.290516961931052	False	5.027500652210577
/home/alexandra/Documents/Data/Laura/Linescans/160322_4traces/Veins/WT 10 20210318 09 Vein 100.csv	WT	10	09	Vein	100	endfoot	4.0	15.0	0	Awakening	734.682936587317	744.676935387077	cardiac	0.1274652810647876	0.1040208041609958	0.04568010632564542	0.03542819560344497	0.028411852705523002	0.022786128725421476	0.2904829093902438	0.3000402841739449	0.0484776996857738	5.551719366067253	False	735.643128625725	735.699139827966	5.290516961931052	False	5.014372894846391
/home/alexandra/Documents/Data/Laura/Linescans/160322_4traces/Veins/WT 10 20210318 09 Vein 100.csv	WT	10	09	Vein	100	endfoot	4.0	15.0	0	Awakening	734.682936587317	744.676935387077	cardiac	0.054737969020637836	0.06401280256102382	0.09028001664597962	0.5619538724923654	0.04127593666991563	0.02795984030345657	0.5451409680115716	0.1319548736549003	0.023794687152730424	5.561311544750229	False	735.747149429886	735.787157431486	5.290516961931052	False	5.03607827353284
/home/alexandra/Documents/Data/Laura/Linescans/160322_4traces/Veins/WT 10 20210318 09 Vein 100.csv	WT	10	09	Vein	100	endfoot	4.0	15.0	0	Awakening	734.682936587317	744.676935387077	cardiac	0.06756084328262607	0.09601920384000096	0.561718812156388	0.3357276601607977	0.042167367456008756	0.027959840303456565	0.6061374296492941	0.29459945322242764	0.054363161095359366	5.593011141167015	False	735.811162232447	735.851170234047	5.290516961931052	False	5.030359859317997
/home/alexandra/Documents/Data/Laura/Linescans/160322_4traces/Veins/WT 10 20210318 09 Vein 100.csv	WT	10	09	Vein	100	endfoot	4.0	15.0	0	Awakening	734.682936587317	744.676935387077	cardiac	0.13920554028140955	0.1360272054409961	0.6155879723261796	0.24182587176041856	0.04255921499706071	0.027532947443971077	0.6184488408017228	0.3453232354490464	0.04961915536577797	5.5845404674867645	False	735.907181436287	735.979195839168	5.290516961931052	False	5.049544216683942
/home/alexandra/Documents/Data/Laura/Linescans/160322_4traces/Veins/WT 10 20210318 09 Vein 100.csv	WT	10	09	Vein	100	endfoot	4.0	15.0	0	Awakening	734.682936587317	744.676935387077	cardiac	0.09389469922188914	0.1040208041609958	0.6224661050381438	-0.009557901605630612	0.04008180035687163	0.02585396186657246	0.6159637790087858	0.2363749354243057	0.032625694906122514	5.59109385411342	False	736.043208641728	736.091218243649	5.290516961931052	False	5.034602553735475
/home/alexandra/Documents/Data/Laura/Linescans/160322_4traces/Veins/WT 10 20210318 09 Vein 100.csv	WT	10	09	Vein	100	endfoot	4.0	15.0	0	Awakening	734.682936587317	744.676935387077	cardiac	0.026611998330074348	0.07201440288099548	0.5073809341942167	0.534750018265116	0.04013160033702778	0.027264212902376038	0.6845851082447493	0.14850530996348407	0.014593148728969637	5.59640908059791	False	736.147229445889	736.18723744749	5.290516961931052	False	5.036262738507512
/home/alexandra/Documents/Data/Laura/Linescans/160322_4traces/Veins/WT 10 20210318 09 Vein 100.csv	WT	10	09	Vein	100	endfoot	4.0	15.0	0	Awakening	734.682936587317	744.676935387077	cardiac	0.03269458377667301	0.12802560512091077	0.5552618795799562	0.4607524398711709	0.04127501839827329	0.024283242097251332	0.7046392464661314	0.22779759322041573	0.019846257962872597	5.641329557194914	False	736.27525505101	736.331266253251	5.290516961931052	False	5.037062086731093
/home/alexandra/Documents/Data/Laura/Linescans/160322_4traces/Veins/WT 10 20210318 09 Vein 100.csv	WT	10	09	Vein	100	endfoot	4.0	15.0	0	Awakening	734.682936587317	744.676935387077	cardiac	0.05483670475325127	0.11202240448108114	0.3179661668182718	0.49465906859024367	0.041254966437238375	0.028727862486084853	0.7192186291290372	0.2160310164941838	0.022326868953378872	5.573568217511809	False	736.403280656131	736.459291858372	5.290516961931052	False	5.087789954766025
/home/alexandra/Documents/Data/Laura/Linescans/160322_4traces/Veins/WT 10 20210318 09 Vein 100.csv	WT	10	09	Vein	100	endfoot	4.0	15.0	0	Awakening	734.682936587317	744.676935387077	cardiac	0.07812003950540121	0.12002400480093911	-0.15111938892205762	0.14061408620263816	0.03713933563676516	0.029163556207842212	0.7239544995014379	0.30955350606467696	0.03798451886784238	5.569197422417479	False	736.515303060612	736.587317463493	5.290516961931052	False	5.010376153728487
/home/alexandra/Documents/Data/Laura/Linescans/160322_4traces/Veins/WT 10 20210318 09 Vein 100.csv	WT	10	09	Vein	100	endfoot	4.0	15.0	0	Awakening	734.682936587317	744.676935387077	cardiac	0.12780313154146314	0.12802560512102446	0.12408956917464994	0.48247984793235277	0.03924966518955901	0.031694822677067434	0.719436765625074	0.3478696666252069	0.04437101405819883	5.540915505687914	False	736.635327065413	736.683336667333	5.290516961931052	False	5.044994080642019
/home/alexandra/Documents/Data/Laura/Linescans/160322_4traces/Veins/WT 10 20210318 09 Vein 100.csv	WT	10	09	Vein	100	endfoot	4.0	15.0	0	Awakening	734.682936587317	744.676935387077	cardiac	0.10569115075589214	0.11202240448096745	0.3268863294202043	-0.29258252110715066	0.03691282308445915	0.02640393395106268	0.7229592775893232	0.30133567959676205	0.04054243890691988	5.540298934524215	False	736.763352670534	736.819363872775	5.290516961931052	False	5.011175501952073
/home/alexandra/Documents/Data/Laura/Linescans/160322_4traces/Veins/WT 10 20210318 09 Vein 100.csv	WT	10	09	Vein	100	endfoot	4.0	15.0	0	Awakening	734.682936587317	744.676935387077	cardiac	0.0795042169755315	0.16003200640102477	0.47080160332385995	0.4612953792054258	0.034230979351701454	0.027746858766188747	0.7147592427343233	0.3416385270881918	0.034286216866856255	5.519774717278755	False	736.875375075015	736.979395879176	5.290516961931052	False	5.031405160841151
/home/alexandra/Documents/Data/Laura/Linescans/160322_4traces/Veins/WT 10 20210318 09 Vein 100.csv	WT	10	09	Vein	100	endfoot	4.0	15.0	0	Awakening	734.682936587317	744.676935387077	cardiac	0.07685103404582463	0.07201440288099548	0.3502361169604193	0.6475427709493089	0.035648141015175355	0.03268680663809287	0.7538702323732139	0.15024064711984572	0.03398044828738422	5.4458241729403	False	737.035407081416	737.091418283657	5.290516961931052	False	5.0445021740428935
/home/alexandra/Documents/Data/Laura/Linescans/160322_4traces/Veins/WT 10 20210318 09 Vein 100.csv	WT	10	09	Vein	100	endfoot	4.0	15.0	0	Awakening	734.682936587317	744.676935387077	cardiac	0.10706313753443043	0.12802560512102446	0.2505820093069033	0.031456730708439885	0.03518097849445038	0.035049840904044144	0.5826794614907524	0.3088858419885092	0.041396270334609	5.468536513370855	False	737.179435887177	737.243448689738	5.290516961931052	False	4.972622322245524
/home/alexandra/Documents/Data/Laura/Linescans/160322_4traces/Veins/WT 10 20210318 09 Vein 100.csv	WT	10	09	Vein	100	endfoot	4.0	15.0	0	Awakening	734.682936587317	744.676935387077	cardiac	0.0643831867574481	0.14402880576199095	0.5746473070706795	0.6335132521292812	0.036510620032336495	0.039288896462026775	0.519744253240019	0.2734184232427051	0.022610964962871197	5.381853014214932	False	737.307461492298	737.403480696139	5.290516961931052	False	4.955713032900548
/home/alexandra/Documents/Data/Laura/Linescans/160322_4traces/Veins/WT 10 20210318 09 Vein 100.csv	WT	10	09	Vein	100	endfoot	4.0	15.0	0	Awakening	734.682936587317	744.676935387077	cardiac	0.06547297896025239	0.16003200640102477	0.44703811294152945	0.3725077101721499	0.03630565311702887	0.03644902412136918	0.5204116746308426	0.35108730095772717	0.039664483157941945	5.375736852214262	False	737.45149029806	737.51550310062	5.290516961931052	False	4.947166155740723
/home/alexandra/Documents/Data/Laura/Linescans/160322_4traces/Veins/WT 10 20210318 09 Vein 100.csv	WT	10	09	Vein	100	endfoot	4.0	15.0	0	Awakening	734.682936587317	744.676935387077	cardiac	0.1250436295568466	0.16003200640102477	0.36928203904871937	0.28980202853744635	0.03037357030074217	0.02646280567164241	0.44343466627304073	0.37076772332964214	0.04180186388764602	5.3810365602167645	False	737.611522304461	737.683536707342	5.290516961931052	False	4.943476856247254
/home/alexandra/Documents/Data/Laura/Linescans/160322_4traces/Veins/WT 10 20210318 09 Vein 100.csv	WT	10	09	Vein	100	endfoot	4.0	15.0	0	Awakening	734.682936587317	744.676935387077	cardiac	0.03133360760943908	0.07201440288099548	0.26664330237996103	0.30211326097122354	0.03284546742342474	0.027844390692150445	0.4675863841311668	0.14491408523474422	0.0173916793191323	5.351236682760753	False	737.771554310862	737.811562312463	5.290516961931052	False	4.9557745212254325
/home/alexandra/Documents/Data/Laura/Linescans/160322_4traces/Veins/WT 10 20210318 09 Vein 100.csv	WT	10	09	Vein	100	endfoot	4.0	15.0	0	Awakening	734.682936587317	744.676935387077	cardiac	0.06468883928884378	0.12002400480093911	0.35416200621351324	0.5308920240121758	0.032617366621634246	0.029518612849092615	0.41523433907147883	0.25811770223492997	0.03368750435592395	5.331433599125591	False	737.843568713743	737.891578315663	5.290516961931052	False	4.906952791262137
/home/alexandra/Documents/Data/Laura/Linescans/160322_4traces/Veins/WT 10 20210318 09 Vein 100.csv	WT	10	09	Vein	100	endfoot	4.0	15.0	0	Awakening	734.682936587317	744.676935387077	cardiac	0.11457350370608821	0.1360272054409961	0.4203881615297875	0.6464604985274072	0.03451967422128119	0.02896318568679004	0.42772650117101013	0.3359810325665222	0.049050957806384306	5.322835908697293	False	737.963592718544	738.027605521104	5.290516961931052	False	4.873626119171311
/home/alexandra/Documents/Data/Laura/Linescans/160322_4traces/Veins/WT 10 20210318 09 Vein 100.csv	WT	10	09	Vein	100	endfoot	4.0	15.0	0	Awakening	734.682936587317	744.676935387077	cardiac	0.1028661030474812	0.1200240048010528	0.4601372194906821	0.2432443652853027	0.04009156128440078	0.030875073422122222	0.6033892334007219	0.24353188785586508	0.03332000250093636	5.333762469430844	False	738.099619923985	738.155631126225	5.290516961931052	False	4.925645242028942
/home/alexandra/Documents/Data/Laura/Linescans/160322_4traces/Veins/WT 10 20210318 09 Vein 100.csv	WT	10	09	Vein	100	endfoot	4.0	15.0	0	Awakening	734.682936587317	744.676935387077	cardiac	0.035391199876387266	0.1040208041609958	-0.0057216248529644576	0.5643105439756307	0.03802500934861188	0.03178335743912682	0.6100312613464228	0.24066420885680356	0.032955171278690965	5.299103367299744	False	738.219643928786	738.267653530706	5.290516961931052	False	4.884724761814094
/home/alexandra/Documents/Data/Laura/Linescans/160322_4traces/Veins/WT 10 20210318 09 Vein 100.csv	WT	10	09	Vein	100	endfoot	4.0	15.0	0	Awakening	734.682936587317	744.676935387077	cardiac	0.08195158862175643	0.16003200640102477	-0.0005851470116732147	0.3154823783915978	0.03789786298189721	0.03299144329367693	0.6080588632947644	0.30317525618803864	0.028838510937086833	5.279083061516836	False	738.323664732947	738.387677535507	5.290516961931052	False	4.874425467394894
/home/alexandra/Documents/Data/Laura/Linescans/160322_4traces/Veins/WT 10 20210318 09 Vein 100.csv	WT	10	09	Vein	100	endfoot	4.0	15.0	0	Awakening	734.682936587317	744.676935387077	cardiac	0.03834014787188604	0.1360272054420193	-0.21408166309095927	0.06532295177480871	0.035353969645637896	0.03466220122186938	0.5442331924016773	0.2560579356537137	0.019834807431322383	5.28423490473805	False	738.555711142228	738.651730346069	5.290516961931052	False	4.854441761805367
/home/alexandra/Documents/Data/Laura/Linescans/160322_4traces/Veins/WT 10 20210318 09 Vein 100.csv	WT	10	09	Vein	100	endfoot	4.0	15.0	0	Awakening	734.682936587317	744.676935387077	cardiac	0.006521645241318873	0.06401280256000064	-0.12224707442260417	0.5543671070949799	0.02924331940049723	0.03498000146331546	0.39632896459127015	0.14067740907754708	0.013526745529710775	5.267042085894967	False	738.69173834767	738.71574314863	5.290516961931052	False	4.833166801393128
/home/alexandra/Documents/Data/Laura/Linescans/160322_4traces/Veins/WT 10 20210318 09 Vein 100.csv	WT	10	09	Vein	100	endfoot	4.0	15.0	0	Awakening	734.682936587317	744.676935387077	cardiac	0.010105347501847085	0.06401280256102382	0.1841107245930697	0.44976004839429856	0.03460806332522359	0.03527253792966507	0.601681469407034	0.10193902261982189	0.010553250153759073	5.277754718498169	False	738.75575115023	738.78775755151	5.290516961931052	False	4.861881849117151
/home/alexandra/Documents/Data/Laura/Linescans/160322_4traces/Veins/WT 10 20210318 09 Vein 100.csv	WT	10	09	Vein	100	endfoot	4.0	15.0	0	Awakening	734.682936587317	744.676935387077	cardiac	0.05608457781803359	0.14402880576096777	0.4310961071899109	0.0842990229200533	0.03460806332522359	0.03527253792966507	0.601681469407034	0.30810239882097273	0.03670111977430485	5.307937575240921	False	738.819763952791	738.883776755351	5.290516961931052	False	4.845648931345982
/home/alexandra/Documents/Data/Laura/Linescans/160322_4traces/Veins/WT 10 20210318 09 Vein 100.csv	WT	10	09	Vein	100	endfoot	4.0	15.0	0	Awakening	734.682936587317	744.676935387077	cardiac	0.08682800432359035	0.1360272054409961	0.03829261172715321	0.4351112326401808	0.03311365557455588	0.044407079577748886	0.5926153456503226	0.2728542466008973	0.03221727872857183	5.2339613671037055	False	738.963792758552	739.035807161432	5.290516961931052	False	4.836979077536375
/home/alexandra/Documents/Data/Laura/Linescans/160322_4traces/Veins/WT 10 20210318 09 Vein 100.csv	WT	10	09	Vein	100	endfoot	4.0	15.0	0	Awakening	734.682936587317	744.676935387077	cardiac	0.03967133008647418	0.12802560512102446	0.286728365075142	0.4458322587547542	0.03466327337266897	0.046785419338083736	0.6251383384137024	0.2573664911687545	0.028165119697289857	5.231777526858886	False	739.099819963993	739.171834366873	5.290516961931052	False	4.787480975999267
/home/alexandra/Documents/Data/Laura/Linescans/160322_4traces/Veins/WT 10 20210318 09 Vein 100.csv	WT	10	09	Vein	100	endfoot	4.0	15.0	0	Awakening	734.682936587317	744.676935387077	cardiac	0.09926866399235362	0.09601920384091045	0.235369154146059	0.22310384751972612	0.030722084300302974	0.041147559166635234	0.5853734821192917	0.22649316770767228	0.03734407178119259	5.245148037903926	False	739.227845569114	739.275855171034	5.290516961931052	False	4.835626334388776
/home/alexandra/Documents/Data/Laura/Linescans/160322_4traces/Veins/WT 10 20210318 09 Vein 100.csv	WT	10	09	Vein	100	endfoot	4.0	15.0	0	Awakening	734.682936587317	744.676935387077	cardiac	0.055678089076608483	0.11202240448096745	0.21213581936239723	0.09369135604414293	0.02779299887280471	0.04060368699792989	0.6147470263222853	0.2273257701241855	0.022089490044890355	5.24653641274749	False	739.603920784157	739.659931986397	5.290516961931052	False	4.8171183485966385
/home/alexandra/Documents/Data/Laura/Linescans/160322_4traces/Veins/WT 10 20210318 09 Vein 100.csv	WT	10	09	Vein	100	endfoot	4.0	15.0	0	Awakening	734.682936587317	744.676935387077	cardiac	0.03406654737964086	0.14402880576096777	-0.2741942648830503	0.004179259429689379	0.02623070869550808	0.0392802507780521	0.5821551170568288	0.26988013171594544	0.018249873621223624	5.233465505115255	False	739.715943188638	739.795959191838	5.290516961931052	False	4.808448494787033
/home/alexandra/Documents/Data/Laura/Linescans/160322_4traces/Veins/WT 10 20210318 09 Vein 100.csv	WT	10	09	Vein	100	endfoot	4.0	15.0	0	Awakening	734.682936587317	744.676935387077	cardiac	0.06427272814727425	0.08801760352105248	0.18906722157627345	-0.11751613550486442	0.014950855758349788	0.03858231950793352	0.3847689031212305	0.26194763742376137	0.030537247195896722	5.203926028403564	False	739.859971994399	739.907981596319	5.290516961931052	False	4.752955281573064
/home/alexandra/Documents/Data/Laura/Linescans/160322_4traces/Veins/WT 10 20210318 09 Vein 100.csv	WT	10	09	Vein	100	endfoot	4.0	15.0	0	Awakening	734.682936587317	744.676935387077	cardiac	0.04159764858629478	0.0880176035200293	0.7025599539409397	0.20454724645917766	0.016798855421866706	0.02207249098883273	0.3673095771274341	0.15644281902633814	0.014988386963577823	5.23284603721054	False	739.94798959792	739.99599919984	5.290516961931052	False	4.7892948815835386
/home/alexandra/Documents/Data/Laura/Linescans/160322_4traces/Veins/WT 10 20210318 09 Vein 100.csv	WT	10	09	Vein	100	endfoot	4.0	15.0	0	Awakening	734.682936587317	744.676935387077	cardiac	0.024141131995494187	0.12002400480093911	0.6520035768005545	-0.007593176348665295	0.016191409235836146	0.02203020460679362	0.36092890681192646	0.24079294924596711	0.0183869187133234	5.2609487636991865	False	740.03600720144	740.084016803361	5.290516961931052	False	4.756706069391397
/home/alexandra/Documents/Data/Laura/Linescans/160322_4traces/Veins/WT 10 20210318 09 Vein 100.csv	WT	10	09	Vein	100	endfoot	4.0	15.0	0	Awakening	734.682936587317	744.676935387077	cardiac	0.047294893006973135	0.08801760352105248	0.09588629381215616	0.014676810202485721	0.01782228373775823	0.022875117832897755	0.40869315875785067	0.19306413994691457	0.020732625904801124	5.239404791865566	False	740.156031206241	740.204040808162	5.290516961931052	False	4.7488663079678215
/home/alexandra/Documents/Data/Laura/Linescans/160322_4traces/Veins/WT 10 20210318 09 Vein 100.csv	WT	10	09	Vein	100	endfoot	4.0	15.0	0	Awakening	734.682936587317	744.676935387077	cardiac	0.01858590822406188	0.14402880576096777	-0.3430107497469325	0.6980743206885768	0.027318104968303707	0.023951397554791323	0.41374229203246954	0.23268683265785783	0.015965635222638958	5.237251891437482	False	740.244048809762	740.324064812963	5.290516961931052	False	4.784099118130253
/home/alexandra/Documents/Data/Laura/Linescans/160322_4traces/Veins/WT 10 20210318 09 Vein 100.csv	WT	10	09	Vein	100	endfoot	4.0	15.0	0	Awakening	734.682936587317	744.676935387077	cardiac	0.06755582993384035	0.1040208041609958	0.13417137611648447	-0.19065732163009227	0.048813211557675706	0.02346529833740191	0.8219951801145031	0.24669176390886005	0.028432723193409025	5.225673131310487	False	740.388077615523	740.444088817764	5.290516961931052	False	4.807433937426335
/home/alexandra/Documents/Data/Laura/Linescans/160322_4traces/Veins/WT 10 20210318 09 Vein 100.csv	WT	10	09	Vein	100	endfoot	4.0	15.0	0	Awakening	734.682936587317	744.676935387077	cardiac	0.05485300547436404	0.08801760352105248	0.5943843283518843	0.45668959712880275	0.0495262813049728	0.023465298337339884	0.8345491174986498	0.2040216260232398	0.02721966282916204	5.2168744448201645	False	740.492098419684	740.540108021604	5.290516961931052	False	4.786681627775675
/home/alexandra/Documents/Data/Laura/Linescans/160322_4traces/Veins/WT 10 20210318 09 Vein 100.csv	WT	10	09	Vein	100	endfoot	4.0	15.0	0	Awakening	734.682936587317	744.676935387077	cardiac	0.07044598136100866	0.08801760351991561	0.0753886219899709	0.15410349627606057	0.048208211368809414	0.0230384957772339	0.8151278807663569	0.21425398421320746	0.028675913446790872	5.254305462597439	False	740.580116023205	740.628125625125	5.290516961931052	False	4.800178315089212
/home/alexandra/Documents/Data/Laura/Linescans/160322_4traces/Veins/WT 10 20210318 09 Vein 100.csv	WT	10	09	Vein	100	endfoot	4.0	15.0	0	Awakening	734.682936587317	744.676935387077	cardiac	0.007262677764339003	0.07201440288099548	0.21226030614877886	0.20103328314357996	0.05037809115001051	0.02368991592879317	0.8564308254995692	0.16789314461719065	0.02169791688561266	5.257860512581549	False	740.668133626725	740.692138427686	5.290516961931052	False	4.819239695805372
/home/alexandra/Documents/Data/Laura/Linescans/160322_4traces/Veins/WT 10 20210318 09 Vein 100.csv	WT	10	09	Vein	100	endfoot	4.0	15.0	0	Awakening	734.682936587317	744.676935387077	cardiac	0.10430809244927529	0.14402880576108146	0.31463797487913264	0.20539538183608566	0.04780444646625571	0.02433591730465888	0.8176477050962515	0.37418597287850786	0.05189489820791353	5.315529765251124	False	740.740148029606	740.828165633127	5.290516961931052	False	4.829600478549468
/home/alexandra/Documents/Data/Laura/Linescans/160322_4traces/Veins/WT 10 20210318 09 Vein 100.csv	WT	10	09	Vein	100	endfoot	4.0	15.0	0	Awakening	734.682936587317	744.676935387077	cardiac	0.1842182444965673	0.1040208041609958	0.47346880385189216	0.186181365017417	0.045834555257446306	0.02236157409490895	0.8623499590939117	0.3682601437911474	0.06828850856678577	5.297842856639481	False	740.884176835367	740.940188037608	5.290516961931052	False	4.826864248091829
/home/alexandra/Documents/Data/Laura/Linescans/160322_4traces/Veins/WT 10 20210318 09 Vein 100.csv	WT	10	09	Vein	100	endfoot	4.0	15.0	0	Awakening	734.682936587317	744.676935387077	cardiac	0.028318875665637854	0.08801760352093879	0.23714397145120905	0.035692407041443316	0.04673623857806693	0.022396922029328387	0.8666555510432931	0.1531004456441213	0.011113999957951556	5.250155000667308	False	740.988197639528	741.036207241448	5.290516961931052	False	4.826618294792277
/home/alexandra/Documents/Data/Laura/Linescans/160322_4traces/Veins/WT 10 20210318 09 Vein 100.csv	WT	10	09	Vein	100	endfoot	4.0	15.0	0	Awakening	734.682936587317	744.676935387077	cardiac	0.0795448685563038	0.11202240448005796	0.42350676835882256	0.2647268153340159	0.059966783111653654	0.024560465571186556	1.0056361870131638	0.27226269617049	0.03491108382893292	5.253964202394299	False	741.076215243049	741.132226445289	5.290516961931052	False	4.803283475496207
/home/alexandra/Documents/Data/Laura/Linescans/160322_4traces/Veins/WT 10 20210318 09 Vein 100.csv	WT	10	09	Vein	100	endfoot	4.0	15.0	0	Awakening	734.682936587317	744.676935387077	cardiac	0.07185282101452016	0.1360272054420193	0.35001418256869377	0.19951781991118694	0.05856326741372211	0.024185229061414317	0.9974005943413788	0.2967563305476223	0.0329561626368083	5.2133764423374735	False	741.188237647529	741.26825365073	5.290516961931052	False	4.774045777010618
/home/alexandra/Documents/Data/Laura/Linescans/160322_4traces/Veins/WT 10 20210318 09 Vein 100.csv	WT	10	09	Vein	100	endfoot	4.0	15.0	0	Awakening	734.682936587317	744.676935387077	cardiac	0.1066708505717176	0.08001600319994395	0.08873299838892493	-0.11171338833838405	0.05856093823289944	0.021151567652955512	0.9828311824930996	0.3004087420093749	0.05119034783807624	5.1783175385484626	False	741.324264852971	741.364272854571	5.290516961931052	False	4.735277388166955
/home/alexandra/Documents/Data/Laura/Linescans/160322_4traces/Veins/WT 10 20210318 09 Vein 100.csv	WT	10	09	Vein	100	endfoot	4.0	15.0	0	Awakening	734.682936587317	744.676935387077	cardiac	0.10779585831246341	0.08001600320096713	0.08326255953915354	0.26042294505319064	0.05283479349067989	0.021668436099685336	0.8944801125773664	0.266039597200932	0.0490983845528891	5.182627311138535	False	741.404280856171	741.452290458092	5.290516961931052	False	4.739274129284862
/home/alexandra/Documents/Data/Laura/Linescans/160322_4traces/Veins/WT 10 20210318 09 Vein 100.csv	WT	10	09	Vein	100	endfoot	4.0	15.0	0	Awakening	734.682936587317	744.676935387077	cardiac	0.030552467251930664	0.08801760352105248	0.7653971837709461	0.16666559316613822	0.05042487429565691	0.021530104496307535	0.8550633717927935	0.2813320098190821	0.06310231822775797	5.09405663987781	False	741.484296859372	741.516303260652	5.290516961931052	False	4.7334634825826765
/home/alexandra/Documents/Data/Laura/Linescans/160322_4traces/Veins/WT 10 20210318 09 Vein 100.csv	WT	10	09	Vein	100	endfoot	4.0	15.0	0	Awakening	734.682936587317	744.676935387077	cardiac	0.10234033838924125	0.12002400480093911	0.5170380060288708	-0.22636496687853908	0.05843512442490652	0.020583382281507023	1.0299473122440592	0.2842544267753327	0.038471956596241856	5.063671159327599	False	741.708341668334	741.780356071214	5.290516961931052	False	4.7104361049110715
/home/alexandra/Documents/Data/Laura/Linescans/160322_4traces/Veins/WT 10 20210318 09 Vein 100.csv	WT	10	09	Vein	100	endfoot	4.0	15.0	0	Awakening	734.682936587317	744.676935387077	cardiac	0.04795286780861486	0.1200240048010528	0.39502140843337646	0.21224640046408194	0.06342437239164288	0.024445292765111336	0.9942293246779697	0.2621825869016629	0.024507174370536133	5.108726729391346	False	741.828365673135	741.892378475695	5.290516961931052	False	4.693649792215867
/home/alexandra/Documents/Data/Laura/Linescans/160322_4traces/Veins/WT 10 20210318 09 Vein 100.csv	WT	10	09	Vein	100	endfoot	4.0	15.0	0	Awakening	734.682936587317	744.676935387077	cardiac	0.06910071662762338	0.12802560512102446	0.16537902727268067	-0.14892802704985356	0.06972564734508478	0.025798258547162896	1.0540087865393846	0.3420583942797694	0.023142675217686738	5.053779677180824	False	741.948389677936	742.004400880176	5.290516961931052	False	4.710374616586167
/home/alexandra/Documents/Data/Laura/Linescans/160322_4traces/Veins/WT 10 20210318 09 Vein 100.csv	WT	10	09	Vein	100	endfoot	4.0	15.0	0	Awakening	734.682936587317	744.676935387077	cardiac	0.03215017656977688	0.08801760351991561	-0.10661547872597693	-0.3801909060084875	0.05898701656321529	0.02646280567210111	0.9638667048459182	0.2999492754134328	0.039096657374888856	4.976408978253377	False	742.076415283057	742.116423284657	5.290516961931052	False	4.706131922168699
/home/alexandra/Documents/Data/Laura/Linescans/160322_4traces/Veins/WT 10 20210318 09 Vein 100.csv	WT	10	09	Vein	100	endfoot	4.0	15.0	0	Awakening	734.682936587317	744.676935387077	cardiac	0.17090918188478196	0.11202240448108114	0.4056027124867107	-0.15606196315286847	0.05815675159016172	0.028836477945065917	0.9157381255388286	0.46026964957828487	0.07196257680700413	5.141374980297547	False	742.164432886577	742.212442488498	5.290516961931052	False	4.739581570909303
/home/alexandra/Documents/Data/Laura/Linescans/160322_4traces/Veins/WT 10 20210318 09 Vein 100.csv	WT	10	09	Vein	100	endfoot	4.0	15.0	0	Awakening	734.682936587317	744.676935387077	cardiac	0.17570594842478182	0.16003200640193427	0.8741617516660699	0.7550529387942773	0.058105038065041456	0.030436741159275905	0.945368354617413	0.391230147337989	0.05784395676016015	5.410322570957614	False	742.276455291058	742.364472894579	5.290516961931052	False	4.792092600366075
/home/alexandra/Documents/Data/Laura/Linescans/160322_4traces/Veins/WT 10 20210318 09 Vein 100.csv	WT	10	09	Vein	100	endfoot	4.0	15.0	0	Awakening	734.682936587317	744.676935387077	cardiac	0.01288396655019437	0.07201440288008598	-0.009615872135284143	-0.08650798349350791	0.056691921267207804	0.03254518497974713	0.9170836609046242	0.19420125345900507	0.028287671149350088	5.155439409810905	False	742.43648729746	742.46049209842	5.290516961931052	False	4.812137794280475
/home/alexandra/Documents/Data/Laura/Linescans/160322_4traces/Veins/WT 10 20210318 09 Vein 100.csv	WT	10	09	Vein	100	endfoot	4.0	15.0	0	Awakening	734.682936587317	744.676935387077	cardiac	0.1390580282045961	0.14402880576096777	0.07473742839271831	0.003003662955334649	0.05964285673626684	0.034357999674709004	0.9659874966282861	0.4669996159635735	0.05238865963231313	5.050136446339465	False	742.50850170034	742.564512902581	5.290516961931052	False	4.706623828767833
/home/alexandra/Documents/Data/Laura/Linescans/160322_4traces/Veins/WT 10 20210318 09 Vein 100.csv	WT	10	09	Vein	100	endfoot	4.0	15.0	0	Awakening	734.682936587317	744.676935387077	cardiac	0.03963650025331765	0.07201440288099548	0.532331387143807	0.005383757160152228	0.054569452120209055	0.03178335743902612	0.8782825579320811	0.2528467593042139	0.02953909901879425	5.027137871093728	False	742.652530506101	742.684536907381	5.290516961931052	False	4.713940939429826
/home/alexandra/Documents/Data/Laura/Linescans/160322_4traces/Veins/WT 10 20210318 09 Vein 100.csv	WT	10	09	Vein	100	endfoot	4.0	15.0	0	Awakening	734.682936587317	744.676935387077	cardiac	0.07148170086563704	0.14402880576096777	-0.20006938134162436	0.43112110889877775	0.05229825600415608	0.03357753617046734	0.6257146573475922	0.39391427809097995	0.03272263077122932	5.110142578977653	False	742.724544908982	742.812562512502	5.290516961931052	False	4.686271193228976
/home/alexandra/Documents/Data/Laura/Linescans/160322_4traces/Veins/WT 10 20210318 09 Vein 100.csv	WT	10	09	Vein	100	endfoot	4.0	15.0	0	Awakening	734.682936587317	744.676935387077	cardiac	0.09446697090329757	0.15203040608105312	-0.026300835696768197	-0.04753647225329322	0.04371751125037576	0.030514551446583226	0.5973858022662751	0.342478553030508	0.042382457755126515	5.222544693180503	False	742.868573714743	742.948589717944	5.290516961931052	False	4.7235638622752525
/home/alexandra/Documents/Data/Laura/Linescans/160322_4traces/Veins/WT 10 20210318 09 Vein 100.csv	WT	10	09	Vein	100	endfoot	4.0	15.0	0	Awakening	734.682936587317	744.676935387077	cardiac	0.15016908478780705	0.12802560512102446	0.4379463892159364	0.5324756857435472	0.03441750519836057	0.028588713637407726	0.41204088614202194	0.34656152104388144	0.05330032947333541	5.348001311783399	False	743.020604120824	743.092618523705	5.290516961931052	False	4.800393524226328
/home/alexandra/Documents/Data/Laura/Linescans/160322_4traces/Veins/WT 10 20210318 09 Vein 100.csv	WT	10	09	Vein	100	endfoot	4.0	15.0	0	Awakening	734.682936587317	744.676935387077	cardiac	0.08871690439836416	0.09601920384091045	-0.005292139086200631	0.34653823212158386	0.03441750519836057	0.028588713637407726	0.41204088614202194	0.20204683500412116	0.0320325194912456	5.326478172249906	False	743.148629725945	743.204640928186	5.290516961931052	False	4.7425944988289555
/home/alexandra/Documents/Data/Laura/Linescans/160322_4traces/Veins/WT 10 20210318 09 Vein 100.csv	WT	10	09	Vein	100	endfoot	4.0	15.0	0	Awakening	734.682936587317	744.676935387077	cardiac	0.03382867383358537	0.08001600320108082	0.4881631819275125	-0.23492855331034446	0.03533192398449413	0.024335917304639257	0.4406718103333582	0.20065490373167463	0.02545416050340111	5.248576334507803	False	743.244648929786	743.284656931386	5.290516961931052	False	4.748927796292716
/home/alexandra/Documents/Data/Laura/Linescans/160322_4traces/Veins/WT 10 20210318 09 Vein 100.csv	WT	10	09	Vein	100	endfoot	4.0	15.0	0	Awakening	734.682936587317	744.676935387077	cardiac	0.09292858393367161	0.11202240448096745	0.8222978516220996	0.3271136670507185	0.03357266476763048	0.023488866330794077	0.4173428500874409	0.2643562590557539	0.034308738539487335	5.262482385002501	False	743.324664932987	743.380676135227	5.290516961931052	False	4.793014925239427
/home/alexandra/Documents/Data/Laura/Linescans/160322_4traces/Veins/WT 10 20210318 09 Vein 100.csv	WT	10	09	Vein	100	endfoot	4.0	15.0	0	Awakening	734.682936587317	744.676935387077	cardiac	0.044265103298614716	0.08001600319994395	0.6322026831833593	0.44735158013443055	0.034690183485271184	0.01839315495597148	0.44168541449607285	0.19685099713656262	0.02492552175598554	5.256094679687632	False	743.436687337468	743.476695339068	5.290516961931052	False	4.776782007468256
/home/alexandra/Documents/Data/Laura/Linescans/160322_4traces/Veins/WT 10 20210318 09 Vein 100.csv	WT	10	09	Vein	100	endfoot	4.0	15.0	0	Awakening	734.682936587317	744.676935387077	cardiac	0.06018367243045743	0.1360272054409961	-0.11781741633184327	0.6850056940378499	0.03443071235946079	0.01745743086961155	0.4600342104619479	0.24411383768604172	0.02511147415671889	5.2672777911403745	False	743.516703340668	743.588717743549	5.290516961931052	False	4.733678691719794
/home/alexandra/Documents/Data/Laura/Linescans/160322_4traces/Veins/WT 10 20210318 09 Vein 100.csv	WT	10	09	Vein	100	endfoot	4.0	15.0	0	Awakening	734.682936587317	744.676935387077	cardiac	0.05018555566183256	0.11202240448108114	-0.12108379378308143	0.4923100312640215	0.024155360024743524	0.01663291496873177	0.3795645980621083	0.2049891309668994	0.020021114820817906	5.302597368161276	False	743.652730546109	743.71674334867	5.290516961931052	False	4.7638079709162895
/home/alexandra/Documents/Data/Laura/Linescans/160322_4traces/Veins/WT 10 20210318 09 Vein 100.csv	WT	10	09	Vein	100	endfoot	4.0	15.0	0	Awakening	734.682936587317	744.676935387077	cardiac	0.0635379943821181	0.09601920384091045	0.12733080545639153	0.5847196192643114	0.02284618045263472	0.014500239097154649	0.38397869828942816	0.17823482471147806	0.023764640148267135	5.388221910182576	False	743.76475295059	743.820764152831	5.290516961931052	False	4.78883371914685
/home/alexandra/Documents/Data/Laura/Linescans/160322_4traces/Veins/WT 10 20210318 09 Vein 100.csv	WT	10	09	Vein	100	endfoot	4.0	15.0	0	Awakening	734.682936587317	744.676935387077	cardiac	0.0378456659750564	0.11202240448108114	-0.1458060860682868	0.5477369618661926	0.02318858083494031	0.016052517246077463	0.34703150826480267	0.21810601506591706	0.03306394715676422	5.322868019266955	False	743.860772154431	743.908781756351	5.290516961931052	False	4.774506939447301
/home/alexandra/Documents/Data/Laura/Linescans/160322_4traces/Veins/WT 10 20210318 09 Vein 100.csv	WT	10	09	Vein	100	endfoot	4.0	15.0	0	Awakening	734.682936587317	744.676935387077	cardiac	0.10280542192044667	0.1040208041609958	0.13706645998447986	0.13246732490577126	0.026411298381613872	0.018611247608844677	0.3867730502797429	0.23852917635767237	0.03446447024575873	5.276045245465682	False	743.972794558912	744.028805761152	5.290516961931052	False	4.762270762794027
/home/alexandra/Documents/Data/Laura/Linescans/160322_4traces/Veins/WT 10 20210318 09 Vein 100.csv	WT	10	09	Vein	100	endfoot	4.0	15.0	0	Awakening	734.682936587317	744.676935387077	cardiac	0.030577529747021694	0.09601920384000096	-0.08691805657466511	0.6312890968605837	0.027810911059894416	0.01663291496861631	0.40294853303983014	0.1862200174339981	0.018852920525230767	5.2986003117186256	False	744.076815363073	744.116823364673	5.290516961931052	False	4.778196238940754
/home/alexandra/Documents/Data/Laura/Linescans/160322_4traces/Veins/WT 10 20210318 09 Vein 100.csv	WT	10	09	Vein	100	endfoot	4.0	15.0	0	Awakening	734.682936587317	744.676935387077	cardiac	0.06907973811883551	0.1040208041609958	0.20161805321784596	0.12805414135506674	0.029143917227561912	0.02023481438826231	0.3971784208204223	0.21949944064817323	0.030550904926003822	5.302410560774225	False	744.172834566913	744.220844168834	5.290516961931052	False	4.758827416600139
/home/alexandra/Documents/Data/Laura/Linescans/160322_4traces/Veins/WT 10 20210318 09 Vein 100.csv	WT	10	09	Vein	100	endfoot	4.0	15.0	0	Awakening	734.682936587317	744.676935387077	cardiac	0.09510255721004528	0.12802560512102446	0.1646764941714673	0.2983115367525402	0.03069268502736844	0.021451900969794255	0.419883863185263	0.29467390497262047	0.033852268336930294	5.329478858150113	False	744.276855371074	744.348869773955	5.290516961931052	False	4.745299985124151
/home/alexandra/Documents/Data/Laura/Linescans/160322_4traces/Veins/WT 10 20210318 09 Vein 100.csv	WT	10	09	Vein	100	endfoot	4.0	15.0	0	Awakening	734.682936587317	744.676935387077	cardiac	0.013090010000344536	0.06401280256091013	-0.5828421544982121	-0.0807105852767617	0.03227196772073817	0.02222412722004448	0.43795009929996664	0.1210618447582269	0.014139873587986782	5.2882350618739995	False	744.404880976195	744.428885777155	5.290516961931052	False	4.743332358727644
/home/alexandra/Documents/Data/Laura/Linescans/160322_4traces/Veins/WT 10 20210318 09 Vein 100.csv	WT	10	09	Vein	100	endfoot	4.0	15.0	0	Awakening	734.682936587317	744.676935387077	cardiac	0.04324671796824241	0.11202240448108114	0.34626541107214276	0.5239650731847632	0.03227196772073817	0.02222412722004448	0.43795009929996664	0.18995740629446947	0.0182689989549599	5.2729804916722	False	744.468893778756	744.532906581316	5.290516961931052	False	4.6605075850997135
/home/alexandra/Documents/Data/Laura/Linescans/160322_4traces/Veins/WT 10 20210318 09 Vein 100.csv	WT	10	09	Vein	100	endfoot	4.0	15.0	0	Awakening	734.682936587317	744.676935387077	cardiac	0.028381260996486697	0.06401280256000064	0.004087974117601242	0.608634332495076	0.029234771265460868	0.026002123319562698	0.351191602002426	0.13235157883112816	0.017323236662975656	5.272487218665852	False	744.580916183237	744.612922584517	5.290516961931052	False	4.6826433820604105
/home/alexandra/Documents/Data/Laura/Linescans/160322_4traces/Veins/WT 10 20210318 09 Vein 100.csv	WT	10	09	Vein	100	Area	0.1	0.3	0	Awakening	734.682936587317	744.676935387077	VLF	0.1438550513882726	2.472494498900005	0.352654763156569	0.3689114768213929				222.40365775617514	1.404779139182831	16.413907305164855		735.651130226045	736.355271054211	15.124676287974928	False	5.000261324283953
/home/alexandra/Documents/Data/Laura/Linescans/160322_4traces/Veins/WT 10 20210318 09 Vein 100.csv	WT	10	09	Vein	100	Area	0.1	0.3	0	Awakening	734.682936587317	744.676935387077	VLF	1.816450377752294	3.8807761552310467	0.20311414952267698	0.2509459758222442				393.22064048141675	1.717013562476541	13.6698621421552		738.123624724945	740.228045609122	15.124676287974928	False	4.794459900874364
/home/alexandra/Documents/Data/Laura/Linescans/160322_4traces/Veins/WT 10 20210318 09 Vein 100.csv	WT	10	09	Vein	100	Area	0.1	0.3	0	Awakening	734.682936587317	744.676935387077	VLF	1.906535350327788	3.5847169433880026	0.24587871714571666	0.350243872994106				257.5564734521379	1.673624160982196	15.783031245047416		742.004400880176	743.79675935187	15.124676287974928	False	4.74726761152067
/home/alexandra/Documents/Data/Laura/Linescans/160322_4traces/Veins/WT 10 20210318 09 Vein 100.csv	WT	10	09	Vein	100	Area	0.3	1.0	0	Awakening	734.682936587317	744.676935387077	LF	3.4458308988698	2.3764752950590946	0.2918627376890133	0.2809113774850506				225.44697382162198	1.5695936571814122	17.413600768247626		735.05101020204	736.323264652931	15.124676287974928	False	5.031712602465603
/home/alexandra/Documents/Data/Laura/Linescans/160322_4traces/Veins/WT 10 20210318 09 Vein 100.csv	WT	10	09	Vein	100	Area	0.3	1.0	0	Awakening	734.682936587317	744.676935387077	LF	1.082642548431237	2.0724144828969884	0.2327758727596573	0.41019729762958884				192.19437557578414	1.5632867684711076	13.734432430487738		737.427485497099	738.811762352471	15.124676287974928	False	4.8727652826228365
/home/alexandra/Documents/Data/Laura/Linescans/160322_4traces/Veins/WT 10 20210318 09 Vein 100.csv	WT	10	09	Vein	100	Area	0.3	1.0	0	Awakening	734.682936587317	744.676935387077	LF	0.9492650306815718	1.2962592518499605	0.36734256663126175	0.18398411667081171				139.71451447444176	1.9069042789645971	13.526080887238585		740.444088817764	740.972194438888	15.124676287974928	False	4.782500421683099
/home/alexandra/Documents/Data/Laura/Linescans/160322_4traces/Veins/WT 10 20210318 09 Vein 100.csv	WT	10	09	Vein	100	Area	0.3	1.0	0	Awakening	734.682936587317	744.676935387077	LF	2.757611271060746	0.9841968393679963	0.4710349291485513	0.2688542306285284				90.88785707510112	1.556454470851844	12.653898469617834		741.740348069614	742.324464892979	15.124676287974928	False	4.714371357704066
/home/alexandra/Documents/Data/Laura/Linescans/160322_4traces/Veins/WT 10 20210318 09 Vein 100.csv	WT	10	09	Vein	100	Area	0.3	1.0	0	Awakening	734.682936587317	744.676935387077	LF	1.865939319671628	1.424284856970985	0.06654776960054633	0.3611274479744653				134.22263000232704	1.6144151656857355	16.374939415231037		742.724544908982	743.196639327866	15.124676287974928	False	4.763869459241191
/home/alexandra/Documents/Data/Laura/Linescans/160322_4traces/Veins/WT 10 20210318 09 Vein 100.csv	WT	10	09	Vein	100	Area	0.3	1.0	0	Awakening	734.682936587317	744.676935387077	LF	0.30867755458429746	0.9121824364879103	0.1654413668591009	0.3864909016004117				55.18160670812958	1.7206564338286545	18.258303432029503		744.148829765953	744.604920984197	15.124676287974928	False	4.708099548565205
/home/alexandra/Documents/Data/Laura/Linescans/160322_4traces/Veins/WT 10 20210318 09 Vein 100.csv	WT	10	09	Vein	100	Area	1.0	4.0	0	Awakening	734.682936587317	744.676935387077	resp	2.7071169914225246	0.4080816163240115	0.16917023690733268	0.14956523671050023				44.89890349618468	2.0289383109106955	17.12780665409248		734.786957391478	735.05901180236	15.124676287974928	False	5.049636449171269
/home/alexandra/Documents/Data/Laura/Linescans/160322_4traces/Veins/WT 10 20210318 09 Vein 100.csv	WT	10	09	Vein	100	Area	1.0	4.0	0	Awakening	734.682936587317	744.676935387077	resp	2.615313143177397	0.3120624124819642	0.17883078501316618	0.10237494458382516				39.73857539411221	2.3981481152948416	17.59091297840589		735.195039007802	735.331066213243	15.124676287974928	False	5.038814503990487
/home/alexandra/Documents/Data/Laura/Linescans/160322_4traces/Veins/WT 10 20210318 09 Vein 100.csv	WT	10	09	Vein	100	Area	1.0	4.0	0	Awakening	734.682936587317	744.676935387077	resp	0.24395976129274144	0.21604320864196325	0.26898872051469813	0.15750580852564885				20.569254574833607	1.4426796152260548	17.623030444341445		735.507101420284	735.587117423485	15.124676287974928	False	5.016740195354686
/home/alexandra/Documents/Data/Laura/Linescans/160322_4traces/Veins/WT 10 20210318 09 Vein 100.csv	WT	10	09	Vein	100	Area	1.0	4.0	0	Awakening	734.682936587317	744.676935387077	resp	0.4460069049250179	0.2080416083219916	0.2985852700574577	0.36174781138484574				17.563082338147836	1.3644922511344109	17.584757373447502		735.723144628926	735.827165433087	15.124676287974928	False	5.034602553735475
/home/alexandra/Documents/Data/Laura/Linescans/160322_4traces/Veins/WT 10 20210318 09 Vein 100.csv	WT	10	09	Vein	100	Area	1.0	4.0	0	Awakening	734.682936587317	744.676935387077	resp	0.6114624796701325	0.21604320864105375	0.5777988425685993	0.20314607777644494				11.190472551778008	0.703906093758523	18.621949684410886		735.931186237248	736.051210242048	15.124676287974928	False	5.04600863800272
/home/alexandra/Documents/Data/Laura/Linescans/160322_4traces/Veins/WT 10 20210318 09 Vein 100.csv	WT	10	09	Vein	100	Area	1.0	4.0	0	Awakening	734.682936587317	744.676935387077	resp	2.2551537366309105	0.3280656131229307	0.4733895375753216	0.44931905649064774				25.201750710178395	0.8441256080788092	19.232023077201667		736.147229445889	736.315263052611	15.124676287974928	False	5.04222710602193
/home/alexandra/Documents/Data/Laura/Linescans/160322_4traces/Veins/WT 10 20210318 09 Vein 100.csv	WT	10	09	Vein	100	Area	1.0	4.0	0	Awakening	734.682936587317	744.676935387077	resp	3.4395264271836075	0.2720544108819922	0.13309289972004565	0.3114328898431266				32.96618176556397	1.6824326734557824	17.635135909294775		736.475295059012	736.619323864773	15.124676287974928	False	5.033803205511893
/home/alexandra/Documents/Data/Laura/Linescans/160322_4traces/Veins/WT 10 20210318 09 Vein 100.csv	WT	10	09	Vein	100	Area	1.0	4.0	0	Awakening	734.682936587317	744.676935387077	resp	4.0517029631819526	0.32006401280307273	0.4026733273696556	0.22466993597309648				35.41231470938406	1.6593787355137954	16.385732845392813		736.747349469894	736.899379875975	15.124676287974928	False	5.03251195068918
/home/alexandra/Documents/Data/Laura/Linescans/160322_4traces/Veins/WT 10 20210318 09 Vein 100.csv	WT	10	09	Vein	100	Area	1.0	4.0	0	Awakening	734.682936587317	744.676935387077	resp	4.382371631089972	0.3520704140819362	0.300098406873422	0.3959069713571461				36.13131856928329	1.5254181160601616	15.161456994105222		737.067413482697	737.259451890378	15.124676287974928	False	4.976926504987883
/home/alexandra/Documents/Data/Laura/Linescans/160322_4traces/Veins/WT 10 20210318 09 Vein 100.csv	WT	10	09	Vein	100	Area	1.0	4.0	0	Awakening	734.682936587317	744.676935387077	resp	1.0427117430923318	0.4320864172840402	0.36131423902966386	0.42166150095625				36.92533154936265	1.1123690870219791	13.929021950226543		737.419483896779	737.699539907982	15.124676287974928	False	4.947289132390498
/home/alexandra/Documents/Data/Laura/Linescans/160322_4traces/Veins/WT 10 20210318 09 Vein 100.csv	WT	10	09	Vein	100	Area	1.0	4.0	0	Awakening	734.682936587317	744.676935387077	resp	1.8385072247119814	0.4880976195239555	0.3224144766723147	0.484049199928759				38.84506637750394	1.723493142646406	13.775367602773732		737.851570314063	738.035607121424	15.124676287974928	False	4.9008039587730465
/home/alexandra/Documents/Data/Laura/Linescans/160322_4traces/Veins/WT 10 20210318 09 Vein 100.csv	WT	10	09	Vein	100	Area	1.0	4.0	0	Awakening	734.682936587317	744.676935387077	resp	0.6843408673889868	0.2400480096019919	-0.03287453860677844	0.4741441958974763				27.074650838671594	1.7648921239284532	13.341204775523101		738.339667933587	738.443688737748	15.124676287974928	False	4.869075983129394
/home/alexandra/Documents/Data/Laura/Linescans/160322_4traces/Veins/WT 10 20210318 09 Vein 100.csv	WT	10	09	Vein	100	Area	1.0	4.0	0	Awakening	734.682936587317	744.676935387077	resp	2.2897670263468313	0.408081616323102	0.11936053204650904	0.2619965099442046				42.82843448187433	2.026861077850533	13.914419036055982		738.579715943189	738.851770354071	15.124676287974928	False	4.845618187183531
/home/alexandra/Documents/Data/Laura/Linescans/160322_4traces/Veins/WT 10 20210318 09 Vein 100.csv	WT	10	09	Vein	100	Area	1.0	4.0	0	Awakening	734.682936587317	744.676935387077	resp	2.0214060504611693	0.28805761152193554	0.19256345355144944	0.4563993969651829				30.257682351667697	1.4011260425310328	13.671293696584604		738.987797559512	739.139827965593	15.124676287974928	False	4.809924214584413
/home/alexandra/Documents/Data/Laura/Linescans/160322_4traces/Veins/WT 10 20210318 09 Vein 100.csv	WT	10	09	Vein	100	Area	1.0	4.0	0	Awakening	734.682936587317	744.676935387077	resp	0.34447837622228394	0.2240448089620486	0.23866776860861233	0.4295422160945298				21.716739696150462	0.8970712315782761	13.15880789517407		739.275855171034	739.379875975195	15.124676287974928	False	4.7920926003660655
/home/alexandra/Documents/Data/Laura/Linescans/160322_4traces/Veins/WT 10 20210318 09 Vein 100.csv	WT	10	09	Vein	100	Area	1.0	4.0	0	Awakening	734.682936587317	744.676935387077	resp	0.5250762937763469	0.3840768153629597	-0.02478596080798121	0.22673038743269688				40.925161410850535	1.50749544985024	13.43084472313741		739.499899979996	739.747949589918	15.124676287974928	False	4.808448494787033
/home/alexandra/Documents/Data/Laura/Linescans/160322_4traces/Veins/WT 10 20210318 09 Vein 100.csv	WT	10	09	Vein	100	Area	1.0	4.0	0	Awakening	734.682936587317	744.676935387077	resp	1.4114804543811468	0.35207041408295936	0.3447829567437767	-0.05661957804675931				33.72040851052311	1.387908044619346	15.097974952430071		739.883976795359	740.108021604321	15.124676287974928	False	4.757105743503187
/home/alexandra/Documents/Data/Laura/Linescans/160322_4traces/Veins/WT 10 20210318 09 Vein 100.csv	WT	10	09	Vein	100	Area	1.0	4.0	0	Awakening	734.682936587317	744.676935387077	resp	0.4254432438582182	0.24804960992207725	-0.243785675268203	0.39759294750801044				34.158623779569886	2.2668869310339375	14.55076452433854		740.236047209442	740.324064812963	15.124676287974928	False	4.788710742497075
/home/alexandra/Documents/Data/Laura/Linescans/160322_4traces/Veins/WT 10 20210318 09 Vein 100.csv	WT	10	09	Vein	100	Area	1.0	4.0	0	Awakening	734.682936587317	744.676935387077	resp	2.647476313737341	0.5521104220839561	0.3989832665050173	0.26337364287980863				59.761402743812916	1.8832376569932143	14.759738427031744		740.484096819364	740.812162432487	15.124676287974928	False	4.80700351915209
/home/alexandra/Documents/Data/Laura/Linescans/160322_4traces/Veins/WT 10 20210318 09 Vein 100.csv	WT	10	09	Vein	100	Area	1.0	4.0	0	Awakening	734.682936587317	744.676935387077	resp	2.4425269693517992	0.5681136227250363	0.29336700237109964	0.17723044101972582				66.27993177127938	1.9767713438736445	13.071071552078369		741.036207241448	741.436287257452	15.124676287974928	False	4.759626764823715
/home/alexandra/Documents/Data/Laura/Linescans/160322_4traces/Veins/WT 10 20210318 09 Vein 100.csv	WT	10	09	Vein	100	Area	1.0	4.0	0	Awakening	734.682936587317	744.676935387077	resp	4.316185475712313	0.5201040208039558	0.3011014308087605	-0.035514562065022445				43.447875256476266	1.1581200101368057	10.993710422219651		741.604320864173	741.868373674735	15.124676287974928	False	4.707546153641188
/home/alexandra/Documents/Data/Laura/Linescans/160322_4traces/Veins/WT 10 20210318 09 Vein 100.csv	WT	10	09	Vein	100	Area	1.0	4.0	0	Awakening	734.682936587317	744.676935387077	resp	11.90338026903182	0.44008801760401184	0.6196201343545898	0.4885344506497808				46.227263352973715	2.0311119572970058	14.54016547268021		742.124424884977	742.348469693939	15.124676287974928	False	4.7532012348726225
/home/alexandra/Documents/Data/Laura/Linescans/160322_4traces/Veins/WT 10 20210318 09 Vein 100.csv	WT	10	09	Vein	100	Area	1.0	4.0	0	Awakening	734.682936587317	744.676935387077	resp	5.407065726117946	0.824164832966062	0.14189726189476826	0.23855782773258377				84.81273383383962	1.8121694848933403	14.671082122549498		742.564512902581	743.124624924985	15.124676287974928	False	4.739212640959961
/home/alexandra/Documents/Data/Laura/Linescans/160322_4traces/Veins/WT 10 20210318 09 Vein 100.csv	WT	10	09	Vein	100	Area	1.0	4.0	0	Awakening	734.682936587317	744.676935387077	resp	0.9788354102556616	0.2240448089619349	-0.004736967551222923	0.43130770594276713				21.138911548444664	1.210361638361565	15.685098834697794		743.388677735547	743.532706541308	15.124676287974928	False	4.7812706551852795
/home/alexandra/Documents/Data/Laura/Linescans/160322_4traces/Veins/WT 10 20210318 09 Vein 100.csv	WT	10	09	Vein	100	Area	1.0	4.0	0	Awakening	734.682936587317	744.676935387077	resp	3.8285287081658197	0.376075215042988	-0.03825944469423723	0.4642037394290256				30.206511777437505	1.4108586817277455	17.76430880655266		743.612722544509	743.80476095219	15.124676287974928	False	4.773123452137252
/home/alexandra/Documents/Data/Laura/Linescans/160322_4traces/Veins/WT 10 20210318 09 Vein 100.csv	WT	10	09	Vein	100	Area	1.0	4.0	0	Awakening	734.682936587317	744.676935387077	resp	0.7972891730108901	0.20004000800201993	0.1406815485438755	0.3859016343092648				19.557532945640848	1.1943452422341163	16.564238743816368		743.988797759552	744.116823364673	15.124676287974928	False	4.763715738428963
/home/alexandra/Documents/Data/Laura/Linescans/160322_4traces/Veins/WT 10 20210318 09 Vein 100.csv	WT	10	09	Vein	100	Area	1.0	4.0	0	Awakening	734.682936587317	744.676935387077	resp	1.7445442421845498	0.3520704140819362	0.16222131420503388	0.3524536344598723				38.282935318196664	1.9565400838618527	18.445607640146296		744.188837767554	744.364872974595	15.124676287974928	False	4.73469324908049
/home/alexandra/Documents/Data/Laura/Linescans/160322_4traces/Veins/WT 10 20210318 09 Vein 100.csv	WT	10	09	Vein	100	Area	4.0	15.0	0	Awakening	734.682936587317	744.676935387077	cardiac	3.6559768028832704	0.11202240448096745	0.18820536256299691	0.5331403690618544	2.520413094423608	0.0172359745778468	39.31351945509065	12.760268466284678	1.5427332732860195	16.020081153556486	False	734.762952590518	734.810962192439	15.124676287974928	False	5.077644381159031
/home/alexandra/Documents/Data/Laura/Linescans/160322_4traces/Veins/WT 10 20210318 09 Vein 100.csv	WT	10	09	Vein	100	Area	4.0	15.0	0	Awakening	734.682936587317	744.676935387077	cardiac	6.705911968441814	0.1200240048010528	0.12801678965104937	0.04698813043030725	2.482373987470975	0.01627866322038517	39.092009021125946	18.151558155265615	2.8070994303954393	17.48253957466233	False	734.874974994999	734.930986197239	15.124676287974928	False	5.040474688762535
/home/alexandra/Documents/Data/Laura/Linescans/160322_4traces/Veins/WT 10 20210318 09 Vein 100.csv	WT	10	09	Vein	100	Area	4.0	15.0	0	Awakening	734.682936587317	744.676935387077	cardiac	5.939368896921145	0.11202240448096745	0.3132827861728606	0.015953883807083985	2.479483898132226	0.016246301150097186	37.693281389250366	12.835008112664514	2.196468140592831	17.492469942385416	False	734.9949989998	735.05901180236	15.124676287974928	False	5.044932592317127
/home/alexandra/Documents/Data/Laura/Linescans/160322_4traces/Veins/WT 10 20210318 09 Vein 100.csv	WT	10	09	Vein	100	Area	4.0	15.0	0	Awakening	734.682936587317	744.676935387077	cardiac	1.385166077243858	0.08001600320096713	0.08899102442001323	0.188516050901275	2.321479166739218	0.016973957540043785	35.58405492185408	8.102525134735924	0.8555282891236672	16.49235927279863	False	735.107021404281	735.147029405881	15.124676287974928	False	5.023227213630661
/home/alexandra/Documents/Data/Laura/Linescans/160322_4traces/Veins/WT 10 20210318 09 Vein 100.csv	WT	10	09	Vein	100	Area	4.0	15.0	0	Awakening	734.682936587317	744.676935387077	cardiac	6.072620495839517	0.11202240448096745	-0.11323735264083469	0.21175571110417	2.2077587782388086	0.026701620177610786	36.72218938783558	17.282043702347043	2.9972356707865875	19.05323488078794	False	735.267053410682	735.323064612923	15.124676287974928	False	5.033618740537218
/home/alexandra/Documents/Data/Laura/Linescans/160322_4traces/Veins/WT 10 20210318 09 Vein 100.csv	WT	10	09	Vein	100	Area	4.0	15.0	0	Awakening	734.682936587317	744.676935387077	cardiac	6.64816114393257	0.1200240048010528	0.22429570067097118	0.1905850934907356	2.1571817471340333	0.02827224249861686	34.39533639432857	16.697423495281708	2.396214704361439	17.152915009882182	False	735.379075815163	735.443088617724	15.124676287974928	False	5.02058321566036
/home/alexandra/Documents/Data/Laura/Linescans/160322_4traces/Veins/WT 10 20210318 09 Vein 100.csv	WT	10	09	Vein	100	Area	4.0	15.0	0	Awakening	734.682936587317	744.676935387077	cardiac	4.067790809640779	0.12802560512091077	0.41201350503094364	0.3636141798453947	2.0425178123255665	0.028553915630284296	33.754974769159865	11.483648330470038	1.4253039173726727	17.354234592109172	False	735.499099819964	735.563112622524	15.124676287974928	False	5.037062086731099
/home/alexandra/Documents/Data/Laura/Linescans/160322_4traces/Veins/WT 10 20210318 09 Vein 100.csv	WT	10	09	Vein	100	Area	4.0	15.0	0	Awakening	734.682936587317	744.676935387077	cardiac	4.274107023328699	0.11202240448108114	-0.0024885704702497236	0.024717676697268064	2.0061474288386223	0.026368126278131704	33.22480457787755	12.208574897026365	1.7041893770373269	17.3262861882248	False	735.627125425085	735.683136627326	15.124676287974928	False	5.0240880501791425
/home/alexandra/Documents/Data/Laura/Linescans/160322_4traces/Veins/WT 10 20210318 09 Vein 100.csv	WT	10	09	Vein	100	Area	4.0	15.0	0	Awakening	734.682936587317	744.676935387077	cardiac	3.2206345059202484	0.1760352070409681	0.29516810605810767	0.38909123985951743	1.9832130038363551	0.031783357438918	30.94203176756139	13.916683134632137	1.4065364429867944	17.7558075874294	False	735.739147829566	735.851170234047	15.124676287974928	False	5.032020044090054
/home/alexandra/Documents/Data/Laura/Linescans/160322_4traces/Veins/WT 10 20210318 09 Vein 100.csv	WT	10	09	Vein	100	Area	4.0	15.0	0	Awakening	734.682936587317	744.676935387077	cardiac	2.8861931281586424	0.12802560512102446	0.5595738823516112	0.22559458778898056	1.404330883865852	0.03527253792956987	20.473669365726344	7.547947704028493	1.0624008292093237	18.038532927959963	False	735.915183036607	735.995199039808	15.124676287974928	False	5.051573331405342
/home/alexandra/Documents/Data/Laura/Linescans/160322_4traces/Veins/WT 10 20210318 09 Vein 100.csv	WT	10	09	Vein	100	Area	4.0	15.0	0	Awakening	734.682936587317	744.676935387077	cardiac	1.6680510271728703	0.09601920384102414	0.5826741119367257	0.0049499347737513855	1.351905167029548	0.03474021739717983	19.439925356919847	5.929943177307075	0.6716467998180071	18.91979751147963	False	736.043208641728	736.083216643329	15.124676287974928	False	5.033495763887445
/home/alexandra/Documents/Data/Laura/Linescans/160322_4traces/Veins/WT 10 20210318 09 Vein 100.csv	WT	10	09	Vein	100	Area	4.0	15.0	0	Awakening	734.682936587317	744.676935387077	cardiac	1.046621480204776	0.08001600320096713	0.5128308672499564	0.30124509421947265	1.4206522322605575	0.03465718396106315	24.353104476912875	6.8890663638011835	0.8116950145449002	18.568967140219815	False	736.139227845569	736.179235847169	15.124676287974928	False	5.0362012501826205
/home/alexandra/Documents/Data/Laura/Linescans/160322_4traces/Veins/WT 10 20210318 09 Vein 100.csv	WT	10	09	Vein	100	Area	4.0	15.0	0	Awakening	734.682936587317	744.676935387077	cardiac	2.5363328222836796	0.08801760352093879	0.5493671922911493	0.15444408360307726	1.5689494993148552	0.024235147028019544	29.222203465570644	8.479390214011378	1.1734915974265994	21.105029940334372	False	736.27525505101	736.323264652931	15.124676287974928	False	5.040044270488302
/home/alexandra/Documents/Data/Laura/Linescans/160322_4traces/Veins/WT 10 20210318 09 Vein 100.csv	WT	10	09	Vein	100	Area	4.0	15.0	0	Awakening	734.682936587317	744.676935387077	cardiac	0.3109085933834515	0.07201440288099548	-0.23057361708077795	0.14293090510395592	1.6697901078566426	0.030150585427770424	30.615681859803892	6.011326537805041	0.7825542785437152	16.30582354740318	False	736.427285457091	736.459291858372	15.124676287974928	False	5.096029390301403
/home/alexandra/Documents/Data/Laura/Linescans/160322_4traces/Veins/WT 10 20210318 09 Vein 100.csv	WT	10	09	Vein	100	Area	4.0	15.0	0	Awakening	734.682936587317	744.676935387077	cardiac	3.1324984105465754	0.12802560512102446	0.16566276967113364	0.06598539796836082	1.6697901078566426	0.030150585427770424	30.615681859803892	12.966060325897882	1.3090410202866671	18.149859070214543	False	736.499299859972	736.587317463493	15.124676287974928	False	5.017631776065603
/home/alexandra/Documents/Data/Laura/Linescans/160322_4traces/Veins/WT 10 20210318 09 Vein 100.csv	WT	10	09	Vein	100	Area	4.0	15.0	0	Awakening	734.682936587317	744.676935387077	cardiac	4.660740110297503	0.08801760352093879	0.22972059914551368	0.4655722565899982	1.6242529817252214	0.04103936134829499	30.05254428803232	15.95603867926386	2.359814348719552	18.23559277880638	False	736.627325465093	736.675335067013	15.124676287974928	False	4.9886707750420225
/home/alexandra/Documents/Data/Laura/Linescans/160322_4traces/Veins/WT 10 20210318 09 Vein 100.csv	WT	10	09	Vein	100	Area	4.0	15.0	0	Awakening	734.682936587317	744.676935387077	cardiac	4.670620060914284	0.1040208041609958	0.3163909097446397	-0.287860963862393	1.6495581387046319	0.03936132465339921	31.860229346536165	14.542896928379982	1.9973609624332875	17.367434272198885	False	736.771354270854	736.819363872775	15.124676287974928	False	5.005149646112771
/home/alexandra/Documents/Data/Laura/Linescans/160322_4traces/Veins/WT 10 20210318 09 Vein 100.csv	WT	10	09	Vein	100	Area	4.0	15.0	0	Awakening	734.682936587317	744.676935387077	cardiac	4.1561609168394105	0.16003200640102477	0.47080160332385995	0.4612953792054258	1.480345889034183	0.04064308893544377	29.65221190382501	16.596401220731448	1.5088383017655762	16.84727603570451	False	736.875375075015	736.931386277255	15.124676287974928	False	5.031405160841151
/home/alexandra/Documents/Data/Laura/Linescans/160322_4traces/Veins/WT 10 20210318 09 Vein 100.csv	WT	10	09	Vein	100	Area	4.0	15.0	0	Awakening	734.682936587317	744.676935387077	cardiac	3.3043505807300892	0.1680336067220196	0.2283649654610842	0.532062421998814	1.3523727393711962	0.040808161632546046	25.609331247411397	14.363012787942164	1.4460089797357665	13.908027752297063	False	737.035407081416	737.091418283657	15.124676287974928	False	5.028177023784382
/home/alexandra/Documents/Data/Laura/Linescans/160322_4traces/Veins/WT 10 20210318 09 Vein 100.csv	WT	10	09	Vein	100	Area	4.0	15.0	0	Awakening	734.682936587317	744.676935387077	cardiac	2.7547585455809775	0.1680336067220196	0.2283649654610842	0.532062421998814	1.3523727393711962	0.040808161632546046	25.609331247411397	14.363012787942164	1.4460089797357665	13.908027752297063	False	737.035407081416	737.139427885577	15.124676287974928	False	5.028177023784382
/home/alexandra/Documents/Data/Laura/Linescans/160322_4traces/Veins/WT 10 20210318 09 Vein 100.csv	WT	10	09	Vein	100	Area	4.0	15.0	0	Awakening	734.682936587317	744.676935387077	cardiac	4.706339420853165	0.11202240448096745	0.21166929501227572	0.23674289235681187	1.3802954659925077	0.0423779640690848	23.987429100423356	17.20138577625559	2.127479635168065	16.585316398576342	False	737.203440688138	737.259451890378	15.124676287974928	False	4.954421778077849
/home/alexandra/Documents/Data/Laura/Linescans/160322_4traces/Veins/WT 10 20210318 09 Vein 100.csv	WT	10	09	Vein	100	Area	4.0	15.0	0	Awakening	734.682936587317	744.676935387077	cardiac	2.462388758448735	0.06401280256000064	0.8574500431591062	0.8999751407871923	1.4695780476074984	0.03902380063234684	26.15894129788818	6.573694436106023	1.055645417722773	14.320093104264974	False	737.315463092619	737.355471094219	15.124676287974928	False	4.945014064369551
/home/alexandra/Documents/Data/Laura/Linescans/160322_4traces/Veins/WT 10 20210318 09 Vein 100.csv	WT	10	09	Vein	100	Area	4.0	15.0	0	Awakening	734.682936587317	744.676935387077	cardiac	1.127905028869298	0.08001600320096713	0.13009923814639499	0.2937598967886265	1.3634118708344023	0.03655955008666191	24.83325119497933	6.839692468146728	1.1149312801746571	13.629309056671367	False	737.379475895179	737.411482296459	15.124676287974928	False	4.958725960820196
/home/alexandra/Documents/Data/Laura/Linescans/160322_4traces/Veins/WT 10 20210318 09 Vein 100.csv	WT	10	09	Vein	100	Area	4.0	15.0	0	Awakening	734.682936587317	744.676935387077	cardiac	3.8045740078817665	0.14402880576108146	0.4757529602522876	0.640863804168918	1.3634118708344023	0.03655955008666191	24.83325119497933	12.089498643474073	1.3145037829806938	14.133623166129807	False	737.45949189838	737.5075015003	15.124676287974928	False	4.947166155740723
/home/alexandra/Documents/Data/Laura/Linescans/160322_4traces/Veins/WT 10 20210318 09 Vein 100.csv	WT	10	09	Vein	100	Area	4.0	15.0	0	Awakening	734.682936587317	744.676935387077	cardiac	2.143692781542427	0.08801760352105248	0.33030883955279566	0.5578476228506619	1.6342198538673172	0.027391908030805063	28.252445115804857	7.7547888764545005	1.2538353171463201	14.443138725152858	False	737.659531906381	737.699539907982	15.124676287974928	False	4.963060887724984
/home/alexandra/Documents/Data/Laura/Linescans/160322_4traces/Veins/WT 10 20210318 09 Vein 100.csv	WT	10	09	Vein	100	Area	4.0	15.0	0	Awakening	734.682936587317	744.676935387077	cardiac	0.23139628693646674	0.1040208041609958	0.3566116302027614	0.5251339444125089	1.4755489700954962	0.027314529604938725	26.40557153054976	8.281798300618942	0.5522056463900272	13.22210270252509	False	737.747549509902	737.771554310862	15.124676287974928	False	4.9515625709704105
/home/alexandra/Documents/Data/Laura/Linescans/160322_4traces/Veins/WT 10 20210318 09 Vein 100.csv	WT	10	09	Vein	100	Area	4.0	15.0	0	Awakening	734.682936587317	744.676935387077	cardiac	0.4585149737325166	0.1040208041609958	0.3566116302027614	0.5251339444125089	1.4755489700954962	0.027314529604938725	26.40557153054976	8.281798300618942	0.5522056463900272	13.22210270252509	False	737.747549509902	737.819563912783	15.124676287974928	False	4.9515625709704105
/home/alexandra/Documents/Data/Laura/Linescans/160322_4traces/Veins/WT 10 20210318 09 Vein 100.csv	WT	10	09	Vein	100	Area	4.0	15.0	0	Awakening	734.682936587317	744.676935387077	cardiac	1.7044860590800501	0.12802560512102446	0.5351410299276411	0.5330707531012703	1.7122503314373243	0.026924301985211105	26.10609427531217	7.621007298278191	1.2162270693789101	13.30985874447079	False	737.851570314063	737.899579915983	15.124676287974928	False	4.9065223729878955
/home/alexandra/Documents/Data/Laura/Linescans/160322_4traces/Veins/WT 10 20210318 09 Vein 100.csv	WT	10	09	Vein	100	Area	4.0	15.0	0	Awakening	734.682936587317	744.676935387077	cardiac	5.400826399442154	0.12002400480093911	0.40081480157266614	0.7072272685110881	1.7992900294378507	0.024545487737863657	27.19372551000476	13.514570041714565	2.1809084901788927	14.927428175922742	False	737.979595919184	738.035607121424	15.124676287974928	False	4.85508738921673
/home/alexandra/Documents/Data/Laura/Linescans/160322_4traces/Veins/WT 10 20210318 09 Vein 100.csv	WT	10	09	Vein	100	Area	4.0	15.0	0	Awakening	734.682936587317	744.676935387077	cardiac	2.8309761740217114	0.1360272054409961	0.4527181902811123	0.411297061451361	2.0875129834886397	0.02359348195493508	30.946965522127616	7.168718660892081	0.9255753767801506	13.428099720572009	False	738.099619923985	738.163632726545	15.124676287974928	False	4.922601569946837
/home/alexandra/Documents/Data/Laura/Linescans/160322_4traces/Veins/WT 10 20210318 09 Vein 100.csv	WT	10	09	Vein	100	Area	4.0	15.0	0	Awakening	734.682936587317	744.676935387077	cardiac	2.9970613041680068	0.09601920384102414	0.012201489284708034	0.4251241244855412	2.1172775915795237	0.01687939436669613	31.874730281798772	11.150087887765531	2.105820989632811	13.521873630053621	False	738.235647129426	738.283656731346	15.124676287974928	False	4.883833181103177
/home/alexandra/Documents/Data/Laura/Linescans/160322_4traces/Veins/WT 10 20210318 09 Vein 100.csv	WT	10	09	Vein	100	Area	4.0	15.0	0	Awakening	734.682936587317	744.676935387077	cardiac	5.195506864787761	0.14402880576096777	-0.00032579625897467997	0.45116608610848313	1.703104532053404	0.02266684231798776	24.85305173010189	15.190487667264374	1.9123594112719922	13.033910839593474	False	738.331666333267	738.427685537107	15.124676287974928	False	4.872949747597515
/home/alexandra/Documents/Data/Laura/Linescans/160322_4traces/Veins/WT 10 20210318 09 Vein 100.csv	WT	10	09	Vein	100	Area	4.0	15.0	0	Awakening	734.682936587317	744.676935387077	cardiac	4.4578914763525095	0.1200240048010528	-0.1732371592427782	0.37725682602470556	1.5028729964106216	0.02652340937565481	24.240386259994235	14.097827551217648	2.034799796879478	12.8676892977834	False	738.475695139028	738.531706341268	15.124676287974928	False	4.881988531356448
/home/alexandra/Documents/Data/Laura/Linescans/160322_4traces/Veins/WT 10 20210318 09 Vein 100.csv	WT	10	09	Vein	100	Area	4.0	15.0	0	Awakening	734.682936587317	744.676935387077	cardiac	6.7679597886401215	0.1200240048010528	-0.17012870446586809	0.04081314238576954	1.534084625525253	0.02793406690106072	23.306489452610915	16.81161083092814	2.5060877612849146	13.841144444315509	False	738.595719143829	738.659731946389	15.124676287974928	False	4.836917589211474
/home/alexandra/Documents/Data/Laura/Linescans/160322_4traces/Veins/WT 10 20210318 09 Vein 100.csv	WT	10	09	Vein	100	Area	4.0	15.0	0	Awakening	734.682936587317	744.676935387077	cardiac	1.4763391373487655	0.08801760351991561	-0.10027576852560241	0.6136891532996405	1.4725782408973271	0.03099006478269114	22.297309867613663	6.639305215726096	1.0024794164742026	13.74577857854645	False	738.71574314863	738.75575115023	15.124676287974928	False	4.830891733372182
/home/alexandra/Documents/Data/Laura/Linescans/160322_4traces/Veins/WT 10 20210318 09 Vein 100.csv	WT	10	09	Vein	100	Area	4.0	15.0	0	Awakening	734.682936587317	744.676935387077	cardiac	4.915772503609396	0.1680336067220196	0.40468444237509105	0.10774686826318373	1.5086033277423756	0.03317288248009474	22.21132732054368	18.023040273435072	1.9683810365651466	14.525840660132708	False	738.80376075215	738.859771954391	15.124676287974928	False	4.852443391246416
/home/alexandra/Documents/Data/Laura/Linescans/160322_4traces/Veins/WT 10 20210318 09 Vein 100.csv	WT	10	09	Vein	100	Area	4.0	15.0	0	Awakening	734.682936587317	744.676935387077	cardiac	4.171690357260514	0.16803360672099643	0.11150528582135724	0.6036088022946097	1.988564071329545	0.0352070414084029	31.49113888710769	14.556908503080187	1.406473838718959	13.241654788909631	False	738.971794358872	739.075815163033	15.124676287974928	False	4.824035785146857
/home/alexandra/Documents/Data/Laura/Linescans/160322_4traces/Veins/WT 10 20210318 09 Vein 100.csv	WT	10	09	Vein	100	Area	4.0	15.0	0	Awakening	734.682936587317	744.676935387077	cardiac	3.6365672971799143	0.08801760352105248	0.3294087579151278	0.22587216072202942	1.5311908055259824	0.036764816302284946	26.552760467057112	9.973934481225449	1.5935015569396216	13.914005739869054	False	739.139827965593	739.187837567513	15.124676287974928	False	4.787204278537256
/home/alexandra/Documents/Data/Laura/Linescans/160322_4traces/Veins/WT 10 20210318 09 Vein 100.csv	WT	10	09	Vein	100	Area	4.0	15.0	0	Awakening	734.682936587317	744.676935387077	cardiac	2.6776691285520116	0.08001600320096713	0.21217119505655668	0.12708214579159868	1.511129254767105	0.03633227399568165	26.814335833538074	10.32458812024724	1.542535650083692	12.586373484471055	False	739.227845569114	739.267853570714	15.124676287974928	False	4.835626334388776
/home/alexandra/Documents/Data/Laura/Linescans/160322_4traces/Veins/WT 10 20210318 09 Vein 100.csv	WT	10	09	Vein	100	Area	4.0	15.0	0	Awakening	734.682936587317	744.676935387077	cardiac	2.384141259659849	0.08001600319994395	0.008960623736204223	0.4940614567224491	1.4137021634208182	0.02897320928498947	27.170056709475354	8.657635663734709	0.9114370552149329	13.483772723966721	False	739.307861572315	739.347869573915	15.124676287974928	False	4.800024594276993
/home/alexandra/Documents/Data/Laura/Linescans/160322_4traces/Veins/WT 10 20210318 09 Vein 100.csv	WT	10	09	Vein	100	Area	4.0	15.0	0	Awakening	734.682936587317	744.676935387077	cardiac	0.3065716501156723	0.07201440288008598	0.0767642126379441	0.41376550469004825	1.6116186313562493	0.028221951731968214	28.13784256399424	6.79665999279424	0.7694037454107983	12.558135151018359	False	739.459891978396	739.491898379676	15.124676287974928	False	4.798856316104061
/home/alexandra/Documents/Data/Laura/Linescans/160322_4traces/Veins/WT 10 20210318 09 Vein 100.csv	WT	10	09	Vein	100	Area	4.0	15.0	0	Awakening	734.682936587317	744.676935387077	cardiac	2.592650592494423	0.12002400480093911	-0.062053928669758285	0.41809980924220236	1.5500832485378526	0.01718016447582342	27.93242400242376	9.763629440414961	1.2134971536143928	13.424114668960266	False	739.531906381276	739.587917583517	15.124676287974928	False	4.778165494778297
/home/alexandra/Documents/Data/Laura/Linescans/160322_4traces/Veins/WT 10 20210318 09 Vein 100.csv	WT	10	09	Vein	100	Area	4.0	15.0	0	Awakening	734.682936587317	744.676935387077	cardiac	1.792687454461181	0.1040208041609958	0.0956142692496389	-0.23227333668992411	1.5822465793108467	0.017180164475860484	28.21306361416185	9.408885869100521	1.019799684833795	13.411280710857858	False	739.651930386077	739.707941588318	15.124676287974928	False	4.832029267382655
/home/alexandra/Documents/Data/Laura/Linescans/160322_4traces/Veins/WT 10 20210318 09 Vein 100.csv	WT	10	09	Vein	100	Area	4.0	15.0	0	Awakening	734.682936587317	744.676935387077	cardiac	4.31307737408607	0.1040208041609958	-0.4485242743052685	0.007926494122694106	1.6021488453733082	0.017328591980718195	27.71631187539981	17.09454497556102	2.188830101536082	13.824749185565393	False	739.755951190238	739.803960792158	15.124676287974928	False	4.797626549606244
/home/alexandra/Documents/Data/Laura/Linescans/160322_4traces/Veins/WT 10 20210318 09 Vein 100.csv	WT	10	09	Vein	100	Area	4.0	15.0	0	Awakening	734.682936587317	744.676935387077	cardiac	5.432159561878072	0.1200240048010528	0.21814257528520825	-0.026559498387787775	2.1350036722673953	0.017603520704225998	33.9468773432994	14.974039598331126	1.9696879575585895	13.826290548988169	False	739.859971994399	739.923984796959	15.124676287974928	False	4.782346700870875
/home/alexandra/Documents/Data/Laura/Linescans/160322_4traces/Veins/WT 10 20210318 09 Vein 100.csv	WT	10	09	Vein	100	Area	4.0	15.0	0	Awakening	734.682936587317	744.676935387077	cardiac	3.1672698502798835	0.09601920384102414	0.46898548340702784	0.17789842827974092	1.7708169406041367	0.010742633836755033	27.508764607255166	7.182164897856994	1.136421858453791	14.676856330511605	False	739.9799959992	740.03600720144	15.124676287974928	False	4.789633067370438
/home/alexandra/Documents/Data/Laura/Linescans/160322_4traces/Veins/WT 10 20210318 09 Vein 100.csv	WT	10	09	Vein	100	Area	4.0	15.0	0	Awakening	734.682936587317	744.676935387077	cardiac	1.018337736867386	0.08801760351991561	0.7982120547886687	0.05035618079071286	1.7829068150541378	0.012760507741049238	26.834863015513026	8.370009164937667	0.9746012458990279	15.473197337134835	False	740.076015203041	740.124024804961	15.124676287974928	False	4.754738442994892
/home/alexandra/Documents/Data/Laura/Linescans/160322_4traces/Veins/WT 10 20210318 09 Vein 100.csv	WT	10	09	Vein	100	Area	4.0	15.0	0	Awakening	734.682936587317	744.676935387077	cardiac	3.255245177341308	0.11202240448108114	-0.0464474909888614	0.2961711819954046	2.0060425187939854	0.016320126468835294	31.13530456878257	14.558031677167008	1.85105017491041	14.778849010137622	False	740.164032806561	740.220044008802	15.124676287974928	False	4.768296618633313
/home/alexandra/Documents/Data/Laura/Linescans/160322_4traces/Veins/WT 10 20210318 09 Vein 100.csv	WT	10	09	Vein	100	Area	4.0	15.0	0	Awakening	734.682936587317	744.676935387077	cardiac	7.158007422801173	0.12002400480093911	-0.31754668032176225	0.6611094688856117	2.2775157838052476	0.023135558783429128	35.7682798814857	16.907534764123277	2.8421387262212283	15.26060275830994	False	740.276055211042	740.340068013603	15.124676287974928	False	4.747882494769571
/home/alexandra/Documents/Data/Laura/Linescans/160322_4traces/Veins/WT 10 20210318 09 Vein 100.csv	WT	10	09	Vein	100	Area	4.0	15.0	0	Awakening	734.682936587317	744.676935387077	cardiac	4.299386378004032	0.1040208041609958	0.09338478377405793	-0.06644051371215964	2.2292264782555096	0.03612274169128198	37.288221379627366	12.815498067325187	1.53012607269069	13.361480645847186	False	740.396079215843	740.452090418084	15.124676287974928	False	4.805128125242927
/home/alexandra/Documents/Data/Laura/Linescans/160322_4traces/Veins/WT 10 20210318 09 Vein 100.csv	WT	10	09	Vein	100	Area	4.0	15.0	0	Awakening	734.682936587317	744.676935387077	cardiac	2.4247960237208757	0.08001600320108082	0.5965570498369396	0.4115478509893465	2.3330751261552676	0.037402667389412565	39.06212533216665	8.513878578149424	1.08341216118251	13.650479746501647	False	740.500100020004	740.540108021604	15.124676287974928	False	4.782500421683099
/home/alexandra/Documents/Data/Laura/Linescans/160322_4traces/Veins/WT 10 20210318 09 Vein 100.csv	WT	10	09	Vein	100	Area	4.0	15.0	0	Awakening	734.682936587317	744.676935387077	cardiac	1.4709792402812907	0.08001600319994395	0.1698666396421105	0.187707105627252	2.193288366167454	0.03628176530888404	37.36174087057773	6.6067276315666	0.7812316004436161	14.237604372427125	False	740.580116023205	740.636127225445	15.124676287974928	False	4.803160498846419
/home/alexandra/Documents/Data/Laura/Linescans/160322_4traces/Veins/WT 10 20210318 09 Vein 100.csv	WT	10	09	Vein	100	Area	4.0	15.0	0	Awakening	734.682936587317	744.676935387077	cardiac	6.935835109570923	0.15203040608105312	0.3348580283615109	0.2905898701089137	2.184933174479176	0.036980900206444414	38.33777926333664	20.136262929610787	2.7105243962719485	15.942213081578402	False	740.732146429286	740.788157631526	15.124676287974928	False	4.832275220682223
/home/alexandra/Documents/Data/Laura/Linescans/160322_4traces/Veins/WT 10 20210318 09 Vein 100.csv	WT	10	09	Vein	100	Area	4.0	15.0	0	Awakening	734.682936587317	744.676935387077	cardiac	6.058697955521619	0.1760352070409681	0.3553325443417023	0.14831341512766633	1.9403685513239193	0.03834094355091564	35.539123832732045	18.153346549196144	1.9593513644574088	14.438126441454132	False	740.884176835367	740.940188037608	15.124676287974928	False	4.829538990224577
/home/alexandra/Documents/Data/Laura/Linescans/160322_4traces/Veins/WT 10 20210318 09 Vein 100.csv	WT	10	09	Vein	100	Area	4.0	15.0	0	Awakening	734.682936587317	744.676935387077	cardiac	3.873322906006263	0.1760352070409681	0.3553325443417023	0.14831341512766633	1.9403685513239193	0.03834094355091564	35.539123832732045	18.153346549196144	1.9593513644574088	14.438126441454132	False	740.884176835367	741.004200840168	15.124676287974928	False	4.829538990224577
/home/alexandra/Documents/Data/Laura/Linescans/160322_4traces/Veins/WT 10 20210318 09 Vein 100.csv	WT	10	09	Vein	100	Area	4.0	15.0	0	Awakening	734.682936587317	744.676935387077	cardiac	5.256474797544184	0.11202240448096745	0.31767486642957454	-0.031884596002254156	1.930421055805564	0.04019958131482535	35.38945550332667	13.238548888753224	2.040521785529403	14.511827388546314	False	741.060212042408	741.116223244649	15.124676287974928	False	4.8188400216935845
/home/alexandra/Documents/Data/Laura/Linescans/160322_4traces/Veins/WT 10 20210318 09 Vein 100.csv	WT	10	09	Vein	100	Area	4.0	15.0	0	Awakening	734.682936587317	744.676935387077	cardiac	3.50670192807221	0.14402880576199095	0.4319229056143578	0.2916494274796914	1.6267092554796991	0.03685071552263212	31.96721172014334	13.195698285119983	1.3796186040180534	13.798069641337086	False	741.172234446889	741.26025205041	15.124676287974928	False	4.779733447063012
/home/alexandra/Documents/Data/Laura/Linescans/160322_4traces/Veins/WT 10 20210318 09 Vein 100.csv	WT	10	09	Vein	100	Area	4.0	15.0	0	Awakening	734.682936587317	744.676935387077	cardiac	3.3622150485833524	0.0880176035200293	0.16962034330014972	-0.11111161038081376	1.4291174748680675	0.036592412930901305	28.54671104993534	12.629823277567558	1.558314744057765	13.614815720940065	False	741.316263252651	741.364272854571	15.124676287974928	False	4.733401994257781
/home/alexandra/Documents/Data/Laura/Linescans/160322_4traces/Veins/WT 10 20210318 09 Vein 100.csv	WT	10	09	Vein	100	Area	4.0	15.0	0	Awakening	734.682936587317	744.676935387077	cardiac	2.79584170018721	0.06401280256102382	0.0718102446124026	-0.02934994989003964	1.6096365481811443	0.025224085242948297	27.045220727153836	11.172015541322718	1.6657318948313344	13.674320050034737	False	741.404280856171	741.444288857772	15.124676287974928	False	4.739274129284862
/home/alexandra/Documents/Data/Laura/Linescans/160322_4traces/Veins/WT 10 20210318 09 Vein 100.csv	WT	10	09	Vein	100	Area	4.0	15.0	0	Awakening	734.682936587317	744.676935387077	cardiac	2.7958632082144206	0.1040208041609958	0.5418168781760612	0.15547281650744482	1.7514673532155762	0.024445292765024502	31.35116442429253	12.711850970201494	2.602955570814681	11.473109496624025	False	741.468293658732	741.508301660332	15.124676287974928	False	4.74677570492154
/home/alexandra/Documents/Data/Laura/Linescans/160322_4traces/Veins/WT 10 20210318 09 Vein 100.csv	WT	10	09	Vein	100	Area	4.0	15.0	0	Awakening	734.682936587317	744.676935387077	cardiac	7.058038733235778	0.14402880576096777	0.40545459071921763	0.20546600733825202	1.656370516837907	0.024957291631964276	30.019112240589337	15.316695667900289	2.3443921301909785	9.089170389788512	False	741.572314462893	741.628325665133	15.124676287974928	False	4.730788740449931
/home/alexandra/Documents/Data/Laura/Linescans/160322_4traces/Veins/WT 10 20210318 09 Vein 100.csv	WT	10	09	Vein	100	Area	4.0	15.0	0	Awakening	734.682936587317	744.676935387077	cardiac	3.5426814515641922	0.1040208041609958	0.42644983042795803	-0.19390680505828872	2.1114143580498705	0.021922300915127025	40.35345947110886	9.313890110475052	1.4171175727782346	11.129276672111848	False	741.716343268654	741.772354470894	15.124676287974928	False	4.7104361049110715
/home/alexandra/Documents/Data/Laura/Linescans/160322_4traces/Veins/WT 10 20210318 09 Vein 100.csv	WT	10	09	Vein	100	Area	4.0	15.0	0	Awakening	734.682936587317	744.676935387077	cardiac	1.4153903797624277	0.1200240048010528	0.33717815265079437	0.21113831730493568	2.22316572222772	0.03373770925032882	40.6899721794255	10.838978591516145	0.7171433329136012	12.688166751351773	False	741.820364072815	741.860372074415	15.124676287974928	False	4.697554300846433
/home/alexandra/Documents/Data/Laura/Linescans/160322_4traces/Veins/WT 10 20210318 09 Vein 100.csv	WT	10	09	Vein	100	Area	4.0	15.0	0	Awakening	734.682936587317	744.676935387077	cardiac	0.934302028632292	0.12802560512091077	0.1617816906750498	-0.06103026671216748	2.3316367034501626	0.029670728094136123	43.158167431364795	9.504051666244957	0.4709650194845546	10.848861900185932	False	741.940388077616	742.012402480496	15.124676287974928	False	4.709083361763455
/home/alexandra/Documents/Data/Laura/Linescans/160322_4traces/Veins/WT 10 20210318 09 Vein 100.csv	WT	10	09	Vein	100	Area	4.0	15.0	0	Awakening	734.682936587317	744.676935387077	cardiac	2.153861872341684	0.09601920384000096	0.2077366660078347	-0.25998422048183467	2.2837039086067596	0.038281523223022744	43.76293429131692	12.377620369429685	1.8719945895850498	8.21654364245783	False	742.068413682737	742.116423284657	15.124676287974928	False	4.707669130290968
/home/alexandra/Documents/Data/Laura/Linescans/160322_4traces/Veins/WT 10 20210318 09 Vein 100.csv	WT	10	09	Vein	100	Area	4.0	15.0	0	Awakening	734.682936587317	744.676935387077	cardiac	7.203560087762826	0.10402080416110948	0.3542455523880878	-0.27558965506731725	2.0998874564495664	0.04528134632511289	38.586263567264226	17.155751914251724	2.805619955137277	12.583861502453571	False	742.164432886577	742.212442488498	15.124676287974928	False	4.735892271415856
/home/alexandra/Documents/Data/Laura/Linescans/160322_4traces/Veins/WT 10 20210318 09 Vein 100.csv	WT	10	09	Vein	100	Area	4.0	15.0	0	Awakening	734.682936587317	744.676935387077	cardiac	5.705591136804835	0.1920384076819346	0.8505330837488732	0.7497745610290953	2.2386105475330615	0.050809209174166745	39.439375120676445	14.242741670465694	1.8571393918278494	18.95647108876496	False	742.268453690738	742.372474494899	15.124676287974928	False	4.792277065340736
/home/alexandra/Documents/Data/Laura/Linescans/160322_4traces/Veins/WT 10 20210318 09 Vein 100.csv	WT	10	09	Vein	100	Area	4.0	15.0	0	Awakening	734.682936587317	744.676935387077	cardiac	1.6797940061640562	0.1920384076810251	0.11779226148144206	0.047247148632394695	2.3977934672303447	0.05199330183262911	43.45481604148533	15.872823248537165	1.3467820690865895	10.768204031431024	False	742.46049209842	742.50850170034	15.124676287974928	False	4.7076691302909754
/home/alexandra/Documents/Data/Laura/Linescans/160322_4traces/Veins/WT 10 20210318 09 Vein 100.csv	WT	10	09	Vein	100	Area	4.0	15.0	0	Awakening	734.682936587317	744.676935387077	cardiac	3.707682500664376	0.1920384076810251	0.11779226148144206	0.047247148632394695	2.3977934672303447	0.05199330183262911	43.45481604148533	15.872823248537165	1.3467820690865895	10.768204031431024	False	742.46049209842	742.596519303861	15.124676287974928	False	4.7076691302909754
/home/alexandra/Documents/Data/Laura/Linescans/160322_4traces/Veins/WT 10 20210318 09 Vein 100.csv	WT	10	09	Vein	100	Area	4.0	15.0	0	Awakening	734.682936587317	744.676935387077	cardiac	0.8396758549499223	0.06401280256102382	0.5323842003374827	0.11381916737758954	2.2545663611813547	0.04893421836811039	41.94699596341695	8.377042873917791	0.8030071719391286	9.619296965875954	False	742.652530506101	742.692538507702	15.124676287974928	False	4.718614052121526
/home/alexandra/Documents/Data/Laura/Linescans/160322_4traces/Veins/WT 10 20210318 09 Vein 100.csv	WT	10	09	Vein	100	Area	4.0	15.0	0	Awakening	734.682936587317	744.676935387077	cardiac	4.862863787214348	0.1040208041609958	-0.27483082004186915	0.23702477350385098	2.0730919052093735	0.04797666222372217	34.16023410354599	21.522373794625555	2.8439806724357948	13.280948490288543	False	742.772554510902	742.820564112823	15.124676287974928	False	4.699552671405396
/home/alexandra/Documents/Data/Laura/Linescans/160322_4traces/Veins/WT 10 20210318 09 Vein 100.csv	WT	10	09	Vein	100	Area	4.0	15.0	0	Awakening	734.682936587317	744.676935387077	cardiac	6.644055691372284	0.15203040608105312	-0.02243929782258518	-0.10129580484447022	1.9810377477209198	0.04600050362633065	32.457218214646744	17.400807473500155	2.1624195053206843	15.287297731473677	False	742.876575315063	742.940588117624	15.124676287974928	False	4.7235638622752525
/home/alexandra/Documents/Data/Laura/Linescans/160322_4traces/Veins/WT 10 20210318 09 Vein 100.csv	WT	10	09	Vein	100	Area	4.0	15.0	0	Awakening	734.682936587317	744.676935387077	cardiac	5.1305018112142555	0.1200240048010528	0.4119348216533135	0.5140236377682699	2.0784572948142332	0.028005601120139546	32.71970510667002	11.714424935427314	2.0046149661098456	17.7547893325871	False	743.028605721144	743.084616923385	15.124676287974928	False	4.803221987171305
/home/alexandra/Documents/Data/Laura/Linescans/160322_4traces/Veins/WT 10 20210318 09 Vein 100.csv	WT	10	09	Vein	100	Area	4.0	15.0	0	Awakening	734.682936587317	744.676935387077	cardiac	4.65204999385444	0.1040208041609958	-0.016275171717141337	0.3681818266792089	1.9833993775448493	0.02672705169517509	31.912044036796445	10.383915088092303	1.6799683749706684	18.025588582862934	False	743.148629725945	743.204640928186	15.124676287974928	False	4.745761147560836
/home/alexandra/Documents/Data/Laura/Linescans/160322_4traces/Veins/WT 10 20210318 09 Vein 100.csv	WT	10	09	Vein	100	Area	4.0	15.0	0	Awakening	734.682936587317	744.676935387077	cardiac	1.6497748880637222	0.08001600320096713	0.5602706577056678	-0.16404138066028656	1.738023829238774	0.025754714045787434	27.745006307758178	5.885399400065205	0.8313561280783611	15.578628278880046	False	743.252650530106	743.292658531706	15.124676287974928	False	4.751694770912805
/home/alexandra/Documents/Data/Laura/Linescans/160322_4traces/Veins/WT 10 20210318 09 Vein 100.csv	WT	10	09	Vein	100	Area	4.0	15.0	0	Awakening	734.682936587317	744.676935387077	cardiac	2.494267605978515	0.09601920384000096	0.81728001621635	0.5699719475534649	1.6737328253191222	0.037587184877852016	26.237983640251908	6.44629705996981	1.040322776809558	15.067846608761753	False	743.332666533307	743.380676135227	15.124676287974928	False	4.793875761787905
/home/alexandra/Documents/Data/Laura/Linescans/160322_4traces/Veins/WT 10 20210318 09 Vein 100.csv	WT	10	09	Vein	100	Area	4.0	15.0	0	Awakening	734.682936587317	744.676935387077	cardiac	1.7111095667613134	0.06401280256102382	0.8056373343729979	0.36640758342297675	1.3326908761582517	0.03753083224518255	22.78224476763939	6.18920177029196	1.0256648624761093	15.06017547266954	False	743.428685737147	743.476695339068	15.124676287974928	False	4.7812706551852795
/home/alexandra/Documents/Data/Laura/Linescans/160322_4traces/Veins/WT 10 20210318 09 Vein 100.csv	WT	10	09	Vein	100	Area	4.0	15.0	0	Awakening	734.682936587317	744.676935387077	cardiac	0.9639134042702406	0.08001600320096713	-0.16823560299857598	0.3376090682687226	1.332791668872846	0.035858102657371174	22.734725893659725	8.253991823471758	1.3027260837272983	15.919683821026416	False	743.492698539708	743.532706541308	15.124676287974928	False	4.731342135373939
/home/alexandra/Documents/Data/Laura/Linescans/160322_4traces/Veins/WT 10 20210318 09 Vein 100.csv	WT	10	09	Vein	100	Area	4.0	15.0	0	Awakening	734.682936587317	744.676935387077	cardiac	3.2194652677305275	0.0880176035200293	0.13939441975674918	0.6894765889623015	1.2025353378247006	0.037496697784054296	20.46881274862633	11.554921583786273	1.6705183164875435	15.972811280045704	False	743.572714542909	743.612722544509	15.124676287974928	False	4.7586429516254665
/home/alexandra/Documents/Data/Laura/Linescans/160322_4traces/Veins/WT 10 20210318 09 Vein 100.csv	WT	10	09	Vein	100	Area	4.0	15.0	0	Awakening	734.682936587317	744.676935387077	cardiac	4.092736546706542	0.1360272054409961	-0.20022756378918535	0.5007816630256572	1.055242413623415	0.03770953124386015	17.805169909547153	10.814879727959376	1.4939379760126177	18.350510829305186	False	743.660732146429	743.74874974995	15.124676287974928	False	4.760579833859524
/home/alexandra/Documents/Data/Laura/Linescans/160322_4traces/Veins/WT 10 20210318 09 Vein 100.csv	WT	10	09	Vein	100	Area	4.0	15.0	0	Awakening	734.682936587317	744.676935387077	cardiac	1.7502754693082658	0.17603520704199127	0.008080108435162603	0.46720081872765984	1.64646905632294	0.03480983066162323	28.89851330461083	13.908976578755743	1.2495483923703978	18.036450574465153	False	743.79675935187	743.836767353471	15.124676287974928	False	4.7840991181302615
/home/alexandra/Documents/Data/Laura/Linescans/160322_4traces/Veins/WT 10 20210318 09 Vein 100.csv	WT	10	09	Vein	100	Area	4.0	15.0	0	Awakening	734.682936587317	744.676935387077	cardiac	2.8818686579440955	0.17603520704199127	0.008080108435162603	0.46720081872765984	1.64646905632294	0.03480983066162323	28.89851330461083	13.908976578755743	1.2495483923703978	18.036450574465153	False	743.79675935187	743.900780156031	15.124676287974928	False	4.7840991181302615
/home/alexandra/Documents/Data/Laura/Linescans/160322_4traces/Veins/WT 10 20210318 09 Vein 100.csv	WT	10	09	Vein	100	Area	4.0	15.0	0	Awakening	734.682936587317	744.676935387077	cardiac	4.25349669980711	0.1040208041609958	0.13706645998447986	0.13246732490577126	1.6587320431256976	0.03447194915582555	29.99174424673837	9.52476582047844	1.5256394113332241	16.223826052456552	False	743.972794558912	744.028805761152	15.124676287974928	False	4.762270762794027
/home/alexandra/Documents/Data/Laura/Linescans/160322_4traces/Veins/WT 10 20210318 09 Vein 100.csv	WT	10	09	Vein	100	Area	4.0	15.0	0	Awakening	734.682936587317	744.676935387077	cardiac	1.7253506438616737	0.09601920384000096	-0.08691805657466511	0.6312890968605837	1.650781130354537	0.030321076998224436	30.3757184375535	8.224291324398163	0.8769271659611985	16.58650852599778	False	744.076815363073	744.124824964993	15.124676287974928	False	4.778196238940754
/home/alexandra/Documents/Data/Laura/Linescans/160322_4traces/Veins/WT 10 20210318 09 Vein 100.csv	WT	10	09	Vein	100	Area	4.0	15.0	0	Awakening	734.682936587317	744.676935387077	cardiac	2.7917182271032877	0.12002400480093911	0.14631470201404023	0.1789227778203418	1.7110539838623433	0.03323314208057553	30.744425237627198	10.567547764859343	1.5893643179742034	16.88671751127432	False	744.172834566913	744.228845769154	15.124676287974928	False	4.76082578715909
/home/alexandra/Documents/Data/Laura/Linescans/160322_4traces/Veins/WT 10 20210318 09 Vein 100.csv	WT	10	09	Vein	100	Area	4.0	15.0	0	Awakening	734.682936587317	744.676935387077	cardiac	7.207160497671191	0.1200240048010528	0.10437539107759314	0.4078548908584862	1.7110539838623433	0.03323314208057553	30.744425237627198	17.999342725276108	2.8988198840111328	18.95998957755306	False	744.292858571714	744.348869773955	15.124676287974928	False	4.750342027765207
/home/alexandra/Documents/Data/Laura/Linescans/160322_4traces/Veins/WT 10 20210318 09 Vein 100.csv	WT	10	09	Vein	100	Area	4.0	15.0	0	Awakening	734.682936587317	744.676935387077	cardiac	3.2906345530511985	0.1680336067220196	0.22200096498947625	0.4563094609803029	1.8521121145088737	0.02473459624102414	32.68851378401892	16.925350495897778	1.2574420870132015	18.513512782958504	False	744.412882576515	744.492898579716	15.124676287974928	False	4.679568965815866
/home/alexandra/Documents/Data/Laura/Linescans/160322_4traces/Veins/WT 10 20210318 09 Vein 100.csv	WT	10	09	Vein	100	Area	4.0	15.0	0	Awakening	734.682936587317	744.676935387077	cardiac	1.893571503541755	0.09601920383988727	0.07620208454574298	0.5607916374345754	2.032192537011736	0.02615862538684095	37.1050445631434	8.891914622471432	0.7977467826971644	18.518099024581844	False	744.580916183237	744.628925785157	15.124676287974928	False	4.6826433820604105
/home/alexandra/Documents/Data/Laura/Linescans/160322_4traces/Veins/WT 09 20210319 06 Vein 077.csv	WT	09	06	Vein	077	rigid lumen	0.1	0.3	0	NREM	170.802160432086	217.331466293259	VLF	0.047078666203717943	6.153230646129003	0.0876944980669975	0.5251598557405502				9.605668252163762	0.022283782755452675	6.229892553169246		171.626325265053	175.05901180236	5.986446400808374	False	5.860188984827207
/home/alexandra/Documents/Data/Laura/Linescans/160322_4traces/Veins/WT 09 20210319 06 Vein 077.csv	WT	09	06	Vein	077	rigid lumen	0.1	0.3	0	NREM	170.802160432086	217.331466293259	VLF	0.12299509771077521	4.888977795558986	0.18604345251133023	0.6263083443514863				7.379729919532656	0.019322941489469322	5.995000530991543		177.779555911182	180.156031206241	5.986446400808374	False	5.712255617991097
/home/alexandra/Documents/Data/Laura/Linescans/160322_4traces/Veins/WT 09 20210319 06 Vein 077.csv	WT	09	06	Vein	077	rigid lumen	0.1	0.3	0	NREM	170.802160432086	217.331466293259	VLF	0.04807215297344662	5.041008201641006	0.20781219533797446	0.6073717379732113				7.65386489250646	0.020681575148190513	5.9154199823299844		182.668533706741	185.373074614923	5.986446400808374	False	5.554583780480991
/home/alexandra/Documents/Data/Laura/Linescans/160322_4traces/Veins/WT 09 20210319 06 Vein 077.csv	WT	09	06	Vein	077	rigid lumen	0.1	0.3	0	NREM	170.802160432086	217.331466293259	VLF	0.11741679005679898	3.28865773154601	0.1712404819930202	0.5863359140218162				5.0288016499581865	0.022041270985450452	5.9138368730812125		187.709541908382	189.853970794159	5.986446400808374	False	5.530051973123419
/home/alexandra/Documents/Data/Laura/Linescans/160322_4traces/Veins/WT 09 20210319 06 Vein 077.csv	WT	09	06	Vein	077	rigid lumen	0.1	0.3	0	NREM	170.802160432086	217.331466293259	VLF	0.06563226001272951	3.816763352670989	0.16574744114785375	0.6308235439293638				5.693258246012617	0.020598784097910054	5.96851920970777		190.998199639928	192.622524504901	5.986446400808374	False	5.732989136200159
/home/alexandra/Documents/Data/Laura/Linescans/160322_4traces/Veins/WT 09 20210319 06 Vein 077.csv	WT	09	06	Vein	077	rigid lumen	0.1	0.3	0	NREM	170.802160432086	217.331466293259	VLF	0.13741147876535356	8.129625925184996	0.1507946218132075	0.6106416543763014				12.333789225711707	0.020963763514109546	5.913202583251578		194.814962992599	199.135827165433	5.986446400808374	False	5.702174444536794
/home/alexandra/Documents/Data/Laura/Linescans/160322_4traces/Veins/WT 09 20210319 06 Vein 077.csv	WT	09	06	Vein	077	rigid lumen	0.1	0.3	0	NREM	170.802160432086	217.331466293259	VLF	0.0354699753166292	3.376675335067006	0.17167773607546372	0.6003269454535386				5.346556630658863	0.02033112622461225	5.846143301923966		202.944588917784	204.672934586917	5.986446400808374	False	5.706515346420802
/home/alexandra/Documents/Data/Laura/Linescans/160322_4traces/Veins/WT 09 20210319 06 Vein 077.csv	WT	09	06	Vein	077	rigid lumen	0.1	0.3	0	NREM	170.802160432086	217.331466293259	VLF	0.14307915511699149	4.176835367073011	0.12126587314374315	0.5606555864637996				6.763998573678467	0.0235361473785301	6.005296364252604		206.321264252851	208.433686737347	5.986446400808374	False	5.77871139880725
/home/alexandra/Documents/Data/Laura/Linescans/160322_4traces/Veins/WT 09 20210319 06 Vein 077.csv	WT	09	06	Vein	077	rigid lumen	0.1	0.3	0	NREM	170.802160432086	217.331466293259	VLF	0.05938552969735876	3.3206641328270052	0.17396325406871987	0.5297657360582595				5.4646827065449415	0.023929884885158022	6.056902165638517		210.498099619924	212.130426085217	5.986446400808374	False	5.9149357539825775
/home/alexandra/Documents/Data/Laura/Linescans/160322_4traces/Veins/WT 09 20210319 06 Vein 077.csv	WT	09	06	Vein	077	rigid lumen	0.1	0.3	0	NREM	170.802160432086	217.331466293259	VLF	0.04060882260507344	4.52890578115597	0.20252458129127096	0.5023893592922981				5.597855497086819	0.02184479158731742	6.100650667899989		213.818763752751	216.083216643329	5.986446400808374	False	5.89588719111004
/home/alexandra/Documents/Data/Laura/Linescans/160322_4traces/Veins/WT 09 20210319 06 Vein 077.csv	WT	09	06	Vein	077	rigid lumen	0.3	1.0	0	NREM	170.802160432086	217.331466293259	LF	0.0452132760710442	1.9843968793759927	0.07468820165603442	0.4324978553237209				3.1405324018305905	0.023251057085443727	6.34327167826179		171.666333266653	172.746549309862	5.986446400808374	False	5.833029789487228
/home/alexandra/Documents/Data/Laura/Linescans/160322_4traces/Veins/WT 09 20210319 06 Vein 077.csv	WT	09	06	Vein	077	rigid lumen	0.3	1.0	0	NREM	170.802160432086	217.331466293259	LF	0.05326497184159872	2.736547309461997	0.1361575891404571	0.5556770540898162				4.372995531261407	0.0241328980341956	6.242065207418482		173.650730146029	175.195039007802	5.986446400808374	False	5.892088901961567
/home/alexandra/Documents/Data/Laura/Linescans/160322_4traces/Veins/WT 09 20210319 06 Vein 077.csv	WT	09	06	Vein	077	rigid lumen	0.3	1.0	0	NREM	170.802160432086	217.331466293259	LF	0.05909207054565502	1.7123424684940005	-0.04759390801468594	0.5581168442598986				2.508419491089131	0.016319032800371155	6.021617004206179		176.387277455491	177.283456691338	5.986446400808374	False	5.843882044197182
/home/alexandra/Documents/Data/Laura/Linescans/160322_4traces/Veins/WT 09 20210319 06 Vein 077.csv	WT	09	06	Vein	077	rigid lumen	0.3	1.0	0	NREM	170.802160432086	217.331466293259	LF	0.06234597867855461	2.904580916183022	0.16227024142281424	0.6114196955645139				4.452573117069994	0.019950637126591637	6.008767430019495		178.099619923985	179.251850370074	5.986446400808374	False	5.730818685258171
/home/alexandra/Documents/Data/Laura/Linescans/160322_4traces/Veins/WT 09 20210319 06 Vein 077.csv	WT	09	06	Vein	077	rigid lumen	0.3	1.0	0	NREM	170.802160432086	217.331466293259	LF	0.06562110966968714	2.904580916183022	0.16227024142281424	0.6114196955645139				4.452573117069994	0.019950637126591637	6.008767430019495		178.099619923985	180.100020004001	5.986446400808374	False	5.730818685258171
/home/alexandra/Documents/Data/Laura/Linescans/160322_4traces/Veins/WT 09 20210319 06 Vein 077.csv	WT	09	06	Vein	077	rigid lumen	0.3	1.0	0	NREM	170.802160432086	217.331466293259	LF	0.09247011513005227	1.9203840768149973	0.20599305159256867	0.5983073379404054				2.8008783229234253	0.018006651095911166	5.9666176321593625		181.004200840168	181.948389677936	5.986446400808374	False	5.648427225157363
/home/alexandra/Documents/Data/Laura/Linescans/160322_4traces/Veins/WT 09 20210319 06 Vein 077.csv	WT	09	06	Vein	077	rigid lumen	0.3	1.0	0	NREM	170.802160432086	217.331466293259	LF	0.13828792984590568	1.9603920784159925	0.18441386241630486	0.5862019557345283				2.958717923896885	0.020700880815761567	5.9542777313242805		182.924584916983	183.74874974995	5.986446400808374	False	5.594851357168035
/home/alexandra/Documents/Data/Laura/Linescans/160322_4traces/Veins/WT 09 20210319 06 Vein 077.csv	WT	09	06	Vein	077	rigid lumen	0.3	1.0	0	NREM	170.802160432086	217.331466293259	LF	0.09344062781396566	2.1684336867369893	0.21302218299726702	0.6058469584918715				3.3492891197277683	0.0208770357264374	5.91734212807021		184.884976995399	186.165233046609	5.986446400808374	False	5.543902877161161
/home/alexandra/Documents/Data/Laura/Linescans/160322_4traces/Veins/WT 09 20210319 06 Vein 077.csv	WT	09	06	Vein	077	rigid lumen	0.3	1.0	0	NREM	170.802160432086	217.331466293259	LF	0.024860018183414254	1.0642128425690203	0.2552705994378976	0.5374069190144696				1.6799665927359075	0.022956945527585565	5.802409679688553		187.053410682136	187.637527505501	5.986446400808374	False	5.481159709798451
/home/alexandra/Documents/Data/Laura/Linescans/160322_4traces/Veins/WT 09 20210319 06 Vein 077.csv	WT	09	06	Vein	077	rigid lumen	0.3	1.0	0	NREM	170.802160432086	217.331466293259	LF	0.051355039019342255	2.960592118423989	0.17612724742786312	0.5958048460624388				4.55308407776553	0.021932365951549734	5.930144613938456		188.117623524705	189.925985197039	5.986446400808374	False	5.560866664786775
/home/alexandra/Documents/Data/Laura/Linescans/160322_4traces/Veins/WT 09 20210319 06 Vein 077.csv	WT	09	06	Vein	077	rigid lumen	0.3	1.0	0	NREM	170.802160432086	217.331466293259	LF	0.09155478758259497	1.9283856771349974	0.2516733866139592	0.6746291690332908				2.8826367920476748	0.021624111790010673	6.011829064586773		191.078215643129	192.5025005001	5.986446400808374	False	5.673558762380477
/home/alexandra/Documents/Data/Laura/Linescans/160322_4traces/Veins/WT 09 20210319 06 Vein 077.csv	WT	09	06	Vein	077	rigid lumen	0.3	1.0	0	NREM	170.802160432086	217.331466293259	LF	0.06209278661719897	1.1682336467289929	0.19631322092318515	0.6097439102223485				1.8126767773458945	0.02302400112743836	5.862985004336436		194.582916583317	195.287057411482	5.986446400808374	False	5.624666499055477
/home/alexandra/Documents/Data/Laura/Linescans/160322_4traces/Veins/WT 09 20210319 06 Vein 077.csv	WT	09	06	Vein	077	rigid lumen	0.3	1.0	0	NREM	170.802160432086	217.331466293259	LF	0.021493300227747328	2.352470494099009	0.030620652499621374	0.5707958150548047				3.3515518776715347	0.01663299777698184	5.964235001061362		195.751150230046	196.623324664933	5.986446400808374	False	5.698747416733658
/home/alexandra/Documents/Data/Laura/Linescans/160322_4traces/Veins/WT 09 20210319 06 Vein 077.csv	WT	09	06	Vein	077	rigid lumen	0.3	1.0	0	NREM	170.802160432086	217.331466293259	LF	0.11109500202543957	1.9043808761749972	0.18436913876737376	0.6054661403116071				2.902068191650251	0.021179788462531678	5.9569468370390775		198.103620724145	199.015803160632	5.986446400808374	False	5.722965079875932
/home/alexandra/Documents/Data/Laura/Linescans/160322_4traces/Veins/WT 09 20210319 06 Vein 077.csv	WT	09	06	Vein	077	rigid lumen	0.3	1.0	0	NREM	170.802160432086	217.331466293259	LF	0.048029108796493	1.3682736547310128	0.1711673951285199	0.641410204061793				2.2488184996688636	0.024370557288653952	5.874119421147776		200.00800160032	200.712142428486	5.986446400808374	False	5.706058409380365
/home/alexandra/Documents/Data/Laura/Linescans/160322_4traces/Veins/WT 09 20210319 06 Vein 077.csv	WT	09	06	Vein	077	rigid lumen	0.3	1.0	0	NREM	170.802160432086	217.331466293259	LF	0.040932954123801435	2.640528105620973	0.18219070228367906	0.5878319234582079				4.0421935111421226	0.021569371872038175	5.8232351507593725		201.376275255051	202.48049609922	5.986446400808374	False	5.701546156106216
/home/alexandra/Documents/Data/Laura/Linescans/160322_4traces/Veins/WT 09 20210319 06 Vein 077.csv	WT	09	06	Vein	077	rigid lumen	0.3	1.0	0	NREM	170.802160432086	217.331466293259	LF	0.08466921131095441	2.2724544908980135	0.17883145888225788	0.6197605928532806				3.6674659361563715	0.01993353447817257	5.8670645846141385		204.016803360672	205.073014602921	5.986446400808374	False	5.714797330278422
/home/alexandra/Documents/Data/Laura/Linescans/160322_4traces/Veins/WT 09 20210319 06 Vein 077.csv	WT	09	06	Vein	077	rigid lumen	0.3	1.0	0	NREM	170.802160432086	217.331466293259	LF	0.06693646419561117	2.0964192838569886	0.14372105325700416	0.6179617065592344				3.2740882118102737	0.021428841643375007	5.9625159521318505		206.28925785157	208.017603520704	5.986446400808374	False	5.6713883114385055
/home/alexandra/Documents/Data/Laura/Linescans/160322_4traces/Veins/WT 09 20210319 06 Vein 077.csv	WT	09	06	Vein	077	rigid lumen	0.3	1.0	0	NREM	170.802160432086	217.331466293259	LF	0.012435971240709814	1.760352070414001	0.11993873289488523	0.5187920326187343				2.9060022937082635	0.02490190109480315	6.062126081230905		208.385677135427	209.025805161032	5.986446400808374	False	5.914136114161844
/home/alexandra/Documents/Data/Laura/Linescans/160322_4traces/Veins/WT 09 20210319 06 Vein 077.csv	WT	09	06	Vein	077	rigid lumen	0.3	1.0	0	NREM	170.802160432086	217.331466293259	LF	0.0346820007175263	1.04820964192902	0.1696814849825315	0.45029658025360186				1.8676861582545174	0.027971109510381356	5.997630757013176		210.146029205841	210.770154030806	5.986446400808374	False	5.933670172639822
/home/alexandra/Documents/Data/Laura/Linescans/160322_4traces/Veins/WT 09 20210319 06 Vein 077.csv	WT	09	06	Vein	077	rigid lumen	0.3	1.0	0	NREM	170.802160432086	217.331466293259	LF	0.06411874400240003	1.896379275854997	0.14472676899612008	0.518644553035711				3.0928052310518006	0.022153441836233106	6.078680726337653		211.19423884777	212.082416483297	5.986446400808374	False	5.9231891792751625
/home/alexandra/Documents/Data/Laura/Linescans/160322_4traces/Veins/WT 09 20210319 06 Vein 077.csv	WT	09	06	Vein	077	rigid lumen	0.3	1.0	0	NREM	170.802160432086	217.331466293259	LF	0.0715847740214235	1.6883376675330055	0.12213974985669275	0.6364419338741903				2.6244735568197637	0.020945396690680677	6.057670249592005		213.090618123625	214.090818163633	5.986446400808374	False	5.785708247238671
/home/alexandra/Documents/Data/Laura/Linescans/160322_4traces/Veins/WT 09 20210319 06 Vein 077.csv	WT	09	06	Vein	077	rigid lumen	0.3	1.0	0	NREM	170.802160432086	217.331466293259	LF	0.02765880994141382	1.1282256451289925	0.2570717835941074	0.5475236946257668				1.8281699184462128	0.01998375503353127	6.104158168997072		214.778955791158	215.403080616123	5.986446400808374	False	5.863273309850032
/home/alexandra/Documents/Data/Laura/Linescans/160322_4traces/Veins/WT 09 20210319 06 Vein 077.csv	WT	09	06	Vein	077	rigid lumen	0.3	1.0	0	NREM	170.802160432086	217.331466293259	LF	0.013957739992121722	1.1842368473699878	0.22973451661619804	0.38451794540158857				2.0302241123291576	0.02663436627540353	6.121545471854398		215.907181436287	216.483296659332	5.986446400808374	False	6.050189117947024
/home/alexandra/Documents/Data/Laura/Linescans/160322_4traces/Veins/WT 09 20210319 06 Vein 077.csv	WT	09	06	Vein	077	rigid lumen	1.0	4.0	0	NREM	170.802160432086	217.331466293259	resp	0.015963945708569845	0.40808161632301676	0.27956158194203884	0.42557727431081877				0.6610268221098312	0.02634170851193244	6.389946521642442		170.850170034007	171.090218043609	5.986446400808374	False	5.859931957741958
/home/alexandra/Documents/Data/Laura/Linescans/160322_4traces/Veins/WT 09 20210319 06 Vein 077.csv	WT	09	06	Vein	077	rigid lumen	1.0	4.0	0	NREM	170.802160432086	217.331466293259	resp	0.0456713428273376	0.4560912182439836	0.11242625377781368	0.31067095923154836				0.7387206147719014	0.019785124462646218	6.3628985115380425		171.25825165033	171.458291658332	5.986446400808374	False	5.855676731553052
/home/alexandra/Documents/Data/Laura/Linescans/160322_4traces/Veins/WT 09 20210319 06 Vein 077.csv	WT	09	06	Vein	077	rigid lumen	1.0	4.0	0	NREM	170.802160432086	217.331466293259	resp	0.05439040710872965	0.33606721344199286	-0.11759814293102444	0.41694382238122557				0.5113063670351785	0.020279920967716452	6.3542362201176115		171.714342868574	171.914382876575	5.986446400808374	False	5.86215952581402
/home/alexandra/Documents/Data/Laura/Linescans/160322_4traces/Veins/WT 09 20210319 06 Vein 077.csv	WT	09	06	Vein	077	rigid lumen	1.0	4.0	0	NREM	170.802160432086	217.331466293259	resp	0.04398939973355376	0.48009601920401224	-0.0011360360888754348	0.39810996099468593				0.8227427858005077	0.024237870352264938	6.371293195984952		172.050410082016	172.298459691938	5.986446400808374	False	5.828974473253495
/home/alexandra/Documents/Data/Laura/Linescans/160322_4traces/Veins/WT 09 20210319 06 Vein 077.csv	WT	09	06	Vein	077	rigid lumen	1.0	4.0	0	NREM	170.802160432086	217.331466293259	resp	0.04306261528274538	0.40008001600298826	0.13149047696880364	0.5602805445189777				0.6416982775257581	0.025698188250014874	6.360619599838946		172.53050610122	172.690538107622	5.986446400808374	False	5.8403978992639995
/home/alexandra/Documents/Data/Laura/Linescans/160322_4traces/Veins/WT 09 20210319 06 Vein 077.csv	WT	09	06	Vein	077	rigid lumen	1.0	4.0	0	NREM	170.802160432086	217.331466293259	resp	0.04735073938159339	0.4080816163240115	0.3539409081567172	0.47403622330424183				0.656462034420299	0.022742792081287832	6.333327518868329		172.930586117223	173.090618123625	5.986446400808374	False	5.828917356123441
/home/alexandra/Documents/Data/Laura/Linescans/160322_4traces/Veins/WT 09 20210319 06 Vein 077.csv	WT	09	06	Vein	077	rigid lumen	1.0	4.0	0	NREM	170.802160432086	217.331466293259	resp	0.03337151230473792	0.2400480096019919	0.10650260888864088	0.10047195710394696				0.36653933820246504	0.022509876394660195	6.279982387076862		173.338667733547	173.466693338668	5.986446400808374	False	5.8184649213238195
/home/alexandra/Documents/Data/Laura/Linescans/160322_4traces/Veins/WT 09 20210319 06 Vein 077.csv	WT	09	06	Vein	077	rigid lumen	1.0	4.0	0	NREM	170.802160432086	217.331466293259	resp	0.0029329399627786483	0.1840368073609966	-0.15054786481358987	0.48144891465227246				0.27083912721811465	0.02037771230250904	6.265732507602443		173.578715743149	173.634726945389	5.986446400808374	False	5.8045569001560136
/home/alexandra/Documents/Data/Laura/Linescans/160322_4traces/Veins/WT 09 20210319 06 Vein 077.csv	WT	09	06	Vein	077	rigid lumen	1.0	4.0	0	NREM	170.802160432086	217.331466293259	resp	0.04295806493733037	0.43208641728401176	-0.0973752502632614	0.41293732682327267				0.6085700534136872	0.01849709636692423	6.282430484220543		173.76275255051	173.946789357872	5.986446400808374	False	5.812696091188499
/home/alexandra/Documents/Data/Laura/Linescans/160322_4traces/Veins/WT 09 20210319 06 Vein 077.csv	WT	09	06	Vein	077	rigid lumen	1.0	4.0	0	NREM	170.802160432086	217.331466293259	resp	0.04441955006939442	0.2880576115219924	0.0035240770219817667	0.6448283601435241				0.45641931127892543	0.026403374376987244	6.28288739319358		174.194838967794	174.330866173235	5.986446400808374	False	5.835999880249959
/home/alexandra/Documents/Data/Laura/Linescans/160322_4traces/Veins/WT 09 20210319 06 Vein 077.csv	WT	09	06	Vein	077	rigid lumen	1.0	4.0	0	NREM	170.802160432086	217.331466293259	resp	0.06916458522050713	0.47209441888401216	0.010818074726466134	0.6309305660924059				0.7811510776350202	0.027161620808481123	6.287810182272095		174.482896579316	174.722944588918	5.986446400808374	False	5.884720792184783
/home/alexandra/Documents/Data/Laura/Linescans/160322_4traces/Veins/WT 09 20210319 06 Vein 077.csv	WT	09	06	Vein	077	rigid lumen	1.0	4.0	0	NREM	170.802160432086	217.331466293259	resp	0.06877057059739998	0.36007201440298786	0.1918472816180648	0.5096414979763529				0.6717585484173076	0.02465200590041725	6.274986000036269		174.9549909982	175.123024604921	5.986446400808374	False	5.901427552725153
/home/alexandra/Documents/Data/Laura/Linescans/160322_4traces/Veins/WT 09 20210319 06 Vein 077.csv	WT	09	06	Vein	077	rigid lumen	1.0	4.0	0	NREM	170.802160432086	217.331466293259	resp	0.035109045387547375	0.3920784156830166	0.3163943708005961	0.5888041041751029				0.6863315882658997	0.02990314576987173	6.232621802506197		175.315063012603	175.571114222845	5.986446400808374	False	5.926016477212784
/home/alexandra/Documents/Data/Laura/Linescans/160322_4traces/Veins/WT 09 20210319 06 Vein 077.csv	WT	09	06	Vein	077	rigid lumen	1.0	4.0	0	NREM	170.802160432086	217.331466293259	resp	0.04787899972169502	0.40808161632298834	0.18654747796361804	0.5414299289830371				0.6762647626352848	0.02202032075590659	6.173690632403167		175.707141428286	175.947189437888	5.986446400808374	False	5.917248997749698
/home/alexandra/Documents/Data/Laura/Linescans/160322_4traces/Veins/WT 09 20210319 06 Vein 077.csv	WT	09	06	Vein	077	rigid lumen	1.0	4.0	0	NREM	170.802160432086	217.331466293259	resp	0.06370289129218133	0.3840768153630165	0.21568020510760577	0.5084932980195659				0.5633769911754523	0.013393199456554565	6.101337507909086		176.115223044609	176.29125825165	5.986446400808374	False	5.922703683669718
/home/alexandra/Documents/Data/Laura/Linescans/160322_4traces/Veins/WT 09 20210319 06 Vein 077.csv	WT	09	06	Vein	077	rigid lumen	1.0	4.0	0	NREM	170.802160432086	217.331466293259	resp	0.0673032027027895	0.3840768153629881	0.03076055768234138	0.41661648156491043				0.5199789672490553	0.01139895650448374	6.067066647049695		176.499299859972	176.699339867974	5.986446400808374	False	5.8789519620494675
/home/alexandra/Documents/Data/Laura/Linescans/160322_4traces/Veins/WT 09 20210319 06 Vein 077.csv	WT	09	06	Vein	077	rigid lumen	1.0	4.0	0	NREM	170.802160432086	217.331466293259	resp	0.051164850747896666	0.376075215042988	-0.2826623957835298	0.5820482947123026				0.593476067761459	0.018130274393082468	6.052820670720177		176.883376675335	177.083416683337	5.986446400808374	False	5.861988174423864
/home/alexandra/Documents/Data/Laura/Linescans/160322_4traces/Veins/WT 09 20210319 06 Vein 077.csv	WT	09	06	Vein	077	rigid lumen	1.0	4.0	0	NREM	170.802160432086	217.331466293259	resp	0.05451709837929686	0.3840768153630165	-0.07799609663714976	0.5681722735897728				0.5694041880825402	0.016187453094961793	6.02361041915329		177.259451890378	177.4674934987	5.986446400808374	False	5.81338149674914
/home/alexandra/Documents/Data/Laura/Linescans/160322_4traces/Veins/WT 09 20210319 06 Vein 077.csv	WT	09	06	Vein	077	rigid lumen	1.0	4.0	0	NREM	170.802160432086	217.331466293259	resp	0.05158163459806998	0.46409281856398366	0.09549014366704967	0.6139791354429435				0.7093018726055015	0.018679049895171742	5.942786647448375		177.643528705741	177.867573514703	5.986446400808374	False	5.80058725961737
/home/alexandra/Documents/Data/Laura/Linescans/160322_4traces/Veins/WT 09 20210319 06 Vein 077.csv	WT	09	06	Vein	077	rigid lumen	1.0	4.0	0	NREM	170.802160432086	217.331466293259	resp	0.08399509403965237	0.44808961792301716	0.11505383633439294	0.3966355553334661				0.703839498328913	0.017339899293354916	5.942831459683771		178.107621524305	178.331666333267	5.986446400808374	False	5.750609770821368
/home/alexandra/Documents/Data/Laura/Linescans/160322_4traces/Veins/WT 09 20210319 06 Vein 077.csv	WT	09	06	Vein	077	rigid lumen	1.0	4.0	0	NREM	170.802160432086	217.331466293259	resp	0.047952069844697486	0.4880976195239839	0.0631694950803514	0.584435615811378				0.7063061266633381	0.01559417401223774	5.9890046954883145		178.555711142228	178.79575915183	5.986446400808374	False	5.730047604002463
/home/alexandra/Documents/Data/Laura/Linescans/160322_4traces/Veins/WT 09 20210319 06 Vein 077.csv	WT	09	06	Vein	077	rigid lumen	1.0	4.0	0	NREM	170.802160432086	217.331466293259	resp	0.06776088419523375	0.4880976195240123	0.2484768293490569	0.7995524139413268				0.745265921102058	0.01788627688136992	6.036330383335008		179.043808761752	179.259851970394	5.986446400808374	False	5.714740213148376
/home/alexandra/Documents/Data/Laura/Linescans/160322_4traces/Veins/WT 09 20210319 06 Vein 077.csv	WT	09	06	Vein	077	rigid lumen	1.0	4.0	0	NREM	170.802160432086	217.331466293259	resp	0.05382854592457686	0.40008001600298826	0.448376710974824	0.5660143825615833				0.6642588292213638	0.023727851076080025	6.0480500254293785		179.531906381276	179.739947989598	5.986446400808374	False	5.7266205761993065
/home/alexandra/Documents/Data/Laura/Linescans/160322_4traces/Veins/WT 09 20210319 06 Vein 077.csv	WT	09	06	Vein	077	rigid lumen	1.0	4.0	0	NREM	170.802160432086	217.331466293259	resp	0.06936088725121661	0.44008801760401184	0.0014076488084107447	0.6497773227601226				0.6901596931851751	0.021115408679748284	6.054255653617026		179.931986397279	180.196039207842	5.986446400808374	False	5.733531748935671
/home/alexandra/Documents/Data/Laura/Linescans/160322_4traces/Veins/WT 09 20210319 06 Vein 077.csv	WT	09	06	Vein	077	rigid lumen	1.0	4.0	0	NREM	170.802160432086	217.331466293259	resp	0.05561260975482753	0.40008001600298826	-0.026079848923047162	0.6561293023746662				0.6399230659981534	0.02355539411764516	6.010833735425233		180.372074414883	180.556111222244	5.986446400808374	False	5.752209050462855
/home/alexandra/Documents/Data/Laura/Linescans/160322_4traces/Veins/WT 09 20210319 06 Vein 077.csv	WT	09	06	Vein	077	rigid lumen	1.0	4.0	0	NREM	170.802160432086	217.331466293259	resp	0.06480639719219078	0.5201040208040126	0.23746825565774668	0.5822826097958989				0.7882724937760728	0.017896952332518774	5.967101867352849		180.772154430886	181.052210442088	5.986446400808374	False	5.6694463290166865
/home/alexandra/Documents/Data/Laura/Linescans/160322_4traces/Veins/WT 09 20210319 06 Vein 077.csv	WT	09	06	Vein	077	rigid lumen	1.0	4.0	0	NREM	170.802160432086	217.331466293259	resp	0.07074636981945853	0.5921184236850081	0.36058989266160435	0.488865299111771				0.9445245439816956	0.021068672954573237	5.99730132098443		181.29225845169	181.628325665133	5.986446400808374	False	5.6454000172645635
/home/alexandra/Documents/Data/Laura/Linescans/160322_4traces/Veins/WT 09 20210319 06 Vein 077.csv	WT	09	06	Vein	077	rigid lumen	1.0	4.0	0	NREM	170.802160432086	217.331466293259	resp	0.06710703830081977	0.4160832166429884	0.07272543766998174	0.684132391330456				0.5971128090473515	0.018980124862556902	6.003440902362412		181.884376875375	182.084416883377	5.986446400808374	False	5.674643987851481
/home/alexandra/Documents/Data/Laura/Linescans/160322_4traces/Veins/WT 09 20210319 06 Vein 077.csv	WT	09	06	Vein	077	rigid lumen	1.0	4.0	0	NREM	170.802160432086	217.331466293259	resp	0.0015810655314148665	0.1600320064019911	0.5334367772695825	0.318935797378521				0.25730668720761674	0.012075154524044732	5.947972573991304		182.300460092018	182.356471294259	5.986446400808374	False	5.665276778522847
/home/alexandra/Documents/Data/Laura/Linescans/160322_4traces/Veins/WT 09 20210319 06 Vein 077.csv	WT	09	06	Vein	077	rigid lumen	1.0	4.0	0	NREM	170.802160432086	217.331466293259	resp	0.058751572299243465	0.3840768153630165	0.11680788802596073	0.6175394326842509				0.5499426084085017	0.015069853448849115	5.9098476667850335		182.46049209842	182.644528905781	5.986446400808374	False	5.609701810981697
/home/alexandra/Documents/Data/Laura/Linescans/160322_4traces/Veins/WT 09 20210319 06 Vein 077.csv	WT	09	06	Vein	077	rigid lumen	1.0	4.0	0	NREM	170.802160432086	217.331466293259	resp	0.05245711996829695	0.36807361472298794	-0.15840044014170593	0.37374343594355613				0.4984188523912432	0.015025223849547957	5.877016663547152		182.844568913783	183.020604120824	5.986446400808374	False	5.523911881642775
/home/alexandra/Documents/Data/Laura/Linescans/160322_4traces/Veins/WT 09 20210319 06 Vein 077.csv	WT	09	06	Vein	077	rigid lumen	1.0	4.0	0	NREM	170.802160432086	217.331466293259	resp	0.061212332390795265	0.34406881376199294	0.24806949645600407	0.6348859173055202				0.5244587222836852	0.02523475806051964	5.958895174257567		183.212642528506	183.436687337468	5.986446400808374	False	5.530337558773681
/home/alexandra/Documents/Data/Laura/Linescans/160322_4traces/Veins/WT 09 20210319 06 Vein 077.csv	WT	09	06	Vein	077	rigid lumen	1.0	4.0	0	NREM	170.802160432086	217.331466293259	resp	0.013043717958948854	0.3120624124830158	0.01083111792113493	0.42695635597187287				0.49366061054666627	0.015923702114498377	6.023943796687879		183.556711342268	183.684736947389	5.986446400808374	False	5.575288740125052
/home/alexandra/Documents/Data/Laura/Linescans/160322_4traces/Veins/WT 09 20210319 06 Vein 077.csv	WT	09	06	Vein	077	rigid lumen	1.0	4.0	0	NREM	170.802160432086	217.331466293259	resp	0.029644688191857074	0.3920784156829882	0.05867790399990515	0.6398256030819807				0.5615911477318117	0.019016811587897937	5.98749621365874		183.868773754751	184.004800960192	5.986446400808374	False	5.616555866588022
/home/alexandra/Documents/Data/Laura/Linescans/160322_4traces/Veins/WT 09 20210319 06 Vein 077.csv	WT	09	06	Vein	077	rigid lumen	1.0	4.0	0	NREM	170.802160432086	217.331466293259	resp	0.0555267207506778	0.3840768153630165	0.45121420775411486	0.6049679690643105				0.6855339544846729	0.02684495216375587	5.939781122727576		184.260852170434	184.420884176835	5.986446400808374	False	5.6334054199535135
/home/alexandra/Documents/Data/Laura/Linescans/160322_4traces/Veins/WT 09 20210319 06 Vein 077.csv	WT	09	06	Vein	077	rigid lumen	1.0	4.0	0	NREM	170.802160432086	217.331466293259	resp	0.031921577354597816	0.4160832166439832	0.11402923784216068	0.7595073030243653				0.6432907542408091	0.01867477116140426	5.906213537150866		184.644928985797	184.900980196039	5.986446400808374	False	5.581714417255955
/home/alexandra/Documents/Data/Laura/Linescans/160322_4traces/Veins/WT 09 20210319 06 Vein 077.csv	WT	09	06	Vein	077	rigid lumen	1.0	4.0	0	NREM	170.802160432086	217.331466293259	resp	0.049219793431795104	0.41608321664301684	0.21417853653391541	0.6019060509398775				0.6739247240385616	0.021002657495273587	5.9259588212418635		185.061012202441	185.293058611722	5.986446400808374	False	5.518885574198145
/home/alexandra/Documents/Data/Laura/Linescans/160322_4traces/Veins/WT 09 20210319 06 Vein 077.csv	WT	09	06	Vein	077	rigid lumen	1.0	4.0	0	NREM	170.802160432086	217.331466293259	resp	0.06639792086179283	0.40808161632298834	0.18351660391939353	0.7377073873462553				0.6568255448665993	0.016925231458216766	5.958275573222642		185.477095419084	185.669133826765	5.986446400808374	False	5.530480351598811
/home/alexandra/Documents/Data/Laura/Linescans/160322_4traces/Veins/WT 09 20210319 06 Vein 077.csv	WT	09	06	Vein	077	rigid lumen	1.0	4.0	0	NREM	170.802160432086	217.331466293259	resp	0.04680993402114887	0.43208641728401176	0.30882089678733293	0.5928615090118833				0.664709244868294	0.023200093717478266	5.957665598221524		185.885177035407	186.141228245649	5.986446400808374	False	5.538533866936218
/home/alexandra/Documents/Data/Laura/Linescans/160322_4traces/Veins/WT 09 20210319 06 Vein 077.csv	WT	09	06	Vein	077	rigid lumen	1.0	4.0	0	NREM	170.802160432086	217.331466293259	resp	0.07170050132819747	0.5121024204839841	0.3031985393373416	0.4655462661922297				0.7799185834213719	0.01865074794990918	5.898285231847173		186.317263452691	186.565313062613	5.986446400808374	False	5.553669906400153
/home/alexandra/Documents/Data/Laura/Linescans/160322_4traces/Veins/WT 09 20210319 06 Vein 077.csv	WT	09	06	Vein	077	rigid lumen	1.0	4.0	0	NREM	170.802160432086	217.331466293259	resp	0.05708671085323826	0.5841168233640133	0.2780588838576314	0.5081394100730487				0.9558878154734907	0.025646181739421643	5.802653896316224		186.829365873175	187.117423484697	5.986446400808374	False	5.555926033037236
/home/alexandra/Documents/Data/Laura/Linescans/160322_4traces/Veins/WT 09 20210319 06 Vein 077.csv	WT	09	06	Vein	077	rigid lumen	1.0	4.0	0	NREM	170.802160432086	217.331466293259	resp	0.06069990776355147	0.36007201440298786	0.3400261548491382	0.6467837602055553				0.5279563090044409	0.01514399180756561	5.809134341459031		187.413482696539	187.597519503901	5.986446400808374	False	5.483501512130607
/home/alexandra/Documents/Data/Laura/Linescans/160322_4traces/Veins/WT 09 20210319 06 Vein 077.csv	WT	09	06	Vein	077	rigid lumen	1.0	4.0	0	NREM	170.802160432086	217.331466293259	resp	0.004132639213050274	0.20004000800201993	0.004298414187451971	0.3463302938951913				0.328466306812823	0.024972568491734848	5.786277221726501		187.773554710942	187.845569113823	5.986446400808374	False	5.377406443057973
/home/alexandra/Documents/Data/Laura/Linescans/160322_4traces/Veins/WT 09 20210319 06 Vein 077.csv	WT	09	06	Vein	077	rigid lumen	1.0	4.0	0	NREM	170.802160432086	217.331466293259	resp	0.07078215539547493	0.4240848169629885	0.2892105057344729	0.5546334435256899				0.7803838695674583	0.03502253282644395	5.814988709325337		187.973594718944	188.221644328866	5.986446400808374	False	5.413390234991098
/home/alexandra/Documents/Data/Laura/Linescans/160322_4traces/Veins/WT 09 20210319 06 Vein 077.csv	WT	09	06	Vein	077	rigid lumen	1.0	4.0	0	NREM	170.802160432086	217.331466293259	resp	0.05815483265593415	0.5121024204839841	0.1412986109551484	0.5451901234720046				0.8138187398966599	0.022280050025609493	5.868695043579648		188.397679535907	188.71774354871	5.986446400808374	False	5.428926094365389
/home/alexandra/Documents/Data/Laura/Linescans/160322_4traces/Veins/WT 09 20210319 06 Vein 077.csv	WT	09	06	Vein	077	rigid lumen	1.0	4.0	0	NREM	170.802160432086	217.331466293259	resp	0.04382400973319087	0.44008801760401184	0.20796248022443634	0.6102326709060699				0.6807545010514092	0.01663388549741395	5.928076773689666		188.909781956391	189.141828365673	5.986446400808374	False	5.500579534016306
/home/alexandra/Documents/Data/Laura/Linescans/160322_4traces/Veins/WT 09 20210319 06 Vein 077.csv	WT	09	06	Vein	077	rigid lumen	1.0	4.0	0	NREM	170.802160432086	217.331466293259	resp	0.04700046273718739	0.4880976195240123	0.08729131275884748	0.6651560948513928				0.7170043004720628	0.01702848130698732	5.976548554916684		189.349869973995	189.621924384877	5.986446400808374	False	5.571204865326288
/home/alexandra/Documents/Data/Laura/Linescans/160322_4traces/Veins/WT 09 20210319 06 Vein 077.csv	WT	09	06	Vein	077	rigid lumen	1.0	4.0	0	NREM	170.802160432086	217.331466293259	resp	0.05775133238899902	0.44808961792298874	0.23090505269948802	0.4890409162396094				0.6811674284765028	0.019953953166325956	5.99387713901723		189.837967593519	190.094018803761	5.986446400808374	False	5.609644693851664
/home/alexandra/Documents/Data/Laura/Linescans/160322_4traces/Veins/WT 09 20210319 06 Vein 077.csv	WT	09	06	Vein	077	rigid lumen	1.0	4.0	0	NREM	170.802160432086	217.331466293259	resp	0.05978254854451213	0.4480896179240119	0.24017270365587065	0.5875508332759302				0.6997854557937708	0.021107829386157646	5.96069559364889		190.286057211442	190.566113222645	5.986446400808374	False	5.667161643814583
/home/alexandra/Documents/Data/Laura/Linescans/160322_4traces/Veins/WT 09 20210319 06 Vein 077.csv	WT	09	06	Vein	077	rigid lumen	1.0	4.0	0	NREM	170.802160432086	217.331466293259	resp	0.03548343673717282	0.36807361472298794	0.056563725918815824	0.6533904308463736				0.5321932744111626	0.017646464389923885	5.92091786191201		190.734146829366	190.934186837367	5.986446400808374	False	5.614899469816492
/home/alexandra/Documents/Data/Laura/Linescans/160322_4traces/Veins/WT 09 20210319 06 Vein 077.csv	WT	09	06	Vein	077	rigid lumen	1.0	4.0	0	NREM	170.802160432086	217.331466293259	resp	0.03506145602633447	0.3920784156829882	0.260363051717057	0.6719088433520338				0.6245157576726176	0.01862304058360248	5.934353293515239		191.102220444089	191.28625725145	5.986446400808374	False	5.5989352319667995
/home/alexandra/Documents/Data/Laura/Linescans/160322_4traces/Veins/WT 09 20210319 06 Vein 077.csv	WT	09	06	Vein	077	rigid lumen	1.0	4.0	0	NREM	170.802160432086	217.331466293259	resp	0.0636786107080645	0.560112022404013	0.23508018971502326	0.7395059936254099				0.8094941561220578	0.017720437190482396	5.982467508903587		191.494298859772	191.750350070014	5.986446400808374	False	5.63557587089552
/home/alexandra/Documents/Data/Laura/Linescans/160322_4traces/Veins/WT 09 20210319 06 Vein 077.csv	WT	09	06	Vein	077	rigid lumen	1.0	4.0	0	NREM	170.802160432086	217.331466293259	resp	0.016766474440137243	0.2640528105629869	0.09569822064878816	0.7597519476733134				0.41097236644076157	0.02241604430516222	6.01966001193394		192.054410882176	192.190438087618	5.986446400808374	False	5.701717507496392
/home/alexandra/Documents/Data/Laura/Linescans/160322_4traces/Veins/WT 09 20210319 06 Vein 077.csv	WT	09	06	Vein	077	rigid lumen	1.0	4.0	0	NREM	170.802160432086	217.331466293259	resp	0.20297195972388146	0.3680736147220216	0.3660801917326648	0.6643032469639344				0.5876740178225285	0.03161066909470289	6.106685251117524		192.318463692739	192.48649729946	5.986446400808374	False	5.763289773693033
/home/alexandra/Documents/Data/Laura/Linescans/160322_4traces/Veins/WT 09 20210319 06 Vein 077.csv	WT	09	06	Vein	077	rigid lumen	1.0	4.0	0	NREM	170.802160432086	217.331466293259	resp	0.10842952001416292	0.4880976195239839	0.18847226392146277	0.4382356564773392				0.7019233657370213	0.018661907152880155	6.043895639334871		192.686537307461	192.982596519304	5.986446400808374	False	5.777997434681586
/home/alexandra/Documents/Data/Laura/Linescans/160322_4traces/Veins/WT 09 20210319 06 Vein 077.csv	WT	09	06	Vein	077	rigid lumen	1.0	4.0	0	NREM	170.802160432086	217.331466293259	resp	0.05985837498883659	0.4640928185640121	0.19910672562189452	0.45063114704408913				0.7591044801557725	0.02443903889645476	6.018163349509176		193.174634926985	193.414682936587	5.986446400808374	False	5.8131530282289345
/home/alexandra/Documents/Data/Laura/Linescans/160322_4traces/Veins/WT 09 20210319 06 Vein 077.csv	WT	09	06	Vein	077	rigid lumen	1.0	4.0	0	NREM	170.802160432086	217.331466293259	resp	0.07253367716871897	0.43208641728398334	-0.18565245228572003	0.5627495330336342				0.6170005831295095	0.013209083793379891	5.937793510182973		193.638727745549	193.846769353871	5.986446400808374	False	5.79898797997589
/home/alexandra/Documents/Data/Laura/Linescans/160322_4traces/Veins/WT 09 20210319 06 Vein 077.csv	WT	09	06	Vein	077	rigid lumen	1.0	4.0	0	NREM	170.802160432086	217.331466293259	resp	0.07012178170368331	0.6561312262450087	-0.1062179519212094	0.5475105974286903				0.9110252768060058	0.014387272513426929	5.839455810697216		194.070814162833	194.422884576915	5.986446400808374	False	5.7251926479479796
/home/alexandra/Documents/Data/Laura/Linescans/160322_4traces/Veins/WT 09 20210319 06 Vein 077.csv	WT	09	06	Vein	077	rigid lumen	1.0	4.0	0	NREM	170.802160432086	217.331466293259	resp	0.08471028848197207	0.4240848169630169	0.23746923381910123	0.6070277394645229				0.7013398385936281	0.025056360046871232	5.84664905183085		194.726945389078	194.99099819964	5.986446400808374	False	5.638346051703071
/home/alexandra/Documents/Data/Laura/Linescans/160322_4traces/Veins/WT 09 20210319 06 Vein 077.csv	WT	09	06	Vein	077	rigid lumen	1.0	4.0	0	NREM	170.802160432086	217.331466293259	resp	0.029245454638964177	0.3360672134429876	0.21507598790469631	0.6646312485220189				0.5467003392685345	0.022975973668992344	5.893775849756122		195.151030206041	195.319063812763	5.986446400808374	False	5.617298389278692
/home/alexandra/Documents/Data/Laura/Linescans/160322_4traces/Veins/WT 09 20210319 06 Vein 077.csv	WT	09	06	Vein	077	rigid lumen	1.0	4.0	0	NREM	170.802160432086	217.331466293259	resp	0.011407459945038922	0.19203840768099667	0.11254967251229236	0.515626942708281				0.3029699732737085	0.02593091990589292	5.885176586882585		195.487097419484	195.591118223645	5.986446400808374	False	5.578401623712903
/home/alexandra/Documents/Data/Laura/Linescans/160322_4traces/Veins/WT 09 20210319 06 Vein 077.csv	WT	09	06	Vein	077	rigid lumen	1.0	4.0	0	NREM	170.802160432086	217.331466293259	resp	0.05824122357329807	0.3360672134429876	0.2084872663580385	0.6596028869683939				0.5341509832135548	0.020546995148128466	5.925078693635624		195.679135827165	195.839167833567	5.986446400808374	False	5.601419827124077
/home/alexandra/Documents/Data/Laura/Linescans/160322_4traces/Veins/WT 09 20210319 06 Vein 077.csv	WT	09	06	Vein	077	rigid lumen	1.0	4.0	0	NREM	170.802160432086	217.331466293259	resp	0.06272181300681665	0.44008801760401184	-0.1672442937779804	0.5292084259120955				0.5839689192586717	0.0157504139386503	5.964663865308956		196.015203040608	196.26325265053	5.986446400808374	False	5.630606680580945
/home/alexandra/Documents/Data/Laura/Linescans/160322_4traces/Veins/WT 09 20210319 06 Vein 077.csv	WT	09	06	Vein	077	rigid lumen	1.0	4.0	0	NREM	170.802160432086	217.331466293259	resp	0.05832415636555485	0.33606721344199286	-0.020233731426576435	0.4908085528013222				0.4641830045251379	0.012948084488412358	5.992025947431302		196.455291058212	196.631326265253	5.986446400808374	False	5.700860750545604
/home/alexandra/Documents/Data/Laura/Linescans/160322_4traces/Veins/WT 09 20210319 06 Vein 077.csv	WT	09	06	Vein	077	rigid lumen	1.0	4.0	0	NREM	170.802160432086	217.331466293259	resp	0.049454097805531054	0.37607521504301644	-0.2452907358689556	0.5953450543350508				0.5385617721059717	0.013815910732444155	5.993387322049974		196.791358271654	196.983396679336	5.986446400808374	False	5.700860750545601
/home/alexandra/Documents/Data/Laura/Linescans/160322_4traces/Veins/WT 09 20210319 06 Vein 077.csv	WT	09	06	Vein	077	rigid lumen	1.0	4.0	0	NREM	170.802160432086	217.331466293259	resp	0.0434505664530703	0.47209441888398374	0.2647249173461125	0.6470283145173128				0.7030734444176381	0.016230344240164098	5.976689843043235		197.167433486697	197.46349269854	5.986446400808374	False	5.718338592341684
/home/alexandra/Documents/Data/Laura/Linescans/160322_4traces/Veins/WT 09 20210319 06 Vein 077.csv	WT	09	06	Vein	077	rigid lumen	1.0	4.0	0	NREM	170.802160432086	217.331466293259	resp	0.03008143308803648	0.3440688137630161	-0.035249813629776354	0.46960885445644096				0.48723016846097716	0.014538025544000747	5.93278290994911		197.639527905581	197.799559911982	5.986446400808374	False	5.731332739428635
/home/alexandra/Documents/Data/Laura/Linescans/160322_4traces/Veins/WT 09 20210319 06 Vein 077.csv	WT	09	06	Vein	077	rigid lumen	1.0	4.0	0	NREM	170.802160432086	217.331466293259	resp	0.06489770021637686	0.44808961792298874	0.21976599519593767	0.5593612008722164				0.723344513975598	0.020094893988729767	5.906567593402417		197.983596719344	198.247649529906	5.986446400808374	False	5.746497337457589
/home/alexandra/Documents/Data/Laura/Linescans/160322_4traces/Veins/WT 09 20210319 06 Vein 077.csv	WT	09	06	Vein	077	rigid lumen	1.0	4.0	0	NREM	170.802160432086	217.331466293259	resp	0.06286378136486027	0.3840768153640113	0.276219450920654	0.6476203268692369				0.6246222983124119	0.027211745010924725	5.970736858732493		198.431686337267	198.655731146229	5.986446400808374	False	5.719366700682615
/home/alexandra/Documents/Data/Laura/Linescans/160322_4traces/Veins/WT 09 20210319 06 Vein 077.csv	WT	09	06	Vein	077	rigid lumen	1.0	4.0	0	NREM	170.802160432086	217.331466293259	resp	0.04867731563375033	0.44008801760298866	0.1596639189887397	0.5906227880964002				0.68173473283981	0.023201779705991608	6.003208238581302		198.815763152631	199.023804760952	5.986446400808374	False	5.721051656019177
/home/alexandra/Documents/Data/Laura/Linescans/160322_4traces/Veins/WT 09 20210319 06 Vein 077.csv	WT	09	06	Vein	077	rigid lumen	1.0	4.0	0	NREM	170.802160432086	217.331466293259	resp	0.10406038163456974	0.4960992198440124	0.1864132087969984	0.6145885143151572				0.7323266501913077	0.02053648812113396	5.96319156928698		199.255851170234	199.471894378876	5.986446400808374	False	5.706858049201127
/home/alexandra/Documents/Data/Laura/Linescans/160322_4traces/Veins/WT 09 20210319 06 Vein 077.csv	WT	09	06	Vein	077	rigid lumen	1.0	4.0	0	NREM	170.802160432086	217.331466293259	resp	0.03814122421379079	0.4160832166429884	0.0769319008659939	0.6360959736689173				0.6053058496733826	0.014342557891271014	5.884442750306402		199.751950390078	199.927985597119	5.986446400808374	False	5.734731208666753
/home/alexandra/Documents/Data/Laura/Linescans/160322_4traces/Veins/WT 09 20210319 06 Vein 077.csv	WT	09	06	Vein	077	rigid lumen	1.0	4.0	0	NREM	170.802160432086	217.331466293259	resp	0.05973148421255623	0.5201040208050074	0.22123784240456146	0.6534630503888703				0.918126002988396	0.028236325382514686	5.891166806475625		200.168033606721	200.352070414083	5.986446400808374	False	5.717224808305653
/home/alexandra/Documents/Data/Laura/Linescans/160322_4traces/Veins/WT 09 20210319 06 Vein 077.csv	WT	09	06	Vein	077	rigid lumen	1.0	4.0	0	NREM	170.802160432086	217.331466293259	resp	0.053150481542073455	0.3600720144019931	0.014138562943641114	0.6152282538098529				0.5774780135777478	0.019617273443733155	5.878081546654529		200.688137627526	200.864172834567	5.986446400808374	False	5.694292280589542
/home/alexandra/Documents/Data/Laura/Linescans/160322_4traces/Veins/WT 09 20210319 06 Vein 077.csv	WT	09	06	Vein	077	rigid lumen	1.0	4.0	0	NREM	170.802160432086	217.331466293259	resp	0.03909710090412658	0.4640928185640121	0.22436454074217319	0.5999613367203541				0.744101894850832	0.022344271645613076	5.835232187298553		201.048209641928	201.312262452491	5.986446400808374	False	5.685496242561436
/home/alexandra/Documents/Data/Laura/Linescans/160322_4traces/Veins/WT 09 20210319 06 Vein 077.csv	WT	09	06	Vein	077	rigid lumen	1.0	4.0	0	NREM	170.802160432086	217.331466293259	resp	0.07915373404439315	0.46409281856398366	0.3073397014624343	0.5759204323298437				0.7243297907752689	0.020152923146143007	5.841210124215072		201.512302460492	201.744348869774	5.986446400808374	False	5.677785430004348
/home/alexandra/Documents/Data/Laura/Linescans/160322_4traces/Veins/WT 09 20210319 06 Vein 077.csv	WT	09	06	Vein	077	rigid lumen	1.0	4.0	0	NREM	170.802160432086	217.331466293259	resp	0.03225247814028646	0.3440688137630161	0.03191300465298906	0.633413604617306				0.5444352532465264	0.023937398854299165	5.836068031371022		201.976395279056	202.184436887377	5.986446400808374	False	5.719652286332874
/home/alexandra/Documents/Data/Laura/Linescans/160322_4traces/Veins/WT 09 20210319 06 Vein 077.csv	WT	09	06	Vein	077	rigid lumen	1.0	4.0	0	NREM	170.802160432086	217.331466293259	resp	0.049367622052446096	0.3840768153629881	0.26905649343606247	0.6026208620175653				0.6092984752476399	0.024476508986837387	5.845335034046385		202.320464092819	202.53650730146	5.986446400808374	False	5.729247964181705
/home/alexandra/Documents/Data/Laura/Linescans/160322_4traces/Veins/WT 09 20210319 06 Vein 077.csv	WT	09	06	Vein	077	rigid lumen	1.0	4.0	0	NREM	170.802160432086	217.331466293259	resp	0.04405985865747988	0.5681136227240131	0.14724429343357737	0.6554547929923467				0.8592772017153016	0.02101980796989664	5.810653360495645		202.704540908182	202.976595319064	5.986446400808374	False	5.705687148035021
/home/alexandra/Documents/Data/Laura/Linescans/160322_4traces/Veins/WT 09 20210319 06 Vein 077.csv	WT	09	06	Vein	077	rigid lumen	1.0	4.0	0	NREM	170.802160432086	217.331466293259	resp	0.08557885587948241	0.5761152230449795	0.10668452774300541	0.4355905000512676				0.8752389725982795	0.019635433367009684	5.804059276940758		203.272654530906	203.552710542108	5.986446400808374	False	5.6934926407688184
/home/alexandra/Documents/Data/Laura/Linescans/160322_4traces/Veins/WT 09 20210319 06 Vein 077.csv	WT	09	06	Vein	077	rigid lumen	1.0	4.0	0	NREM	170.802160432086	217.331466293259	resp	0.06625719560447257	0.5281056211240127	0.27199948446343725	0.6564646000658844				0.8550355790051007	0.02218707657956679	5.822117007669256		203.848769753951	204.072814562913	5.986446400808374	False	5.713026699246777
/home/alexandra/Documents/Data/Laura/Linescans/160322_4traces/Veins/WT 09 20210319 06 Vein 077.csv	WT	09	06	Vein	077	rigid lumen	1.0	4.0	0	NREM	170.802160432086	217.331466293259	resp	0.05372927587252081	0.36007201440298786	0.21173869191375347	0.6509168355898562				0.5768337935590456	0.01876196188818046	5.87444467548227		204.376875375075	204.568913782757	5.986446400808374	False	5.689094621754753
/home/alexandra/Documents/Data/Laura/Linescans/160322_4traces/Veins/WT 09 20210319 06 Vein 077.csv	WT	09	06	Vein	077	rigid lumen	1.0	4.0	0	NREM	170.802160432086	217.331466293259	resp	0.036424509832287455	0.47209441888401216	0.2049097703439391	0.6504497306782785				0.7981991209051013	0.021368962057173344	5.925199226276932		204.736947389478	205.04900980196	5.986446400808374	False	5.6981762454331175
/home/alexandra/Documents/Data/Laura/Linescans/160322_4traces/Veins/WT 09 20210319 06 Vein 077.csv	WT	09	06	Vein	077	rigid lumen	1.0	4.0	0	NREM	170.802160432086	217.331466293259	resp	0.02845130762386801	0.3920784156829882	0.06671766100155228	0.46853202286977186				0.6414669421305961	0.021915794446271196	5.8968239120429065		205.209041808362	205.409081816363	5.986446400808374	False	5.7697154508239485
/home/alexandra/Documents/Data/Laura/Linescans/160322_4traces/Veins/WT 09 20210319 06 Vein 077.csv	WT	09	06	Vein	077	rigid lumen	1.0	4.0	0	NREM	170.802160432086	217.331466293259	resp	0.006554041901845753	0.1440288057609962	-0.01294188058776071	0.3346172916888601				0.2374709514154977	0.018503169066339028	5.840917965763938		205.601120224045	205.689137827566	5.986446400808374	False	5.750209950910994
/home/alexandra/Documents/Data/Laura/Linescans/160322_4traces/Veins/WT 09 20210319 06 Vein 077.csv	WT	09	06	Vein	077	rigid lumen	1.0	4.0	0	NREM	170.802160432086	217.331466293259	resp	0.04946713319978667	0.3840768153630165	0.20509869730625002	0.5940117165526629				0.6133593841513092	0.0184094579678597	5.8279924083132855		205.745149029806	205.937187437487	5.986446400808374	False	5.73638760543827
/home/alexandra/Documents/Data/Laura/Linescans/160322_4traces/Veins/WT 09 20210319 06 Vein 077.csv	WT	09	06	Vein	077	rigid lumen	1.0	4.0	0	NREM	170.802160432086	217.331466293259	resp	0.004208359045291172	0.2080416083219916	0.43519201206373537	0.628354159009581				0.3733331228955857	0.015197898445218726	5.792432202715414		206.129225845169	206.20124024805	5.986446400808374	False	5.676129033232843
/home/alexandra/Documents/Data/Laura/Linescans/160322_4traces/Veins/WT 09 20210319 06 Vein 077.csv	WT	09	06	Vein	077	rigid lumen	1.0	4.0	0	NREM	170.802160432086	217.331466293259	resp	0.05732195678507021	0.4880976195240123	0.18360616093805462	0.6601362314436704				0.7859810568700587	0.018868605929324017	5.839830412939592		206.337267453491	206.577315463093	5.986446400808374	False	5.674643987851457
/home/alexandra/Documents/Data/Laura/Linescans/160322_4traces/Veins/WT 09 20210319 06 Vein 077.csv	WT	09	06	Vein	077	rigid lumen	1.0	4.0	0	NREM	170.802160432086	217.331466293259	resp	0.054113130190998816	0.4560912182429888	0.15537767496481383	0.584147212150269				0.7618637454192364	0.026594323464019767	5.925928831961481		206.825365073015	207.105421084217	5.986446400808374	False	5.633890915558964
/home/alexandra/Documents/Data/Laura/Linescans/160322_4traces/Veins/WT 09 20210319 06 Vein 077.csv	WT	09	06	Vein	077	rigid lumen	1.0	4.0	0	NREM	170.802160432086	217.331466293259	resp	0.06408037390005673	0.5041008201640125	0.1400651383176557	0.6598103470683782				0.7748415143369675	0.020028326710854416	6.004572165048494		207.281456291258	207.577515503101	5.986446400808374	False	5.6429725392373316
/home/alexandra/Documents/Data/Laura/Linescans/160322_4traces/Veins/WT 09 20210319 06 Vein 077.csv	WT	09	06	Vein	077	rigid lumen	1.0	4.0	0	NREM	170.802160432086	217.331466293259	resp	0.06915145240658617	0.528105621124979	0.09077314825719884	0.5406509335271472				0.8145236055236905	0.020854387986305897	6.070546686091138		207.785557111422	208.073614722945	5.986446400808374	False	5.699318588034182
/home/alexandra/Documents/Data/Laura/Linescans/160322_4traces/Veins/WT 09 20210319 06 Vein 077.csv	WT	09	06	Vein	077	rigid lumen	1.0	4.0	0	NREM	170.802160432086	217.331466293259	resp	0.05983927894309608	0.5041008201640125	0.3760831538083388	0.5830303811367086				0.843512562417618	0.026704807752967807	6.096951090812087		208.313662732547	208.577715543109	5.986446400808374	False	5.813210145358965
/home/alexandra/Documents/Data/Laura/Linescans/160322_4traces/Veins/WT 09 20210319 06 Vein 077.csv	WT	09	06	Vein	077	rigid lumen	1.0	4.0	0	NREM	170.802160432086	217.331466293259	resp	0.05220225357126841	0.3920784156829882	0.039316782258760175	0.47392963639300495				0.6711596054475875	0.02510061591340196	6.099600575984187		208.817763552711	209.057811562312	5.986446400808374	False	5.8847779093148125
/home/alexandra/Documents/Data/Laura/Linescans/160322_4traces/Veins/WT 09 20210319 06 Vein 077.csv	WT	09	06	Vein	077	rigid lumen	1.0	4.0	0	NREM	170.802160432086	217.331466293259	resp	0.00900464935593705	0.1520304060810247	-0.06431425371683977	0.5011882511487791				0.2392345049024792	0.021824740160986855	6.067379946164589		209.209841968394	209.297859571914	5.986446400808374	False	5.931613955957912
/home/alexandra/Documents/Data/Laura/Linescans/160322_4traces/Veins/WT 09 20210319 06 Vein 077.csv	WT	09	06	Vein	077	rigid lumen	1.0	4.0	0	NREM	170.802160432086	217.331466293259	resp	0.038571775085916145	0.3520704140829878	0.17850832231298155	0.5015601067020433				0.6206431511265291	0.023187450278770477	6.044891186817259		209.361872374475	209.545909181836	5.986446400808374	False	5.9504054917451965
/home/alexandra/Documents/Data/Laura/Linescans/160322_4traces/Veins/WT 09 20210319 06 Vein 077.csv	WT	09	06	Vein	077	rigid lumen	1.0	4.0	0	NREM	170.802160432086	217.331466293259	resp	0.0018946109521536438	0.1360272054409961	-0.3166700024737842	0.12202317790701887				0.2335544195029495	0.019443057500056794	6.0003449024545		209.713942788558	209.777955591118	5.986446400808374	False	5.973366578026342
/home/alexandra/Documents/Data/Laura/Linescans/160322_4traces/Veins/WT 09 20210319 06 Vein 077.csv	WT	09	06	Vein	077	rigid lumen	1.0	4.0	0	NREM	170.802160432086	217.331466293259	resp	0.047841545234964485	0.37607521504301644	0.01785404032614543	0.5712540544030116				0.5880856434028321	0.02577075344753608	5.977880021240703		209.849969993999	210.066013202641	5.986446400808374	False	5.952347474167006
/home/alexandra/Documents/Data/Laura/Linescans/160322_4traces/Veins/WT 09 20210319 06 Vein 077.csv	WT	09	06	Vein	077	rigid lumen	1.0	4.0	0	NREM	170.802160432086	217.331466293259	resp	0.06879806277123082	0.6561312262449803	0.12352861785128606	0.4628123120395223				1.1813225807808716	0.02382428046020995	5.993807973082321		210.226045209042	210.618123624725	5.986446400808374	False	5.929157919365638
/home/alexandra/Documents/Data/Laura/Linescans/160322_4traces/Veins/WT 09 20210319 06 Vein 077.csv	WT	09	06	Vein	077	rigid lumen	1.0	4.0	0	NREM	170.802160432086	217.331466293259	resp	0.042375516809862984	0.3840768153630165	0.368727602137127	0.4586875760189522				0.7351233248339036	0.03329559011730532	6.0171317046873245		210.882176435287	211.106221244249	5.986446400808374	False	5.929786207796224
/home/alexandra/Documents/Data/Laura/Linescans/160322_4traces/Veins/WT 09 20210319 06 Vein 077.csv	WT	09	06	Vein	077	rigid lumen	1.0	4.0	0	NREM	170.802160432086	217.331466293259	resp	0.04409816233834841	0.4560912182439836	0.2944351126463174	0.494771526759033				0.785213304430776	0.021589105820643235	6.06176961606518		211.26625325065	211.530306061212	5.986446400808374	False	5.91710620492457
/home/alexandra/Documents/Data/Laura/Linescans/160322_4traces/Veins/WT 09 20210319 06 Vein 077.csv	WT	09	06	Vein	077	rigid lumen	1.0	4.0	0	NREM	170.802160432086	217.331466293259	resp	0.054527131145561056	0.4400880176030171	-0.06923452000627116	0.6197879676059694				0.6555748215679496	0.02004394657370428	6.124148151749452		211.722344468894	211.978395679136	5.986446400808374	False	5.936383236317308
/home/alexandra/Documents/Data/Laura/Linescans/160322_4traces/Veins/WT 09 20210319 06 Vein 077.csv	WT	09	06	Vein	077	rigid lumen	1.0	4.0	0	NREM	170.802160432086	217.331466293259	resp	0.04108438273143773	0.4160832166439832	0.24123955611425046	0.45360854971067716				0.7039941267455531	0.026512541787037557	6.111431074702904		212.162432486497	212.394478895779	5.986446400808374	False	5.921961160979035
/home/alexandra/Documents/Data/Laura/Linescans/160322_4traces/Veins/WT 09 20210319 06 Vein 077.csv	WT	09	06	Vein	077	rigid lumen	1.0	4.0	0	NREM	170.802160432086	217.331466293259	resp	0.04523282185370474	0.4640928185630173	0.018100785071678005	0.37218151017072376				0.73727843936787	0.018119265330992458	6.045308991631855		212.578515703141	212.834566913383	5.986446400808374	False	5.927844225374455
/home/alexandra/Documents/Data/Laura/Linescans/160322_4traces/Veins/WT 09 20210319 06 Vein 077.csv	WT	09	06	Vein	077	rigid lumen	1.0	4.0	0	NREM	170.802160432086	217.331466293259	resp	0.057388208472832936	0.47209441888398374	0.05506624721920789	0.6383149293237127				0.7948263915069003	0.02509901888681606	6.021560584436439		213.042608521704	213.322664532907	5.986446400808374	False	5.88483502644489
/home/alexandra/Documents/Data/Laura/Linescans/160322_4traces/Veins/WT 09 20210319 06 Vein 077.csv	WT	09	06	Vein	077	rigid lumen	1.0	4.0	0	NREM	170.802160432086	217.331466293259	resp	0.0516023019491478	0.4000800160030167	0.15573304567539584	0.6102274333513331				0.5818949592538696	0.017548129235151352	6.05297441799489		213.514702940588	213.72274454891	5.986446400808374	False	5.792133924369591
/home/alexandra/Documents/Data/Laura/Linescans/160322_4traces/Veins/WT 09 20210319 06 Vein 077.csv	WT	09	06	Vein	077	rigid lumen	1.0	4.0	0	NREM	170.802160432086	217.331466293259	resp	0.05960946068701116	0.5121024204839841	0.041626312604223226	0.668109609504053				0.78074934583143	0.020624181372685874	6.08340756206052		213.914782956591	214.194838967794	5.986446400808374	False	5.768487432527815
/home/alexandra/Documents/Data/Laura/Linescans/160322_4traces/Veins/WT 09 20210319 06 Vein 077.csv	WT	09	06	Vein	077	rigid lumen	1.0	4.0	0	NREM	170.802160432086	217.331466293259	resp	0.04383144405378019	0.4240848169640117	0.3005909028155144	0.5951596534499973				0.6714707770306437	0.01699489169258621	6.059161267126121		214.426885377075	214.634926985397	5.986446400808374	False	5.763289773693046
/home/alexandra/Documents/Data/Laura/Linescans/160322_4traces/Veins/WT 09 20210319 06 Vein 077.csv	WT	09	06	Vein	077	rigid lumen	1.0	4.0	0	NREM	170.802160432086	217.331466293259	resp	0.07239290120740961	0.44008801760298866	0.18474605991251752	0.5737536980465775				0.8074760046624014	0.025183524976488365	6.093878622693478		214.850970194039	215.067013402681	5.986446400808374	False	5.814266812264945
/home/alexandra/Documents/Data/Laura/Linescans/160322_4traces/Veins/WT 09 20210319 06 Vein 077.csv	WT	09	06	Vein	077	rigid lumen	1.0	4.0	0	NREM	170.802160432086	217.331466293259	resp	0.04731990245962699	0.3840768153630165	0.29190348284554096	0.4758789998208735				0.5675785344512461	0.016705319290288935	6.119474528012203		215.291058211642	215.467093418684	5.986446400808374	False	5.8651867337067864
/home/alexandra/Documents/Data/Laura/Linescans/160322_4traces/Veins/WT 09 20210319 06 Vein 077.csv	WT	09	06	Vein	077	rigid lumen	1.0	4.0	0	NREM	170.802160432086	217.331466293259	resp	0.04067244703088904	0.4880976195239839	0.32489759352897696	0.5430259404651511				0.809744982487172	0.0201037940382687	6.122495719617428		215.675135027005	215.915183036607	5.986446400808374	False	5.95631711470565
/home/alexandra/Documents/Data/Laura/Linescans/160322_4traces/Veins/WT 09 20210319 06 Vein 077.csv	WT	09	06	Vein	077	rigid lumen	1.0	4.0	0	NREM	170.802160432086	217.331466293259	resp	0.05498793480401757	0.36807361472301636	0.2189701710980216	0.1721195464935629				0.6443401536418223	0.02853702797463692	6.132997411571416		216.163232646529	216.323264652931	5.986446400808374	False	6.041735782699257
/home/alexandra/Documents/Data/Laura/Linescans/160322_4traces/Veins/WT 09 20210319 06 Vein 077.csv	WT	09	06	Vein	077	rigid lumen	1.0	4.0	0	NREM	170.802160432086	217.331466293259	resp	0.04691993783863346	0.5121024204839841	0.16719027507918022	0.3976200284038391				0.8963599103701827	0.027198880186877248	6.114454237144393		216.531306261252	216.763352670534	5.986446400808374	False	6.117644448539103
/home/alexandra/Documents/Data/Laura/Linescans/160322_4traces/Veins/WT 09 20210319 06 Vein 077.csv	WT	09	06	Vein	077	rigid lumen	4.0	15.0	0	NREM	170.802160432086	217.331466293259	cardiac	0.0743631242821938	0.12802560512099603	0.25111743569179834	0.46663071767725167	0.026475456185936778	0.03710189436056007	0.2758528561644596	0.25294983568739376	0.03325945826100739	6.399514125517279	False	170.866173234647	170.938187637528	5.986446400808374	False	5.861531237383435
/home/alexandra/Documents/Data/Laura/Linescans/160322_4traces/Veins/WT 09 20210319 06 Vein 077.csv	WT	09	06	Vein	077	rigid lumen	4.0	15.0	0	NREM	170.802160432086	217.331466293259	cardiac	0.06746312001808516	0.1760352070409965	0.2827119388771486	0.3536610834404781	0.023920153713569384	0.03333893443622201	0.26636188232525765	0.27111088002120326	0.02252615212160824	6.393901381452203	False	170.994198839768	171.082216443289	5.986446400808374	False	5.861931057293805
/home/alexandra/Documents/Data/Laura/Linescans/160322_4traces/Veins/WT 09 20210319 06 Vein 077.csv	WT	09	06	Vein	077	rigid lumen	4.0	15.0	0	NREM	170.802160432086	217.331466293259	cardiac	0.05357180655693715	0.13602720544102453	0.16226218881036672	0.16023827290194487	0.022805432842759484	0.0324120752805315	0.23892631053758248	0.21604240622709864	0.02093765785205785	6.366464119504441	False	171.170234046809	171.25825165033	5.986446400808374	False	5.84325375576663
/home/alexandra/Documents/Data/Laura/Linescans/160322_4traces/Veins/WT 09 20210319 06 Vein 077.csv	WT	09	06	Vein	077	rigid lumen	4.0	15.0	0	NREM	170.802160432086	217.331466293259	cardiac	0.006486703092721913	0.07201440288099548	0.030551031336894324	-0.21145957073461089	0.02419140749276891	0.033690818735076136	0.27978348530935937	0.12549538658374437	0.011249657579353454	6.357442151495246	False	171.30626125225	171.330266053211	5.986446400808374	False	5.851907000969582
/home/alexandra/Documents/Data/Laura/Linescans/160322_4traces/Veins/WT 09 20210319 06 Vein 077.csv	WT	09	06	Vein	077	rigid lumen	4.0	15.0	0	NREM	170.802160432086	217.331466293259	cardiac	0.05891731536538722	0.12002400480099595	0.04714556642072755	0.16752676192085333	0.021633608332422047	0.04234048907456721	0.24571680419474656	0.19949978085490921	0.022084163667196333	6.395362214137134	False	171.378275655131	171.442288457692	5.986446400808374	False	5.856276461418594
/home/alexandra/Documents/Data/Laura/Linescans/160322_4traces/Veins/WT 09 20210319 06 Vein 077.csv	WT	09	06	Vein	077	rigid lumen	4.0	15.0	0	NREM	170.802160432086	217.331466293259	cardiac	0.02346290083849126	0.08001600320099556	0.36788354551259433	0.687310140800571	0.02029356128555983	0.03914860130155626	0.2534676819162302	0.1286043577831349	0.01038430457882819	6.359177214132254	False	171.498299659932	171.546309261852	5.986446400808374	False	5.791619870199119
/home/alexandra/Documents/Data/Laura/Linescans/160322_4traces/Veins/WT 09 20210319 06 Vein 077.csv	WT	09	06	Vein	077	rigid lumen	4.0	15.0	0	NREM	170.802160432086	217.331466293259	cardiac	0.03693564362397218	0.12002400480099595	0.15955729693808107	0.404808141404896	0.02237592851788797	0.041166764562703254	0.2590825472526644	0.22829482936912604	0.018195819417138326	6.338025540115947	False	171.578315663133	171.634326865373	5.986446400808374	False	5.8696133112858835
/home/alexandra/Documents/Data/Laura/Linescans/160322_4traces/Veins/WT 09 20210319 06 Vein 077.csv	WT	09	06	Vein	077	rigid lumen	4.0	15.0	0	NREM	170.802160432086	217.331466293259	cardiac	0.04895277614380759	0.09601920384000096	-0.2194595333213984	0.7231300528254173	0.0231338336107347	0.04304347827822427	0.2747660412671322	0.1773606613804152	0.020410063876646067	6.329533623345224	False	171.698339667934	171.754350870174	5.986446400808374	False	5.87952313335001
/home/alexandra/Documents/Data/Laura/Linescans/160322_4traces/Veins/WT 09 20210319 06 Vein 077.csv	WT	09	06	Vein	077	rigid lumen	4.0	15.0	0	NREM	170.802160432086	217.331466293259	cardiac	0.05075558187956134	0.19203840768099667	-0.1026597762864076	0.37808528202318376	0.02113093462870367	0.04304347827822328	0.24400400317943613	0.2830884107501633	0.02187060071552635	6.36577154257081	False	171.858371674335	171.930386077215	5.986446400808374	False	5.812410505538255
/home/alexandra/Documents/Data/Laura/Linescans/160322_4traces/Veins/WT 09 20210319 06 Vein 077.csv	WT	09	06	Vein	077	rigid lumen	4.0	15.0	0	NREM	170.802160432086	217.331466293259	cardiac	0.0722537985502423	0.1680336067220196	0.08854364251667814	0.2713120840356026	0.02067265458587167	0.042044107935435025	0.22088298647589527	0.2921403570102677	0.029300518028379026	6.363318206061067	False	172.050410082016	172.130426085217	5.986446400808374	False	5.824633571369504
/home/alexandra/Documents/Data/Laura/Linescans/160322_4traces/Veins/WT 09 20210319 06 Vein 077.csv	WT	09	06	Vein	077	rigid lumen	4.0	15.0	0	NREM	170.802160432086	217.331466293259	cardiac	0.06356310007599479	0.16803360672099643	-0.22405588025467307	0.5825816940074429	0.026245715357001143	0.043997434382600314	0.3466384328510989	0.28541595032339884	0.02432672481228797	6.388212187947834	False	172.218443688738	172.298459691938	5.986446400808374	False	5.824919157019751
/home/alexandra/Documents/Data/Laura/Linescans/160322_4traces/Veins/WT 09 20210319 06 Vein 077.csv	WT	09	06	Vein	077	rigid lumen	4.0	15.0	0	NREM	170.802160432086	217.331466293259	cardiac	0.03339900404905276	0.08801760352099564	0.03295381144551892	0.6006061698489372	0.025621016086322113	0.038898521480880174	0.3108172002864592	0.16302880041067808	0.015919263672260153	6.358514525611983	False	172.386477295459	172.434486897379	5.986446400808374	False	5.826261409575991
/home/alexandra/Documents/Data/Laura/Linescans/160322_4traces/Veins/WT 09 20210319 06 Vein 077.csv	WT	09	06	Vein	077	rigid lumen	4.0	15.0	0	NREM	170.802160432086	217.331466293259	cardiac	0.02354089765571918	0.12002400480099595	0.14163436965730605	0.23222946167438627	0.026982103900852962	0.037410690556807256	0.39150317020333947	0.228385639856982	0.02301123829347577	6.347162496014039	False	172.47449489898	172.51450290058	5.986446400808374	False	5.8739827717349
/home/alexandra/Documents/Data/Laura/Linescans/160322_4traces/Veins/WT 09 20210319 06 Vein 077.csv	WT	09	06	Vein	077	rigid lumen	4.0	15.0	0	NREM	170.802160432086	217.331466293259	cardiac	0.07030362189647106	0.08801760352000088	0.10259998651544577	0.8264149761814531	0.028126929379012948	0.03577026353735824	0.4006303979894207	0.15867080561381783	0.029567583556204192	6.37585433434377	False	172.594518903781	172.650530106021	5.986446400808374	False	5.853877541956399
/home/alexandra/Documents/Data/Laura/Linescans/160322_4traces/Veins/WT 09 20210319 06 Vein 077.csv	WT	09	06	Vein	077	rigid lumen	4.0	15.0	0	NREM	170.802160432086	217.331466293259	cardiac	0.0047506482623548806	0.09601920384099571	0.21696571858118435	0.7023980904388375	0.026723579793652075	0.042638141168994156	0.40923112132482736	0.14736134985226818	0.027037384909778674	6.3717234111398104	False	172.682536507301	172.714542908582	5.986446400808374	False	5.822120417647187
/home/alexandra/Documents/Data/Laura/Linescans/160322_4traces/Veins/WT 09 20210319 06 Vein 077.csv	WT	09	06	Vein	077	rigid lumen	4.0	15.0	0	NREM	170.802160432086	217.331466293259	cardiac	0.07223937738204331	0.18403680736201977	0.18102533595749434	0.3931365558705921	0.027508144851256796	0.04242310474212146	0.4336637299667219	0.2916696944984898	0.02877823219026988	6.342100490363133	False	172.778555711142	172.866573314663	5.986446400808374	False	5.8336580779178
/home/alexandra/Documents/Data/Laura/Linescans/160322_4traces/Veins/WT 09 20210319 06 Vein 077.csv	WT	09	06	Vein	077	rigid lumen	4.0	15.0	0	NREM	170.802160432086	217.331466293259	cardiac	0.08605954392589779	0.1040208041609958	0.4208343959688472	-0.07935666868104599	0.027212759210527078	0.04005736374347441	0.42559347927554775	0.2125748516413776	0.03156973135743181	6.356483807648866	False	172.962592518504	173.018603720744	5.986446400808374	False	5.830145374419564
/home/alexandra/Documents/Data/Laura/Linescans/160322_4traces/Veins/WT 09 20210319 06 Vein 077.csv	WT	09	06	Vein	077	rigid lumen	4.0	15.0	0	NREM	170.802160432086	217.331466293259	cardiac	0.018180506544328214	0.08801760352000088	0.34169167586481236	0.7591561290068078	0.02791532135721136	0.042482017566978635	0.44740997683766953	0.14355751594256325	0.011937686411724257	6.358219420440048	False	173.066613322665	173.098619723945	5.986446400808374	False	5.834000780698118
/home/alexandra/Documents/Data/Laura/Linescans/160322_4traces/Veins/WT 09 20210319 06 Vein 077.csv	WT	09	06	Vein	077	rigid lumen	4.0	15.0	0	NREM	170.802160432086	217.331466293259	cardiac	0.035985629451796286	0.2000400080019915	0.40597012517827047	0.537650871466162	0.0266186130292347	0.04088604408094163	0.4078592572155186	0.29771604688443476	0.02031160539089338	6.307228285653353	False	173.154630926185	173.274654930986	5.986446400808374	False	5.828603211908147
/home/alexandra/Documents/Data/Laura/Linescans/160322_4traces/Veins/WT 09 20210319 06 Vein 077.csv	WT	09	06	Vein	077	rigid lumen	4.0	15.0	0	NREM	170.802160432086	217.331466293259	cardiac	0.056646250851522924	0.08801760352099564	0.11019632349656946	0.261528370512349	0.024363387886811184	0.04078805461932644	0.406523915015382	0.15434131962199873	0.02118371164940282	6.28537128081885	False	173.354670934187	173.410682136427	5.986446400808374	False	5.839998079353631
/home/alexandra/Documents/Data/Laura/Linescans/160322_4traces/Veins/WT 09 20210319 06 Vein 077.csv	WT	09	06	Vein	077	rigid lumen	4.0	15.0	0	NREM	170.802160432086	217.331466293259	cardiac	0.02025665420901284	0.12802560512099603	-0.10316286802456913	-0.06891231619073454	0.023118603243201037	0.040974305516549375	0.3984937613609022	0.1927946166828869	0.019833621222745783	6.283766261465779	False	173.442688537708	173.482696539308	5.986446400808374	False	5.8121249198879825
/home/alexandra/Documents/Data/Laura/Linescans/160322_4traces/Veins/WT 09 20210319 06 Vein 077.csv	WT	09	06	Vein	077	rigid lumen	4.0	15.0	0	NREM	170.802160432086	217.331466293259	cardiac	0.05441059503217408	0.1440288057609962	-0.12097948953656466	0.5780637618884358	0.018377875397654345	0.04638815213181374	0.2782014293353645	0.21569235703356895	0.022033999448385317	6.270595104325625	False	173.570714142829	173.650730146029	5.986446400808374	False	5.804071404550572
/home/alexandra/Documents/Data/Laura/Linescans/160322_4traces/Veins/WT 09 20210319 06 Vein 077.csv	WT	09	06	Vein	077	rigid lumen	4.0	15.0	0	NREM	170.802160432086	217.331466293259	cardiac	0.04128569091269827	0.1120224044810243	-0.09172738600014685	0.4764152074918761	0.019623707108646356	0.0420618283497329	0.2783096900660126	0.16579592341799618	0.014719029904390404	6.25547379506892	False	173.71474294859	173.77875575115	5.986446400808374	False	5.80944041477551
/home/alexandra/Documents/Data/Laura/Linescans/160322_4traces/Veins/WT 09 20210319 06 Vein 077.csv	WT	09	06	Vein	077	rigid lumen	4.0	15.0	0	NREM	170.802160432086	217.331466293259	cardiac	0.0313400276030992	0.16003200640099635	-0.052159732752037766	0.4918031226046736	0.022558610938680692	0.04441884771870813	0.22148704827305887	0.22128035402475046	0.02159108555724715	6.29516720860578	False	173.882776555311	173.978795759152	5.986446400808374	False	5.800473025357261
/home/alexandra/Documents/Data/Laura/Linescans/160322_4traces/Veins/WT 09 20210319 06 Vein 077.csv	WT	09	06	Vein	077	rigid lumen	4.0	15.0	0	NREM	170.802160432086	217.331466293259	cardiac	0.062295180884127443	0.19203840768199143	-0.057453395200465204	0.2869112765221839	0.02374692892313932	0.049694659204639224	0.22403460531692262	0.29624067406324567	0.023942925650773876	6.2726329232793105	False	174.042808561712	174.114822964593	5.986446400808374	False	5.823891048678801
/home/alexandra/Documents/Data/Laura/Linescans/160322_4traces/Veins/WT 09 20210319 06 Vein 077.csv	WT	09	06	Vein	077	rigid lumen	4.0	15.0	0	NREM	170.802160432086	217.331466293259	cardiac	0.07376839315123539	0.19203840768099667	0.13714409874804553	0.6231208752401903	0.029405466869169266	0.05226623442650493	0.40427033927563	0.2999169050295227	0.028822369810894803	6.298369902080995	False	174.234846969394	174.362872574515	5.986446400808374	False	5.835999880249959
/home/alexandra/Documents/Data/Laura/Linescans/160322_4traces/Veins/WT 09 20210319 06 Vein 077.csv	WT	09	06	Vein	077	rigid lumen	4.0	15.0	0	NREM	170.802160432086	217.331466293259	cardiac	0.07688235304163751	0.2080416083219916	-0.13588951862666904	0.6719200138066069	0.02326922522579418	0.05407250765561801	0.28652336226770375	0.35553622434396537	0.02875356392365757	6.265765032634836	False	174.426885377075	174.546909381876	5.986446400808374	False	5.8735258346944805
/home/alexandra/Documents/Data/Laura/Linescans/160322_4traces/Veins/WT 09 20210319 06 Vein 077.csv	WT	09	06	Vein	077	rigid lumen	4.0	15.0	0	NREM	170.802160432086	217.331466293259	cardiac	0.08973937502418076	0.20004000800201993	0.134069364769749	0.6607773139758725	0.023597793550993992	0.05407250765561801	0.2943154723832919	0.33741360350638727	0.029386710588124025	6.3069075509999815	False	174.634926985397	174.698939787958	5.986446400808374	False	5.8802942146057156
/home/alexandra/Documents/Data/Laura/Linescans/160322_4traces/Veins/WT 09 20210319 06 Vein 077.csv	WT	09	06	Vein	077	rigid lumen	4.0	15.0	0	NREM	170.802160432086	217.331466293259	cardiac	0.04711549286800923	0.0800160032000008	0.33729454772510425	0.5996411216836365	0.022327107834803295	0.04982595311703769	0.31273041029133775	0.15229917810953572	0.021607024550041078	6.264640575195725	False	174.834966993399	174.890978195639	5.986446400808374	False	5.947892338022917
/home/alexandra/Documents/Data/Laura/Linescans/160322_4traces/Veins/WT 09 20210319 06 Vein 077.csv	WT	09	06	Vein	077	rigid lumen	4.0	15.0	0	NREM	170.802160432086	217.331466293259	cardiac	0.018410490619872065	0.08801760352099564	-0.12177281345415925	0.5955775854219673	0.022327107834803295	0.04982595311703769	0.31273041029133775	0.18254761372222456	0.0342369204039818	6.25217432885622	False	174.914982996599	174.94698939788	5.986446400808374	False	5.883349981063516
/home/alexandra/Documents/Data/Laura/Linescans/160322_4traces/Veins/WT 09 20210319 06 Vein 077.csv	WT	09	06	Vein	077	rigid lumen	4.0	15.0	0	NREM	170.802160432086	217.331466293259	cardiac	0.07177139281126993	0.19203840768199143	0.17032470667607158	0.5365335057767416	0.027257927021775936	0.05122248793194646	0.3834148169652333	0.3226471499760521	0.022882415742929964	6.2935126613413255	False	175.00300060012	175.075015003001	5.986446400808374	False	5.909052689587177
/home/alexandra/Documents/Data/Laura/Linescans/160322_4traces/Veins/WT 09 20210319 06 Vein 077.csv	WT	09	06	Vein	077	rigid lumen	4.0	15.0	0	NREM	170.802160432086	217.331466293259	cardiac	0.059085353799427726	0.12002400480099595	0.3263193300579901	0.5511108926608695	0.029278877283742833	0.04980956030425582	0.4537279104605458	0.24267859313258686	0.023373749798677224	6.257181597257493	False	175.195039007802	175.251050210042	5.986446400808374	False	5.901427552725153
/home/alexandra/Documents/Data/Laura/Linescans/160322_4traces/Veins/WT 09 20210319 06 Vein 077.csv	WT	09	06	Vein	077	rigid lumen	4.0	15.0	0	NREM	170.802160432086	217.331466293259	cardiac	0.0422195676652303	0.16003200640099635	0.17357490737599324	0.6209755817580588	0.029278877283742833	0.04980956030425582	0.4537279104605458	0.22415118516728838	0.015803752386035968	6.245117643431395	False	175.315063012603	175.419083816763	5.986446400808374	False	5.933955758290083
[truncated: 148,176 more rows]
