# Supplementary material for: Sleep cycle-dependent vascular dynamics in male mice and the predicted effects on perivascular cerebrospinal fluid flow and solute transport
Source: Nat Commun. 2023 Feb 20;14:953. doi: 10.1038/s41467-023-36643-5 (PMC9941497; doi:10.1038/s41467-023-36643-5)
Supplement: Supplementary file 6 — Source Data [file 41467_2023_36643_MOESM6_ESM.zip › SourceData_final/Figure_3c.xls]

## Sheet: Sheet1
	stage	frequency band name	vessel id	Oscillation amplitude (pc)	Oscillation frequency (Hz)	Thickness (cm)	Effective diffusion coefficient	Enhancement factor R	Peak velocity (um/s)	Peak pressure (Pa)
0	baseline	card-v1e-03	0-6-5	0.0265971	9.9732	0.000199769	1.68624e-07	0.00371595	2.57974	3.24517
1	baseline	card-v1e-03	0-6-7	0.0275545	9.62669	0.000150592	1.68591e-07	0.00351906	2.57145	5.44741
2	baseline	card-v1e-03	0-6-8	0.0282822	9.37898	0.000120428	1.68583e-07	0.00347038	2.58386	8.56743
3	baseline	card-v1e-03	105-10-5	0.038689	6.85616	0.000233914	1.68871e-07	0.00518371	2.56877	2.406
4	baseline	card-v1e-03	109-10-10	0.0372209	7.1266	0.000248551	1.68848e-07	0.00504611	2.53209	2.02934
5	baseline	card-v1e-03	45-6-9	0.0353949	7.49425	0.000592265	1.69106e-07	0.0065814	2.56342	0.367062
6	baseline	card-v1e-03	48-6-1	0.0346866	7.64728	0.000767682	1.69061e-07	0.00631498	2.5626	0.264556
7	baseline	card-v1e-03	49-6-4	0.038695	6.8551	0.000518586	1.69158e-07	0.00689291	2.53654	0.497496
8	baseline	card-v1e-03	54-6-15	0.0382881	6.92795	0.000304893	1.68956e-07	0.00568908	2.56419	1.41065
9	baseline	card-v1e-03	63-8-2	0.0341963	7.75693	0.000167909	1.68725e-07	0.00431334	2.56989	4.25043
10	baseline	card-v1e-03	73-9-3	0.0443947	5.975	0.000464556	1.68979e-07	0.0058296	1.27789	0.316744
11	baseline	card-v1e-03	74-9-4	0.0452618	5.86053	0.000336023	1.68837e-07	0.00498291	1.2867	0.594367
12	baseline	card-v1e-03	76-9-6	0.0247178	10.7315	0.000120264	1.68523e-07	0.00311234	2.59247	8.67166
13	baseline	card-v1e-03	89-10-4	0.0296149	8.95691	0.000412732	1.68883e-07	0.00525399	2.53253	0.714078
14	baseline	card-v1e-03	92-10-4	0.0350352	7.5712	0.000192945	1.6877e-07	0.00458521	2.59068	3.5126
15	baseline	card-v1e-03	93-10-7	0.029905	8.87002	0.000343821	1.68829e-07	0.00493372	2.56606	1.20237
16	baseline	card-v5e-03	0-6-5	0.132986	9.9732	0.000199769	1.80431e-07	0.0739946	12.9168	16.2999
17	baseline	card-v5e-03	0-6-7	0.137772	9.62669	0.000150592	1.75003e-07	0.0416819	6.46923	13.7482
18	baseline	card-v5e-03	0-6-8	0.141411	9.37898	0.000120428	1.74556e-07	0.0390228	6.50077	21.6247
19	baseline	card-v5e-03	105-10-5	0.193445	6.85616	0.000233914	1.79305e-07	0.067293	6.46633	6.08588
20	baseline	card-v5e-03	109-10-10	0.186104	7.1266	0.000248551	1.79316e-07	0.0673578	6.37332	5.13135
21	baseline	card-v5e-03	45-6-9	0.176974	7.49425	0.000592265	1.91789e-07	0.141602	12.8408	1.84655
22	baseline	card-v5e-03	48-6-1	0.173433	7.64728	0.000767682	1.90729e-07	0.135292	12.8362	1.33169
23	baseline	card-v5e-03	49-6-4	0.193475	6.8551	0.000518586	1.92867e-07	0.148018	12.7081	2.5049
24	baseline	card-v5e-03	54-6-15	0.191441	6.92795	0.000304893	1.87798e-07	0.117843	12.8466	7.10058
25	baseline	card-v5e-03	63-8-2	0.170981	7.75693	0.000167909	1.7673e-07	0.0519653	6.46759	10.7376
26	baseline	card-v5e-03	73-9-3	0.221974	5.975	0.000464556	1.87748e-07	0.117547	6.40438	1.59673
27	baseline	card-v5e-03	74-9-4	0.226309	5.86053	0.000336023	1.8409e-07	0.0957706	6.44895	2.99616
28	baseline	card-v5e-03	76-9-6	0.123589	10.7315	0.000120264	1.73907e-07	0.0351611	6.5212	21.8749
29	baseline	card-v5e-03	89-10-4	0.148075	8.95691	0.000412732	1.86715e-07	0.111397	12.682	3.58822
30	baseline	card-v5e-03	92-10-4	0.175176	7.5712	0.000192945	1.7755e-07	0.0568469	6.52031	8.87813
31	baseline	card-v5e-03	93-10-7	0.149525	8.87002	0.000343821	1.85308e-07	0.103021	12.8504	6.04505
32	baseline	card-v1e-02	0-6-5	0.265971	9.9732	0.000199769	1.98884e-07	0.183835	13.0027	16.4752
33	baseline	card-v1e-02	0-6-7	0.275545	9.62669	0.000150592	1.85601e-07	0.10477	6.48901	13.8453
34	baseline	card-v1e-02	0-6-8	0.282822	9.37898	0.000120428	1.83435e-07	0.0918751	6.52103	21.7805
35	baseline	card-v1e-02	105-10-5	0.38689	6.85616	0.000233914	1.98728e-07	0.182907	6.49095	6.14618
36	baseline	card-v1e-02	109-10-10	0.372209	7.1266	0.000248551	1.99708e-07	0.188741	6.39672	5.17995
37	baseline	card-v1e-02	45-6-9	0.353949	7.49425	0.000592265	2.61637e-07	0.557361	25.7412	3.72142
38	baseline	card-v1e-02	48-6-1	0.346866	7.64728	0.000767682	2.5742e-07	0.532261	25.7307	2.68584
39	baseline	card-v1e-02	49-6-4	0.38695	6.8551	0.000518586	2.41164e-07	0.4355	12.8026	2.53978
40	baseline	card-v1e-02	54-6-15	0.382881	6.92795	0.000304893	2.20595e-07	0.313063	12.9421	7.19675
41	baseline	card-v1e-02	63-8-2	0.341963	7.75693	0.000167909	1.9005e-07	0.131247	6.49026	10.8267
42	baseline	card-v1e-02	73-9-3	0.443947	5.975	0.000464556	2.44996e-07	0.458306	12.8463	3.22637
43	baseline	card-v1e-02	74-9-4	0.452618	5.86053	0.000336023	2.30292e-07	0.370783	12.9367	6.05383
44	baseline	card-v1e-02	76-9-6	0.247178	10.7315	0.000120264	1.82126e-07	0.084084	6.53998	22.0161
45	baseline	card-v1e-02	89-10-4	0.296149	8.95691	0.000412732	2.41546e-07	0.437777	25.4126	7.22132
46	baseline	card-v1e-02	92-10-4	0.350352	7.5712	0.000192945	1.92831e-07	0.147801	6.54365	8.95743
47	baseline	card-v1e-02	93-10-7	0.29905	8.87002	0.000343821	2.16504e-07	0.288713	12.9386	6.11757
48	baseline	LF	0-6-5	1.3161	0.567021	0.000199769	1.78207e-07	0.0607574	37.1936	46.7734
49	baseline	LF	0-6-7	1.47686	0.557872	0.000150592	1.79381e-07	0.0677417	40.9321	86.6892
50	baseline	LF	0-6-8	1.67405	0.555287	0.000120428	1.78909e-07	0.0649329	46.4026	153.782
51	baseline	LF	105-10-5	2.65512	0.53086	0.000233914	1.97097e-07	0.173195	69.9555	65.5119
52	baseline	LF	109-10-10	2.05238	0.534783	0.000248551	1.87619e-07	0.116778	53.6924	43.0166
53	baseline	LF	44-6-5	0.888776	0.556659	0.000408168	1.75311e-07	0.0435191	24.7157	7.56156
54	baseline	LF	44-6-6	0.599473	0.546796	0.000427312	1.7225e-07	0.0252996	16.3512	4.577
55	baseline	LF	44-6-7	0.794264	0.560939	0.000324903	1.73756e-07	0.0342619	22.2751	10.3215
56	baseline	LF	45-6-9	1.15216	0.544566	0.000592265	1.81613e-07	0.0810291	31.0691	4.44606
57	baseline	LF	47-6-11	1.3494	0.559692	0.000304212	1.79767e-07	0.0700445	37.8412	22.8256
58	baseline	LF	48-6-1	0.661534	0.573502	0.000767682	1.74998e-07	0.0416562	18.7793	1.93692
59	baseline	LF	49-6-4	0.760048	0.554779	0.000518586	1.74439e-07	0.0383288	20.6587	4.04801
60	baseline	LF	54-6-15	1.00003	0.561404	0.000304893	1.75628e-07	0.0454037	27.807	15.2855
61	baseline	LF	63-8-2	0.334112	0.560075	0.000167909	1.69781e-07	0.0106035	9.28847	15.35
62	baseline	LF	64-8-3	1.05982	0.548041	0.000382649	1.76788e-07	0.0523114	28.652	10.9385
63	baseline	LF	64-8-4	1.25188	0.552625	0.000375896	1.79345e-07	0.0675319	33.8871	11.7914
64	baseline	LF	65-8-6	1.88938	0.525611	0.000309226	1.87001e-07	0.113102	49.5468	26.3376
65	baseline	LF	66-8-10	0.673051	0.536563	0.000465496	1.72989e-07	0.0296987	18.04	5.04942
66	baseline	LF	73-9-3	1.13426	0.56244	0.000464556	1.7909e-07	0.0660143	31.3406	7.76045
67	baseline	LF	74-9-4	1.5181	0.554767	0.000336023	1.82459e-07	0.0860639	41.6612	19.2284
68	baseline	LF	76-9-6	1.15355	0.572439	0.000120264	1.76091e-07	0.0481627	33.0736	110.597
69	baseline	LF	89-10-4	0.489363	0.575038	0.000412732	1.71238e-07	0.0192734	13.7662	3.87889
70	baseline	LF	92-10-4	1.55402	0.57123	0.000192945	1.80983e-07	0.077283	44.4276	60.21
71	baseline	LF	93-10-7	0.931255	0.56962	0.000343821	1.75205e-07	0.042887	26.2954	12.3137
72	baseline	LF	94-10-9	1.23719	0.578255	0.000414638	1.80149e-07	0.0723159	35.8097	12.1441
73	baseline	VLF	0-6-5	2.14816	0.218061	0.000199769	1.80167e-07	0.0724226	23.3471	29.3579
74	baseline	VLF	0-6-7	2.99733	0.209021	0.000150592	1.85797e-07	0.105937	31.1271	65.924
75	baseline	VLF	0-6-8	1.55383	0.203554	0.000120428	1.7613e-07	0.0483943	15.7883	52.3226
76	baseline	VLF	105-10-5	3.10552	0.207817	0.000233914	1.8712e-07	0.113808	32.0273	29.9802
77	baseline	VLF	109-10-10	2.7845	0.222432	0.000248551	1.84801e-07	0.100005	30.297	24.267
78	baseline	VLF	44-6-5	1.45885	0.210947	0.000408168	1.76245e-07	0.0490765	15.374	4.70328
79	baseline	VLF	44-6-6	1.15984	0.22024	0.000427312	1.74389e-07	0.0380327	12.743	3.56697
80	baseline	VLF	44-6-7	1.13044	0.215975	0.000324903	1.73993e-07	0.0356709	12.2067	5.65566
81	baseline	VLF	45-6-9	2.1981	0.222226	0.000592265	1.83742e-07	0.0937047	24.1896	3.46151
82	baseline	VLF	47-6-11	2.02214	0.213959	0.000304212	1.79737e-07	0.0698613	21.6778	13.0742
83	baseline	VLF	48-6-1	1.33282	0.211992	0.000767682	1.76583e-07	0.0510872	13.9864	1.44258
84	baseline	VLF	49-6-4	1.21089	0.216501	0.000518586	1.74804e-07	0.0404969	12.8446	2.51671
85	baseline	VLF	54-6-15	1.93396	0.203513	0.000304893	1.78886e-07	0.0647985	19.4952	10.7164
86	baseline	VLF	63-8-2	0.581859	0.212819	0.000167909	1.70805e-07	0.0166989	6.14689	10.1581
87	baseline	VLF	64-8-3	1.64442	0.216383	0.000382649	1.77301e-07	0.0553645	17.5531	6.70061
88	baseline	VLF	64-8-4	1.94806	0.203608	0.000375896	1.79197e-07	0.066647	19.4288	6.75976
89	baseline	VLF	65-8-6	4.24475	0.206756	0.000309226	1.98338e-07	0.180583	43.7908	23.2799
90	baseline	VLF	66-8-10	0.760918	0.211055	0.000465496	1.71936e-07	0.0234269	8.02241	2.2452
91	baseline	VLF	73-9-3	1.74232	0.209078	0.000464556	1.78251e-07	0.0610195	17.8961	4.4309
92	baseline	VLF	74-9-4	2.87871	0.223217	0.000336023	1.86661e-07	0.111081	31.7881	14.6711
93	baseline	VLF	76-9-6	1.43558	0.221786	0.000120264	1.75537e-07	0.0448619	15.9467	53.3173
94	baseline	VLF	89-10-4	0.970013	0.216987	0.000412732	1.73059e-07	0.030113	10.2973	2.90145
95	baseline	VLF	92-10-4	2.15923	0.218145	0.000192945	1.80275e-07	0.0730652	23.5733	31.9418
96	baseline	VLF	93-10-7	1.59058	0.193069	0.000343821	1.76269e-07	0.049218	15.2226	7.12692
97	baseline	VLF	94-10-9	1.25771	0.214874	0.000414638	1.74931e-07	0.0412554	13.5267	4.5861
98	stageIS	card-v1e-03	0-6-5	0.0252877	10.4896	0.000181637	1.68583e-07	0.00346754	2.57721	3.8449
99	stageIS	card-v1e-03	0-6-7	0.0266278	9.9617	0.00014478	1.68563e-07	0.00335215	2.54977	5.70568
100	stageIS	card-v1e-03	0-6-8	0.0262227	10.1156	0.000116526	1.68536e-07	0.00319334	2.55975	8.84817
101	stageIS	card-v1e-03	105-10-5	0.0388618	6.82568	0.00022413	1.68876e-07	0.00521523	2.59866	2.70461
102	stageIS	card-v1e-03	109-10-10	0.0376985	7.03631	0.000231395	1.68857e-07	0.00510176	2.58116	2.46894
103	stageIS	card-v1e-03	45-6-9	0.0332043	7.98868	0.000538964	1.69086e-07	0.00646143	2.62891	0.475173
104	stageIS	card-v1e-03	48-6-1	0.0301195	8.80685	0.000604092	1.69013e-07	0.00602841	2.6621	0.437742
105	stageIS	card-v1e-03	49-6-4	0.0301995	8.78354	0.000466314	1.68957e-07	0.00569931	2.60604	0.658177
106	stageIS	card-v1e-03	54-6-15	0.0379824	6.98372	0.000293422	1.68946e-07	0.0056287	2.58576	1.55522
107	stageIS	card-v1e-03	63-8-2	0.0334551	7.92877	0.000153297	1.68708e-07	0.00421353	2.59612	5.24046
108	stageIS	card-v1e-03	73-9-3	0.0442057	6.00054	0.000396068	1.68932e-07	0.0055485	1.3177	0.46307
109	stageIS	card-v1e-03	74-9-4	0.0449189	5.90528	0.000283287	1.68789e-07	0.00469557	1.33081	0.902362
110	stageIS	card-v1e-03	76-9-6	0.0220629	12.0228	0.00011769	1.68461e-07	0.00274122	2.54079	8.46395
111	stageIS	card-v1e-03	89-10-4	0.0269324	9.84902	0.000343918	1.68818e-07	0.00486653	2.64012	1.1516
112	stageIS	card-v1e-03	92-10-4	0.03335	7.95377	0.000188053	1.68726e-07	0.00432054	2.56605	3.55886
113	stageIS	card-v1e-03	93-10-7	0.0292955	9.05458	0.00030643	1.68797e-07	0.00474528	2.60676	1.53616
114	stageIS	card-v5e-03	0-6-5	0.126439	10.4896	0.000181637	1.79495e-07	0.0684211	12.9032	19.3067
115	stageIS	card-v5e-03	0-6-7	0.133139	9.9617	0.00014478	1.74625e-07	0.0394336	6.41431	14.3969
116	stageIS	card-v5e-03	0-6-8	0.131114	10.1156	0.000116526	1.7401e-07	0.0357759	6.43931	22.3243
117	stageIS	card-v5e-03	105-10-5	0.194309	6.82568	0.00022413	1.79199e-07	0.06666	6.5418	6.84162
118	stageIS	card-v5e-03	109-10-10	0.188492	7.03631	0.000231395	1.79126e-07	0.0662263	6.49723	6.24376
119	stageIS	card-v5e-03	45-6-9	0.166021	7.98868	0.000538964	1.91389e-07	0.139221	13.168	2.38967
120	stageIS	card-v5e-03	48-6-1	0.150598	8.80685	0.000604092	1.89796e-07	0.12974	13.3323	2.20114
121	stageIS	card-v5e-03	49-6-4	0.150997	8.78354	0.000466314	1.88461e-07	0.121789	13.0511	3.30893
122	stageIS	card-v5e-03	54-6-15	0.189912	6.98372	0.000293422	1.8754e-07	0.116308	12.9547	7.82799
123	stageIS	card-v5e-03	63-8-2	0.167276	7.92877	0.000153297	1.76344e-07	0.0496663	6.53348	13.2375
124	stageIS	card-v5e-03	73-9-3	0.221028	6.00054	0.000396068	1.86464e-07	0.109906	6.6043	2.3342
125	stageIS	card-v5e-03	74-9-4	0.224594	5.90528	0.000283287	1.82754e-07	0.0878233	6.67044	4.54857
126	stageIS	card-v5e-03	76-9-6	0.110314	12.0228	0.00011769	1.73202e-07	0.0309639	6.39015	21.3395
127	stageIS	card-v5e-03	89-10-4	0.134662	9.84902	0.000343918	1.852e-07	0.102381	13.2197	5.7847
128	stageIS	card-v5e-03	92-10-4	0.16675	7.95377	0.000188053	1.76994e-07	0.0535367	6.45763	8.99163
129	stageIS	card-v5e-03	93-10-7	0.146477	9.05458	0.00030643	1.84527e-07	0.0983756	13.0541	7.72187
130	stageIS	card-v1e-02	0-6-5	0.252877	10.4896	0.000181637	1.96076e-07	0.167118	12.9878	19.507
131	stageIS	card-v1e-02	0-6-7	0.266278	9.9617	0.00014478	1.84593e-07	0.0987661	6.43343	14.4947
132	stageIS	card-v1e-02	0-6-8	0.262227	10.1156	0.000116526	1.82202e-07	0.0845371	6.45837	22.4738
133	stageIS	card-v1e-02	105-10-5	0.388618	6.82568	0.00022413	1.97909e-07	0.178032	6.56698	6.90997
134	stageIS	card-v1e-02	109-10-10	0.376985	7.03631	0.000231395	1.98252e-07	0.18007	6.52161	6.30398
135	stageIS	card-v1e-02	45-6-9	0.332043	7.98868	0.000538964	2.60087e-07	0.548136	26.3947	4.81415
136	stageIS	card-v1e-02	48-6-1	0.301195	8.80685	0.000604092	2.5382e-07	0.510833	26.7191	4.43361
137	stageIS	card-v1e-02	49-6-4	0.301995	8.78354	0.000466314	2.48482e-07	0.47906	26.1547	6.66333
138	stageIS	card-v1e-02	54-6-15	0.379824	6.98372	0.000293422	2.19314e-07	0.305443	13.051	7.93359
139	stageIS	card-v1e-02	63-8-2	0.334551	7.92877	0.000153297	1.88533e-07	0.122218	6.55621	13.3459
140	stageIS	card-v1e-02	73-9-3	0.442057	6.00054	0.000396068	2.39803e-07	0.427401	13.2484	4.71607
141	stageIS	card-v1e-02	74-9-4	0.449189	5.90528	0.000283287	2.09251e-07	0.245543	6.69927	4.60093
142	stageIS	card-v1e-02	76-9-6	0.220629	12.0228	0.00011769	1.80626e-07	0.0751534	6.40721	21.4629
143	stageIS	card-v1e-02	89-10-4	0.269324	9.84902	0.000343918	2.17122e-07	0.292395	13.3085	5.84742
144	stageIS	card-v1e-02	92-10-4	0.3335	7.95377	0.000188053	1.91468e-07	0.139687	6.47987	9.06763
145	stageIS	card-v1e-02	93-10-7	0.292955	9.05458	0.00030643	2.13117e-07	0.268554	13.1436	7.8127
146	stageIS	LF	0-6-5	1.68605	0.556642	0.000181637	1.82178e-07	0.0843958	46.7342	69.7135
147	stageIS	LF	0-6-7	1.87811	0.528259	0.00014478	1.80567e-07	0.0748042	48.8733	109.32
148	stageIS	LF	0-6-8	2.04645	0.507295	0.000116526	1.81579e-07	0.080825	51.3417	177.404
149	stageIS	LF	105-10-5	4.37285	0.508812	0.00022413	2.16511e-07	0.288757	111.71	116.224
150	stageIS	LF	109-10-10	3.19075	0.497071	0.000231395	1.97427e-07	0.175161	79.0883	75.6092
151	stageIS	LF	44-6-5	1.51604	0.521636	0.00040695	1.83409e-07	0.0917207	39.2978	11.9203
152	stageIS	LF	44-6-6	0.942456	0.523389	0.000373664	1.75428e-07	0.0442157	24.8714	9.09418
153	stageIS	LF	44-6-7	1.35244	0.516618	0.00034238	1.798e-07	0.0702406	34.6007	14.2127
154	stageIS	LF	45-6-9	2.87874	0.472873	0.000538964	2.1873e-07	0.301965	69.1515	12.5001
155	stageIS	LF	47-6-11	1.92071	0.508237	0.000270927	1.86113e-07	0.107817	49.0091	35.8618
156	stageIS	LF	48-6-1	1.2697	0.503016	0.000604092	1.82866e-07	0.0884894	32.8463	5.39853
157	stageIS	LF	49-6-4	1.29293	0.516645	0.000466314	1.80965e-07	0.0771751	33.6304	8.48982
158	stageIS	LF	54-6-15	1.44545	0.487542	0.000293422	1.79853e-07	0.070553	35.2009	21.1589
159	stageIS	LF	63-8-2	0.361061	0.536133	0.000153297	1.69943e-07	0.011566	9.70679	19.5784
160	stageIS	LF	64-8-3	1.48652	0.511274	0.000337218	1.81397e-07	0.0797426	38.2824	18.9401
161	stageIS	LF	64-8-4	2.29764	0.522113	0.000326253	1.94983e-07	0.160616	61.0323	30.1459
162	stageIS	LF	65-8-6	3.50442	0.475897	0.000281178	2.04566e-07	0.217657	83.9147	54.0385
163	stageIS	LF	66-8-10	0.857183	0.54697	0.000425654	1.74865e-07	0.0408599	23.4123	7.41511
164	stageIS	LF	73-9-3	1.98845	0.508738	0.000396068	1.90938e-07	0.136538	51.2512	17.9995
165	stageIS	LF	74-9-4	2.65886	0.506601	0.000283287	1.9933e-07	0.186491	68.9289	46.7198
166	stageIS	LF	76-9-6	1.22347	0.574388	0.00011769	1.76539e-07	0.0508273	34.498	114.899
167	stageIS	LF	89-10-4	0.7524	0.559858	0.000343918	1.73546e-07	0.0330103	21.4838	9.36625
168	stageIS	LF	92-10-4	2.03874	0.565637	0.000188053	1.87011e-07	0.113162	57.172	79.2737
169	stageIS	LF	93-10-7	1.23304	0.53078	0.00030643	1.78086e-07	0.0600349	32.9593	19.4142
170	stageIS	LF	94-10-9	2.11515	0.513289	0.000356853	1.92045e-07	0.143127	55.245	24.7777
171	stageIS	VLF	0-6-5	2.69333	0.245182	0.000181637	1.84371e-07	0.0974455	32.8827	49.0452
172	stageIS	VLF	0-6-7	4.3678	0.210824	0.00014478	1.93501e-07	0.151791	45.3634	101.474
173	stageIS	VLF	0-6-8	1.72075	0.21218	0.000116526	1.7708e-07	0.0540457	18.0559	62.3863
174	stageIS	VLF	105-10-5	5.0368	0.211272	0.00022413	2.04888e-07	0.219571	53.4308	56.0323
175	stageIS	VLF	109-10-10	5.63375	0.211684	0.000231395	2.0579e-07	0.224943	59.4674	57.8378
176	stageIS	VLF	44-6-5	1.75328	0.219191	0.00040695	1.78363e-07	0.0616851	19.096	5.79104
177	stageIS	VLF	44-6-6	1.78388	0.205299	0.000373664	1.78389e-07	0.0618368	18.4666	6.75217
178	stageIS	VLF	44-6-7	1.98412	0.219578	0.00034238	1.79675e-07	0.0694953	21.5751	8.86111
179	stageIS	VLF	45-6-9	6.3403	0.209945	0.000538964	2.38778e-07	0.421299	67.6264	12.5907
180	stageIS	VLF	47-6-11	2.95318	0.204976	0.000270927	1.86397e-07	0.109505	30.3902	22.2337
181	stageIS	VLF	48-6-1	2.81834	0.207388	0.000604092	1.89913e-07	0.130435	30.0617	4.94115
182	stageIS	VLF	49-6-4	1.8574	0.206296	0.000466314	1.79349e-07	0.067553	19.2911	4.86924
183	stageIS	VLF	54-6-15	3.44136	0.202659	0.000293422	1.90502e-07	0.13394	34.84	20.9442
184	stageIS	VLF	63-8-2	0.596317	0.208504	0.000153297	1.70902e-07	0.0172734	6.23495	12.5755
185	stageIS	VLF	64-8-3	2.11218	0.220628	0.000337218	1.80742e-07	0.0758422	23.4726	11.611
186	stageIS	VLF	64-8-4	3.51423	0.212662	0.000326253	1.92548e-07	0.146122	38.0206	18.7758
187	stageIS	VLF	65-8-6	8.09727	0.200582	0.000281178	2.33101e-07	0.387503	81.727	55.7871
188	stageIS	VLF	66-8-10	0.814683	0.208789	0.000425654	1.72205e-07	0.0250316	8.49368	2.6896
189	stageIS	VLF	73-9-3	3.58867	0.209107	0.000396068	1.94087e-07	0.155277	38.0196	13.3515
190	stageIS	VLF	74-9-4	5.1049	0.210174	0.000283287	2.07925e-07	0.237649	54.9063	37.5937
191	stageIS	VLF	76-9-6	1.42167	0.230753	0.00011769	1.75319e-07	0.0435629	16.1038	53.626
192	stageIS	VLF	89-10-4	1.6122	0.201587	0.000343918	1.7717e-07	0.054581	16.5765	7.22699
193	stageIS	VLF	92-10-4	2.71303	0.203454	0.000188053	1.83782e-07	0.0939385	27.364	37.933
194	stageIS	VLF	93-10-7	2.08787	0.206301	0.00030643	1.80183e-07	0.072517	21.6921	12.7765
195	stageIS	VLF	94-10-9	2.21654	0.226912	0.000356853	1.81942e-07	0.0829895	25.5902	11.4727
196	stageNREM	card-v1e-03	0-6-5	0.0258229	10.2722	0.000195264	1.68601e-07	0.00357572	2.56165	3.29843
197	stageNREM	card-v1e-03	0-6-7	0.0271914	9.75523	0.000155642	1.68579e-07	0.00344923	2.54056	4.91671
198	stageNREM	card-v1e-03	0-6-8	0.0267777	9.90592	0.000125268	1.6855e-07	0.00327423	2.55221	7.63346
199	stageNREM	card-v1e-03	105-10-5	0.0396843	6.68421	0.000240945	1.68898e-07	0.00534807	2.57335	2.30236
200	stageNREM	card-v1e-03	109-10-10	0.0384963	6.89048	0.000248755	1.68881e-07	0.00524454	2.55768	2.10472
201	stageNREM	card-v1e-03	45-6-9	0.033907	7.82311	0.000579399	1.69094e-07	0.00651129	2.60706	0.405766
202	stageNREM	card-v1e-03	48-6-1	0.030757	8.62432	0.000649412	1.68997e-07	0.00593169	2.61713	0.36593
203	stageNREM	card-v1e-03	49-6-4	0.0308386	8.60149	0.000501298	1.68966e-07	0.00575055	2.57191	0.555779
204	stageNREM	card-v1e-03	54-6-15	0.0387863	6.83897	0.000315435	1.68976e-07	0.00580977	2.56066	1.324
205	stageNREM	card-v1e-03	63-8-2	0.0341632	7.76444	0.000164798	1.6873e-07	0.00434747	2.59298	4.53426
206	stageNREM	card-v1e-03	73-9-3	0.0451413	5.87618	0.000425782	1.68969e-07	0.00576831	1.30116	0.391599
207	stageNREM	card-v1e-03	74-9-4	0.0458695	5.78289	0.00030454	1.6882e-07	0.00488192	1.31735	0.767533
208	stageNREM	card-v1e-03	76-9-6	0.0225299	11.7736	0.000126519	1.68473e-07	0.0028176	2.53383	7.30447
209	stageNREM	card-v1e-03	89-10-4	0.0275025	9.64489	0.00036972	1.68846e-07	0.00503536	2.62412	0.98788
210	stageNREM	card-v1e-03	92-10-4	0.0340558	7.78892	0.000202161	1.68746e-07	0.00444362	2.54949	3.05059
211	stageNREM	card-v1e-03	93-10-7	0.0299155	8.86692	0.000329419	1.68819e-07	0.00487304	2.57128	1.29543
212	stageNREM	card-v5e-03	0-6-5	0.129115	10.2722	0.000195264	1.79919e-07	0.0709481	12.8255	16.5644
213	stageNREM	card-v5e-03	0-6-7	0.135957	9.75523	0.000155642	1.74938e-07	0.0413	6.3913	12.4075
214	stageNREM	card-v5e-03	0-6-8	0.133889	9.90592	0.000125268	1.74249e-07	0.0371961	6.42049	19.2616
215	stageNREM	card-v5e-03	105-10-5	0.198422	6.68421	0.000240945	1.79721e-07	0.0697704	6.47823	5.82508
216	stageNREM	card-v5e-03	109-10-10	0.192482	6.89048	0.000248755	1.79682e-07	0.069534	6.43827	5.32358
217	stageNREM	card-v5e-03	45-6-9	0.169535	7.82311	0.000579399	1.91567e-07	0.140278	13.0588	2.04091
218	stageNREM	card-v5e-03	48-6-1	0.153785	8.62432	0.000649412	1.89382e-07	0.127274	13.1071	1.84027
219	stageNREM	card-v5e-03	49-6-4	0.154193	8.60149	0.000501298	1.88663e-07	0.122991	12.8803	2.79451
220	stageNREM	card-v5e-03	54-6-15	0.193931	6.83897	0.000315435	1.88269e-07	0.120647	12.8292	6.66528
221	stageNREM	card-v5e-03	63-8-2	0.170816	7.76444	0.000164798	1.7675e-07	0.0520864	6.5258	11.4551
222	stageNREM	card-v5e-03	73-9-3	0.225706	5.87618	0.000425782	1.87353e-07	0.115198	6.52156	1.97432
223	stageNREM	card-v5e-03	74-9-4	0.229348	5.78289	0.00030454	1.83512e-07	0.0923339	6.60314	3.86968
224	stageNREM	card-v5e-03	76-9-6	0.112649	11.7736	0.000126519	1.73432e-07	0.0323321	6.37278	18.4179
225	stageNREM	card-v5e-03	89-10-4	0.137512	9.64489	0.00036972	1.85875e-07	0.106398	13.1399	4.96284
226	stageNREM	card-v5e-03	92-10-4	0.170279	7.78892	0.000202161	1.77431e-07	0.0561353	6.41612	7.7086
227	stageNREM	card-v5e-03	93-10-7	0.149578	8.86692	0.000329419	1.85046e-07	0.101467	12.8766	6.51263
228	stageNREM	card-v1e-02	0-6-5	0.258229	10.2722	0.000195264	1.97629e-07	0.17636	12.91	16.7386
229	stageNREM	card-v1e-02	0-6-7	0.271914	9.75523	0.000155642	1.85712e-07	0.105431	6.41055	12.4935
230	stageNREM	card-v1e-02	0-6-8	0.267777	9.90592	0.000125268	1.83009e-07	0.0893394	6.4397	19.3931
231	stageNREM	card-v1e-02	105-10-5	0.396843	6.68421	0.000240945	1.99977e-07	0.190341	6.50335	5.88455
232	stageNREM	card-v1e-02	109-10-10	0.384963	6.89048	0.000248755	2.00438e-07	0.193084	6.46263	5.37606
233	stageNREM	card-v1e-02	45-6-9	0.33907	7.82311	0.000579399	2.60783e-07	0.552281	26.1766	4.11226
234	stageNREM	card-v1e-02	48-6-1	0.30757	8.62432	0.000649412	2.52156e-07	0.500929	26.2681	3.7073
235	stageNREM	card-v1e-02	49-6-4	0.308386	8.60149	0.000501298	2.49283e-07	0.483827	25.8129	5.62835
236	stageNREM	card-v1e-02	54-6-15	0.387863	6.83897	0.000315435	2.22225e-07	0.322769	12.925	6.75666
237	stageNREM	card-v1e-02	63-8-2	0.341632	7.76444	0.000164798	1.89924e-07	0.130502	6.54879	11.5508
238	stageNREM	card-v1e-02	73-9-3	0.451413	5.87618	0.000425782	2.43347e-07	0.448494	13.0827	3.98992
239	stageNREM	card-v1e-02	74-9-4	0.458695	5.78289	0.00030454	2.12277e-07	0.263552	6.63191	3.91517
240	stageNREM	card-v1e-02	76-9-6	0.225299	11.7736	0.000126519	1.81419e-07	0.0798775	6.38997	18.5264
241	stageNREM	card-v1e-02	89-10-4	0.275025	9.64489	0.00036972	2.19651e-07	0.307445	13.2286	5.01737
242	stageNREM	card-v1e-02	92-10-4	0.340558	7.78892	0.000202161	1.93116e-07	0.149499	6.43843	7.77516
243	stageNREM	card-v1e-02	93-10-7	0.299155	8.86692	0.000329419	2.15355e-07	0.281873	12.965	6.59033
244	stageNREM	LF	0-6-5	1.8369	0.545693	0.000195264	1.84009e-07	0.0952894	49.6134	63.8779
245	stageNREM	LF	0-6-7	2.04614	0.517868	0.000155642	1.8209e-07	0.0838691	52.0104	100.614
246	stageNREM	LF	0-6-8	2.22954	0.497316	0.000125268	1.83176e-07	0.0903333	54.6737	163.467
247	stageNREM	LF	105-10-5	4.76409	0.498804	0.000240945	2.2403e-07	0.333514	118.152	105.677
248	stageNREM	LF	109-10-10	3.47622	0.487294	0.000248755	2.01745e-07	0.200866	83.7021	68.8435
249	stageNREM	LF	44-6-5	1.65168	0.511376	0.000437481	1.85963e-07	0.106921	41.6323	10.877
250	stageNREM	LF	44-6-6	1.02678	0.513094	0.000401698	1.76483e-07	0.0504966	26.3743	8.31454
251	stageNREM	LF	44-6-7	1.47344	0.506456	0.000368066	1.81597e-07	0.0809336	36.7681	13.0469
252	stageNREM	LF	45-6-9	3.13629	0.463571	0.000579399	2.29108e-07	0.363739	73.245	11.4018
253	stageNREM	LF	47-6-11	2.09256	0.49824	0.000291253	1.88589e-07	0.122553	51.7245	32.4461
254	stageNREM	LF	48-6-1	1.3833	0.493122	0.000649412	1.85488e-07	0.104094	34.489	4.82011
255	stageNREM	LF	49-6-4	1.40861	0.506483	0.000501298	1.83073e-07	0.0897184	35.4485	7.65702
256	stageNREM	LF	54-6-15	1.57478	0.477952	0.000315435	1.81438e-07	0.0799888	37.2314	19.2393
257	stageNREM	LF	63-8-2	0.393365	0.525587	0.000164798	1.70138e-07	0.0127238	10.3546	18.0923
258	stageNREM	LF	64-8-3	1.61951	0.501217	0.000362517	1.83252e-07	0.0907889	40.283	17.0055
259	stageNREM	LF	64-8-4	2.5032	0.511843	0.00035073	1.99343e-07	0.186563	64.6534	27.5039
260	stageNREM	LF	65-8-6	3.81795	0.466536	0.000302272	2.10536e-07	0.25319	88.9763	49.3966
261	stageNREM	LF	66-8-10	0.933874	0.536211	0.000457588	1.75814e-07	0.0465093	24.5797	6.61262
262	stageNREM	LF	73-9-3	2.16635	0.498731	0.000425782	1.94687e-07	0.158854	54.0525	16.2579
263	stageNREM	LF	74-9-4	2.89674	0.496636	0.00030454	2.04051e-07	0.214587	72.8761	42.4466
264	stageNREM	LF	76-9-6	1.33293	0.56309	0.000126519	1.77546e-07	0.0568228	36.7447	105.91
265	stageNREM	LF	89-10-4	0.819716	0.548845	0.00036972	1.74292e-07	0.0374538	22.8066	8.58141
266	stageNREM	LF	92-10-4	2.22114	0.554511	0.000202161	1.89586e-07	0.128487	60.6691	72.5803
267	stageNREM	LF	93-10-7	1.34336	0.52034	0.000329419	1.79399e-07	0.0678495	34.723	17.4863
268	stageNREM	LF	94-10-9	2.30439	0.503193	0.000383625	1.95761e-07	0.165244	58.1409	22.2595
269	stageNREM	VLF	0-6-5	3.01197	0.249187	0.000195264	1.86943e-07	0.112759	37.1486	47.8235
270	stageNREM	VLF	0-6-7	4.88454	0.214268	0.000155642	1.97473e-07	0.175437	51.3733	99.3886
271	stageNREM	VLF	0-6-8	1.92432	0.215646	0.000125268	1.78339e-07	0.0615388	20.4616	61.1739
272	stageNREM	VLF	105-10-5	5.63269	0.214723	0.000240945	2.11383e-07	0.258232	60.1387	54.7872
273	stageNREM	VLF	109-10-10	6.30026	0.215141	0.000248755	2.12392e-07	0.264241	66.9753	56.7067
274	stageNREM	VLF	44-6-5	1.9607	0.222771	0.000437481	1.80089e-07	0.0719579	21.5284	5.62316
275	stageNREM	VLF	44-6-6	1.99492	0.208652	0.000401698	1.80039e-07	0.0716633	20.8391	6.56951
276	stageNREM	VLF	44-6-7	2.21886	0.223164	0.000368066	1.81615e-07	0.0810404	24.3977	8.65622
277	stageNREM	VLF	45-6-9	7.09041	0.213374	0.000579399	2.57696e-07	0.533902	76.2273	12.3826
278	stageNREM	VLF	47-6-11	3.30256	0.208324	0.000291253	1.89275e-07	0.12664	34.1322	21.4069
279	stageNREM	VLF	48-6-1	3.15177	0.210775	0.000649412	1.94511e-07	0.157801	33.5909	4.69497
280	stageNREM	VLF	49-6-4	2.07715	0.209665	0.000501298	1.81237e-07	0.0787917	21.6388	4.67338
281	stageNREM	VLF	54-6-15	3.8485	0.205969	0.000315435	1.94308e-07	0.156596	39.2147	20.2669
282	stageNREM	VLF	63-8-2	0.666865	0.211909	0.000164798	1.71267e-07	0.0194483	7.07785	12.3666
283	stageNREM	VLF	64-8-3	2.36206	0.224232	0.000362517	1.82698e-07	0.0874867	26.2841	11.0938
284	stageNREM	VLF	64-8-4	3.92999	0.216136	0.00035073	1.97009e-07	0.172673	42.8608	18.2295
285	stageNREM	VLF	65-8-6	9.05524	0.203857	0.000302272	2.46538e-07	0.467488	92.2184	55.1932
286	stageNREM	VLF	66-8-10	0.911065	0.212199	0.000457588	1.72739e-07	0.0282102	9.48936	2.55238
287	stageNREM	VLF	73-9-3	4.01324	0.212522	0.000425782	1.99014e-07	0.184609	42.6709	12.8338
288	stageNREM	VLF	74-9-4	5.70885	0.213606	0.00030454	2.15402e-07	0.282157	61.7761	36.7355
289	stageNREM	VLF	76-9-6	1.58987	0.234521	0.000126519	1.76318e-07	0.0495143	18.2532	52.6015
290	stageNREM	VLF	89-10-4	1.80293	0.204879	0.00036972	1.78561e-07	0.0628657	18.7264	7.04638
291	stageNREM	VLF	92-10-4	3.034	0.206776	0.000202161	1.86153e-07	0.108055	30.9009	36.9582
292	stageNREM	VLF	93-10-7	2.33489	0.20967	0.000329419	1.81968e-07	0.083141	24.3193	12.2462
293	stageNREM	VLF	94-10-9	2.47878	0.230618	0.000383625	1.84183e-07	0.0963291	28.6595	10.9676
294	stageREM	card-v1e-03	0-6-5	0.020843	12.7265	0.000145487	1.68787e-07	0.00468244	5.25506	12.9823
295	stageREM	card-v1e-03	0-6-7	0.0219476	12.086	0.000115966	1.68482e-07	0.00286767	2.63199	9.66806
296	stageREM	card-v1e-03	0-6-8	0.0216137	12.2727	9.3335e-05	1.68463e-07	0.00275299	2.63913	14.962
297	stageREM	card-v1e-03	105-10-5	0.0320313	8.28122	0.000179523	1.68757e-07	0.00450771	2.72992	4.77225
298	stageREM	card-v1e-03	109-10-10	0.0310724	8.53678	0.000185342	1.68736e-07	0.00437882	2.70507	4.32992
299	stageREM	card-v1e-03	45-6-9	0.0273681	9.69223	0.000431698	1.68952e-07	0.00566715	2.75414	0.833648
300	stageREM	card-v1e-03	48-6-1	0.0248256	10.6849	0.000483864	1.68946e-07	0.00563326	2.86276	0.822032
301	stageREM	card-v1e-03	49-6-4	0.0248915	10.6566	0.000373507	1.68839e-07	0.00499276	2.76489	1.19091
302	stageREM	card-v1e-03	54-6-15	0.0313064	8.47296	0.000235025	1.68802e-07	0.00477224	2.71487	2.73978
303	stageREM	card-v1e-03	63-8-2	0.0275749	9.61955	0.000122787	1.68603e-07	0.00358694	2.66958	8.82741
304	stageREM	card-v1e-03	73-9-3	0.0364359	7.28013	0.000317242	1.69042e-07	0.0062022	2.77947	1.66302
305	stageREM	card-v1e-03	74-9-4	0.0370237	7.16455	0.000226907	1.68938e-07	0.00558579	2.7904	3.19401
306	stageREM	card-v1e-03	76-9-6	0.018185	14.5866	9.42671e-05	1.68637e-07	0.00379292	5.13226	27.9867
307	stageREM	card-v1e-03	89-10-4	0.0221987	11.9493	0.000275471	1.68684e-07	0.00407045	2.75108	1.99683
308	stageREM	card-v1e-03	92-10-4	0.0274882	9.64988	0.000150626	1.68622e-07	0.00370499	2.66909	6.13222
309	stageREM	card-v1e-03	93-10-7	0.0241464	10.9854	0.000245444	1.68684e-07	0.00407443	2.76999	2.79119
310	stageREM	card-v5e-03	0-6-5	0.104215	12.7265	0.000145487	1.77646e-07	0.0574144	13.4105	33.2118
311	stageREM	card-v5e-03	0-6-7	0.109738	12.086	0.000115966	1.73427e-07	0.0323013	6.61975	24.3775
312	stageREM	card-v5e-03	0-6-8	0.108069	12.2727	9.3335e-05	1.73005e-07	0.0297935	6.63761	37.7235
313	stageREM	card-v5e-03	105-10-5	0.160157	8.28122	0.000179523	1.77223e-07	0.0548983	6.87028	12.0585
314	stageREM	card-v5e-03	109-10-10	0.155362	8.53678	0.000185342	1.77077e-07	0.0540273	6.80726	10.9382
315	stageREM	card-v5e-03	45-6-9	0.136841	9.69223	0.000431698	1.8842e-07	0.121546	13.7919	4.18861
316	stageREM	card-v5e-03	48-6-1	0.124128	10.6849	0.000483864	1.88406e-07	0.121463	14.3345	4.12996
317	stageREM	card-v5e-03	49-6-4	0.124457	10.6566	0.000373507	1.85794e-07	0.105916	13.8439	5.982
318	stageREM	card-v5e-03	54-6-15	0.156532	8.47296	0.000235025	1.84352e-07	0.0973346	13.5979	13.7755
319	stageREM	card-v5e-03	63-8-2	0.137875	9.61955	0.000122787	1.74829e-07	0.0406505	6.71649	22.2787
320	stageREM	card-v5e-03	73-9-3	0.182179	7.28013	0.000317242	1.89835e-07	0.129969	13.9261	8.37127
321	stageREM	card-v5e-03	74-9-4	0.185119	7.16455	0.000226907	1.80019e-07	0.071542	7.02481	8.07893
322	stageREM	card-v5e-03	76-9-6	0.0909252	14.5866	9.42671e-05	1.72288e-07	0.0255208	6.57924	35.952
323	stageREM	card-v5e-03	89-10-4	0.110993	11.9493	0.000275471	1.82147e-07	0.0842059	13.7725	10.0231
324	stageREM	card-v5e-03	92-10-4	0.137441	9.64988	0.000150626	1.75356e-07	0.0437855	6.71523	15.4789
325	stageREM	card-v5e-03	93-10-7	0.120732	10.9854	0.000245444	1.81992e-07	0.0832863	13.8689	14.0187
326	stageREM	card-v1e-02	0-6-5	0.20843	12.7265	0.000145487	1.90628e-07	0.134692	13.4952	33.5266
327	stageREM	card-v1e-02	0-6-7	0.219476	12.086	0.000115966	1.81015e-07	0.0774713	6.63773	24.521
328	stageREM	card-v1e-02	0-6-8	0.216137	12.2727	9.3335e-05	1.79411e-07	0.0679247	6.65551	37.9425
329	stageREM	card-v1e-02	105-10-5	0.320313	8.28122	0.000179523	1.91389e-07	0.139221	6.89428	12.1619
330	stageREM	card-v1e-02	109-10-10	0.310724	8.53678	0.000185342	1.91432e-07	0.139478	6.83044	11.0287
331	stageREM	card-v1e-02	45-6-9	0.273681	9.69223	0.000431698	2.48375e-07	0.478424	27.6369	8.42851
332	stageREM	card-v1e-02	48-6-1	0.248256	10.6849	0.000483864	2.48391e-07	0.478516	28.7211	8.30978
333	stageREM	card-v1e-02	49-6-4	0.248915	10.6566	0.000373507	2.37951e-07	0.416375	27.7364	12.0331
334	stageREM	card-v1e-02	54-6-15	0.313064	8.47296	0.000235025	2.08979e-07	0.243923	13.6943	13.942
335	stageREM	card-v1e-02	63-8-2	0.275749	9.61955	0.000122787	1.84136e-07	0.0960461	6.73752	22.4364
336	stageREM	card-v1e-02	73-9-3	0.364359	7.28013	0.000317242	2.25747e-07	0.34373	14.0308	8.48508
337	stageREM	card-v1e-02	74-9-4	0.370237	7.16455	0.000226907	1.9986e-07	0.189646	7.05228	8.1588
338	stageREM	card-v1e-02	76-9-6	0.18185	14.5866	9.42671e-05	1.78003e-07	0.0595395	6.59535	36.1331
339	stageREM	card-v1e-02	89-10-4	0.221987	11.9493	0.000275471	2.06939e-07	0.231779	13.8614	10.1222
340	stageREM	card-v1e-02	92-10-4	0.274882	9.64988	0.000150626	1.8629e-07	0.10887	6.7362	15.5915
341	stageREM	card-v1e-02	93-10-7	0.241464	10.9854	0.000245444	2.04403e-07	0.216684	13.9605	14.1681
342	stageREM	LF	0-6-5	0.893779	0.640456	0.000145487	1.74346e-07	0.0377707	29.6283	73.1765
343	stageREM	LF	0-6-7	0.99559	0.607799	0.000115966	1.74905e-07	0.041102	30.7704	112.998
344	stageREM	LF	0-6-8	1.08483	0.583679	9.3335e-05	1.75571e-07	0.0450662	32.2858	182.997
345	stageREM	LF	105-10-5	2.31806	0.585425	0.000179523	1.87889e-07	0.118389	71.5694	125.045
346	stageREM	LF	109-10-10	1.69143	0.571915	0.000185342	1.83419e-07	0.0917811	50.5553	80.898
347	stageREM	LF	44-6-5	0.803657	0.600179	0.000325958	1.74301e-07	0.0375083	25.0427	12.6567
348	stageREM	LF	44-6-6	0.499599	0.602195	0.000299296	1.71327e-07	0.019803	15.8322	9.64272
349	stageREM	LF	44-6-7	0.716934	0.594405	0.000274239	1.73055e-07	0.030092	21.8715	14.8179
350	stageREM	LF	45-6-9	1.52603	0.544073	0.000431698	1.85932e-07	0.106736	44.1793	13.3692
351	stageREM	LF	47-6-11	1.01818	0.584762	0.000217006	1.75911e-07	0.0470868	31.5866	39.1608
352	stageREM	LF	48-6-1	0.673073	0.578756	0.000483864	1.73929e-07	0.0352917	21.5428	6.18251
353	stageREM	LF	49-6-4	0.685388	0.594437	0.000373507	1.73393e-07	0.0321023	21.7612	9.3682
354	stageREM	LF	54-6-15	0.766239	0.560952	0.000235025	1.73323e-07	0.0316824	22.5409	22.7326
355	stageREM	LF	63-8-2	0.1914	0.616859	0.000122787	1.69014e-07	0.00603555	6.08813	20.1173
356	stageREM	LF	64-8-3	0.788008	0.588256	0.000270104	1.73921e-07	0.0352418	24.8998	21.194
357	stageREM	LF	64-8-4	1.21799	0.600728	0.000261322	1.78906e-07	0.0649149	38.9863	32.236
358	stageREM	LF	65-8-6	1.8577	0.547552	0.000225217	1.86204e-07	0.108358	53.4231	57.3117
359	stageREM	LF	66-8-10	0.454395	0.629327	0.00034094	1.71117e-07	0.0185561	15.3285	8.45871
360	stageREM	LF	73-9-3	1.05408	0.585339	0.000317242	1.77298e-07	0.0553442	33.1256	19.8051
361	stageREM	LF	74-9-4	1.40947	0.58288	0.000226907	1.8092e-07	0.0769021	44.2838	50.6584
362	stageREM	LF	76-9-6	0.648566	0.660875	9.42671e-05	1.7201e-07	0.0238704	21.6665	118.12
363	stageREM	LF	89-10-4	0.39885	0.644156	0.000275471	1.7056e-07	0.0152368	13.654	9.90549
364	stageREM	LF	92-10-4	1.08074	0.650806	0.000150626	1.76256e-07	0.0491425	36.2674	83.2901
365	stageREM	LF	93-10-7	0.65364	0.6107	0.000245444	1.72595e-07	0.027348	21.3605	21.5128
366	stageREM	LF	94-10-9	1.12125	0.590575	0.000285831	1.77962e-07	0.0592947	35.9453	27.7518
367	stageREM	VLF	0-6-5	1.95991	0.21244	0.000145487	1.79186e-07	0.0665811	21.5521	53.2315
368	stageREM	VLF	0-6-7	3.17841	0.18267	0.000115966	1.85521e-07	0.104292	29.5247	108.416
369	stageREM	VLF	0-6-8	1.25217	0.183845	9.3335e-05	1.74233e-07	0.037102	11.7373	66.5092
370	stageREM	VLF	105-10-5	3.66523	0.183058	0.000179523	1.89995e-07	0.130925	35.3842	61.817
371	stageREM	VLF	109-10-10	4.09962	0.183415	0.000185342	1.93018e-07	0.148916	39.2954	62.8641
372	stageREM	VLF	44-6-5	1.27584	0.189919	0.000325958	1.7475e-07	0.0401812	12.5803	6.35697
373	stageREM	VLF	44-6-6	1.29811	0.177883	0.000299296	1.74882e-07	0.0409654	12.1519	7.40075
374	stageREM	VLF	44-6-7	1.44382	0.190255	0.000274239	1.75557e-07	0.0449798	14.0985	9.55048
375	stageREM	VLF	45-6-9	4.61378	0.181908	0.000431698	2.02384e-07	0.204663	44.6591	13.5381
376	stageREM	VLF	47-6-11	2.149	0.177603	0.000217006	1.79927e-07	0.0709948	20.2479	25.0985
377	stageREM	VLF	48-6-1	2.05088	0.179693	0.000483864	1.80889e-07	0.07672	20.3813	5.84878
378	stageREM	VLF	49-6-4	1.35161	0.178746	0.000373507	1.75422e-07	0.0441815	12.9043	5.55453
379	stageREM	VLF	54-6-15	2.50424	0.175595	0.000235025	1.82088e-07	0.0838545	23.0617	23.2566
380	stageREM	VLF	63-8-2	0.433934	0.18066	0.000122787	1.70109e-07	0.0125522	4.04265	13.358
381	stageREM	VLF	64-8-3	1.53701	0.191165	0.000270104	1.76465e-07	0.050388	15.7828	13.4316
382	stageREM	VLF	64-8-4	2.55727	0.184263	0.000261322	1.82926e-07	0.0888427	25.1069	20.7552
383	stageREM	VLF	65-8-6	5.89231	0.173795	0.000225217	2.0825e-07	0.23958	53.7839	59.0081
384	stageREM	VLF	66-8-10	0.592837	0.180907	0.00034094	1.71059e-07	0.0182084	5.74891	3.17201
385	stageREM	VLF	73-9-3	2.61144	0.181182	0.000317242	1.83669e-07	0.0932682	25.4025	15.1852
386	stageREM	VLF	74-9-4	3.71479	0.182107	0.000226907	1.91298e-07	0.138676	36.4639	41.7049
387	stageREM	VLF	76-9-6	1.03454	0.199937	9.42671e-05	1.73068e-07	0.0301678	10.4558	56.9945
388	stageREM	VLF	89-10-4	1.17318	0.174667	0.000275471	1.74196e-07	0.0368791	10.8907	7.90052
389	stageREM	VLF	92-10-4	1.97424	0.176284	0.000150626	1.7838e-07	0.0617879	17.945	41.2028
390	stageREM	VLF	93-10-7	1.51933	0.178751	0.000245444	1.76225e-07	0.0489596	14.5329	14.6349
391	stageREM	VLF	94-10-9	1.61296	0.196609	0.000285831	1.77566e-07	0.0569415	17.2144	13.2888
392	stageAwakening	card-v1e-03	0-6-5	0.0207715	12.7703	0.000218344	1.68778e-07	0.00463137	4.95555	5.03556
393	stageAwakening	card-v1e-03	0-6-7	0.0215191	12.3266	0.000164594	1.68486e-07	0.00289527	2.52601	4.34174
394	stageAwakening	card-v1e-03	0-6-8	0.0220875	12.0094	0.000131626	1.68471e-07	0.00280305	2.5393	6.83372
395	stageAwakening	card-v1e-03	105-10-5	0.0302149	8.77906	0.000255664	1.68724e-07	0.00430902	2.51104	1.89436
396	stageAwakening	card-v1e-03	109-10-10	0.0290683	9.12533	0.000271662	1.68711e-07	0.00423195	2.4785	1.60378
397	stageAwakening	card-v1e-03	45-6-9	0.0276423	9.59611	0.000647336	1.68812e-07	0.00483511	2.50895	0.289988
398	stageAwakening	card-v1e-03	48-6-1	0.0270891	9.79205	0.000839062	1.68741e-07	0.00441129	2.48016	0.201281
399	stageAwakening	card-v1e-03	49-6-4	0.0302196	8.7777	0.000566805	1.6889e-07	0.00529458	2.47324	0.388685
400	stageAwakening	card-v1e-03	54-6-15	0.0299018	8.87098	0.000333243	1.68804e-07	0.00478646	2.50661	1.11074
401	stageAwakening	card-v1e-03	63-8-2	0.0267062	9.93246	0.000183522	1.68598e-07	0.00356072	2.53056	3.40548
402	stageAwakening	card-v1e-03	73-9-3	0.0346709	7.65076	0.000507751	1.69009e-07	0.0060049	2.47819	0.49144
403	stageAwakening	card-v1e-03	74-9-4	0.035348	7.50419	0.000367267	1.68941e-07	0.00560174	2.5	0.927776
404	stageAwakening	card-v1e-03	76-9-6	0.0193039	13.7412	0.000131446	1.68667e-07	0.00397344	4.99689	13.5616
405	stageAwakening	card-v1e-03	89-10-4	0.0231283	11.469	0.000451108	1.68697e-07	0.00415023	2.48425	0.567504
406	stageAwakening	card-v1e-03	92-10-4	0.0273613	9.69463	0.000210885	1.68636e-07	0.00378412	2.53692	2.7781
407	stageAwakening	card-v1e-03	93-10-7	0.0233549	11.3577	0.00037579	1.68684e-07	0.00407117	2.49606	0.932549
408	stageAwakening	card-v5e-03	0-6-5	0.103857	12.7703	0.000218344	1.7844e-07	0.0621406	12.6453	12.8815
409	stageAwakening	card-v5e-03	0-6-7	0.107596	12.3266	0.000164594	1.77449e-07	0.0562416	12.644	21.7855
410	stageAwakening	card-v5e-03	0-6-8	0.110437	12.0094	0.000131626	1.73464e-07	0.0325216	6.3864	17.2301
411	stageAwakening	card-v5e-03	105-10-5	0.151074	8.77906	0.000255664	1.82713e-07	0.0875771	12.5746	9.5216
412	stageAwakening	card-v5e-03	109-10-10	0.145342	9.12533	0.000271662	1.82515e-07	0.0863982	12.4107	8.05901
413	stageAwakening	card-v5e-03	45-6-9	0.138211	9.59611	0.000647336	1.85135e-07	0.101996	12.5625	1.45682
414	stageAwakening	card-v5e-03	48-6-1	0.135446	9.79205	0.000839062	1.83427e-07	0.0918271	12.4178	1.01167
415	stageAwakening	card-v5e-03	49-6-4	0.151098	8.7777	0.000566805	1.86899e-07	0.112495	12.385	1.95401
416	stageAwakening	card-v5e-03	54-6-15	0.149509	8.87098	0.000333243	1.8475e-07	0.0997056	12.5522	5.58261
417	stageAwakening	card-v5e-03	63-8-2	0.133531	9.93246	0.000183522	1.79816e-07	0.0703313	12.6702	17.1001
418	stageAwakening	card-v5e-03	73-9-3	0.173354	7.65076	0.000507751	1.8953e-07	0.128155	12.4127	2.47266
419	stageAwakening	card-v5e-03	74-9-4	0.17674	7.50419	0.000367267	1.87753e-07	0.117577	12.5225	4.6679
420	stageAwakening	card-v5e-03	76-9-6	0.0965192	13.7412	0.000131446	1.76082e-07	0.0481082	12.7499	34.679
421	stageAwakening	card-v5e-03	89-10-4	0.115641	11.469	0.000451108	1.82634e-07	0.0871101	12.4358	2.8485
422	stageAwakening	card-v5e-03	92-10-4	0.136807	9.69463	0.000210885	1.80693e-07	0.0755558	12.7026	13.9552
423	stageAwakening	card-v5e-03	93-10-7	0.116774	11.3577	0.00037579	1.82255e-07	0.0848491	12.4952	4.68274
424	stageAwakening	card-v1e-02	0-6-5	0.207715	12.7703	0.000218344	1.9567e-07	0.164703	12.724	13.0028
425	stageAwakening	card-v1e-02	0-6-7	0.215191	12.3266	0.000164594	1.91118e-07	0.137606	12.7234	21.9906
426	stageAwakening	card-v1e-02	0-6-8	0.220875	12.0094	0.000131626	1.81677e-07	0.0814132	6.40346	17.3306
427	stageAwakening	card-v1e-02	105-10-5	0.302149	8.77906	0.000255664	2.06638e-07	0.229987	12.6607	9.63252
428	stageAwakening	card-v1e-02	109-10-10	0.290683	9.12533	0.000271662	2.0714e-07	0.232978	12.4944	8.1502
429	stageAwakening	card-v1e-02	45-6-9	0.276423	9.59611	0.000647336	2.35323e-07	0.400734	25.1694	2.93093
430	stageAwakening	card-v1e-02	48-6-1	0.270892	9.79205	0.000839062	2.28515e-07	0.360211	24.8781	2.0366
431	stageAwakening	card-v1e-02	49-6-4	0.302196	8.7777	0.000566805	2.42295e-07	0.442232	24.8174	3.93466
432	stageAwakening	card-v1e-02	54-6-15	0.299018	8.87098	0.000333243	2.15216e-07	0.281047	12.6378	5.64726
433	stageAwakening	card-v1e-02	63-8-2	0.267062	9.93246	0.000183522	1.97022e-07	0.172751	12.7542	17.2774
434	stageAwakening	card-v1e-02	73-9-3	0.346709	7.65076	0.000507751	2.52649e-07	0.503863	24.8798	4.98429
435	stageAwakening	card-v1e-02	74-9-4	0.35348	7.50419	0.000367267	2.23765e-07	0.331933	12.6124	4.72833
436	stageAwakening	card-v1e-02	76-9-6	0.193039	13.7412	0.000131446	1.86906e-07	0.112533	12.8282	34.9888
437	stageAwakening	card-v1e-02	89-10-4	0.231283	11.469	0.000451108	2.25493e-07	0.342222	24.9081	5.72461
438	stageAwakening	card-v1e-02	92-10-4	0.273614	9.69463	0.000210885	2.0003e-07	0.190657	12.7873	14.1069
439	stageAwakening	card-v1e-02	93-10-7	0.233549	11.3577	0.00037579	2.23952e-07	0.33305	25.0275	9.41577
440	stageAwakening	LF	0-6-5	1.07401	0.581555	0.000218344	1.75727e-07	0.0459939	30.487	30.9736
441	stageAwakening	LF	0-6-7	1.2052	0.572172	0.000164594	1.76576e-07	0.0510486	33.6549	57.8361
442	stageAwakening	LF	0-6-8	1.36612	0.569521	0.000131626	1.77985e-07	0.0594335	38.1723	102.714
443	stageAwakening	LF	105-10-5	2.16673	0.544467	0.000255664	1.89585e-07	0.128483	57.2369	43.1761
444	stageAwakening	LF	109-10-10	1.67485	0.548491	0.000271662	1.82749e-07	0.0877942	43.99	28.458
445	stageAwakening	LF	44-6-5	0.725291	0.570927	0.000446121	1.73697e-07	0.0339081	20.2402	4.99522
446	stageAwakening	LF	44-6-6	0.489203	0.560811	0.000467045	1.71335e-07	0.0198515	13.3862	3.02123
447	stageAwakening	LF	44-6-7	0.648164	0.575318	0.000355112	1.72479e-07	0.0266593	18.3002	6.87202
448	stageAwakening	LF	45-6-9	0.940229	0.558525	0.000647336	1.78726e-07	0.0638478	25.4532	2.94053
449	stageAwakening	LF	47-6-11	1.10119	0.574038	0.000332498	1.76942e-07	0.0532235	30.8081	14.8247
450	stageAwakening	LF	48-6-1	0.539848	0.588202	0.000839062	1.73529e-07	0.0329115	15.2135	1.23378
451	stageAwakening	LF	49-6-4	0.620241	0.568999	0.000566805	1.73061e-07	0.0301265	16.8608	2.64786
452	stageAwakening	LF	54-6-15	0.816078	0.575794	0.000333243	1.73873e-07	0.0349605	22.7531	10.0764
453	stageAwakening	LF	63-8-2	0.272654	0.574431	0.000183522	1.69411e-07	0.00839953	7.65595	10.2965
454	stageAwakening	LF	64-8-3	0.864872	0.562089	0.000418228	1.7478e-07	0.0403599	23.3117	7.08236
455	stageAwakening	LF	64-8-4	1.0216	0.56679	0.000410847	1.7678e-07	0.0522627	27.7791	7.81244
456	stageAwakening	LF	65-8-6	1.54184	0.539083	0.000337978	1.82418e-07	0.0858188	40.5781	17.4024
457	stageAwakening	LF	66-8-10	0.549247	0.550316	0.000508778	1.71886e-07	0.0231311	14.6173	3.22311
458	stageAwakening	LF	73-9-3	0.925624	0.576856	0.000507751	1.7664e-07	0.0514287	25.5607	5.06503
459	stageAwakening	LF	74-9-4	1.23885	0.568987	0.000367267	1.79053e-07	0.0657895	34.042	12.6255
460	stageAwakening	LF	76-9-6	0.941357	0.587112	0.000131446	1.74139e-07	0.0365385	27.2018	73.8126
461	stageAwakening	LF	89-10-4	0.399347	0.589778	0.000451108	1.70556e-07	0.0152172	11.3031	2.58073
462	stageAwakening	LF	92-10-4	1.26816	0.585872	0.000210885	1.7776e-07	0.0580942	36.4153	39.8636
463	stageAwakening	LF	93-10-7	0.759956	0.584221	0.00037579	1.73551e-07	0.0330447	21.4095	7.99511
464	stageAwakening	LF	94-10-9	1.00962	0.593077	0.000453191	1.7736e-07	0.0557143	29.0789	7.81754
465	stageAwakening	VLF	0-6-5	1.45902	0.212999	0.000218344	1.75565e-07	0.0450288	15.1689	15.409
466	stageAwakening	VLF	0-6-7	2.03577	0.204168	0.000164594	1.78915e-07	0.0649734	20.2857	34.8587
467	stageAwakening	VLF	0-6-8	1.05535	0.198828	0.000131626	1.73191e-07	0.0309019	10.2941	27.6915
468	stageAwakening	VLF	105-10-5	2.10925	0.202992	0.000255664	1.79591e-07	0.0689921	20.7709	15.6617
469	stageAwakening	VLF	109-10-10	1.89121	0.217268	0.000271662	1.78237e-07	0.0609359	19.6751	12.7247
470	stageAwakening	VLF	44-6-5	0.990841	0.206049	0.000446121	1.73174e-07	0.0307955	9.97943	2.46268
471	stageAwakening	VLF	44-6-6	0.787756	0.215126	0.000467045	1.72041e-07	0.0240529	8.26902	1.86623
472	stageAwakening	VLF	44-6-7	0.767785	0.210961	0.000355112	1.71832e-07	0.0228086	7.94899	2.98469
473	stageAwakening	VLF	45-6-9	1.49294	0.217067	0.000647336	1.77451e-07	0.0562581	15.7077	1.81453
474	stageAwakening	VLF	47-6-11	1.37342	0.208992	0.000332498	1.75239e-07	0.043089	13.9891	6.73039
475	stageAwakening	VLF	48-6-1	0.90524	0.20707	0.000839062	1.73243e-07	0.0312077	8.9811	0.72832
476	stageAwakening	VLF	49-6-4	0.822429	0.211475	0.000566805	1.72264e-07	0.0253784	8.30947	1.30483
477	stageAwakening	VLF	54-6-15	1.31353	0.198788	0.000333243	1.74786e-07	0.0403935	12.644	5.59916
478	stageAwakening	VLF	63-8-2	0.395194	0.207878	0.000183522	1.69849e-07	0.0110037	4.01595	5.40091
479	stageAwakening	VLF	64-8-3	1.11688	0.211359	0.000418228	1.73775e-07	0.0343766	11.32	3.43872
480	stageAwakening	VLF	64-8-4	1.32311	0.198881	0.000410847	1.74959e-07	0.0414203	12.6242	3.54989
481	stageAwakening	VLF	65-8-6	2.883	0.201956	0.000337978	1.85859e-07	0.106306	28.426	12.1904
482	stageAwakening	VLF	66-8-10	0.51681	0.206155	0.000508778	1.7051e-07	0.0149412	5.1525	1.13598
483	stageAwakening	VLF	73-9-3	1.18337	0.204224	0.000507751	1.74333e-07	0.0376986	11.5691	2.29219
484	stageAwakening	VLF	74-9-4	1.9552	0.218035	0.000367267	1.79232e-07	0.0668589	20.5881	7.63492
485	stageAwakening	VLF	76-9-6	0.975035	0.216637	0.000131446	1.72812e-07	0.0286429	10.396	28.2053
486	stageAwakening	VLF	89-10-4	0.658826	0.21195	0.000451108	1.71239e-07	0.0192806	6.70165	1.53009
487	stageAwakening	VLF	92-10-4	1.46653	0.21308	0.000210885	1.7563e-07	0.0454176	15.3154	16.7624
488	stageAwakening	VLF	93-10-7	1.08031	0.188587	0.00037579	1.73264e-07	0.0313302	9.82427	3.668
489	stageAwakening	VLF	94-10-9	0.854226	0.209886	0.000453191	1.72346e-07	0.0258721	8.70665	2.3401
