# Supplementary material for: Sleep cycle-dependent vascular dynamics in male mice and the predicted effects on perivascular cerebrospinal fluid flow and solute transport
Source: Nat Commun. 2023 Feb 20;14:953. doi: 10.1038/s41467-023-36643-5 (PMC9941497; doi:10.1038/s41467-023-36643-5)
Supplement: Supplementary file 6 — Source Data [file 41467_2023_36643_MOESM6_ESM.zip › SourceData_final/Suppl_Fig_10c.xls]

## Sheet: Sheet1
	stage	frequency band name	vessel id	Oscillation amplitude (pc)	Oscillation frequency (Hz)	Thickness (cm)	Effective diffusion coefficient	Enhancement factor R	Peak velocity (um/s)	Peak pressure (Pa)
0	baseline	card-v1e-03	0-6-5	0.0265971	9.9732	0.000199769	1.69134e-07	0.00674688	3.90199	12.1868
1	baseline	card-v1e-03	0-6-7	0.0275545	9.62669	0.000150592	1.69107e-07	0.0065882	3.86428	19.461
2	baseline	card-v1e-03	0-6-8	0.0282822	9.37898	0.000120428	1.69137e-07	0.00676631	3.92087	31.2764
3	baseline	card-v1e-03	105-10-5	0.038689	6.85616	0.000233914	1.6958e-07	0.00940394	3.85124	8.98826
4	baseline	card-v1e-03	109-10-10	0.0372209	7.1266	0.000248551	1.69447e-07	0.00861401	3.69102	6.94054
5	baseline	card-v1e-03	45-6-9	0.0353949	7.49425	0.000592265	1.70067e-07	0.0123059	3.8277	1.33932
6	baseline	card-v1e-03	48-6-1	0.0346866	7.64728	0.000767682	1.70131e-07	0.0126838	3.82353	1.06743
7	baseline	card-v1e-03	49-6-4	0.038695	6.8551	0.000518586	1.69932e-07	0.0114973	3.70979	1.78553
8	baseline	card-v1e-03	54-6-15	0.0382881	6.92795	0.000304893	1.69651e-07	0.00982921	3.83074	5.21926
9	baseline	card-v1e-03	63-8-2	0.0341963	7.75693	0.000167909	1.69364e-07	0.0081189	3.85678	14.7421
10	baseline	card-v1e-03	73-9-3	0.0443947	5.975	0.000464556	1.69445e-07	0.0085988	1.87859	1.16011
11	baseline	card-v1e-03	74-9-4	0.0452618	5.86053	0.000336023	1.69283e-07	0.00763698	1.91721	2.21429
12	baseline	card-v1e-03	76-9-6	0.0247178	10.7315	0.000120264	1.69022e-07	0.00608097	3.96105	32.2991
13	baseline	card-v1e-03	89-10-4	0.0296149	8.95691	0.000412732	1.69465e-07	0.00871804	3.69355	2.39063
14	baseline	card-v1e-03	92-10-4	0.0350352	7.5712	0.000192945	1.69468e-07	0.00873825	3.9518	13.498
15	baseline	card-v1e-03	93-10-7	0.029905	8.87002	0.000343821	1.69383e-07	0.00823483	3.83949	4.68758
16	baseline	card-v5e-03	0-6-5	0.132986	9.9732	0.000199769	1.91969e-07	0.142675	19.5513	61.3412
17	baseline	card-v5e-03	0-6-7	0.137772	9.62669	0.000150592	1.80957e-07	0.0771271	9.72893	49.2239
18	baseline	card-v5e-03	0-6-8	0.141411	9.37898	0.000120428	1.80974e-07	0.0772291	9.8723	79.1289
19	baseline	card-v5e-03	105-10-5	0.193445	6.85616	0.000233914	1.87361e-07	0.115244	9.70468	22.8034
20	baseline	card-v5e-03	109-10-10	0.186104	7.1266	0.000248551	1.86099e-07	0.107734	9.2987	17.5952
21	baseline	card-v5e-03	45-6-9	0.176974	7.49425	0.000592265	2.14305e-07	0.275626	19.1914	6.75555
22	baseline	card-v5e-03	48-6-1	0.173433	7.64728	0.000767682	2.15989e-07	0.28565	19.1694	5.38549
23	baseline	card-v5e-03	49-6-4	0.193475	6.8551	0.000518586	2.10651e-07	0.253876	18.6033	9.0134
24	baseline	card-v5e-03	54-6-15	0.191441	6.92795	0.000304893	2.03523e-07	0.211448	19.2111	26.3468
25	baseline	card-v5e-03	63-8-2	0.170981	7.75693	0.000167909	1.84136e-07	0.0960483	9.71518	37.3443
26	baseline	card-v5e-03	73-9-3	0.221974	5.975	0.000464556	1.97542e-07	0.175846	9.42529	5.86604
27	baseline	card-v5e-03	74-9-4	0.226309	5.86053	0.000336023	1.9327e-07	0.150419	9.62039	11.1996
28	baseline	card-v5e-03	76-9-6	0.123589	10.7315	0.000120264	1.79688e-07	0.0695727	9.9708	81.6479
29	baseline	card-v5e-03	89-10-4	0.148075	8.95691	0.000412732	2.00082e-07	0.190965	18.509	12.0376
30	baseline	card-v5e-03	92-10-4	0.175176	7.5712	0.000192945	1.8556e-07	0.104521	9.95589	34.2161
31	baseline	card-v5e-03	93-10-7	0.149525	8.87002	0.000343821	1.97862e-07	0.177753	19.2424	23.618
32	baseline	card-v1e-02	0-6-5	0.265971	9.9732	0.000199769	2.21654e-07	0.319368	19.6996	62.17
33	baseline	card-v1e-02	0-6-7	0.275545	9.62669	0.000150592	1.97364e-07	0.174783	9.76778	49.7096
34	baseline	card-v1e-02	0-6-8	0.282822	9.37898	0.000120428	1.96188e-07	0.167788	9.91287	79.9345
35	baseline	card-v1e-02	105-10-5	0.38689	6.85616	0.000233914	2.14186e-07	0.274917	9.75431	23.1163
36	baseline	card-v1e-02	109-10-10	0.372209	7.1266	0.000248551	2.12676e-07	0.265928	9.34341	17.8199
37	baseline	card-v1e-02	45-6-9	0.353949	7.49425	0.000592265	3.51328e-07	1.09124	38.5161	13.6604
38	baseline	card-v1e-02	48-6-1	0.346866	7.64728	0.000767682	3.58138e-07	1.13177	38.4691	10.8934
39	baseline	card-v1e-02	49-6-4	0.38695	6.8551	0.000518586	2.83726e-07	0.688848	18.7642	9.16941
40	baseline	card-v1e-02	54-6-15	0.382881	6.92795	0.000304893	2.51639e-07	0.497849	19.3788	26.8027
41	baseline	card-v1e-02	63-8-2	0.341963	7.75693	0.000167909	2.04806e-07	0.219083	9.76049	37.7845
42	baseline	card-v1e-02	73-9-3	0.443947	5.975	0.000464556	2.83376e-07	0.686765	18.932	11.8985
43	baseline	card-v1e-02	74-9-4	0.452618	5.86053	0.000336023	2.66143e-07	0.584186	19.3273	22.7251
44	baseline	card-v1e-02	76-9-6	0.247178	10.7315	0.000120264	1.93606e-07	0.152416	10.0084	82.3922
45	baseline	card-v1e-02	89-10-4	0.296149	8.95691	0.000412732	2.9461e-07	0.753628	37.1216	24.2884
46	baseline	card-v1e-02	92-10-4	0.350352	7.5712	0.000192945	2.08475e-07	0.240924	10.004	34.649
47	baseline	card-v1e-02	93-10-7	0.29905	8.87002	0.000343821	2.41645e-07	0.438364	19.394	23.9676
48	baseline	LF	0-6-5	1.3161	0.567021	0.000199769	1.85359e-07	0.103327	56.2534	175.616
49	baseline	LF	0-6-7	1.47686	0.557872	0.000150592	1.87738e-07	0.117487	61.5076	309.644
50	baseline	LF	0-6-8	1.67405	0.555287	0.000120428	1.86379e-07	0.109401	70.4048	561.198
51	baseline	LF	105-10-5	2.65512	0.53086	0.000233914	2.18047e-07	0.297899	104.877	244.711
52	baseline	LF	109-10-10	2.05238	0.534783	0.000248551	1.99572e-07	0.18793	78.2618	147.092
53	baseline	LF	44-6-5	0.888776	0.556659	0.000408168	1.79145e-07	0.0663412	37.5626	29.0414
54	baseline	LF	44-6-6	0.599473	0.546796	0.000427312	1.74403e-07	0.038113	24.778	17.4989
55	baseline	LF	44-6-7	0.794264	0.560939	0.000324903	1.77131e-07	0.0543517	33.9103	38.5154
56	baseline	LF	45-6-9	1.15216	0.544566	0.000592265	1.86517e-07	0.110223	46.386	16.2162
57	baseline	LF	47-6-11	1.3494	0.559692	0.000304212	1.87221e-07	0.114411	57.8487	94.2441
58	baseline	LF	48-6-1	0.661534	0.573502	0.000767682	1.76827e-07	0.052542	28.015	7.81167
59	baseline	LF	49-6-4	0.760048	0.554779	0.000518586	1.76862e-07	0.0527484	30.2088	14.5214
60	baseline	LF	54-6-15	1.00003	0.561404	0.000304893	1.79957e-07	0.0711727	41.535	56.5278
61	baseline	LF	63-8-2	0.334112	0.560075	0.000167909	1.70787e-07	0.0165923	13.937	53.2083
62	baseline	LF	64-8-3	1.05982	0.548041	0.000382649	1.81088e-07	0.0779048	42.4527	41.8222
63	baseline	LF	64-8-4	1.25188	0.552625	0.000375896	1.84764e-07	0.0997868	49.5275	40.3785
64	baseline	LF	65-8-6	1.88938	0.525611	0.000309226	1.99145e-07	0.185389	75.0841	100.266
65	baseline	LF	66-8-10	0.673051	0.536563	0.000465496	1.75396e-07	0.0440247	27.4116	21.3573
66	baseline	LF	73-9-3	1.13426	0.56244	0.000464556	1.83583e-07	0.0927528	46.0643	28.4087
67	baseline	LF	74-9-4	1.5181	0.554767	0.000336023	1.90441e-07	0.133578	62.0654	71.5996
68	baseline	LF	76-9-6	1.15355	0.572439	0.000120264	1.8224e-07	0.084762	50.5298	411.851
69	baseline	LF	89-10-4	0.489363	0.575038	0.000412732	1.72675e-07	0.0278267	20.0744	12.9807
70	baseline	LF	92-10-4	1.55402	0.57123	0.000192945	1.90697e-07	0.135102	67.7623	231.298
71	baseline	LF	93-10-7	0.931255	0.56962	0.000343821	1.79044e-07	0.0657389	39.34	47.9909
72	baseline	LF	94-10-9	1.23719	0.578255	0.000414638	1.86353e-07	0.109242	54.6324	51.0133
73	baseline	VLF	0-6-5	2.14816	0.218061	0.000199769	1.87791e-07	0.117804	35.3106	110.221
74	baseline	VLF	0-6-7	2.99733	0.209021	0.000150592	1.9754e-07	0.175834	46.7741	235.474
75	baseline	VLF	0-6-8	1.55383	0.203554	0.000120428	1.81105e-07	0.0780055	23.9548	190.938
76	baseline	VLF	105-10-5	3.10552	0.207817	0.000233914	1.9925e-07	0.186012	48.0109	111.958
77	baseline	VLF	109-10-10	2.7845	0.222432	0.000248551	1.94216e-07	0.15605	44.1587	82.9674
78	baseline	VLF	44-6-5	1.45885	0.210947	0.000408168	1.80831e-07	0.0763775	23.365	18.063
79	baseline	VLF	44-6-6	1.15984	0.22024	0.000427312	1.77821e-07	0.0584567	19.3102	13.6372
80	baseline	VLF	44-6-7	1.13044	0.215975	0.000324903	1.77398e-07	0.0559433	18.5824	21.1033
81	baseline	VLF	45-6-9	2.1981	0.222226	0.000592265	1.90929e-07	0.136484	36.1148	12.6251
82	baseline	VLF	47-6-11	2.02214	0.213959	0.000304212	1.86932e-07	0.112693	33.1385	53.9771
83	baseline	VLF	48-6-1	1.33282	0.211992	0.000767682	1.80057e-07	0.0717686	20.865	5.81798
84	baseline	VLF	49-6-4	1.21089	0.216501	0.000518586	1.7788e-07	0.0588109	18.7822	9.02792
85	baseline	VLF	54-6-15	1.93396	0.203513	0.000304893	1.85046e-07	0.101463	29.1197	39.6302
86	baseline	VLF	63-8-2	0.581859	0.212819	0.000167909	1.72295e-07	0.0255639	9.22317	35.2112
87	baseline	VLF	64-8-3	1.64442	0.216383	0.000382649	1.82112e-07	0.0840021	26.0073	25.6177
88	baseline	VLF	64-8-4	1.94806	0.203608	0.000375896	1.84869e-07	0.100411	28.3955	23.1468
89	baseline	VLF	65-8-6	4.24475	0.206756	0.000309226	2.18411e-07	0.300067	66.3626	90.9684
90	baseline	VLF	66-8-10	0.760918	0.211055	0.000465496	1.74004e-07	0.0357389	12.1897	9.49579
91	baseline	VLF	73-9-3	1.74232	0.209078	0.000464556	1.83189e-07	0.0904082	26.3031	16.2193
92	baseline	VLF	74-9-4	2.87871	0.223217	0.000336023	1.97341e-07	0.17465	47.3566	54.6289
93	baseline	VLF	76-9-6	1.43558	0.221786	0.000120264	1.8023e-07	0.0727995	24.3624	198.524
94	baseline	VLF	89-10-4	0.970013	0.216987	0.000412732	1.75451e-07	0.0443534	15.0159	9.70967
95	baseline	VLF	92-10-4	2.15923	0.218145	0.000192945	1.88208e-07	0.120285	35.9532	122.691
96	baseline	VLF	93-10-7	1.59058	0.193069	0.000343821	1.80533e-07	0.0746007	22.7732	27.7728
97	baseline	VLF	94-10-9	1.25771	0.214874	0.000414638	1.78765e-07	0.064079	20.6356	19.2619
98	stageIS	card-v1e-03	0-6-5	0.0252877	10.4896	0.000181637	1.69064e-07	0.00633269	3.89058	14.1556
99	stageIS	card-v1e-03	0-6-7	0.0266278	9.9617	0.00014478	1.69026e-07	0.00610398	3.76809	19.2684
100	stageIS	card-v1e-03	0-6-8	0.0262227	10.1156	0.000116526	1.69009e-07	0.00600508	3.81206	30.3847
101	stageIS	card-v1e-03	105-10-5	0.0388618	6.82568	0.00022413	1.69668e-07	0.00992677	3.98882	10.8184
102	stageIS	card-v1e-03	109-10-10	0.0376985	7.03631	0.000231395	1.6958e-07	0.00940506	3.90757	9.42716
103	stageIS	card-v1e-03	45-6-9	0.0332043	7.98868	0.000538964	1.70101e-07	0.012507	4.13556	2.01795
104	stageIS	card-v1e-03	48-6-1	0.0301195	8.80685	0.000604092	1.70094e-07	0.0124611	4.30436	2.16141
105	stageIS	card-v1e-03	49-6-4	0.0301995	8.78354	0.000466314	1.69716e-07	0.0102152	4.02447	2.75853
106	stageIS	card-v1e-03	54-6-15	0.0379824	6.98372	0.000293422	1.69689e-07	0.010051	3.92872	6.03489
107	stageIS	card-v1e-03	63-8-2	0.0334551	7.92877	0.000153297	1.69393e-07	0.00829152	3.9775	19.2807
108	stageIS	card-v1e-03	73-9-3	0.0442057	6.00054	0.000396068	1.69488e-07	0.008856	2.0618	2.00759
109	stageIS	card-v1e-03	74-9-4	0.0449189	5.90528	0.000283287	1.69385e-07	0.00824547	2.12741	4.08188
110	stageIS	card-v1e-03	76-9-6	0.0220629	12.0228	0.00011769	1.68832e-07	0.00495537	3.72947	27.7759
111	stageIS	card-v1e-03	89-10-4	0.0269324	9.84902	0.000343918	1.69504e-07	0.00895178	4.1921	4.92866
112	stageIS	card-v1e-03	92-10-4	0.03335	7.95377	0.000188053	1.69336e-07	0.00795336	3.83953	12.8112
113	stageIS	card-v1e-03	93-10-7	0.0292955	9.05458	0.00030643	1.69415e-07	0.00842583	4.0279	6.4769
114	stageIS	card-v5e-03	0-6-5	0.126439	10.4896	0.000181637	1.90401e-07	0.133339	19.4919	71.223
115	stageIS	card-v5e-03	0-6-7	0.133139	9.9617	0.00014478	1.79961e-07	0.0711947	9.48556	48.7167
116	stageIS	card-v5e-03	0-6-8	0.131114	10.1156	0.000116526	1.79478e-07	0.0683237	9.59615	76.8184
117	stageIS	card-v5e-03	105-10-5	0.194309	6.82568	0.00022413	1.88239e-07	0.120467	10.0526	27.456
118	stageIS	card-v5e-03	109-10-10	0.188492	7.03631	0.000231395	1.8737e-07	0.115297	9.84627	23.9129
119	stageIS	card-v5e-03	45-6-9	0.166021	7.98868	0.000538964	2.15074e-07	0.280203	20.7358	10.1789
120	stageIS	card-v5e-03	48-6-1	0.150598	8.80685	0.000604092	2.15128e-07	0.280521	21.5788	10.8995
121	stageIS	card-v5e-03	49-6-4	0.150997	8.78354	0.000466314	2.05959e-07	0.225947	20.1723	13.903
122	stageIS	card-v5e-03	54-6-15	0.189912	6.98372	0.000293422	2.04366e-07	0.216462	19.7035	30.4678
123	stageIS	card-v5e-03	63-8-2	0.167276	7.92877	0.000153297	1.84298e-07	0.0970102	10.0195	48.8438
124	stageIS	card-v5e-03	73-9-3	0.221028	6.00054	0.000396068	1.98088e-07	0.179097	10.3478	10.1593
125	stageIS	card-v5e-03	74-9-4	0.224594	5.90528	0.000283287	1.95221e-07	0.16203	10.679	20.6647
126	stageIS	card-v5e-03	76-9-6	0.110314	12.0228	0.00011769	1.77499e-07	0.0565416	9.38481	70.1435
127	stageIS	card-v5e-03	89-10-4	0.134662	9.84902	0.000343918	2.00922e-07	0.195963	21.0088	24.8202
128	stageIS	card-v5e-03	92-10-4	0.16675	7.95377	0.000188053	1.83993e-07	0.0951962	9.67095	32.4524
129	stageIS	card-v5e-03	93-10-7	0.146477	9.05458	0.00030643	1.98554e-07	0.181869	20.188	32.6363
130	stageIS	card-v1e-02	0-6-5	0.252877	10.4896	0.000181637	2.17672e-07	0.295669	19.637	72.1486
131	stageIS	card-v1e-02	0-6-7	0.266278	9.9617	0.00014478	1.95146e-07	0.161582	9.52191	49.172
132	stageIS	card-v1e-02	0-6-8	0.262227	10.1156	0.000116526	1.93069e-07	0.149218	9.63283	77.5311
133	stageIS	card-v1e-02	105-10-5	0.388618	6.82568	0.00022413	2.15372e-07	0.281976	10.1056	27.845
134	stageIS	card-v1e-02	109-10-10	0.376985	7.03631	0.000231395	2.14161e-07	0.27477	9.89619	24.236
135	stageIS	card-v1e-02	45-6-9	0.332043	7.98868	0.000538964	3.54408e-07	1.10957	41.6175	20.5836
136	stageIS	card-v1e-02	48-6-1	0.301195	8.80685	0.000604092	3.54747e-07	1.11159	43.3008	22.0328
137	stageIS	card-v1e-02	49-6-4	0.301995	8.78354	0.000466314	3.1802e-07	0.892979	40.4701	28.0848
138	stageIS	card-v1e-02	54-6-15	0.379824	6.98372	0.000293422	2.52513e-07	0.503052	19.8768	31
139	stageIS	card-v1e-02	63-8-2	0.334551	7.92877	0.000153297	2.044e-07	0.216667	10.0666	49.4228
140	stageIS	card-v1e-02	73-9-3	0.442057	6.00054	0.000396068	2.85328e-07	0.698379	20.7934	20.627
141	stageIS	card-v1e-02	74-9-4	0.449189	5.90528	0.000283287	2.33416e-07	0.38938	10.7453	21.0174
142	stageIS	card-v1e-02	76-9-6	0.220629	12.0228	0.00011769	1.89154e-07	0.125914	9.41632	70.6935
143	stageIS	card-v1e-02	89-10-4	0.269324	9.84902	0.000343918	2.50756e-07	0.492594	21.1733	25.1715
144	stageIS	card-v1e-02	92-10-4	0.3335	7.95377	0.000188053	2.05151e-07	0.221137	9.71507	32.8344
145	stageIS	card-v1e-02	93-10-7	0.292955	9.05458	0.00030643	2.40855e-07	0.433663	20.3488	33.1235
146	stageIS	LF	0-6-5	1.68605	0.556642	0.000181637	1.9268e-07	0.146905	70.5483	256.639
147	stageIS	LF	0-6-7	1.87811	0.528259	0.00014478	1.88348e-07	0.121117	72.2191	369.076
148	stageIS	LF	0-6-8	2.04645	0.507295	0.000116526	1.90582e-07	0.134417	76.453	609.054
149	stageIS	LF	105-10-5	4.37285	0.508812	0.00022413	2.50373e-07	0.490318	171.456	464.784
150	stageIS	LF	109-10-10	3.19075	0.497071	0.000231395	2.16036e-07	0.285932	119.716	288.598
151	stageIS	LF	44-6-5	1.51604	0.521636	0.00040695	1.91427e-07	0.139449	59.0785	44.1822
152	stageIS	LF	44-6-6	0.942456	0.523389	0.000373664	1.79883e-07	0.0707302	38.5305	36.5214
153	stageIS	LF	44-6-7	1.35244	0.516618	0.00034238	1.86457e-07	0.109865	51.6641	50.1858
154	stageIS	LF	45-6-9	2.87874	0.472873	0.000538964	2.44541e-07	0.455604	108.785	53.0886
155	stageIS	LF	47-6-11	1.92071	0.508237	0.000270927	1.99033e-07	0.184721	75.2247	146.097
156	stageIS	LF	48-6-1	1.2697	0.503016	0.000604092	1.90172e-07	0.131975	53.1032	26.6469
157	stageIS	LF	49-6-4	1.29293	0.516645	0.000466314	1.87664e-07	0.117048	51.9296	35.572
158	stageIS	LF	54-6-15	1.44545	0.487542	0.000293422	1.87524e-07	0.116215	53.4757	82.0727
159	stageIS	LF	63-8-2	0.361061	0.536133	0.000153297	1.71128e-07	0.0186188	14.8687	71.9887
160	stageIS	LF	64-8-3	1.48652	0.511274	0.000337218	1.90014e-07	0.131035	59.1686	80.6915
161	stageIS	LF	64-8-4	2.29764	0.522113	0.000326253	2.14854e-07	0.278892	96.3392	129.178
162	stageIS	LF	65-8-6	3.50442	0.475897	0.000281178	2.27383e-07	0.35347	129.392	214.234
163	stageIS	LF	66-8-10	0.857183	0.54697	0.000425654	1.78323e-07	0.0614463	35.548	30.54
164	stageIS	LF	73-9-3	1.98845	0.508738	0.000396068	2.05252e-07	0.221736	80.1809	78.0012
165	stageIS	LF	74-9-4	2.65886	0.506601	0.000283287	2.25786e-07	0.343964	110.178	211.278
166	stageIS	LF	76-9-6	1.22347	0.574388	0.00011769	1.82261e-07	0.0848848	50.6354	377.016
167	stageIS	LF	89-10-4	0.7524	0.559858	0.000343918	1.77192e-07	0.0547134	34.1082	40.0695
168	stageIS	LF	92-10-4	2.03874	0.565637	0.000188053	2.00985e-07	0.196339	85.5409	285.327
169	stageIS	LF	93-10-7	1.23304	0.53078	0.00030643	1.84704e-07	0.0994295	50.9227	81.8325
170	stageIS	LF	94-10-9	2.11515	0.513289	0.000356853	2.08708e-07	0.242308	87.2361	112.237
171	stageIS	VLF	0-6-5	2.69333	0.245182	0.000181637	1.9513e-07	0.16149	49.6372	180.537
172	stageIS	VLF	0-6-7	4.3678	0.210824	0.00014478	2.09145e-07	0.244913	67.0334	350.633
173	stageIS	VLF	0-6-8	1.72075	0.21218	0.000116526	1.82409e-07	0.0857698	26.8868	214.173
174	stageIS	VLF	105-10-5	5.0368	0.211272	0.00022413	2.32985e-07	0.386815	82.0095	233.373
175	stageIS	VLF	109-10-10	5.63375	0.211684	0.000231395	2.30751e-07	0.373516	90.0144	230.73
176	stageIS	VLF	44-6-5	1.75328	0.219191	0.00040695	1.83971e-07	0.0950636	28.7065	21.461
177	stageIS	VLF	44-6-6	1.78388	0.205299	0.000373664	1.84758e-07	0.0997502	28.6083	27.1158
178	stageIS	VLF	44-6-7	1.98412	0.219578	0.00034238	1.86169e-07	0.108146	32.2139	31.2863
179	stageIS	VLF	45-6-9	6.3403	0.209945	0.000538964	2.82446e-07	0.681227	106.389	56.5863
180	stageIS	VLF	47-6-11	2.95318	0.204976	0.000270927	1.98678e-07	0.182608	46.6445	90.5677
181	stageIS	VLF	48-6-1	2.81834	0.207388	0.000604092	2.03165e-07	0.209317	48.6019	24.3903
182	stageIS	VLF	49-6-4	1.8574	0.206296	0.000466314	1.85871e-07	0.106376	29.787	20.4
183	stageIS	VLF	54-6-15	3.44136	0.202659	0.000293422	2.05182e-07	0.221323	52.9287	81.8253
184	stageIS	VLF	63-8-2	0.596317	0.208504	0.000153297	1.72547e-07	0.0270644	9.55052	46.2387
185	stageIS	VLF	64-8-3	2.11218	0.220628	0.000337218	1.88723e-07	0.123352	36.2774	49.4613
186	stageIS	VLF	64-8-4	3.51423	0.212662	0.000326253	2.10387e-07	0.252304	60.0122	81.4802
187	stageIS	VLF	65-8-6	8.09727	0.200582	0.000281178	2.80773e-07	0.671266	126.022	237.285
188	stageIS	VLF	66-8-10	0.814683	0.208789	0.000425654	1.74447e-07	0.038373	12.8959	11.0763
189	stageIS	VLF	73-9-3	3.58867	0.209107	0.000396068	2.11513e-07	0.259006	59.4794	58.7425
190	stageIS	VLF	74-9-4	5.1049	0.210174	0.000283287	2.41392e-07	0.436859	87.7627	178.217
191	stageIS	VLF	76-9-6	1.42167	0.230753	0.00011769	1.7933e-07	0.0674413	23.6359	175.941
192	stageIS	VLF	89-10-4	1.6122	0.201587	0.000343918	1.83262e-07	0.0908449	26.3175	30.918
193	stageIS	VLF	92-10-4	2.71303	0.203454	0.000188053	1.93695e-07	0.152948	40.9398	136.508
194	stageIS	VLF	93-10-7	2.08787	0.206301	0.00030643	1.87945e-07	0.118719	33.5141	53.8511
195	stageIS	VLF	94-10-9	2.21654	0.226912	0.000356853	1.91223e-07	0.138233	40.4049	51.9536
196	stageNREM	card-v1e-03	0-6-5	0.0258229	10.2722	0.000195264	1.69065e-07	0.00634181	3.82042	11.7991
197	stageNREM	card-v1e-03	0-6-7	0.0271914	9.75523	0.000155642	1.69036e-07	0.00616567	3.7281	16.3515
198	stageNREM	card-v1e-03	0-6-8	0.0267777	9.90592	0.000125268	1.69019e-07	0.00606774	3.77873	25.8936
199	stageNREM	card-v1e-03	105-10-5	0.0396843	6.68421	0.000240945	1.69636e-07	0.00973914	3.87179	8.75168
200	stageNREM	card-v1e-03	109-10-10	0.0384963	6.89048	0.000248755	1.69559e-07	0.00927994	3.80178	7.67454
201	stageNREM	card-v1e-03	45-6-9	0.033907	7.82311	0.000579399	1.70123e-07	0.0126362	4.02922	1.64834
202	stageNREM	card-v1e-03	48-6-1	0.030757	8.62432	0.000649412	1.70031e-07	0.0120864	4.07764	1.63006
203	stageNREM	card-v1e-03	49-6-4	0.0308386	8.60149	0.000501298	1.697e-07	0.0101158	3.86587	2.16732
204	stageNREM	card-v1e-03	54-6-15	0.0387863	6.83897	0.000315435	1.69672e-07	0.00995155	3.81496	4.88747
205	stageNREM	card-v1e-03	63-8-2	0.0341632	7.76444	0.000164798	1.69422e-07	0.00846543	3.96271	16.6125
206	stageNREM	card-v1e-03	73-9-3	0.0451413	5.87618	0.000425782	1.69488e-07	0.00885706	1.98288	1.58282
207	stageNREM	card-v1e-03	74-9-4	0.0458695	5.78289	0.00030454	1.69375e-07	0.00818707	2.06004	3.28
208	stageNREM	card-v1e-03	76-9-6	0.0225299	11.7736	0.000126519	1.68844e-07	0.00502103	3.6996	23.711
209	stageNREM	card-v1e-03	89-10-4	0.0275025	9.64489	0.00036972	1.69528e-07	0.00909339	4.11241	4.09608
210	stageNREM	card-v1e-03	92-10-4	0.0340558	7.78892	0.000202161	1.69333e-07	0.00793532	3.76624	10.6513
211	stageNREM	card-v1e-03	93-10-7	0.0299155	8.86692	0.000329419	1.69381e-07	0.00822107	3.86303	5.06517
212	stageNREM	card-v5e-03	0-6-5	0.129115	10.2722	0.000195264	1.90435e-07	0.13354	19.1406	59.3698
213	stageNREM	card-v5e-03	0-6-7	0.135957	9.75523	0.000155642	1.80194e-07	0.0725824	9.38508	41.3459
214	stageNREM	card-v5e-03	0-6-8	0.133889	9.90592	0.000125268	1.79673e-07	0.0694831	9.51249	65.4708
215	stageNREM	card-v5e-03	105-10-5	0.198422	6.68421	0.000240945	1.88091e-07	0.119587	9.75741	22.2107
216	stageNREM	card-v5e-03	109-10-10	0.192482	6.89048	0.000248755	1.87366e-07	0.115271	9.57951	19.4675
217	stageNREM	card-v5e-03	45-6-9	0.169535	7.82311	0.000579399	2.15648e-07	0.283619	20.2023	8.31461
218	stageNREM	card-v5e-03	48-6-1	0.153785	8.62432	0.000649412	2.13701e-07	0.272027	20.4404	8.21845
219	stageNREM	card-v5e-03	49-6-4	0.154193	8.60149	0.000501298	2.05629e-07	0.223981	19.3764	10.9224
220	stageNREM	card-v5e-03	54-6-15	0.193931	6.83897	0.000315435	2.03996e-07	0.214261	19.1325	24.6749
221	stageNREM	card-v5e-03	63-8-2	0.170816	7.76444	0.000164798	1.84777e-07	0.0998604	9.98274	42.0914
222	stageNREM	card-v5e-03	73-9-3	0.225706	5.87618	0.000425782	1.98204e-07	0.179785	9.95106	8.00887
223	stageNREM	card-v5e-03	74-9-4	0.229348	5.78289	0.00030454	1.95049e-07	0.161006	10.3404	16.6043
224	stageNREM	card-v5e-03	76-9-6	0.112649	11.7736	0.000126519	1.77701e-07	0.0577456	9.30985	59.8834
225	stageNREM	card-v5e-03	89-10-4	0.137512	9.64489	0.00036972	2.01514e-07	0.199488	20.6095	20.6285
226	stageNREM	card-v5e-03	92-10-4	0.170279	7.78892	0.000202161	1.84128e-07	0.0960027	9.48641	26.983
227	stageNREM	card-v5e-03	93-10-7	0.149578	8.86692	0.000329419	1.97779e-07	0.177258	19.3607	25.5206
228	stageNREM	card-v1e-02	0-6-5	0.258229	10.2722	0.000195264	2.18398e-07	0.299991	19.2831	60.1456
229	stageNREM	card-v1e-02	0-6-7	0.271914	9.75523	0.000155642	1.96071e-07	0.167089	9.4213	41.7373
230	stageNREM	card-v1e-02	0-6-8	0.267777	9.90592	0.000125268	1.93764e-07	0.153357	9.54916	66.0867
231	stageNREM	card-v1e-02	105-10-5	0.396843	6.68421	0.000240945	2.15979e-07	0.285588	9.80851	22.525
232	stageNREM	card-v1e-02	109-10-10	0.384963	6.89048	0.000248755	2.15127e-07	0.280518	9.62784	19.7308
233	stageNREM	card-v1e-02	45-6-9	0.33907	7.82311	0.000579399	3.5672e-07	1.12333	40.5461	16.8139
234	stageNREM	card-v1e-02	48-6-1	0.30757	8.62432	0.000649412	3.49063e-07	1.07776	41.0121	16.6093
235	stageNREM	card-v1e-02	49-6-4	0.308386	8.60149	0.000501298	3.16724e-07	0.885262	38.8711	22.0618
236	stageNREM	card-v1e-02	54-6-15	0.387863	6.83897	0.000315435	2.53263e-07	0.507516	19.3001	25.1058
237	stageNREM	card-v1e-02	63-8-2	0.341632	7.76444	0.000164798	2.05921e-07	0.225718	10.0302	42.5992
238	stageNREM	card-v1e-02	73-9-3	0.451413	5.87618	0.000425782	2.85837e-07	0.701412	19.9945	16.2587
239	stageNREM	card-v1e-02	74-9-4	0.458695	5.78289	0.00030454	2.34485e-07	0.395742	10.404	16.8866
240	stageNREM	card-v1e-02	76-9-6	0.225299	11.7736	0.000126519	1.89871e-07	0.130187	9.34137	60.3597
241	stageNREM	card-v1e-02	89-10-4	0.275025	9.64489	0.00036972	2.54012e-07	0.511977	20.771	20.9218
242	stageNREM	card-v1e-02	92-10-4	0.340558	7.78892	0.000202161	2.06123e-07	0.226922	9.52974	27.3028
243	stageNREM	card-v1e-02	93-10-7	0.299155	8.86692	0.000329419	2.40721e-07	0.432862	19.5136	25.8987
244	stageNREM	LF	0-6-5	1.8369	0.545693	0.000195264	1.95324e-07	0.162643	73.9916	228.491
245	stageNREM	LF	0-6-7	2.04614	0.517868	0.000155642	1.9059e-07	0.134465	76.315	334.526
246	stageNREM	LF	0-6-8	2.22954	0.497316	0.000125268	1.93087e-07	0.149327	80.942	554.367
247	stageNREM	LF	105-10-5	4.76409	0.498804	0.000240945	2.59236e-07	0.54307	177.756	401.622
248	stageNREM	LF	109-10-10	3.47622	0.487294	0.000248755	2.21123e-07	0.316209	124.403	250.95
249	stageNREM	LF	44-6-5	1.65168	0.511376	0.000437481	1.94299e-07	0.156539	61.5864	38.7407
250	stageNREM	LF	44-6-6	1.02678	0.513094	0.000401698	1.81171e-07	0.0783961	40.2557	32.197
251	stageNREM	LF	44-6-7	1.47344	0.506456	0.000368066	1.88761e-07	0.123576	54.3533	45.0197
252	stageNREM	LF	45-6-9	3.13629	0.463571	0.000579399	2.5585e-07	0.522917	113.205	46.3225
253	stageNREM	LF	47-6-11	2.09256	0.49824	0.000291253	2.01737e-07	0.200813	77.4909	124.03
254	stageNREM	LF	48-6-1	1.3833	0.493122	0.000649412	1.92289e-07	0.144577	53.7306	21.4656
255	stageNREM	LF	49-6-4	1.40861	0.506483	0.000501298	1.89647e-07	0.128849	53.2786	29.8521
256	stageNREM	LF	54-6-15	1.57478	0.477952	0.000315435	1.89372e-07	0.127215	55.462	70.9961
257	stageNREM	LF	63-8-2	0.393365	0.525587	0.000164798	1.7144e-07	0.0204758	15.8212	66.2456
258	stageNREM	LF	64-8-3	1.61951	0.501217	0.000362517	1.91713e-07	0.141148	60.3915	66.6841
259	stageNREM	LF	64-8-4	2.5032	0.511843	0.00035073	2.20283e-07	0.311211	100.285	112.802
260	stageNREM	LF	65-8-6	3.81795	0.466536	0.000302272	2.34687e-07	0.396944	135.155	188.769
261	stageNREM	LF	66-8-10	0.933874	0.536211	0.000457588	1.7908e-07	0.06595	36.0688	24.7653
262	stageNREM	LF	73-9-3	2.16635	0.498731	0.000425782	2.08985e-07	0.243956	82.3618	65.6898
263	stageNREM	LF	74-9-4	2.89674	0.496636	0.00030454	2.31539e-07	0.378209	113.953	181.352
264	stageNREM	LF	76-9-6	1.33293	0.56309	0.000126519	1.83871e-07	0.0944734	53.6484	343.757
265	stageNREM	LF	89-10-4	0.819716	0.548845	0.00036972	1.78169e-07	0.060528	35.7368	35.5676
266	stageNREM	LF	92-10-4	2.22114	0.554511	0.000202161	2.04615e-07	0.217949	89.6202	253.389
267	stageNREM	LF	93-10-7	1.34336	0.52034	0.000329419	1.85986e-07	0.10706	52.1626	68.3554
268	stageNREM	LF	94-10-9	2.30439	0.503193	0.000383625	2.12151e-07	0.262804	88.9937	92.6461
269	stageNREM	VLF	0-6-5	3.01197	0.249187	0.000195264	1.99048e-07	0.184813	55.4006	171.051
270	stageNREM	VLF	0-6-7	4.88454	0.214268	0.000155642	2.15414e-07	0.282225	75.3812	342.103
271	stageNREM	VLF	0-6-8	1.92432	0.215646	0.000125268	1.84393e-07	0.097578	30.292	207.453
272	stageNREM	VLF	105-10-5	5.63269	0.214723	0.000240945	2.42513e-07	0.443532	90.4804	217.196
273	stageNREM	VLF	109-10-10	6.30026	0.215141	0.000248755	2.399e-07	0.427973	99.5416	216.456
274	stageNREM	VLF	44-6-5	1.9607	0.222771	0.000437481	1.86162e-07	0.108109	31.8452	20.025
275	stageNREM	VLF	44-6-6	1.99492	0.208652	0.000401698	1.8702e-07	0.113215	31.8072	25.4394
276	stageNREM	VLF	44-6-7	2.21886	0.223164	0.000368066	1.88871e-07	0.124232	36.0654	29.8666
277	stageNREM	VLF	45-6-9	7.09041	0.213374	0.000579399	3.06321e-07	0.823337	117.819	53.4275
278	stageNREM	VLF	47-6-11	3.30256	0.208324	0.000291253	2.02398e-07	0.204752	51.1332	82.0913
279	stageNREM	VLF	48-6-1	3.15177	0.210775	0.000649412	2.07727e-07	0.236468	52.3323	21.0102
280	stageNREM	VLF	49-6-4	2.07715	0.209665	0.000501298	1.87996e-07	0.119023	32.5219	18.2183
281	stageNREM	VLF	54-6-15	3.8485	0.205969	0.000315435	2.10324e-07	0.251926	58.418	75.9348
282	stageNREM	VLF	63-8-2	0.666865	0.211909	0.000164798	1.73122e-07	0.0304864	10.8145	45.2802
283	stageNREM	VLF	64-8-3	2.36206	0.224232	0.000362517	1.90931e-07	0.136492	39.4032	43.4983
284	stageNREM	VLF	64-8-4	3.92999	0.216136	0.00035073	2.16786e-07	0.29039	66.4788	76.3851
285	stageNREM	VLF	65-8-6	9.05524	0.203857	0.000302272	3.00815e-07	0.790568	140.083	227.38
286	stageNREM	VLF	66-8-10	0.911065	0.212199	0.000457588	1.74972e-07	0.0415014	13.9244	9.55816
287	stageNREM	VLF	73-9-3	4.01324	0.212522	0.000425782	2.17495e-07	0.294611	65.0183	53.0655
288	stageNREM	VLF	74-9-4	5.70885	0.213606	0.00030454	2.52383e-07	0.502277	96.5963	164.828
289	stageNREM	VLF	76-9-6	1.58987	0.234521	0.000126519	1.80866e-07	0.0765811	26.6491	170.711
290	stageNREM	VLF	89-10-4	1.80293	0.204879	0.00036972	1.85296e-07	0.10295	29.3436	29.206
291	stageNREM	VLF	92-10-4	3.034	0.206776	0.000202161	1.97226e-07	0.173963	45.6443	129.006
292	stageNREM	VLF	93-10-7	2.33489	0.20967	0.000329419	1.90067e-07	0.131351	36.5331	47.8694
293	stageNREM	VLF	94-10-9	2.47878	0.230618	0.000383625	1.93783e-07	0.153472	43.8638	45.6363
294	stageREM	card-v1e-03	0-6-5	0.020843	12.7265	0.000145487	1.69856e-07	0.0110469	8.62182	60.4953
295	stageREM	card-v1e-03	0-6-7	0.0219476	12.086	0.000115966	1.68989e-07	0.00588976	4.15182	39.2953
296	stageREM	card-v1e-03	0-6-8	0.0216137	12.2727	9.3335e-05	1.68975e-07	0.0058051	4.1876	61.5758
297	stageREM	card-v1e-03	105-10-5	0.0320313	8.28122	0.000179523	1.69782e-07	0.0106067	4.68042	26.1394
298	stageREM	card-v1e-03	109-10-10	0.0310724	8.53678	0.000185342	1.6965e-07	0.00982338	4.5376	22.1102
299	stageREM	card-v1e-03	45-6-9	0.0273681	9.69223	0.000431698	1.70043e-07	0.0121617	4.8267	4.81468
300	stageREM	card-v1e-03	48-6-1	0.0248256	10.6849	0.000483864	1.70358e-07	0.0140351	5.56714	6.93996
301	stageREM	card-v1e-03	49-6-4	0.0248915	10.6566	0.000373507	1.6979e-07	0.0106571	4.8935	7.37827
302	stageREM	card-v1e-03	54-6-15	0.0313064	8.47296	0.000235025	1.69754e-07	0.0104388	4.59323	14.4253
303	stageREM	card-v1e-03	63-8-2	0.0275749	9.61955	0.000122787	1.69328e-07	0.00790262	4.34429	38.6951
304	stageREM	card-v1e-03	73-9-3	0.0364359	7.28013	0.000317242	1.70418e-07	0.0143931	4.98459	10.6575
305	stageREM	card-v1e-03	74-9-4	0.0370237	7.16455	0.000226907	1.70386e-07	0.0142034	5.05561	20.6626
306	stageREM	card-v1e-03	76-9-6	0.018185	14.5866	9.42671e-05	1.69391e-07	0.00827912	7.99461	108.805
307	stageREM	card-v1e-03	89-10-4	0.0221987	11.9493	0.000275471	1.69469e-07	0.00874119	4.80849	11.2389
308	stageREM	card-v1e-03	92-10-4	0.0274882	9.64988	0.000150626	1.69341e-07	0.00798312	4.34165	27.9489
309	stageREM	card-v1e-03	93-10-7	0.0241464	10.9854	0.000245444	1.69566e-07	0.0093192	4.92561	17.6145
310	stageREM	card-v5e-03	0-6-5	0.104215	12.7265	0.000145487	1.90529e-07	0.134104	22.0185	155.104
311	stageREM	card-v5e-03	0-6-7	0.109738	12.086	0.000115966	1.79332e-07	0.0674513	10.4495	99.2864
312	stageREM	card-v5e-03	0-6-8	0.108069	12.2727	9.3335e-05	1.78978e-07	0.065347	10.5394	155.573
313	stageREM	card-v5e-03	105-10-5	0.160157	8.28122	0.000179523	1.89137e-07	0.125815	11.7943	66.3034
314	stageREM	card-v5e-03	109-10-10	0.155362	8.53678	0.000185342	1.8769e-07	0.117202	11.4323	56.0508
315	stageREM	card-v5e-03	45-6-9	0.136841	9.69223	0.000431698	2.13763e-07	0.272398	24.1986	24.2745
316	stageREM	card-v5e-03	48-6-1	0.124128	10.6849	0.000483864	2.21416e-07	0.317951	27.9143	35.0074
317	stageREM	card-v5e-03	49-6-4	0.124457	10.6566	0.000373507	2.07772e-07	0.236738	24.5283	37.1794
318	stageREM	card-v5e-03	54-6-15	0.156532	8.47296	0.000235025	2.06141e-07	0.227031	23.0336	72.7883
319	stageREM	card-v5e-03	63-8-2	0.137875	9.61955	0.000122787	1.83298e-07	0.0910613	10.9405	97.9406
320	stageREM	card-v5e-03	73-9-3	0.182179	7.28013	0.000317242	2.21509e-07	0.318508	25.0155	53.9074
321	stageREM	card-v5e-03	74-9-4	0.185119	7.16455	0.000226907	1.96917e-07	0.172127	12.7497	52.5355
322	stageREM	card-v5e-03	76-9-6	0.0909252	14.5866	9.42671e-05	1.76932e-07	0.0531692	10.2543	140.006
323	stageREM	card-v5e-03	89-10-4	0.110993	11.9493	0.000275471	2.00218e-07	0.191773	24.0948	56.5708
324	stageREM	card-v5e-03	92-10-4	0.137441	9.64988	0.000150626	1.83711e-07	0.0935182	10.9337	70.7496
325	stageREM	card-v5e-03	93-10-7	0.120732	10.9854	0.000245444	2.02238e-07	0.203799	24.6878	88.7445
326	stageREM	card-v1e-02	0-6-5	0.20843	12.7265	0.000145487	2.16286e-07	0.287417	22.1784	157.014
327	stageREM	card-v1e-02	0-6-7	0.219476	12.086	0.000115966	1.92768e-07	0.147431	10.487	100.132
328	stageREM	card-v1e-02	0-6-8	0.216137	12.2727	9.3335e-05	1.91328e-07	0.138856	10.5771	156.887
329	stageREM	card-v1e-02	105-10-5	0.320313	8.28122	0.000179523	2.14878e-07	0.279036	11.855	67.1974
330	stageREM	card-v1e-02	109-10-10	0.310724	8.53678	0.000185342	2.12329e-07	0.263864	11.4884	56.7652
331	stageREM	card-v1e-02	45-6-9	0.273681	9.69223	0.000431698	3.49267e-07	1.07897	48.561	49.0581
332	stageREM	card-v1e-02	48-6-1	0.248256	10.6849	0.000483864	3.80013e-07	1.26198	56.0263	70.7936
333	stageREM	card-v1e-02	49-6-4	0.248915	10.6566	0.000373507	3.2535e-07	0.936607	49.2097	75.0874
334	stageREM	card-v1e-02	54-6-15	0.313064	8.47296	0.000235025	2.52218e-07	0.501298	23.2328	74.0075
335	stageREM	card-v1e-02	63-8-2	0.275749	9.61955	0.000122787	2.01062e-07	0.196796	10.988	98.992
336	stageREM	card-v1e-02	73-9-3	0.364359	7.28013	0.000317242	2.88774e-07	0.718893	25.2572	54.9839
337	stageREM	card-v1e-02	74-9-4	0.370237	7.16455	0.000226907	2.33196e-07	0.388072	12.8278	53.4031
338	stageREM	card-v1e-02	76-9-6	0.18185	14.5866	9.42671e-05	1.87262e-07	0.114656	10.2866	141.003
339	stageREM	card-v1e-02	89-10-4	0.221987	11.9493	0.000275471	2.43888e-07	0.451711	24.2795	57.3361
340	stageREM	card-v1e-02	92-10-4	0.274882	9.64988	0.000150626	2.02837e-07	0.207365	10.9811	71.52
341	stageREM	card-v1e-02	93-10-7	0.241464	10.9854	0.000245444	2.44459e-07	0.455115	24.885	90.0529
342	stageREM	LF	0-6-5	0.893779	0.640456	0.000145487	1.80083e-07	0.0719205	48.6066	340.916
343	stageREM	LF	0-6-7	0.99559	0.607799	0.000115966	1.80624e-07	0.0751432	48.535	459.174
344	stageREM	LF	0-6-8	1.08483	0.583679	9.3335e-05	1.82116e-07	0.084021	51.2258	752.975
345	stageREM	LF	105-10-5	2.31806	0.585425	0.000179523	2.07624e-07	0.235856	122.684	684.565
346	stageREM	LF	109-10-10	1.69143	0.571915	0.000185342	1.99572e-07	0.18793	84.7959	412.982
347	stageREM	LF	44-6-5	0.803657	0.600179	0.000325958	1.79086e-07	0.0659875	41.3772	61.2688
348	stageREM	LF	44-6-6	0.499599	0.602195	0.000299296	1.74037e-07	0.0359342	27.0059	50.9006
349	stageREM	LF	44-6-7	0.716934	0.594405	0.000274239	1.76758e-07	0.0521302	35.2077	64.7287
350	stageREM	LF	45-6-9	1.52603	0.544073	0.000431698	2.01023e-07	0.196564	77.4185	77.193
351	stageREM	LF	47-6-11	1.01818	0.584762	0.000217006	1.84057e-07	0.0955766	54.9464	228.049
352	stageREM	LF	48-6-1	0.673073	0.578756	0.000483864	1.79868e-07	0.0706443	41.8843	52.161
353	stageREM	LF	49-6-4	0.685388	0.594437	0.000373507	1.78083e-07	0.0600183	38.5077	58.0105
354	stageREM	LF	54-6-15	0.766239	0.560952	0.000235025	1.78046e-07	0.0597991	38.1285	119.617
355	stageREM	LF	63-8-2	0.1914	0.616859	0.000122787	1.69704e-07	0.0101427	9.90528	88.1281
356	stageREM	LF	64-8-3	0.788008	0.588256	0.000270104	1.79998e-07	0.0714149	44.7032	139.039
357	stageREM	LF	64-8-4	1.21799	0.600728	0.000261322	1.90301e-07	0.132744	68.5582	187.877
358	stageREM	LF	65-8-6	1.8577	0.547552	0.000225217	2.05375e-07	0.222473	90.66	298.215
359	stageREM	LF	66-8-10	0.454395	0.629327	0.00034094	1.73869e-07	0.034936	27.3734	55.8089
360	stageREM	LF	73-9-3	1.05408	0.585339	0.000317242	1.86712e-07	0.111383	59.3906	126.823
361	stageREM	LF	74-9-4	1.40947	0.58288	0.000226907	1.96625e-07	0.170387	80.2149	327.501
362	stageREM	LF	76-9-6	0.648566	0.660875	9.42671e-05	1.75001e-07	0.0416733	33.748	459.126
363	stageREM	LF	89-10-4	0.39885	0.644156	0.000275471	1.72766e-07	0.0283708	23.861	55.7217
364	stageREM	LF	92-10-4	1.08074	0.650806	0.000150626	1.83794e-07	0.0940143	58.9871	379.479
365	stageREM	LF	93-10-7	0.65364	0.6107	0.000245444	1.77149e-07	0.0544594	37.9766	135.692
366	stageREM	LF	94-10-9	1.12125	0.590575	0.000285831	1.89446e-07	0.127657	66.3435	197.135
367	stageREM	VLF	0-6-5	1.95991	0.21244	0.000145487	1.88174e-07	0.120081	35.3576	248.003
368	stageREM	VLF	0-6-7	3.17841	0.18267	0.000115966	1.98054e-07	0.178894	46.5693	441.43
369	stageREM	VLF	0-6-8	1.25217	0.183845	9.3335e-05	1.78247e-07	0.0609921	18.6213	273.602
370	stageREM	VLF	105-10-5	3.66523	0.183058	0.000179523	2.10222e-07	0.251323	60.6535	348.029
371	stageREM	VLF	109-10-10	4.09962	0.183415	0.000185342	2.15113e-07	0.280436	65.9046	333.005
372	stageREM	VLF	44-6-5	1.27584	0.189919	0.000325958	1.79422e-07	0.0679866	20.7849	30.7681
373	stageREM	VLF	44-6-6	1.29811	0.177883	0.000299296	1.80119e-07	0.0721346	20.7279	39.0636
374	stageREM	VLF	44-6-7	1.44382	0.190255	0.000274239	1.80538e-07	0.0746305	22.6942	41.7144
375	stageREM	VLF	45-6-9	4.61378	0.181908	0.000431698	2.32428e-07	0.383502	78.2555	82.7918
376	stageREM	VLF	47-6-11	2.149	0.177603	0.000217006	1.90209e-07	0.132197	35.2201	146.132
377	stageREM	VLF	48-6-1	2.05088	0.179693	0.000483864	1.94075e-07	0.155207	39.625	49.3414
378	stageREM	VLF	49-6-4	1.35161	0.178746	0.000373507	1.81521e-07	0.0804799	22.8339	34.3904
379	stageREM	VLF	54-6-15	2.50424	0.175595	0.000235025	1.93541e-07	0.152031	39.0088	122.368
380	stageREM	VLF	63-8-2	0.433934	0.18066	0.000122787	1.71458e-07	0.0205816	6.57726	58.5157
381	stageREM	VLF	64-8-3	1.53701	0.191165	0.000270104	1.83957e-07	0.0949824	28.3336	88.101
382	stageREM	VLF	64-8-4	2.55727	0.184263	0.000261322	1.96314e-07	0.168538	44.1476	120.937
383	stageREM	VLF	65-8-6	5.89231	0.173795	0.000225217	2.47589e-07	0.473741	91.268	328.594
384	stageREM	VLF	66-8-10	0.592837	0.180907	0.00034094	1.73526e-07	0.0328948	10.2659	20.9258
385	stageREM	VLF	73-9-3	2.61144	0.181182	0.000317242	1.9817e-07	0.179582	45.5414	97.468
386	stageREM	VLF	74-9-4	3.71479	0.182107	0.000226907	2.15789e-07	0.284457	66.0454	279.961
387	stageREM	VLF	76-9-6	1.03454	0.199937	9.42671e-05	1.76117e-07	0.0483181	16.2855	221.511
388	stageREM	VLF	89-10-4	1.17318	0.174667	0.000275471	1.7919e-07	0.0666076	19.0318	44.4413
389	stageREM	VLF	92-10-4	1.97424	0.176284	0.000150626	1.8586e-07	0.106309	29.1848	187.689
390	stageREM	VLF	93-10-7	1.51933	0.178751	0.000245444	1.83363e-07	0.0914464	25.837	92.2996
391	stageREM	VLF	94-10-9	1.61296	0.196609	0.000285831	1.87332e-07	0.115071	31.7707	94.3835
392	stageAwakening	card-v1e-03	0-6-5	0.0207715	12.7703	0.000218344	1.69404e-07	0.00835921	7.19471	16.8045
393	stageAwakening	card-v1e-03	0-6-7	0.0215191	12.3266	0.000164594	1.6883e-07	0.00493728	3.66647	14.0307
394	stageAwakening	card-v1e-03	0-6-8	0.0220875	12.0094	0.000131626	1.68841e-07	0.00500372	3.72303	22.5809
395	stageAwakening	card-v1e-03	105-10-5	0.0302149	8.77906	0.000255664	1.69176e-07	0.00699812	3.60338	6.23598
396	stageAwakening	card-v1e-03	109-10-10	0.0290683	9.12533	0.000271662	1.69101e-07	0.00655294	3.4726	4.89396
397	stageAwakening	card-v1e-03	45-6-9	0.0276423	9.59611	0.000647336	1.69589e-07	0.00946064	3.5951	0.939614
398	stageAwakening	card-v1e-03	48-6-1	0.0270891	9.79205	0.000839062	1.69491e-07	0.00887234	3.47884	0.674574
399	stageAwakening	card-v1e-03	49-6-4	0.0302196	8.7777	0.000566805	1.69513e-07	0.00900496	3.45183	1.21697
400	stageAwakening	card-v1e-03	54-6-15	0.0299018	8.87098	0.000333243	1.69266e-07	0.00753897	3.58522	3.62413
401	stageAwakening	card-v1e-03	63-8-2	0.0267062	9.93246	0.000183522	1.69034e-07	0.00615252	3.68542	10.8188
402	stageAwakening	card-v1e-03	73-9-3	0.0346709	7.65076	0.000507751	1.69603e-07	0.00954256	3.47086	1.56224
403	stageAwakening	card-v1e-03	74-9-4	0.035348	7.50419	0.000367267	1.69472e-07	0.00875922	3.55787	3.02553
404	stageAwakening	card-v1e-03	76-9-6	0.0193039	13.7412	0.000131446	1.69294e-07	0.00770531	7.37218	45.6345
405	stageAwakening	card-v1e-03	89-10-4	0.0231283	11.469	0.000451108	1.69179e-07	0.00701749	3.49578	1.71445
406	stageAwakening	card-v1e-03	92-10-4	0.0273613	9.69463	0.000210885	1.69086e-07	0.00646317	3.71236	9.47013
407	stageAwakening	card-v1e-03	93-10-7	0.0233549	11.3577	0.00037579	1.69064e-07	0.00633246	3.54257	3.11302
408	stageAwakening	card-v5e-03	0-6-5	0.103857	12.7703	0.000218344	1.85934e-07	0.106751	18.3681	43.0493
409	stageAwakening	card-v5e-03	0-6-7	0.107596	12.3266	0.000164594	1.85188e-07	0.10231	18.3619	70.5062
410	stageAwakening	card-v5e-03	0-6-8	0.110437	12.0094	0.000131626	1.77724e-07	0.0578796	9.36859	57.0261
411	stageAwakening	card-v5e-03	105-10-5	0.151074	8.77906	0.000255664	1.92873e-07	0.148056	18.0569	31.404
412	stageAwakening	card-v5e-03	109-10-10	0.145342	9.12533	0.000271662	1.91269e-07	0.138508	17.3987	24.6334
413	stageAwakening	card-v5e-03	45-6-9	0.138211	9.59611	0.000647336	2.03537e-07	0.211528	18.0119	4.72868
414	stageAwakening	card-v5e-03	48-6-1	0.135446	9.79205	0.000839062	2.01239e-07	0.197852	17.4276	3.39501
415	stageAwakening	card-v5e-03	49-6-4	0.151098	8.7777	0.000566805	2.01468e-07	0.199211	17.2959	6.12793
416	stageAwakening	card-v5e-03	54-6-15	0.149509	8.87098	0.000333243	1.95204e-07	0.161928	17.9653	18.2491
417	stageAwakening	card-v5e-03	63-8-2	0.133531	9.93246	0.000183522	1.89656e-07	0.128902	18.4641	54.4272
418	stageAwakening	card-v5e-03	73-9-3	0.173354	7.65076	0.000507751	2.03206e-07	0.209561	17.397	7.87512
419	stageAwakening	card-v5e-03	74-9-4	0.17674	7.50419	0.000367267	1.99729e-07	0.188861	17.835	15.2548
420	stageAwakening	card-v5e-03	76-9-6	0.0965192	13.7412	0.000131446	1.83599e-07	0.0928489	18.8197	116.863
421	stageAwakening	card-v5e-03	89-10-4	0.115641	11.469	0.000451108	1.93874e-07	0.154012	17.5077	8.61738
422	stageAwakening	card-v5e-03	92-10-4	0.136807	9.69463	0.000210885	1.90857e-07	0.136052	18.6003	47.6625
423	stageAwakening	card-v5e-03	93-10-7	0.116774	11.3577	0.00037579	1.9093e-07	0.13649	17.7427	15.6526
424	stageAwakening	card-v1e-02	0-6-5	0.207715	12.7703	0.000218344	2.10527e-07	0.253134	18.4939	43.5336
425	stageAwakening	card-v1e-02	0-6-7	0.215191	12.3266	0.000164594	2.06465e-07	0.228959	18.489	71.3066
426	stageAwakening	card-v1e-02	0-6-8	0.220875	12.0094	0.000131626	1.90092e-07	0.131499	9.40003	57.4756
427	stageAwakening	card-v1e-02	105-10-5	0.302149	8.77906	0.000255664	2.26508e-07	0.348264	18.1963	31.8488
428	stageAwakening	card-v1e-02	109-10-10	0.290683	9.12533	0.000271662	2.24429e-07	0.335886	17.5294	24.9661
429	stageAwakening	card-v1e-02	45-6-9	0.276423	9.59611	0.000647336	3.08643e-07	0.837162	36.1154	9.53461
430	stageAwakening	card-v1e-02	48-6-1	0.270892	9.79205	0.000839062	2.99508e-07	0.782787	34.9393	6.8459
431	stageAwakening	card-v1e-02	49-6-4	0.302196	8.7777	0.000566805	3.00241e-07	0.78715	34.684	12.3646
432	stageAwakening	card-v1e-02	54-6-15	0.299018	8.87098	0.000333243	2.3681e-07	0.409584	18.1032	18.5051
433	stageAwakening	card-v1e-02	63-8-2	0.267062	9.93246	0.000183522	2.16697e-07	0.289865	18.6015	55.1253
434	stageAwakening	card-v1e-02	73-9-3	0.346709	7.65076	0.000507751	3.06963e-07	0.827162	34.9011	15.9119
435	stageAwakening	card-v1e-02	74-9-4	0.35348	7.50419	0.000367267	2.48364e-07	0.478357	17.9807	15.4949
436	stageAwakening	card-v1e-02	76-9-6	0.193039	13.7412	0.000131446	2.01852e-07	0.201497	18.9469	118.123
437	stageAwakening	card-v1e-02	89-10-4	0.231283	11.469	0.000451108	2.70158e-07	0.608081	35.0878	17.3484
438	stageAwakening	card-v1e-02	92-10-4	0.273614	9.69463	0.000210885	2.20034e-07	0.309728	18.7402	48.3002
439	stageAwakening	card-v1e-02	93-10-7	0.233549	11.3577	0.00037579	2.58321e-07	0.537624	35.5605	31.5256
440	stageAwakening	LF	0-6-5	1.07401	0.581555	0.000218344	1.80151e-07	0.0723257	44.261	103.353
441	stageAwakening	LF	0-6-7	1.2052	0.572172	0.000164594	1.81868e-07	0.082545	48.8479	186.882
442	stageAwakening	LF	0-6-8	1.36612	0.569521	0.000131626	1.84717e-07	0.0995062	55.965	339.372
443	stageAwakening	LF	105-10-5	2.16673	0.544467	0.000255664	2.01807e-07	0.201234	82.1341	142.123
444	stageAwakening	LF	109-10-10	1.67485	0.548491	0.000271662	1.89891e-07	0.130301	61.6313	86.8296
445	stageAwakening	LF	44-6-5	0.725291	0.570927	0.000446121	1.76075e-07	0.0480639	29.4657	16.9454
446	stageAwakening	LF	44-6-6	0.489203	0.560811	0.000467045	1.72702e-07	0.0279884	19.4228	10.1898
447	stageAwakening	LF	44-6-7	0.648164	0.575318	0.000355112	1.74665e-07	0.0396744	26.8488	23.0472
448	stageAwakening	LF	45-6-9	0.940229	0.558525	0.000647336	1.8167e-07	0.0813689	36.469	9.52541
449	stageAwakening	LF	47-6-11	1.10119	0.574038	0.000332498	1.81215e-07	0.0786618	44.5957	52.1647
450	stageAwakening	LF	48-6-1	0.539848	0.588202	0.000839062	1.74487e-07	0.0386103	21.3373	4.13388
451	stageAwakening	LF	49-6-4	0.620241	0.568999	0.000566805	1.74492e-07	0.0386408	23.5295	8.28796
452	stageAwakening	LF	54-6-15	0.816078	0.575794	0.000333243	1.76532e-07	0.0507872	32.5403	32.8671
453	stageAwakening	LF	63-8-2	0.272654	0.574431	0.000183522	1.70111e-07	0.0125685	11.1484	32.6972
454	stageAwakening	LF	64-8-3	0.864872	0.562089	0.000418228	1.77229e-07	0.0549326	32.7463	23.1345
455	stageAwakening	LF	64-8-4	1.0216	0.56679	0.000410847	1.80087e-07	0.0719486	39.057	23.9313
456	stageAwakening	LF	65-8-6	1.54184	0.539083	0.000337978	1.89677e-07	0.12903	58.9254	58.5811
457	stageAwakening	LF	66-8-10	0.549247	0.550316	0.000508778	1.73246e-07	0.0312239	20.8544	11.2924
458	stageAwakening	LF	73-9-3	0.925624	0.576856	0.000507751	1.79191e-07	0.0666107	35.7953	16.0962
459	stageAwakening	LF	74-9-4	1.23885	0.568987	0.000367267	1.83726e-07	0.0936098	48.4416	41.1602
460	stageAwakening	LF	76-9-6	0.941357	0.587112	0.000131446	1.78093e-07	0.0600775	40.1307	248.349
461	stageAwakening	LF	89-10-4	0.399347	0.589778	0.000451108	1.715e-07	0.0208342	15.904	7.79436
462	stageAwakening	LF	92-10-4	1.26816	0.585872	0.000210885	1.83708e-07	0.0935004	53.2839	135.862
463	stageAwakening	LF	93-10-7	0.759956	0.584221	0.00037579	1.75792e-07	0.0463785	30.3835	26.6839
464	stageAwakening	LF	94-10-9	1.00962	0.593077	0.000453191	1.80745e-07	0.0758616	41.8098	27.5531
465	stageAwakening	VLF	0-6-5	1.45902	0.212999	0.000218344	1.79453e-07	0.0681754	22.0216	51.4134
466	stageAwakening	VLF	0-6-7	2.03577	0.204168	0.000164594	1.84855e-07	0.100329	29.4429	112.632
467	stageAwakening	VLF	0-6-8	1.05535	0.198828	0.000131626	1.75888e-07	0.0469521	15.0915	91.4764
468	stageAwakening	VLF	105-10-5	2.10925	0.202992	0.000255664	1.85468e-07	0.103978	29.8036	51.5421
469	stageAwakening	VLF	109-10-10	1.89121	0.217268	0.000271662	1.82887e-07	0.0886151	27.5641	38.8199
470	stageAwakening	VLF	44-6-5	0.990841	0.206049	0.000446121	1.75583e-07	0.0451393	14.5278	8.3538
471	stageAwakening	VLF	44-6-6	0.787756	0.215126	0.000467045	1.73867e-07	0.0349218	11.9979	6.29414
472	stageAwakening	VLF	44-6-7	0.767785	0.210961	0.000355112	1.73699e-07	0.0339228	11.662	10.0094
473	stageAwakening	VLF	45-6-9	1.49294	0.217067	0.000647336	1.81073e-07	0.0778132	22.5055	5.87768
474	stageAwakening	VLF	47-6-11	1.37342	0.208992	0.000332498	1.78741e-07	0.0639367	20.2492	23.6807
475	stageAwakening	VLF	48-6-1	0.90524	0.20707	0.000839062	1.74917e-07	0.0411719	12.5961	2.44026
476	stageAwakening	VLF	49-6-4	0.822429	0.211475	0.000566805	1.73857e-07	0.0348629	11.5958	4.08405
477	stageAwakening	VLF	54-6-15	1.31353	0.198788	0.000333243	1.77931e-07	0.059115	18.0826	18.2627
478	stageAwakening	VLF	63-8-2	0.395194	0.207878	0.000183522	1.70717e-07	0.0161694	5.84787	17.1507
479	stageAwakening	VLF	64-8-3	1.11688	0.211359	0.000418228	1.76148e-07	0.048499	15.9011	11.232
480	stageAwakening	VLF	64-8-4	1.32311	0.198881	0.000410847	1.77895e-07	0.0588983	17.7491	10.8734
481	stageAwakening	VLF	65-8-6	2.883	0.201956	0.000337978	1.95259e-07	0.162254	41.2784	41.0351
482	stageAwakening	VLF	66-8-10	0.51681	0.206155	0.000508778	1.71559e-07	0.021183	7.35087	3.97979
483	stageAwakening	VLF	73-9-3	1.18337	0.204224	0.000507751	1.76805e-07	0.0524102	16.2011	7.28396
484	stageAwakening	VLF	74-9-4	1.9552	0.218035	0.000367267	1.84358e-07	0.097367	29.2962	24.8893
485	stageAwakening	VLF	76-9-6	0.975035	0.216637	0.000131446	1.75357e-07	0.0437895	15.3367	94.8896
486	stageAwakening	VLF	89-10-4	0.658826	0.21195	0.000451108	1.72558e-07	0.0271324	9.42949	4.62113
487	stageAwakening	VLF	92-10-4	1.46653	0.21308	0.000210885	1.79671e-07	0.0694723	22.409	57.1223
488	stageAwakening	VLF	93-10-7	1.08031	0.188587	0.00037579	1.75475e-07	0.0444922	13.9417	12.241
489	stageAwakening	VLF	94-10-9	0.854226	0.209886	0.000453191	1.74254e-07	0.0372277	12.5179	8.24686
