# Supplementary material for: Sleep cycle-dependent vascular dynamics in male mice and the predicted effects on perivascular cerebrospinal fluid flow and solute transport
Source: Nat Commun. 2023 Feb 20;14:953. doi: 10.1038/s41467-023-36643-5 (PMC9941497; doi:10.1038/s41467-023-36643-5)
Supplement: Supplementary file 6 — Source Data [file 41467_2023_36643_MOESM6_ESM.zip › SourceData_final/Suppl_Fig_8b_PVS.csv]

state;state_start;state_end;state_duration;episode_id;avg_whisk;avg_wheel;vessel_type;vessel_structure;vessel_id;marker_name;fs;distance_baseline;pspectrum_1;pspectrum_2;pspectrum_3;pspectrum_4;pspectrum_5;pspectrum_6;pspectrum_7;pspectrum_8;pspectrum_9;pspectrum_10;pspectrum_11;pspectrum_12;pspectrum_13;pspectrum_14;pspectrum_15;pspectrum_16;pspectrum_17;pspectrum_18;pspectrum_19;pspectrum_20;ps…
NREM;557;590;33;M4 JGE 13 #6;0.056238014147983;0.120634678417041;Artery;Perivascular;M4 JGE 13 artery L42-8252 Perivascular;M4 JGE 13 artery L42-8252;1.99158196144953;13.2387222040557;0.107269326921671;0.10706040606398;0.106435905745429;0.105402594495791;0.103971692125894;0.102158777141407;0.0999836552601573;0.0974701873860576;0.0946460752183796;0.0915426027039102;0.0881943317965117;0.08463875148…
Sleep baseline;6.2;45.3;39.1;M3 WOJ 26 #1;0.170491391115842;0.0249942860769976;Artery;Perivascular;M3 WOJ 26 artery B16-6490 Perivascular;M3 WOJ 26 artery B16-6490;1.99158196144953;1.32387222040557;0.0203930900153439;0.0203775498291503;0.0203309763652518;0.0202535089192334;0.0201453731895528;0.0200068721637543;0.0198383744713475;0.0196403012187719;0.0194131124815222;0.019157294703276;0.0188733502…
NREM;50;90;40;M3 WOJ 26 #2;0.10101538301231;0.0193397519121231;Artery;Perivascular;M3 WOJ 26 artery B16-6490 Perivascular;M3 WOJ 26 artery B16-6490;1.99158196144953;1.32387222040557;0.0252212298086027;0.0251200304178859;0.0248184226221106;0.0243223231424858;0.023641413798138;0.0227888792643053;0.0217810532755796;0.020636985879683;0.0193779469422692;0.0180268830195131;0.0166078458807236;0.01514541…
IS;95;117;22;M3 WOJ 26 #3;-0.0557718430814768;0.0309124715646074;Artery;Perivascular;M3 WOJ 26 artery B16-6490 Perivascular;M3 WOJ 26 artery B16-6490;1.99158196144953;1.32387222040557;0.00651681134606156;0.00651119820955053;0.0064943825497318;0.00646643580428223;0.00642747766068598;0.00637767698138555;0.00631725307533952;0.00624647729259489;0.00616567491217174;0.00607522728752469;0.00597557420814…
IS;163;210;47;M3 WOJ 26 #4;0.0986587482912465;0.0298090631711716;Artery;Perivascular;M3 WOJ 26 artery B16-6490 Perivascular;M3 WOJ 26 artery B16-6490;1.99158196144953;1.32387222040557;0.0100061062476157;0.00999374895414393;0.0099567404051627;0.00989527411545723;0.00980968404732138;0.00970046074404102;0.00956827192651222;0.00941398569092729;0.00923869409173872;0.00904373466545441;0.008830707365081…
REM;215;260;45;M3 WOJ 26 #5;0.172226612777287;0.0275916614223996;Artery;Perivascular;M3 WOJ 26 artery B16-6490 Perivascular;M3 WOJ 26 artery B16-6490;1.99158196144953;1.32387222040557;0.00571916358691194;0.00581500238144459;0.00610074801758159;0.00657113250130027;0.00721752192473445;0.0080281306966864;0.00898831185622298;0.0100809142658434;0.0112866954154833;0.0125847769006912;0.0139531284279763;…
REM;10;40;30;M3 WOJ 18 #1;0.229790716077989;0.0988804793948037;Artery;Perivascular;M3 WOJ 18 artery I89-3692 Perivascular;M3 WOJ 18 artery I89-3692;1.99158196144953;4.57337676140106;0.0150694557558629;0.0149932573607046;0.0147661791384759;0.0143927442838605;0.013880399719286;0.0132393805158456;0.0124825240805201;0.0116250379922027;0.010684226316887;0.00967918006511293;0.00863043815321217;0.007559…
IS;550;600;50;M3 WOJ 18 #4;0.18330263027467;0.10511398952897;Artery;Perivascular;M3 WOJ 18 artery I89-3692 Perivascular;M3 WOJ 18 artery I89-3692;1.99158196144953;4.57337676140106;0.0155511516969396;0.015656221831792;0.0159653155796168;0.0164604530637476;0.0171128775153068;0.0178847876490094;0.0187316045469154;0.0196046278767548;0.0204539126126105;0.0212311852477126;0.0218926184495873;0.022401294…
Sleep baseline;34.5;67.7;33.2;M2 TCJ 15 #1;0.160524573661795;0.0573225221306051;Artery;Perivascular;M2 TCJ 15 artery D81-5382 Perivascular;M2 TCJ 15 artery D81-5382;1.99158213993748;2.88844848088488;0.00819336795537521;0.00816919115917671;0.00809764370207679;0.00798165552549737;0.00782604740998631;0.00763743864430793;0.00742412043323312;0.00719589763994461;0.00696390209554519;0.00674038126972811;…
NREM;75;189;114;M2 TCJ 15 #2;0.0755957585089646;0.0372069247325588;Artery;Perivascular;M2 TCJ 15 artery D81-5382 Perivascular;M2 TCJ 15 artery D81-5382;1.99158213993748;2.88844848088488;0.00309469968299527;0.00313342057933496;0.00323661705029002;0.00336892863179428;0.00348220718880261;0.00352853049456814;0.0034732532068857;0.00330517165856778;0.0030422286205284;0.00273282509414003;0.0024540161137…
NREM;391;420;29;M2 TCJ 15 #3;-0.119649841405833;0.0523469676262534;Artery;Perivascular;M2 TCJ 15 artery D81-5382 Perivascular;M2 TCJ 15 artery D81-5382;1.99158213993748;2.88844848088488;0.00292026487758099;0.00293341660155541;0.00297295034893295;0.00303910057929923;0.00313225383735077;0.0032529424272677;0.00340183557347939;0.00357972809364144;0.00378752662937023;0.00402623350800019;0.004296928344…
IS;420;455;35;M2 TCJ 15 #4;-0.117273291084353;0.0735782273017843;Artery;Perivascular;M2 TCJ 15 artery D81-5382 Perivascular;M2 TCJ 15 artery D81-5382;1.99158213993748;2.88844848088488;0.0112762842979461;0.0113138937768577;0.0114262421224646;0.0116119087034736;0.0118685905515139;0.012193196977353;0.0125819770848585;0.0130306753969345;0.0135347096709988;0.0140893640140325;0.0146899896416919;0.01533…
NREM;518;563;45;M2 TCJ 15 #5;-0.122993481656479;0.0544568051606227;Artery;Perivascular;M2 TCJ 15 artery D81-5382 Perivascular;M2 TCJ 15 artery D81-5382;1.99158213993748;2.88844848088488;0.00603895979662401;0.0061325683654543;0.00641297325705284;0.0068788915935911;0.00752811900355967;0.00835743666842191;0.00936249353911467;0.0105376750141413;0.0118759711627269;0.0133688584257947;0.0150062085637093…
IS;35;70;35;M3 TEQ 04 #1;0.175914381345605;0.177088532209467;Artery;Perivascular;M3 TEQ 04 artery Q46-3516 Perivascular;M3 TEQ 04 artery Q46-3516;1.99158196144953;5.29548888162228;0.151590853915708;0.151944408682743;0.153001755300764;0.154752950196692;0.157181452979287;0.160264177038046;0.163971564790963;0.168267691767197;0.173110404595111;0.178451498629054;0.184236941354098;0.190407147828221;0.1…
REM;75;100;25;M3 TEQ 04 #2;0.142554687550066;0.194564277461565;Artery;Perivascular;M3 TEQ 04 artery Q46-3516 Perivascular;M3 TEQ 04 artery Q46-3516;1.99158196144953;5.29548888162228;0.0299417738614085;0.0303129285382006;0.0314220275515342;0.0332560379943513;0.0357934444549458;0.0390045545290498;0.0428519193335402;0.0472908619867963;0.0522701052469026;0.0577324878949765;0.0636157580468775;0.069853…
Sleep baseline;107.6;132.6;25;M3 TEQ 04 #4;0.208432898041836;0.190613963494133;Artery;Perivascular;M3 TEQ 04 artery Q46-3516 Perivascular;M3 TEQ 04 artery Q46-3516;1.99158196144953;5.29548888162228;0.127151420411102;0.127386632178951;0.128090278472416;0.129256410655222;0.130875175445557;0.132932905906058;0.135412247482434;0.13829231776317;0.141548898281557;0.145154656350413;0.149079394613342;0.15…
NREM;137;167;30;M3 TEQ 04 #5;0.236881038429112;0.180426679056509;Artery;Perivascular;M3 TEQ 04 artery Q46-3516 Perivascular;M3 TEQ 04 artery Q46-3516;1.99158196144953;5.29548888162228;0.0902010501708826;0.0906659815090663;0.092057099873902;0.094363402007909;0.0975666282154829;0.101641381299769;0.106555293705644;0.112269243404251;0.118737619074573;0.125908635064841;0.1337246964381;0.14212281411315…
NREM;205;285;80;M3 TEQ 04 #6;0.185377042351821;0.184509591811411;Artery;Perivascular;M3 TEQ 04 artery Q46-3516 Perivascular;M3 TEQ 04 artery Q46-3516;1.99158196144953;5.29548888162228;0.0281746505327391;0.0301346391742263;0.035941565825656;0.0453779932332445;0.0580874241442715;0.0735840805897506;0.0912681099286293;0.110447015691118;0.130363535957446;0.150229330400454;0.169262861032594;0.186728957…
NREM;325;350;25;M3 TEQ 04 #8;0.166635353206924;0.185326843965611;Artery;Perivascular;M3 TEQ 04 artery Q46-3516 Perivascular;M3 TEQ 04 artery Q46-3516;1.99158196144953;5.29548888162228;0.368505739937588;0.368618704817016;0.368955495196955;0.369509826885297;0.370271321065133;0.371225645086973;0.372354706677244;0.373636898719764;0.375047391035258;0.376558464910706;0.378139885526355;0.379759306902908…
IS;350;378;28;M3 TEQ 04 #9;0.044261071451739;0.185643757481883;Artery;Perivascular;M3 TEQ 04 artery Q46-3516 Perivascular;M3 TEQ 04 artery Q46-3516;1.99158196144953;5.29548888162228;0.0859912124264848;0.0860740803344116;0.0863224824810661;0.0867358136272495;0.0873130633351624;0.088052813381521;0.0889532340840446;0.090012079499683;0.0912266814551198;0.0925939423818309;0.0941103269503772;0.09577185…
NREM;410;440;30;M3 TEQ 04 #10;0.163705534258943;0.197905074533077;Artery;Perivascular;M3 TEQ 04 artery Q46-3516 Perivascular;M3 TEQ 04 artery Q46-3516;1.99158196144953;5.29548888162228;0.264167738230468;0.264146432679046;0.264082206154124;0.263974133312772;0.263820686065578;0.26361975456719;0.263368676144152;0.263064271715864;0.262702889157837;0.262280452963818;0.261792519486504;0.261234336976661…
IS;440;466;26;M3 TEQ 04 #11;0.11060911730495;0.205265126717998;Artery;Perivascular;M3 TEQ 04 artery Q46-3516 Perivascular;M3 TEQ 04 artery Q46-3516;1.99158196144953;5.29548888162228;0.226960402845436;0.226959842408661;0.226957717817861;0.226952704875771;0.226942615310108;0.226924424585004;0.226894310294962;0.226847700609776;0.226779332101852;0.226683316161002;0.226553213088247;0.226382112861044;0…
REM;470;495;25;M3 TEQ 04 #12;0.146975089192522;0.191817850520285;Artery;Perivascular;M3 TEQ 04 artery Q46-3516 Perivascular;M3 TEQ 04 artery Q46-3516;1.99158196144953;5.29548888162228;0.00981252595825119;0.0101760779319401;0.0112634504914127;0.0130648312867621;0.015563991644529;0.018738472553767;0.0225598413224392;0.026994015256257;0.0320016477769877;0.0375385715396215;0.0435562923416567;0.050002…
Sleep baseline;125.9;155;29.1;M2 VDX 29 #1;0.091151702848763;0.118103159326685;Artery;Perivascular;M2 VDX 29 artery V24-9291 Perivascular;M2 VDX 29 artery V24-9291;1.98398131502269;4.09847419585018;0.134954385998703;0.134648080801136;0.133732287345492;0.132216335865879;0.13011565658165;0.127451600930409;0.12425119425721;0.120546822886899;0.116375859291376;0.111780229810093;0.106805930082043;0.101…
NREM;160;230;70;M2 VDX 29 #2;0.100058567256282;0.134678416105979;Artery;Perivascular;M2 VDX 29 artery V24-9291 Perivascular;M2 VDX 29 artery V24-9291;1.98398131502269;4.09847419585018;0.11331558977983;0.113501462895018;0.11405120925679;0.114941555033893;0.11613483380293;0.11758058103893;0.119217600385567;0.12097636723473;0.122781634307243;0.124555120008393;0.126218187778511;0.127694455926003;0.12…
NREM;440;487;47;M2 VDX 29 #5;0.0949570085684572;0.109859742119332;Artery;Perivascular;M2 VDX 29 artery V24-9291 Perivascular;M2 VDX 29 artery V24-9291;1.98398131502269;4.09847419585018;0.00851596787494765;0.00843800468706558;0.00820986302412227;0.00784839042411915;0.0073803742947152;0.00684070248666797;0.00626997686731261;0.00571175103773623;0.00520958872377408;0.00480414987825221;0.0045305065975…
Sleep baseline;138.4;196.6;58.2;M2 PRT 32 #2;0.258068907284743;0.0512715930280729;Artery;Perivascular;M2 PRT 32 artery E42-4819 Perivascular;M2 PRT 32 artery E42-4819;1.99158184245757;4.8140808014748;0.103343677978839;0.103589101754986;0.104317695752964;0.10550681349194;0.107119955044992;0.109108496995123;0.111413863975477;0.113969939415286;0.11670551423282;0.119546602547385;0.122418506295035;0.1…
Sleep baseline;230.7;257.3;26.6;M2 PRT 32 #3;0.21891047875098;0.0310406240099211;Artery;Perivascular;M2 PRT 32 artery E42-4819 Perivascular;M2 PRT 32 artery E42-4819;1.99158184245757;4.8140808014748;0.0154496926038685;0.0154764657371092;0.0155561625155005;0.0156869275864071;0.0158657101266655;0.0160883250423635;0.0163495367778193;0.0166431639170468;0.0169622023174741;0.0172989641260592;0.01764522…
NREM;358;440;82;M2 PRT 32 #4;0.256039634863249;0.0613621120850114;Artery;Perivascular;M2 PRT 32 artery E42-4819 Perivascular;M2 PRT 32 artery E42-4819;1.99158184245757;4.8140808014748;0.0887877128836987;0.0890105600272257;0.089706036747291;0.0909503328845331;0.0928555998289437;0.0955495954578237;0.0991507901572903;0.103742113270131;0.109346831394199;0.115909948792136;0.123287978376344;0.131248980…
IS;441;487;46;M2 PRT 32 #5;0.180396724311314;0.0412279851309421;Artery;Perivascular;M2 PRT 32 artery E42-4819 Perivascular;M2 PRT 32 artery E42-4819;1.99158184245757;4.8140808014748;0.014286823068827;0.0144609340625064;0.0149799565940088;0.0158341741736518;0.0170080846654361;0.0184813562723755;0.0202300109476762;0.0222277005436431;0.0244469291396621;0.0268600792134223;0.0294401194158529;0.0321609…
NREM;567;590;23;M2 PRT 32 #6;0.271786871765748;0.0353518987406831;Artery;Perivascular;M2 PRT 32 artery E42-4819 Perivascular;M2 PRT 32 artery E42-4819;1.99158184245757;4.8140808014748;0.479541768844781;0.479582113668426;0.479702142665534;0.479898849770676;0.480167259250678;0.480500476855877;0.480889760612511;0.481324610450201;0.48179287564698;0.482280878876482;0.48277355546036;0.483254606265979;0…
Sleep baseline;7.1;47.8;40.7;M4 JGE 12 #1;0.196876029653124;0.0971684668811923;Artery;Perivascular;M4 JGE 12 artery Z64-8002 Perivascular;M4 JGE 12 artery Z64-8002;1.9915817829616;2.88844848088488;0.0179802915698379;0.0179673679147607;0.0179282119420205;0.0178616922039016;0.0177660003984589;0.0176387636126084;0.0174771938210268;0.0172782674662449;0.0170389265326945;0.0167562915429663;0.0164278763…
NREM;62;123;61;M4 JGE 12 #2;0.096948848568233;0.109014042491208;Artery;Perivascular;M4 JGE 12 artery Z64-8002 Perivascular;M4 JGE 12 artery Z64-8002;1.9915817829616;2.88844848088488;0.0161099834533711;0.0162369492726769;0.0166101923314623;0.0172072608830707;0.0179923974968702;0.0189188871944477;0.0199320697409018;0.0209727744055256;0.021980909896996;0.0228989421919536;0.0236750176073423;0.0242655…
REM;150;300;150;M4 JGE 12 #4;0.17671406413211;0.110147391612115;Artery;Perivascular;M4 JGE 12 artery Z64-8002 Perivascular;M4 JGE 12 artery Z64-8002;1.9915817829616;2.88844848088488;0.0242840892717764;0.0235529893102134;0.02150702850977;0.0185400580217676;0.015168718867197;0.011884946595122;0.0090416435100633;0.00680668131054685;0.00518524010302597;0.00408185626208545;0.00336541914260751;0.002912…
IS;40;75;35;M4 ROF 13 #1;0.142330923585088;-0.00178035878124914;Artery;Perivascular;M4 ROF 13 artery S65-1781 Perivascular;M4 ROF 13 artery S65-1781;1.99158213993748;2.64774444081114;0.155257843194676;0.155422586812418;0.155909171959955;0.156694880488812;0.157742572331826;0.159001748669113;0.160409996871766;0.161894775389399;0.163375487093482;0.16476578154593;0.165976020470959;0.166915836543003;0…
REM;77;250;173;M4 ROF 13 #2;0.321079551968545;0.00537445187787063;Artery;Perivascular;M4 ROF 13 artery S65-1781 Perivascular;M4 ROF 13 artery S65-1781;1.99158213993748;2.64774444081114;0.0694185980217216;0.0716595334835279;0.0770265472580866;0.0821109024422927;0.08307142152309;0.0773768908201036;0.0648546571733421;0.0476798798693339;0.0294743923319737;0.0139962042110087;0.00392583712445388;0.0001…
Sleep baseline;293.8;322.9;29.1;M4 ROF 13 #4;0.829639518092673;0.0250900249055434;Artery;Perivascular;M4 ROF 13 artery S65-1781 Perivascular;M4 ROF 13 artery S65-1781;1.99158213993748;2.64774444081114;0.00844623313595234;0.00850271240189918;0.0086716067387631;0.0089512941972344;0.00933909946541054;0.00983133516738518;0.0104233584836514;0.0111096419326303;0.0118838568725126;0.012738968038931;0.013…
NREM;360;406;46;M4 ROF 13 #5;0.193140698182275;0.00498161907229864;Artery;Perivascular;M4 ROF 13 artery S65-1781 Perivascular;M4 ROF 13 artery S65-1781;1.99158213993748;2.64774444081114;0.0973790791839289;0.0975258418181289;0.0979639854754016;0.0986871023458423;0.0996845953414302;0.100941800340747;0.102440154225667;0.104157406023294;0.106067868237437;0.108142705530197;0.110350258267119;0.11265639…
NREM;15;50;35;M2 PRT 29 #1;0.152098759446353;0.0771752841572813;Artery;Perivascular;M2 PRT 29 artery R18-3688 Perivascular;M2 PRT 29 artery R18-3688;1.99158196144953;2.16633636066366;1.04786565146835e-05;4.04045524741785e-05;0.00012990322592491;0.000278137792293635;0.00048371425622388;0.000744683702729127;0.00105854724438703;0.00142226545346956;0.00183227429458889;0.00228450971829388;0.0027744430…
IS;50;71;21;M2 PRT 29 #2;0.161362813626942;0.0656076450383214;Artery;Perivascular;M2 PRT 29 artery R18-3688 Perivascular;M2 PRT 29 artery R18-3688;1.99158196144953;2.16633636066366;0.154991787831779;0.155051366870058;0.15522968133029;0.155525466034876;0.155936621610906;0.156460228295827;0.157092565108349;0.157829134229541;0.158664690397677;0.159593275080961;0.160608255155446;0.161702365781372;0.1…
NREM;263;300;37;M2 PRT 29 #7;0.190695858893693;0.0845183288052624;Artery;Perivascular;M2 PRT 29 artery R18-3688 Perivascular;M2 PRT 29 artery R18-3688;1.99158196144953;2.16633636066366;8.05343515888587e-05;0.000291425314939296;0.000921764194787151;0.00196457806333686;0.00340834199288925;0.00523712262225888;0.00743077644869681;0.0099652001951022;0.0128126299165306;0.0159419848756871;0.019319251643…
NREM;352;427;75;M2 PRT 29 #9;0.229396557706523;0.0769936442855828;Artery;Perivascular;M2 PRT 29 artery R18-3688 Perivascular;M2 PRT 29 artery R18-3688;1.99158196144953;2.16633636066366;0.0124774528024651;0.0122819630072845;0.0117070886887154;0.0107870251509261;0.00957684324136636;0.00814975848778469;0.00659358794693371;0.00500662578126652;0.00349317196474422;0.0021589185106493;0.00110634189169443…
NREM;534;573;39;M2 PRT 29 #10;0.184030804495561;0.0718094083789832;Artery;Perivascular;M2 PRT 29 artery R18-3688 Perivascular;M2 PRT 29 artery R18-3688;1.99158196144953;2.16633636066366;0.0475025053187406;0.0474788300464307;0.04740796893655;0.0472904080953162;0.0471269313935715;0.0469185824287143;0.0466666140300916;0.0463724278764029;0.0460375072690775;0.0456633464093863;0.0452513796441547;0.0448…
IS;573;600;27;M2 PRT 29 #11;0.242605514296124;0.0902703914990639;Artery;Perivascular;M2 PRT 29 artery R18-3688 Perivascular;M2 PRT 29 artery R18-3688;1.99158196144953;2.16633636066366;0.270858648093432;0.270888329279046;0.270976653713054;0.27112146756388;0.271319192922779;0.2715648456421;0.27185206054803;0.272173124253782;0.272519015845255;0.272879455743967;0.273242963069297;0.273596921821827;0.2…
NREM;31;147;116;M2 PRT 28 #1;0.122974613555083;0.0685118224993144;Artery;Perivascular;M2 PRT 28 artery A55-8817 Perivascular;M2 PRT 28 artery A55-8817;1.99158184245757;2.64774444081114;0.000356362981207615;0.000774631796445679;0.00201649300400411;0.00403957090681297;0.00676308091912805;0.0100577758435994;0.0137403983123555;0.0175774825766789;0.0213008472669375;0.0246336445731783;0.027322507771444…
IS;15;35;20;M2 QOE 20 #1;0.118841173922597;0.0679711499880142;Artery;Perivascular;M2 QOE 20 artery G90-2690 Perivascular;M2 QOE 20 artery G90-2690;1.9915817829616;5.33560622163459;0.0734836351579082;0.0735490222994001;0.0737446727931311;0.0740690579944495;0.0745196439442373;0.0750929119046274;0.0757843868360853;0.0765886735465321;0.0774995001713309;0.0785097685748274;0.0796116112004725;0.08079645…
REM;35;65;30;M2 QOE 20 #2;0.131764781835552;0.0828677667507575;Artery;Perivascular;M2 QOE 20 artery G90-2690 Perivascular;M2 QOE 20 artery G90-2690;1.9915817829616;5.33560622163459;0.00813294202244971;0.00810861601722619;0.00803608707306426;0.00791669523741163;0.00775265015967557;0.00754699589108879;0.0073035624841146;0.00702690524982254;0.00672223274723334;0.00639532477283554;0.00605244178755765…
NREM;110;220;110;M2 QOE 20 #5;0.0782728450130176;0.0789731949296688;Artery;Perivascular;M2 QOE 20 artery G90-2690 Perivascular;M2 QOE 20 artery G90-2690;1.9915817829616;5.33560622163459;0.14761294570284;0.145850509161741;0.140652681155844;0.132287449526962;0.121197207898601;0.107984259947041;0.0933787920822389;0.0781859458483782;0.063215157429184;0.0492016184360192;0.0367338739951617;0.0262015899…
NREM;234;267;33;M2 QOE 20 #6;0.130467976480065;0.0738159067998627;Artery;Perivascular;M2 QOE 20 artery G90-2690 Perivascular;M2 QOE 20 artery G90-2690;1.9915817829616;5.33560622163459;0.123306519863769;0.123150597661243;0.122684155412516;0.121911144908069;0.120838082006731;0.119473942689021;0.117830020963349;0.11591975193897;0.113758504162494;0.111363345981738;0.108752791233624;0.105946529937526;…
NREM;300;343;43;M2 QOE 20 #7;0.0266605565390894;0.113857131328486;Artery;Perivascular;M2 QOE 20 artery G90-2690 Perivascular;M2 QOE 20 artery G90-2690;1.9915817829616;5.33560622163459;0.157764611823316;0.157850435461154;0.158105665214532;0.158523636813051;0.159093438071005;0.159800192932962;0.160625442930416;0.161547610963851;0.162542529524068;0.163584013645343;0.164644458105155;0.165695438643782…
IS;421;444;23;M2 QOE 20 #8;0.108279931790697;0.0975420768289467;Artery;Perivascular;M2 QOE 20 artery G90-2690 Perivascular;M2 QOE 20 artery G90-2690;1.9915817829616;5.33560622163459;5.76272415077239e-06;1.87898583266079e-05;5.79062062323082e-05;0.000123215426873821;0.000214886382339255;0.000333147355996362;0.000478278101840798;0.000650599865884392;0.000850463556525806;0.00107823627385097;0.001334…
NREM;460;530;70;M2 QOE 20 #9;0.111597728478177;0.0916031462677895;Artery;Perivascular;M2 QOE 20 artery G90-2690 Perivascular;M2 QOE 20 artery G90-2690;1.9915817829616;5.33560622163459;0.01771442934614;0.0177785790541774;0.017961984474017;0.0182385469799817;0.0185680567896863;0.0189006146509841;0.0191818961581899;0.0193585339132726;0.0193829285416953;0.0192169495109495;0.0188342184260687;0.0182209…
IS;530;560;30;M2 QOE 20 #10;0.0392903877668679;0.0802141518535721;Artery;Perivascular;M2 QOE 20 artery G90-2690 Perivascular;M2 QOE 20 artery G90-2690;1.9915817829616;5.33560622163459;0.0108247666647373;0.0108082590134233;0.0107586466095739;0.0106756713700887;0.0105589370238184;0.0104079586839642;0.010222229830848;0.0100013043754614;0.00974489093263591;0.00945295597880842;0.0091258322169642;0.008…
REM;565;600;35;M2 QOE 20 #11;0.0173257179467954;0.0753469055542085;Artery;Perivascular;M2 QOE 20 artery G90-2690 Perivascular;M2 QOE 20 artery G90-2690;1.9915817829616;5.33560622163459;0.0347405458793744;0.0347658477743191;0.0348415469149459;0.0349670379242654;0.0351413585875485;0.035363257315712;0.0356312824146518;0.0359438882882947;0.0362995527326763;0.0366968987949284;0.0371348143079663;0.0376…
NREM;150;255;105;M2 VDX 20 #2;0.0402179232223996;0.095631596958553;Artery;Perivascular;M2 VDX 20 artery D49-9596 Perivascular;M2 VDX 20 artery D49-9596;1.99158196144953;6.03765967184967;0.075940539006712;0.0755246380477517;0.0743064392901403;0.0723804005818136;0.0699213382106707;0.067202448674542;0.0646061047527129;0.0626169878963341;0.0617896974522712;0.0626888091758055;0.0658074270436497;0.0714…
IS;256;284;28;M2 VDX 20 #3;0.0338361891276542;0.112020610486625;Artery;Perivascular;M2 VDX 20 artery D49-9596 Perivascular;M2 VDX 20 artery D49-9596;1.99158196144953;6.03765967184967;0.00105447267355275;0.00114878099837735;0.00143052751122386;0.00189619283094034;0.00253996443472042;0.00335381551361247;0.00432761375567915;0.00544925846962575;0.00670484404708677;0.00807884737581707;0.00955433646462…
NREM;383;498;115;M2 VDX 20 #6;0.00510037199093982;0.0899475424746442;Artery;Perivascular;M2 VDX 20 artery D49-9596 Perivascular;M2 VDX 20 artery D49-9596;1.99158196144953;6.03765967184967;0.0207680415575626;0.0203470538527049;0.0191102875365963;0.0171372666282805;0.0145631385776192;0.0115807296109071;0.00843953825664251;0.00543783238089783;0.00290384269919385;0.001163382368054;0.00049436230927131…
IS;498;525;27;M2 VDX 20 #7;-0.125628455104576;0.0972022760492261;Artery;Perivascular;M2 VDX 20 artery D49-9596 Perivascular;M2 VDX 20 artery D49-9596;1.99158196144953;6.03765967184967;0.234104842853016;0.234134569089877;0.234223140281374;0.234368738805772;0.234568351713387;0.234817795288735;0.23511174930092;0.235443800802631;0.235806497294112;0.236191409021468;0.236589200128392;0.23698970832646;0…
REM;530;600;70;M2 VDX 20 #8;0.0161966675633427;0.111341841853286;Artery;Perivascular;M2 VDX 20 artery D49-9596 Perivascular;M2 VDX 20 artery D49-9596;1.99158196144953;6.03765967184967;0.00419363077047228;0.0052466774444363;0.00830945615058658;0.0131039488337133;0.019202129184301;0.0260738005942891;0.0331441023628238;0.0398530793622076;0.0457098094920228;0.0503347934850575;0.0534863739039246;0.055…
Sleep baseline;357;428.5;71.5;M3 WOJ 17 #2;0.0966670563399993;0.0281551632417149;Artery;Perivascular;M3 WOJ 17 artery Y48-4892 Perivascular;M3 WOJ 17 artery Y48-4892;1.99158202094551;5.77689696176976;0.0152474869919799;0.0152194485689622;0.0151344329371025;0.0149899163895798;0.0147822592505759;0.0145074725992685;0.0141621382362818;0.0137443558593711;0.0132545896927615;0.0126963030711636;0.0120763…
NREM;440;460;20;M3 WOJ 17 #3;0.0750781342232437;0.0602501744330518;Artery;Perivascular;M3 WOJ 17 artery Y48-4892 Perivascular;M3 WOJ 17 artery Y48-4892;1.99158202094551;5.77689696176976;0.0600674693170909;0.0600459048220115;0.0599812619464037;0.0598736924219207;0.0597234488073053;0.0595308839974629;0.0592964505363516;0.0590206997338932;0.0587042805871835;0.0583479385063713;0.0579525138456827;0.05…
IS;460;500;40;M3 WOJ 17 #4;-0.0770681663902151;0.0290458375797479;Artery;Perivascular;M3 WOJ 17 artery Y48-4892 Perivascular;M3 WOJ 17 artery Y48-4892;1.99158202094551;5.77689696176976;0.144701484612711;0.144402295001405;0.143507731002492;0.142026770935964;0.139974258186944;0.13737072101142;0.134242121416117;0.130619534479302;0.126538760155658;0.122039870463439;0.117166695988896;0.111966256846322…
REM;500;600;100;M3 WOJ 17 #5;0.102851081935334;0.055329705121236;Artery;Perivascular;M3 WOJ 17 artery Y48-4892 Perivascular;M3 WOJ 17 artery Y48-4892;1.99158202094551;5.77689696176976;0.000208787960975967;0.000248275707294745;0.000349030622492408;0.000465370054079613;0.000543118471548897;0.000543687893653416;0.000463570083630714;0.000341768757546087;0.000252141102096007;0.000283036390986653;0.000…
Sleep baseline;47;281.4;234.4;M3 TEQ 22 #1;0.418291873981427;0.232311135603346;Artery;Perivascular;M3 TEQ 22 artery C22-9132 Perivascular;M3 TEQ 22 artery C22-9132;1.99158172346563;3.85126464117984;0.00470805447207454;0.00482507049990694;0.00489259550763875;0.00445218575790119;0.0035101411890097;0.00271832276912566;0.00311084706985932;0.00556954353361045;0.0101036795148916;0.0155028866111484;0.01…
NREM;366;430;64;M3 TEQ 22 #3;0.189276672042487;0.2094478266701;Artery;Perivascular;M3 TEQ 22 artery C22-9132 Perivascular;M3 TEQ 22 artery C22-9132;1.99158172346563;3.85126464117984;0.0899407188850596;0.0900386627215743;0.0903306675373737;0.0908116250093824;0.0914742239603067;0.0923106293415035;0.0933145920790968;0.0944837701602318;0.0958220068469;0.0973412956876404;0.0990631655136841;0.101019242…
NREM;460;490;30;M3 TEQ 22 #4;0.160812823054444;0.215919790087528;Artery;Perivascular;M3 TEQ 22 artery C22-9132 Perivascular;M3 TEQ 22 artery C22-9132;1.99158172346563;3.85126464117984;0.00228318938348166;0.00226790501429432;0.00222248408248945;0.00214821232678735;0.00204719695541597;0.00192231405755665;0.00177713684538195;0.00161584653325586;0.00144312809380282;0.00126405350467318;0.0010839554053…
IS;490;510;20;M3 TEQ 22 #5;0.187767957791764;0.205068022371366;Artery;Perivascular;M3 TEQ 22 artery C22-9132 Perivascular;M3 TEQ 22 artery C22-9132;1.99158172346563;3.85126464117984;0.00392959659393037;0.00393516194064483;0.00395181563933243;0.00397943109600389;0.00401779874934481;0.00406662819380774;0.00412555111244761;0.00419412498076013;0.00427183749277616;0.00435811165142641;0.004452311456865…
IS;105;135;30;M3 LCE 08 #2;0.0330100384794546;0.0220873260333622;Artery;Perivascular;M3 LCE 08 artery M44-6462 Perivascular;M3 LCE 08 artery M44-6462;1.99158208044149;1.44422424044244;0.0524112850893303;0.0525933470710674;0.0531372378368993;0.0540361204692075;0.0552787609180474;0.0568497648711478;0.0587299008011528;0.0608965009126391;0.0633239297547129;0.0659841085961631;0.0688470823237316;0.0718…
Sleep baseline;187.4;211.5;24.1;M4 ROF 16 #2;0.428694592499967;0.0430529372392171;Artery;Perivascular;M4 ROF 16 artery A55-8817 Perivascular;M4 ROF 16 artery A55-8817;1.99158184245757;8.66534544265464;0.353435617922834;0.353588355021802;0.354045835179627;0.354805864272167;0.355864783140947;0.357217464480522;0.358857309102676;0.360776242181941;0.362964710235073;0.365411679717592;0.368104638230002;…
NREM;260;340;80;M4 ROF 16 #3;0.14880512970984;0.0460438948012841;Artery;Perivascular;M4 ROF 16 artery A55-8817 Perivascular;M4 ROF 16 artery A55-8817;1.99158184245757;8.66534544265464;0.0499763302020424;0.0687753721627186;0.123777700305759;0.210925530254619;0.323863701179084;0.454503580190205;0.593723571021428;0.732131736673907;0.860812805929848;0.971988073252356;1.05953097740348;1.11930097549187…
NREM;385;440;55;M4 ROF 16 #4;0.0149658771422764;0.03730046328602;Artery;Perivascular;M4 ROF 16 artery A55-8817 Perivascular;M4 ROF 16 artery A55-8817;1.99158184245757;8.66534544265464;0.0594128614037682;0.0611382689960021;0.0662173973619089;0.0743652421100033;0.0851272441449113;0.0979083205326457;0.112010374755554;0.126675487811105;0.141131631585408;0.15463765356329;0.166524456687385;0.1762297146…
NREM;490;560;70;M4 ROF 16 #5;0.100042754724366;0.0400695368359357;Artery;Perivascular;M4 ROF 16 artery A55-8817 Perivascular;M4 ROF 16 artery A55-8817;1.99158184245757;8.66534544265464;0.208357749605733;0.211593058774127;0.221149497094593;0.236581863208941;0.257159855515889;0.281888219329396;0.309539298671039;0.338700555357528;0.367838257299105;0.395376300906294;0.419786412824465;0.43968330819189…
NREM;130;170;40;M3 LCE 13 #3;-0.153721559365927;0.0143109047786192;Artery;Perivascular;M3 LCE 13 artery S74-2759 Perivascular;M3 LCE 13 artery S74-2759;1.99158202094551;3.36985656103236;0.00145303085282083;0.00148935814538633;0.00159696387482391;0.00177177825581107;0.00200721094054803;0.00229442996134441;0.00262273283199929;0.00297999170538144;0.00335315109884856;0.00372875449723747;0.00409347522…
NREM;280;340;60;M3 LCE 13 #5;0.0402832612149791;0.00438163301961269;Artery;Perivascular;M3 LCE 13 artery S74-2759 Perivascular;M3 LCE 13 artery S74-2759;1.99158202094551;3.36985656103236;0.0196942867854161;0.0194674317081459;0.0187970199370648;0.0177130978575145;0.0162643760700159;0.0145162260218314;0.0125479692944785;0.010449554537745;0.00831774451926824;0.00625196182303294;0.00434996459743432;0…
IS;355;385;30;M3 LCE 13 #6;-0.132036485638762;-0.00770601137085679;Artery;Perivascular;M3 LCE 13 artery S74-2759 Perivascular;M3 LCE 13 artery S74-2759;1.99158202094551;3.36985656103236;0.0442767707418067;0.0442153332765526;0.0440314315957562;0.0437262938407828;0.043301953623152;0.0427612302859008;0.042107701660429;0.0413456697004044;0.040480119470227;0.0395166720521144;0.0384615320114942;0.03732…
NREM;415;450;35;M3 LCE 13 #7;-0.0375840666543242;-0.0169164900363029;Artery;Perivascular;M3 LCE 13 artery S74-2759 Perivascular;M3 LCE 13 artery S74-2759;1.99158202094551;3.36985656103236;3.76455481639959e-05;3.99682350658811e-05;4.69264447331467e-05;5.84941643351875e-05;7.46396362559049e-05;9.53420500837679e-05;0.000120613538862788;0.000150525186532561;0.000185235493240321;0.000225019559554222;0…
IS;450;475;25;M3 LCE 13 #8;0.0109019309958506;-0.0242944815775773;Artery;Perivascular;M3 LCE 13 artery S74-2759 Perivascular;M3 LCE 13 artery S74-2759;1.99158202094551;3.36985656103236;0.000128316149109316;0.000129371278850492;0.000132552215317921;0.000137905013200676;0.000145504490200869;0.000155451374860358;0.00016786842785681;0.000182895647297399;0.000200684694797523;0.000221392701611949;0.000…
NREM;545;600;55;M3 LCE 13 #9;-0.0267083296263376;-0.00704717927896485;Artery;Perivascular;M3 LCE 13 artery S74-2759 Perivascular;M3 LCE 13 artery S74-2759;1.99158202094551;3.36985656103236;0.000687975247017515;0.000667974169738738;0.000609967331202565;0.000519851275478578;0.000407146994958953;0.000284547928443554;0.000167303413580918;7.2454941838862e-05;1.79488098135027e-05;2.16555271894364e-05;0…
IS;10;30;20;M3 CKH 04 #1;0.0663485238952582;0.132066622228351;Artery;Perivascular;M3 CKH 04 artery V78-6442 Perivascular;M3 CKH 04 artery V78-6442;1.99158184245757;-0.481408080147478;0.0187979389371781;0.0188067417729545;0.0188330934047111;0.0188768235669664;0.0189376496843963;0.0190151786633582;0.0191089093817157;0.0192182358588341;0.0193424510826916;0.0194807514663159;0.019632241901243;0.019795…
REM;40;80;40;M3 CKH 04 #2;0.0364800173567146;0.119078240139188;Artery;Perivascular;M3 CKH 04 artery V78-6442 Perivascular;M3 CKH 04 artery V78-6442;1.99158184245757;-0.481408080147478;0.0455888751278219;0.0455081651879045;0.0452668849947358;0.0448675742068408;0.0443144347674845;0.0436132844060507;0.0427714910636053;0.0417978878973628;0.0407026685965069;0.0394972629334911;0.0381941927869463;0.0368…
IS;110;150;40;M3 CKH 04 #4;0.0568509066666567;0.111068269341479;Artery;Perivascular;M3 CKH 04 artery V78-6442 Perivascular;M3 CKH 04 artery V78-6442;1.99158184245757;-0.481408080147478;0.0141744596857775;0.0141242127158074;0.0139745486472251;0.0137286645446728;0.0133917785993103;0.0129709691842443;0.0124749581914437;0.0119138468499516;0.0112988139371444;0.0106417875767669;0.009955102619008;0.0092…
REM;150;270;120;M3 CKH 04 #5;0.0860404225156334;0.137023700404998;Artery;Perivascular;M3 CKH 04 artery V78-6442 Perivascular;M3 CKH 04 artery V78-6442;1.99158184245757;-0.481408080147478;0.0160654013629844;0.0161278988960126;0.0162946870352382;0.0165093966821438;0.0166944763837798;0.0167677540297901;0.0166543639885209;0.0162911340146968;0.0156259302176547;0.0146181954234863;0.013246600671294;0.01…
Sleep baseline;316.3;426;109.7;M3 CKH 04 #6;0.24350991293843;0.152177373260253;Artery;Perivascular;M3 CKH 04 artery V78-6442 Perivascular;M3 CKH 04 artery V78-6442;1.99158184245757;-0.481408080147478;0.0252412572342891;0.0250970258511093;0.0246690765500264;0.023971796643721;0.0230294196077077;0.0218756486346684;0.0205520300704072;0.0191047556885864;0.0175801803231479;0.0160199534785311;0.01445701…
REM;35;150;115;M2 TCJ 14 #2;0.18227178412843;0.0931498747919828;Artery;Perivascular;M2 TCJ 14 artery C22-9132 Perivascular;M2 TCJ 14 artery C22-9132;1.99158208044149;4.09196868125358;0.425099719427285;0.42702944418634;0.432577237114459;0.441035179262981;0.451279609760951;0.461861198414578;0.471137261610654;0.477442297956809;0.479281897379464;0.475524062625341;0.465555114983165;0.449368524527179;0…
NREM;330;415;85;M2 TCJ 14 #4;0.137143624902447;-0.027557829635015;Artery;Perivascular;M2 TCJ 14 artery C22-9132 Perivascular;M2 TCJ 14 artery C22-9132;1.99158208044149;4.09196868125358;0.00098692410937592;0.00105668249438449;0.00126693983568615;0.00162177879347642;0.00213136170384261;0.00281558477361174;0.00370682377633247;0.00485020973834392;0.00630032814166799;0.00811400973781204;0.010339791119…
Sleep baseline;483.4;511.6;28.2;M2 TCJ 14 #5;0.439960400042214;0.053879282597653;Artery;Perivascular;M2 TCJ 14 artery C22-9132 Perivascular;M2 TCJ 14 artery C22-9132;1.99158208044149;4.09196868125358;6.39337863694386e-05;7.84995404039105e-05;0.000122460868529905;0.000196598626762265;0.00030217675972099;0.000440887205080049;0.000614774982236599;0.000826145612450387;0.00107745752642395;0.0013712025…
Sleep baseline;44.5;74.4;29.9;M4 ROF 07 #1;0.308067885539722;0.0371446944593963;Artery;Perivascular;M4 ROF 07 artery K97-3014 Perivascular;M4 ROF 07 artery K97-3014;1.99158190195355;8.18393736250716;0.091222000791632;0.091093283154802;0.0907082109874908;0.0900700167783515;0.0891840556400017;0.088057757125583;0.0867005585032418;0.0851238202032195;0.0833407243334029;0.0813661573242574;0.07921657791…
NREM;80;170;90;M4 ROF 07 #2;0.181990888871803;0.0320801618113324;Artery;Perivascular;M4 ROF 07 artery K97-3014 Perivascular;M4 ROF 07 artery K97-3014;1.99158190195355;8.18393736250716;0.00519967364892614;0.00538993570242103;0.00594874849532503;0.00684052506293116;0.00800720976767789;0.00937060376270734;0.0108362834213401;0.0122993404372366;0.0136517973060053;0.0147910978654739;0.0156286926048706;…
IS;170;195;25;M4 ROF 07 #3;0.137739455057438;0.0209664148584716;Artery;Perivascular;M4 ROF 07 artery K97-3014 Perivascular;M4 ROF 07 artery K97-3014;1.99158190195355;8.18393736250716;0.133008247288834;0.133309559172981;0.134210545303093;0.135702388217507;0.137770495478533;0.140394653464699;0.143549240282978;0.147203495436147;0.151321843250314;0.155864266470958;0.16078672587947;0.166041621272399;0…
Sleep baseline;130.9;162.5;31.6;M4 CGF 08 #1;0.174532568089064;-0.0018521964860276;Artery;Perivascular;M4 CGF 08 artery X33-6986 Perivascular;M4 CGF 08 artery X33-6986;1.99158196144953;3.6105606011061;0.0258179236199335;0.0258261300870164;0.0258508085411672;0.0258921352076126;0.0259504006834137;0.0260260052747638;0.026119452478992;0.0262313406216467;0.0263623526629825;0.0265132441930325;0.0266848…
NREM;240;270;30;M4 CGF 08 #3;0.0441944554355956;-0.00576043489622348;Artery;Perivascular;M4 CGF 08 artery X33-6986 Perivascular;M4 CGF 08 artery X33-6986;1.99158196144953;3.6105606011061;0.017943581748917;0.0179101685432567;0.0178102041392832;0.0176445114316243;0.0174144527933988;0.017121916507508;0.0167692979852995;0.0163594759839635;0.0158957840894995;0.0153819777840125;0.0148221974638243;0.014…
IS;270;300;30;M4 CGF 08 #4;0.0260872116896243;-0.0118204656258842;Artery;Perivascular;M4 CGF 08 artery X33-6986 Perivascular;M4 CGF 08 artery X33-6986;1.99158196144953;3.6105606011061;0.0109747899709709;0.0109469244634938;0.0108636523950367;0.0107259422734206;0.0105353921824272;0.0102942059338103;0.0100051602659701;0.00967156366144396;0.00929720749956996;0.00888631039095924;0.00844345665426403;0.…
REM;330;440;110;M4 CGF 08 #5;0.0983817018352627;-0.0264129409934909;Artery;Perivascular;M4 CGF 08 artery X33-6986 Perivascular;M4 CGF 08 artery X33-6986;1.99158196144953;3.6105606011061;0.0514973892916339;0.051797862705619;0.0526325490414023;0.0538124097030895;0.0550571374997491;0.0560395185961092;0.0564345423088649;0.0559650445902615;0.0544377956227064;0.0517666704137007;0.0479818420402507;0.043…
NREM;15;50;35;M2 TCJ 16 #1;0.0211451256189222;0.077123497864655;Artery;Perivascular;M2 TCJ 16 artery Z7-4426 Perivascular;M2 TCJ 16 artery Z7-4426;1.99158196144953;1.92563232058992;0.0338959939229553;0.0337835517470391;0.033448532584827;0.0328977917945424;0.0321425347934247;0.0311979946951095;0.0300829965149722;0.0288194227657077;0.0274315985438428;0.0259456168205115;0.0243886265034849;0.02278810…
Sleep baseline;70.2;102.6;32.4;M2 TCJ 16 #2;0.99965637824201;0.960699493048948;Artery;Perivascular;M2 TCJ 16 artery Z7-4426 Perivascular;M2 TCJ 16 artery Z7-4426;1.99158196144953;1.92563232058992;0.146751083355763;0.146690346352579;0.146507409627595;0.146200107792631;0.145764871143262;0.145196784878335;0.144489672584306;0.143636204482295;0.142628030967817;0.141455941927499;0.140110052181919;0.138…
IS;273;295;22;M2 TCJ 16 #4;-0.084401426376196;-0.0115496849798207;Artery;Perivascular;M2 TCJ 16 artery Z7-4426 Perivascular;M2 TCJ 16 artery Z7-4426;1.99158196144953;1.92563232058992;0.0923590686636254;0.0924301392550216;0.0926429532253411;0.092996318539469;0.0934882530618897;0.0941159914631399;0.0948759949317787;0.0957639637326443;0.0967748526607537;0.0979028894465944;0.0991415961723157;0.100483…
NREM;360;410;50;M2 TCJ 16 #5;-0.0386644422511127;-0.00479155513594772;Artery;Perivascular;M2 TCJ 16 artery Z7-4426 Perivascular;M2 TCJ 16 artery Z7-4426;1.99158196144953;1.92563232058992;0.00247509583728925;0.00254124785825574;0.00274392369288568;0.0030954348587909;0.00361516243308332;0.00432792290097579;0.00526182215438959;0.00644572977266849;0.00790653020736486;0.00966632300027178;0.01173974971…
IS;428;456;28;M2 TCJ 16 #6;-0.0448714332716766;-0.024809227776664;Artery;Perivascular;M2 TCJ 16 artery Z7-4426 Perivascular;M2 TCJ 16 artery Z7-4426;1.99158196144953;1.92563232058992;0.284961970257216;0.284626818452919;0.283623323992931;0.281957355187366;0.279638644109138;0.27668071416383;0.273100779166101;0.268919614417145;0.26416140044087;0.258853540214133;0.253026450920309;0.246713331465904;0.…
NREM;490;587;97;M2 TCJ 16 #7;-0.00827038798213633;0.00197512154542101;Artery;Perivascular;M2 TCJ 16 artery Z7-4426 Perivascular;M2 TCJ 16 artery Z7-4426;1.99158196144953;1.92563232058992;0.0227827497377638;0.0226370144979146;0.0222117854181568;0.0215404817751441;0.0206712512110111;0.0196582124287549;0.0185533871102685;0.0174016538263327;0.0162398368825726;0.0150994489166719;0.014011217378673;0.01…
NREM;75;160;85;M2 QOE 19 #1;0.365716788816875;0.183040942229614;Artery;Perivascular;M2 QOE 19 artery M15-3410 Perivascular;M2 QOE 19 artery M15-3410;1.99158202094551;5.05478484154856;0.0498567981751366;0.049884786609311;0.0499527910761699;0.050014451142811;0.049997483854518;0.0498108400401321;0.0493540575666482;0.0485281053946122;0.0472467925897778;0.0454476404400726;0.0431010332036999;0.04021652…
NREM;195;445;250;M2 QOE 19 #3;0.210627270436777;0.151097633214432;Artery;Perivascular;M2 QOE 19 artery M15-3410 Perivascular;M2 QOE 19 artery M15-3410;1.99158202094551;5.05478484154856;0.0125151206982133;0.0138623422954582;0.016180603339539;0.0163262407458534;0.013185650236537;0.00849895866809578;0.00484754455322488;0.00358162476064882;0.00443554684073492;0.00634673788997201;0.00830610819005197;0…
Sleep baseline;479.2;499.2;20;M2 QOE 19 #5;0.338626424698005;0.167289313123908;Artery;Perivascular;M2 QOE 19 artery M15-3410 Perivascular;M2 QOE 19 artery M15-3410;1.99158202094551;5.05478484154856;0.0358842914707295;0.0358683288843468;0.035820514281557;0.0357410667320302;0.0356303500210723;0.0354888706620469;0.0353172751309921;0.0351163463405359;0.0348869993749301;0.0346302765126059;0.0343473415…
NREM;500;600;100;M2 QOE 19 #6;0.28902250849475;0.158719746883347;Artery;Perivascular;M2 QOE 19 artery M15-3410 Perivascular;M2 QOE 19 artery M15-3410;1.99158202094551;5.05478484154856;0.0413427568149953;0.0408308015584668;0.039327227123398;0.0369272433483023;0.0337834462923554;0.0300952198233845;0.0260922516434862;0.0220128092269229;0.0180794054726161;0.0144760678046144;0.0113317806565928;0.00871…
Sleep baseline;12.9;77.7;64.8;M2 PRT 22 #1;0.17536597515487;0.0393618356239437;Artery;Perivascular;M2 PRT 22 artery K97-3014 Perivascular;M2 PRT 22 artery K97-3014;1.99158190195355;2.64774444081114;0.182928929667103;0.181392471711202;0.176850143062829;0.169499055183574;0.159654610450909;0.147731841745987;0.134221226905946;0.119660715191533;0.104605932794603;0.0896006005066264;0.075149098175446;0.…
NREM;95;194;99;M2 PRT 22 #2;-0.0194376027111742;0.0308851334336579;Artery;Perivascular;M2 PRT 22 artery K97-3014 Perivascular;M2 PRT 22 artery K97-3014;1.99158190195355;2.64774444081114;0.0910850333702733;0.0908897066456228;0.0902769721643065;0.0891716379375573;0.0874647210631492;0.0850359322579391;0.0817810381324384;0.0776400264537586;0.0726213068269656;0.0668172590188367;0.0604075032731717;0.05…
NREM;234;277;43;M2 PRT 22 #3;0.137224703187861;0.0581337862100174;Artery;Perivascular;M2 PRT 22 artery K97-3014 Perivascular;M2 PRT 22 artery K97-3014;1.99158190195355;2.64774444081114;0.038268643822887;0.0381301199547409;0.0377183768377798;0.0370447949997953;0.0361279955043266;0.0349933316838493;0.0336722001300938;0.0322011926898417;0.0306211162726626;0.0289759114876234;0.0273115043274197;0.0256…
IS;277;322;45;M2 PRT 22 #4;0.133505250480201;0.0898164492045294;Artery;Perivascular;M2 PRT 22 artery K97-3014 Perivascular;M2 PRT 22 artery K97-3014;1.99158190195355;2.64774444081114;0.0530941169224998;0.0532773708969785;0.0538292274188841;0.0547559566180178;0.0560679608733258;0.0577796953513237;0.0599095423371741;0.0624796271303808;0.0655155626446946;0.0690461109188673;0.0731027524542876;0.07771…
REM;340;410;70;M2 PRT 22 #5;0.175550139267634;0.0972358333484479;Artery;Perivascular;M2 PRT 22 artery K97-3014 Perivascular;M2 PRT 22 artery K97-3014;1.99158190195355;2.64774444081114;8.61934297933909e-06;0.000745454729190145;0.00291740527978779;0.00641199108493581;0.0110520153342589;0.0166097783382055;0.0228247554761232;0.0294228655633984;0.0361353610593536;0.0427155165654789;0.0489516486057;0.0…
NREM;123;227;104;M2 TCJ 06 #2;0.0711572681782167;0.0739181439713225;Artery;Perivascular;M2 TCJ 06 artery U92-1298 Perivascular;M2 TCJ 06 artery U92-1298;1.99158196144953;8.4246414025809;0.0128706653155628;0.012809120856546;0.0126514334350133;0.0124721554368237;0.01237620816022;0.0124750460167631;0.0128619910241423;0.0135922682304363;0.0146716198322708;0.0160549672179615;0.0176542064624103;0.01935…
NREM;265;343;78;M2 TCJ 06 #4;0.0396753489741925;0.0563005623468523;Artery;Perivascular;M2 TCJ 06 artery U92-1298 Perivascular;M2 TCJ 06 artery U92-1298;1.99158196144953;8.4246414025809;7.92184452344424e-07;7.84559869928486e-06;3.11723183409676e-05;7.72776136744808e-05;0.000156982788706171;0.000285259319012261;0.000480750648717904;0.000764791065455877;0.00115975617749657;0.00168665963879657;0.0023…
Sleep baseline;409.3;433.4;24.1;M2 TCJ 06 #6;-0.0125883277723249;0.1920240061144;Artery;Perivascular;M2 TCJ 06 artery U92-1298 Perivascular;M2 TCJ 06 artery U92-1298;1.99158196144953;8.4246414025809;0.00142755565496482;0.00143966505507467;0.00147626834262861;0.00153818694416054;0.00162677716421999;0.00174391123005846;0.00189195106076788;0.0020737150632335;0.0022924383376873;0.00255172675169552;0.…
NREM;437;465;28;M2 TCJ 06 #7;0.0158726668878667;0.135570674584505;Artery;Perivascular;M2 TCJ 06 artery U92-1298 Perivascular;M2 TCJ 06 artery U92-1298;1.99158196144953;8.4246414025809;0.0563522430307928;0.0562663563352834;0.0560096055860204;0.0555847066382427;0.0549961455831473;0.0542501189105344;0.0533544510517821;0.0523184905892202;0.0511529867444266;0.0498699480548657;0.0484824854104126;0.0470…
Sleep baseline;9.6;36.2;26.6;M4 CGF 17 #1;0.0758281179026977;-0.000194581439823518;Artery;Perivascular;M4 CGF 17 artery U57-1829 Perivascular;M4 CGF 17 artery U57-1829;1.99158196144953;5.05478484154854;0.0332208221383098;0.0332576095857924;0.0333670841331669;0.0335465985778745;0.0337917945573489;0.0340966819718635;0.0344537481178728;0.0348540945212118;0.0352875989525262;0.0357430996490172;0.03620…
IS;100;120;20;M4 CGF 17 #3;0.127788425914395;-0.002449008564732;Artery;Perivascular;M4 CGF 17 artery U57-1829 Perivascular;M4 CGF 17 artery U57-1829;1.99158196144953;5.05478484154854;0.108047312865571;0.108030278299422;0.1079790992503;0.107893550410042;0.107773258735782;0.107617707145661;0.107426239671845;0.107198068049452;0.106932279713278;0.106627847167127;0.106283638682956;0.105898430278995;0.…
NREM;145;167;22;M4 CGF 17 #4;0.05218320712873;-0.0052953200464981;Artery;Perivascular;M4 CGF 17 artery U57-1829 Perivascular;M4 CGF 17 artery U57-1829;1.99158196144953;5.05478484154854;0.0135549267855444;0.0135401300902089;0.0134958809620259;0.0134226019169388;0.0133209959465777;0.0131920446842333;0.0130370057750428;0.0128574093906381;0.0126550538148273;0.0124320000156347;0.0121905651106175;0.011…
NREM;175;203;28;M4 CGF 17 #5;0.148526050982013;-0.00441708891444583;Artery;Perivascular;M4 CGF 17 artery U57-1829 Perivascular;M4 CGF 17 artery U57-1829;1.99158196144953;5.05478484154854;0.372141159387027;0.371933848758902;0.371311872209708;0.370275113060537;0.368823434048783;0.36695676140814;0.364675199179893;0.361979170461052;0.358869581502231;0.355348003881529;0.351416869417897;0.3470796720629…
Sleep baseline;300.5;323.8;23.3;M4 CGF 17 #7;0.19062777957573;0.0112816391638553;Artery;Perivascular;M4 CGF 17 artery U57-1829 Perivascular;M4 CGF 17 artery U57-1829;1.99158196144953;5.05478484154854;0.00223387717135908;0.00224873585237314;0.00229312639299736;0.00236649460665673;0.00246792455596323;0.00259615001338004;0.00274957030789076;0.00292627036202636;0.00312404467141579;0.00334042492959092…
IS;414;447;33;M4 CGF 17 #9;0.120816985863861;0.00791317238153743;Artery;Perivascular;M4 CGF 17 artery U57-1829 Perivascular;M4 CGF 17 artery U57-1829;1.99158196144953;5.05478484154854;7.71333488999731e-05;8.07811604869015e-05;9.17300516278601e-05;0.000109995739053882;0.000135602268293396;0.000168578878578963;0.000208955785530371;0.000256759041943814;0.000312004667283248;0.000374692256527152;0.000…
IS;500;530;30;M4 CGF 17 #10;0.131498178364115;0.0204030039311894;Artery;Perivascular;M4 CGF 17 artery U57-1829 Perivascular;M4 CGF 17 artery U57-1829;1.99158196144953;5.05478484154854;0.00322165778398356;0.00323380440121346;0.00326994727937632;0.00332920308545905;0.00341012470120338;0.00351073822398631;0.00362859347646087;0.00376082677243374;0.00390423438324906;0.00405535488474722;0.0042105583462…
IS;35;65;30;M3 WOJ 23 #1;0.120305963442092;0.131184724048393;Artery;Perivascular;M3 WOJ 23 artery D93-9560 Perivascular;M3 WOJ 23 artery D93-9560;1.99158213993748;1.44422424044244;0.0264757540517903;0.0264439829290818;0.0263488010704371;0.0261906037102767;0.0259700518892448;0.0256880758068159;0.0253458792737211;0.0249449450307864;0.0244870406450172;0.0239742246457756;0.023408852524972;0.022793582…
REM;80;235;155;M3 WOJ 23 #2;0.211066332657001;0.121066849053889;Artery;Perivascular;M3 WOJ 23 artery D93-9560 Perivascular;M3 WOJ 23 artery D93-9560;1.99158213993748;1.44422424044244;0.0405076578051433;0.0406809687273638;0.0411039480869783;0.0415174050497391;0.0415835148001255;0.0409922340345865;0.0395556289446333;0.0372616534505541;0.0342736816772023;0.0308804305598903;0.027417390002464;0.024189…
IS;350;395;45;M3 WOJ 23 #4;-0.0196988467880723;0.0860575447376867;Artery;Perivascular;M3 WOJ 23 artery D93-9560 Perivascular;M3 WOJ 23 artery D93-9560;1.99158213993748;1.44422424044244;0.0132505536953318;0.0133279350118872;0.0135584319247233;0.0139371709747428;0.0144562517830319;0.0151050682409083;0.0158707350675482;0.0167385981510352;0.0176928030000992;0.0187168929369678;0.0197944074931245;0.020…
NREM;420;505;85;M3 WOJ 23 #5;-0.00445032473788906;0.0754090302225687;Artery;Perivascular;M3 WOJ 23 artery D93-9560 Perivascular;M3 WOJ 23 artery D93-9560;1.99158213993748;1.44422424044244;0.0714293640708524;0.0713146074524094;0.0709690513050536;0.0703889745609665;0.0695686061822194;0.0685006852041023;0.0671771175819469;0.0655896882899893;0.0637308552110579;0.0615947218456796;0.0591783228790227;0.…
Sleep baseline;521.6;547.4;25.8;M3 WOJ 23 #6;0.183591728450958;0.0857903222271207;Artery;Perivascular;M3 WOJ 23 artery D93-9560 Perivascular;M3 WOJ 23 artery D93-9560;1.99158213993748;1.44422424044244;0.00473667690690165;0.0047407190641916;0.00475283214652887;0.00477297617385848;0.00480108513294007;0.00483706787980335;0.00488080934861516;0.00493217201485362;0.00499099754922707;0.00505710858973006…
IS;550;570;20;M3 WOJ 23 #7;-0.0269996567574094;0.047477474603484;Artery;Perivascular;M3 WOJ 23 artery D93-9560 Perivascular;M3 WOJ 23 artery D93-9560;1.99158213993748;1.44422424044244;0.0291658339156772;0.0291442557710695;0.0290795571745567;0.0289718460603991;0.0288213037168056;0.0286281868532636;0.0283928304365328;0.0281156512379716;0.0277971520198008;0.0274379262738172;0.0270386634131445;0.0266…
Sleep baseline;121.8;147.5;25.7;M2 QOE 14 #1;0.0139845023928025;0.0838543519229991;Artery;Perivascular;M2 QOE 14 artery A59-3867 Perivascular;M2 QOE 14 artery A59-3867;1.99158213993748;6.0176010018435;0.000220303311195166;0.000216425723033438;0.000205057096389306;0.000186986063275252;0.000163514463210641;0.000136438723980591;0.000108024193905627;8.09728160128829e-05;5.83846336633366e-05;4.3713707…
NREM;190;230;40;M2 QOE 14 #2;0.231732704028877;0.0923175035999418;Artery;Perivascular;M2 QOE 14 artery A59-3867 Perivascular;M2 QOE 14 artery A59-3867;1.99158213993748;6.0176010018435;0.0173926741572043;0.017384994875597;0.0173624964046288;0.0173267831545438;0.0172804839950414;0.0172271864428297;0.0171713481864172;0.0171181892638885;0.0170735686994441;0.0170438496133999;0.0170357567468199;0.01705…
NREM;280;320;40;M2 QOE 14 #3;0.146142276688813;0.100106798430683;Artery;Perivascular;M2 QOE 14 artery A59-3867 Perivascular;M2 QOE 14 artery A59-3867;1.99158213993748;6.0176010018435;0.0477959120644742;0.047932082277258;0.0483388141516198;0.0490107754195732;0.0499390936764311;0.0511113828859213;0.0525117890159548;0.0541210625262262;0.0559166665382944;0.0578729299017411;0.0599612539644604;0.062150…
IS;325;360;35;M2 QOE 14 #4;0.0802011203399445;0.107519885530207;Artery;Perivascular;M2 QOE 14 artery A59-3867 Perivascular;M2 QOE 14 artery A59-3867;1.99158213993748;6.0176010018435;0.050299954941193;0.0518950178465519;0.0566459838805621;0.0644509734039843;0.0751427944190954;0.0884927821331624;0.104216033517628;0.121977901191876;0.141401579356336;0.162076587906799;0.183567940015088;0.205425763894…
REM;360;395;35;M2 QOE 14 #5;0.175419732170116;0.0962061660668861;Artery;Perivascular;M2 QOE 14 artery A59-3867 Perivascular;M2 QOE 14 artery A59-3867;1.99158213993748;6.0176010018435;0.863980292059736;0.86398861461024;0.864012734848809;0.864050136840726;0.864096713821239;0.864146893828985;0.864193807664875;0.864229491670492;0.864245116256686;0.864231229948645;0.86417800799846;0.864075494379817;0.…
NREM;455;525;70;M2 QOE 14 #7;0.0802093546780533;0.106730796395769;Artery;Perivascular;M2 QOE 14 artery A59-3867 Perivascular;M2 QOE 14 artery A59-3867;1.99158213993748;6.0176010018435;0.000161269153645151;0.0018478667224863;0.00679353026215755;0.0146664061652466;0.0249472461420284;0.0369759070590097;0.0500085778365264;0.0632792630363841;0.0760589333525824;0.0877065088062242;0.0977072998797527;0.1…
NREM;535;600;65;M2 QOE 14 #8;0.274422799616247;0.102745297803681;Artery;Perivascular;M2 QOE 14 artery A59-3867 Perivascular;M2 QOE 14 artery A59-3867;1.99158213993748;6.0176010018435;0.0459920693985533;0.0462648842384608;0.0470757973942892;0.0484031527654908;0.0502138328069715;0.0524672197722442;0.0551198208372513;0.0581298199200666;0.0614608359721871;0.065084301163282;0.0689801001061614;0.073135…
IS;20;65;45;M3 WOJ 24 #1;0.0795232853580738;0.0581872044851274;Artery;Perivascular;M3 WOJ 24 artery O5-2347 Perivascular;M3 WOJ 24 artery O5-2347;1.99158213993748;0.96281616029496;0.0110909464976017;0.0110299387679185;0.0108490313116441;0.0105544766543825;0.01015638492248;0.00966827434335248;0.0091064742445834;0.00848941068856192;0.00783681054496062;0.00716886350166831;0.00650538305882374;0.00586…
IS;100;140;40;M3 WOJ 24 #2;0.0472571949237541;0.067719776250475;Artery;Perivascular;M3 WOJ 24 artery O5-2347 Perivascular;M3 WOJ 24 artery O5-2347;1.99158213993748;0.96281616029496;0.000152040431110591;0.000163402525220229;0.000197340564677773;0.000253410064210727;0.000330871142304323;0.000428690310570975;0.000545543747286239;0.000679822758552448;0.000829642242648339;0.000992853025187136;0.001167…
IS;170;195;25;M3 WOJ 24 #3;0.105606833277874;0.0612063011184091;Artery;Perivascular;M3 WOJ 24 artery O5-2347 Perivascular;M3 WOJ 24 artery O5-2347;1.99158213993748;0.96281616029496;0.0325691428757265;0.0325385547131984;0.0324469780802839;0.0322949746585815;0.0320834743322036;0.0318137658955999;0.0314874842144726;0.031106594006648;0.0306733704530736;0.0301903768892434;0.0296604398637148;0.02908662…
IS;280;300;20;M3 WOJ 24 #5;0.0610903191341102;0.000200575492811179;Artery;Perivascular;M3 WOJ 24 artery O5-2347 Perivascular;M3 WOJ 24 artery O5-2347;1.99158213993748;0.96281616029496;0.00860550202673604;0.00858883773173945;0.00853897758060485;0.00845631866623488;0.00834151912376103;0.00819549263462504;0.00801940079927556;0.0078146434447648;0.00758284695147943;0.00732585070045552;0.00704569175906…
NREM;300;330;30;M3 WOJ 24 #6;0.123319227273708;0.0372239389489729;Artery;Perivascular;M3 WOJ 24 artery O5-2347 Perivascular;M3 WOJ 24 artery O5-2347;1.99158213993748;0.96281616029496;0.0375359450585914;0.0375340483110288;0.0375283763272577;0.0375189846151523;0.0375059680930543;0.0374894645939086;0.0374696595662077;0.0374467917727744;0.0374211597398705;0.0373931286666207;0.0373631374694539;0.03733…
IS;330;355;25;M3 WOJ 24 #7;0.0816617456432237;0.0317680073012005;Artery;Perivascular;M3 WOJ 24 artery O5-2347 Perivascular;M3 WOJ 24 artery O5-2347;1.99158213993748;0.96281616029496;0.00237940911501605;0.00237765859153613;0.00237244646409245;0.00236389080336166;0.0023521875327758;0.00233760913750583;0.00232050285825712;0.00230128837147183;0.00228045495851155;0.00225855816773657;0.0022362159751594…
NREM;355;390;35;M3 WOJ 24 #8;0.116415705474157;0.038211749243204;Artery;Perivascular;M3 WOJ 24 artery O5-2347 Perivascular;M3 WOJ 24 artery O5-2347;1.99158213993748;0.96281616029496;0.0202707367822818;0.0203714324169154;0.0206710362229505;0.0211621623034165;0.021832710268253;0.0226661728673731;0.0236420538613845;0.0247363838485179;0.0259223189963329;0.0271708053702297;0.0284512898786775;0.0297324…
IS;390;420;30;M3 WOJ 24 #9;0.030654328879232;0.0527579454385954;Artery;Perivascular;M3 WOJ 24 artery O5-2347 Perivascular;M3 WOJ 24 artery O5-2347;1.99158213993748;0.96281616029496;0.00474948783543171;0.00473872976127134;0.00470665509450785;0.00465386006668775;0.00458133031456064;0.00449042888324868;0.00438287968212725;0.00426074663935867;0.0041264088635571;0.00398253217801906;0.00383203744332664…
NREM;440;465;25;M3 WOJ 24 #10;0.128522600134863;0.0643891702048326;Artery;Perivascular;M3 WOJ 24 artery O5-2347 Perivascular;M3 WOJ 24 artery O5-2347;1.99158213993748;0.96281616029496;0.0308800564955653;0.0308663985128291;0.0308254157571489;0.0307570826312232;0.0306613592037967;0.0305381952441137;0.030387535747619;0.0302093278333815;0.0300035288637838;0.0297701156101398;0.029509094264594;0.029220…
IS;465;510;45;M3 WOJ 24 #11;0.112067803263427;0.0532325061079945;Artery;Perivascular;M3 WOJ 24 artery O5-2347 Perivascular;M3 WOJ 24 artery O5-2347;1.99158213993748;0.96281616029496;0.0389904139217585;0.0389026813303031;0.0386411581583478;0.0382108160957773;0.0376197698832947;0.0368790281873718;0.0360021603676779;0.0350048936899985;0.033904658344674;0.032720099530091;0.0314705767612777;0.03017567…
Sleep baseline;515.8;597.3;81.5;M3 WOJ 24 #12;0.701084809177366;0.216300396266732;Artery;Perivascular;M3 WOJ 24 artery O5-2347 Perivascular;M3 WOJ 24 artery O5-2347;1.99158213993748;0.96281616029496;0.000281374814088762;0.00057364014736207;0.00141024622366216;0.00267715266981599;0.00420478908123744;0.00579465069626013;0.00724919380910808;0.0083996828110113;0.00912738292015427;0.00937511214333087;…
NREM;10;80;70;M2 QOE 07 #1;0.0565394625465349;0.0903881074125402;Artery;Perivascular;M2 QOE 07 artery Q94-2406 Perivascular;M2 QOE 07 artery Q94-2406;1.99158208044149;3.6105606011061;0.0481088444747736;0.0489594236920058;0.0514249828789355;0.0552567345644317;0.0600712374470264;0.0653929012090479;0.0707055990450667;0.0755070124043482;0.0793593582557059;0.0819310722770853;0.083025630358296;0.082595…
NREM;90;110;20;M2 QOE 07 #2;0.210685730784017;0.153128112797534;Artery;Perivascular;M2 QOE 07 artery Q94-2406 Perivascular;M2 QOE 07 artery Q94-2406;1.99158208044149;3.6105606011061;0.043142294723626;0.0431802098658926;0.0432940390329198;0.0434840322644814;0.0437506023555658;0.0440943189521959;0.0445159002919847;0.0450162025978172;0.0455962071382165;0.0462570049750687;0.0469997794287476;0.0478257…
NREM;135;165;30;M2 QOE 07 #3;0.200483468498687;0.106690150273765;Artery;Perivascular;M2 QOE 07 artery Q94-2406 Perivascular;M2 QOE 07 artery Q94-2406;1.99158208044149;3.6105606011061;0.00047128902959872;0.000783838303454594;0.00171685701685305;0.00325653608227438;0.00538011961881685;0.00805628854558961;0.0112456871237576;0.0149015822342872;0.0189706426470659;0.0233938232830294;0.0281073375422063;…
NREM;180;250;70;M2 QOE 07 #4;0.19111192078951;0.120171492506441;Artery;Perivascular;M2 QOE 07 artery Q94-2406 Perivascular;M2 QOE 07 artery Q94-2406;1.99158208044149;3.6105606011061;0.0471640087979449;0.047970508811187;0.0503832068642314;0.054380097191449;0.059919347607537;0.0669321776435241;0.0753140859447472;0.0849155583601652;0.0955336031818561;0.106905576287124;0.118706744669612;0.13055286529…
IS;250;290;40;M2 QOE 07 #5;0.0778969916778534;0.0830683996415336;Artery;Perivascular;M2 QOE 07 artery Q94-2406 Perivascular;M2 QOE 07 artery Q94-2406;1.99158208044149;3.6105606011061;0.119475968661602;0.119458410693357;0.119403427498807;0.119304185188133;0.119149603369352;0.118924806038856;0.118611726957022;0.118189845054626;0.117637020371942;0.116930397309482;0.116047339718258;0.114966361656552;…
Sleep baseline;411.9;541.6;129.7;M2 QOE 07 #6;0.382091023517458;0.114633793434881;Artery;Perivascular;M2 QOE 07 artery Q94-2406 Perivascular;M2 QOE 07 artery Q94-2406;1.99158208044149;3.6105606011061;0.00292659890210598;0.00293206767338934;0.00292105301796766;0.00282418287941312;0.00256475000168636;0.00210341419126787;0.00147598330168913;0.000806764569594261;0.000286538628253273;0.000117242226002…
Sleep baseline;111;134.2;23.2;M4 ROF 10 #1;0.167974243473662;0.0590169068700663;Artery;Perivascular;M4 ROF 10 artery S65-5390 Perivascular;M4 ROF 10 artery S65-5390;1.99158196144953;6.0176010018435;0.285841832390108;0.285828615061542;0.285788496156918;0.285720080084131;0.285621057997709;0.285488233306155;0.285317556975621;0.285104172229946;0.28484246814211;0.284526141513985;0.284148266351155;0.28…
IS;143;166;23;M4 ROF 10 #2;0.103854837021188;0.0438941066694536;Artery;Perivascular;M4 ROF 10 artery S65-5390 Perivascular;M4 ROF 10 artery S65-5390;1.99158196144953;6.0176010018435;0.199354545111056;0.199326297655862;0.199241818413725;0.1991018954327;0.198907837721903;0.198661468693844;0.198365117079726;0.198021605410164;0.197634236175229;0.197206775795606;0.196743436550467;0.196248856616983;0.1…
NREM;246;270;24;M4 ROF 10 #4;0.0888400600233686;0.0483334458445375;Artery;Perivascular;M4 ROF 10 artery S65-5390 Perivascular;M4 ROF 10 artery S65-5390;1.99158196144953;6.0176010018435;0.0118874568271145;0.0118902665484753;0.0118988813014528;0.0119138602525838;0.0119361432662892;0.0119670625113645;0.0120083581679303;0.0120621977053724;0.0121311980683532;0.0122184499874894;0.0123275435261466;0.012…
Sleep baseline;353.7;389.4;35.7;M2 PRT 20 #3;0.339190729489952;0.0348659391945498;Artery;Perivascular;M2 PRT 20 artery B73-2690 Perivascular;M2 PRT 20 artery B73-2690;1.99158196144953;9.6281616029496;0.0409117475096475;0.0411886357969238;0.0420196204357393;0.0434055719940703;0.0453476488302434;0.0478468696389673;0.0509035375559218;0.0545165376259705;0.0586825346310127;0.0633951027052151;0.0686438…
NREM;407;438;31;M2 PRT 20 #4;0.357227965937025;0.0589140142467168;Artery;Perivascular;M2 PRT 20 artery B73-2690 Perivascular;M2 PRT 20 artery B73-2690;1.99158196144953;9.6281616029496;0.193185675035646;0.193262604485033;0.193491872841866;0.19386895129338;0.194386395074641;0.195033996251055;0.195798993451833;0.196666334489426;0.197618986775076;0.198638289514506;0.199704340858244;0.200796412503978;…
NREM;10;70;60;M2 PRT 30 #1;0.279803642918043;-0.349380157517056;Artery;Perivascular;M2 PRT 30 artery L97-1563 Perivascular;M2 PRT 30 artery L97-1563;1.99158208044149;2.88844848088488;0.0122980678394375;0.0122249006356571;0.012008121140391;0.011655880627294;0.0111817036018815;0.0106043608239739;0.00994762697998614;0.00923987264671424;0.0085134435301215;0.00780379261743453;0.00714835136798137;0.006…
NREM;125;180;55;M2 PRT 30 #3;0.263668569009571;-0.245705314678605;Artery;Perivascular;M2 PRT 30 artery L97-1563 Perivascular;M2 PRT 30 artery L97-1563;1.99158208044149;2.88844848088488;0.0467042077907532;0.0464992740968779;0.0458903538226697;0.0448948226202139;0.0435407667460888;0.0418657283502242;0.0399150546746958;0.0377399474120322;0.0353953233799566;0.0329376048093362;0.0304225567815142;0.027…
IS;180;200;20;M2 PRT 30 #4;0.232781276493522;-0.183617068246662;Artery;Perivascular;M2 PRT 30 artery L97-1563 Perivascular;M2 PRT 30 artery L97-1563;1.99158208044149;2.88844848088488;0.134922004421353;0.134906918973748;0.134861721896137;0.134786590666437;0.134681820012128;0.13454782029708;0.134385115244407;0.134194338977856;0.133976232360869;0.1337316386103;0.133461498161019;0.133166842758368;0.1…
NREM;393;483;90;M2 PRT 30 #8;0.254832253050973;0.0175050160901472;Artery;Perivascular;M2 PRT 30 artery L97-1563 Perivascular;M2 PRT 30 artery L97-1563;1.99158208044149;2.88844848088488;0.00207290244105751;0.0022440065140837;0.0027294894805689;0.0034507738489857;0.00429225966695015;0.00512109091012225;0.00580907207616296;0.00625261976316862;0.00638730087778997;0.00619484606938492;0.005702165561468…
NREM;532;589;57;M2 PRT 30 #9;0.37490752249699;0.114294574741255;Artery;Perivascular;M2 PRT 30 artery L97-1563 Perivascular;M2 PRT 30 artery L97-1563;1.99158208044149;2.88844848088488;0.0120045981197404;0.0119619910580974;0.0118328860867429;0.0116136443316056;0.0112988938648118;0.0108825159098977;0.0103589224977132;0.00972452972158244;0.00897931321248483;0.00812832164437875;0.00718302076777413;0.0…
IS;326;359;33;M2 IMB 06 #3;-0.0422984885531139;0.0479090904215649;Artery;Perivascular;M2 IMB 06 artery B39-5268 Perivascular;M2 IMB 06 artery B39-5268;1.9915817829616;5.61642760172062;0.0299326992648435;0.0299250503851234;0.0299018404416946;0.0298622880752395;0.02980511932108;0.0297286093329815;0.0296306393578689;0.0295087675606716;0.0293603119515891;0.0291824433598101;0.0289722861352906;0.028727…
IS;112;154;42;M2 TCJ 13 #1;0.0591473114202643;0.0579398917728052;Artery;Perivascular;M2 TCJ 13 artery R74-4504 Perivascular;M2 TCJ 13 artery R74-4504;1.99158190195355;5.77689696176976;0.165114617008386;0.164338256847195;0.162027190436579;0.158234907716035;0.153048737490261;0.146587184459343;0.138996335601314;0.130445464030561;0.121121986209913;0.111225950043636;0.100964246127879;0.090544741783984…
Sleep baseline;164.2;186.6;22.4;M2 TCJ 13 #2;0.145640669932572;0.0831665997867213;Artery;Perivascular;M2 TCJ 13 artery R74-4504 Perivascular;M2 TCJ 13 artery R74-4504;1.99158190195355;5.77689696176976;0.00251321800646528;0.00251017775331836;0.00250107448523953;0.00248596064290744;0.00246492351467427;0.00243808506294435;0.00240560167236719;0.00236766381149733;0.00232449559773262;0.0022763542538871…
IS;346;376;30;M2 TCJ 13 #4;-0.0248924854507305;0.0124212711593545;Artery;Perivascular;M2 TCJ 13 artery R74-4504 Perivascular;M2 TCJ 13 artery R74-4504;1.99158190195355;5.77689696176976;0.108125195343185;0.108061015529798;0.107867396899744;0.107541134638696;0.107076995977677;0.106467881018193;0.105705043806223;0.104778369650886;0.1036767036483;0.102388224415184;0.100900856175247;0.0992027115881813…
NREM;402;442;40;M2 TCJ 13 #6;0.0187779280527869;0.057536471674149;Artery;Perivascular;M2 TCJ 13 artery R74-4504 Perivascular;M2 TCJ 13 artery R74-4504;1.99158190195355;5.77689696176976;0.0485391678376565;0.0484508702615822;0.0481895357787426;0.0477658137054939;0.0471973654420436;0.046508723958181;0.0457310791862058;0.0449019731693222;0.0440648865799216;0.0432686976059954;0.0425669953854399;0.0420…
IS;442;467;25;M2 TCJ 13 #7;0.0311615531782861;0.101688274891702;Artery;Perivascular;M2 TCJ 13 artery R74-4504 Perivascular;M2 TCJ 13 artery R74-4504;1.99158190195355;5.77689696176976;0.0802860679976938;0.0803444061898309;0.0805193107272843;0.0808104507241131;0.0812172721596375;0.0817389941448941;0.0823746038588324;0.0831228503126012;0.0839822371388027;0.0849510146363469;0.0860271713297398;0.08720…
NREM;503;580;77;M2 TCJ 13 #8;0.0644098805423643;0.0673307761281408;Artery;Perivascular;M2 TCJ 13 artery R74-4504 Perivascular;M2 TCJ 13 artery R74-4504;1.99158190195355;5.77689696176976;0.0876845603516096;0.0870649527421422;0.0852256116513544;0.082226282858882;0.0781701963732351;0.07320735752318;0.0675354260729101;0.0613957894610153;0.0550632414966604;0.0488290020355149;0.0429783277351916;0.03776…
IS;580;600;20;M2 TCJ 13 #9;0.0550726010616631;0.0825767246240645;Artery;Perivascular;M2 TCJ 13 artery R74-4504 Perivascular;M2 TCJ 13 artery R74-4504;1.99158190195355;5.77689696176976;0.000497159480342127;0.000634162258745898;0.00104504021816494;0.00172940150872322;0.00268659064497124;0.00391568492350717;0.00541548944986345;0.00718453081690013;0.00922104948904087;0.0115229909587896;0.014087995754…
IS;10;35;25;M3 LCE 20 #1;0.00368869484187484;0.017204816822947;Artery;Perivascular;M3 LCE 20 artery G83-2542 Perivascular;M3 LCE 20 artery G83-2542;1.99158172346563;8.18393736250716;0.105715384273939;0.105602372864003;0.105264579538225;0.104705720117871;0.103931964574542;0.10295190212968;0.101776491804516;0.10041899787732;0.0988949096136919;0.0972218445891772;0.0954194349282611;0.09350919584399;0…
IS;110;148;38;M3 LCE 20 #2;-0.0144295570190197;0.0144973073875709;Artery;Perivascular;M3 LCE 20 artery G83-2542 Perivascular;M3 LCE 20 artery G83-2542;1.99158172346563;8.18393736250716;0.0201242391941453;0.0202406948142439;0.0205892850205422;0.0211676851495415;0.0219720385279397;0.0229969834747078;0.0242356917567574;0.0256799190295522;0.0273200677827641;0.0291452631950351;0.0311434420759856;0.033…
NREM;183;229;46;M3 LCE 20 #4;0.0583692407596676;0.0248066798023553;Artery;Perivascular;M3 LCE 20 artery G83-2542 Perivascular;M3 LCE 20 artery G83-2542;1.99158172346563;8.18393736250716;0.458151780790498;0.459119950432224;0.462021966817467;0.46685013280478;0.473590898244776;0.482223813046578;0.492720131582657;0.505041136681656;0.519136268100149;0.534941154563927;0.552375659444564;0.57134205707203…
IS;229;270;41;M3 LCE 20 #5;0.0892086127137136;0.00772439668719574;Artery;Perivascular;M3 LCE 20 artery G83-2542 Perivascular;M3 LCE 20 artery G83-2542;1.99158172346563;8.18393736250716;0.679331717414298;0.680325253098387;0.683296334070242;0.688216475836747;0.695038515778139;0.703697077195876;0.714109212367536;0.726175217777816;0.739779612475638;0.754792268161787;0.771069677184089;0.78845634218439…
IS;311;331;20;M3 LCE 20 #7;-0.0213795555552042;0.0289486544254629;Artery;Perivascular;M3 LCE 20 artery G83-2542 Perivascular;M3 LCE 20 artery G83-2542;1.99158172346563;8.18393736250716;0.924110756185683;0.923663491108134;0.922322895862134;0.920092566655908;0.916978484623863;0.91298899704131;0.908134791092508;0.90242886025942;0.895886463417948;0.888525076747658;0.880364338580389;0.871425987332535;…
NREM;336;383;47;M3 LCE 20 #8;0.140157046512371;0.00104260725253858;Artery;Perivascular;M3 LCE 20 artery G83-2542 Perivascular;M3 LCE 20 artery G83-2542;1.99158172346563;8.18393736250716;0.067011005009683;0.0667660208435448;0.0660352001829002;0.0648309085865816;0.0631736530654529;0.0610919206140842;0.0586219370965731;0.0558073339160239;0.0526987095707457;0.0493530748484433;0.0458331740050473;0.042…
IS;383;414;31;M3 LCE 20 #9;0.126650030860742;0.0270743766778791;Artery;Perivascular;M3 LCE 20 artery G83-2542 Perivascular;M3 LCE 20 artery G83-2542;1.99158172346563;8.18393736250716;0.0537277684101176;0.0538208040252315;0.0541000952768213;0.0545661888631101;0.0552199742665882;0.0560626514309878;0.0570956859071258;0.0583207518668567;0.0597396635002064;0.0613542954280245;0.0631664928816487;0.06517…
REM;440;580;140;M3 LCE 20 #10;0.174336678222123;0.0159589556943036;Artery;Perivascular;M3 LCE 20 artery G83-2542 Perivascular;M3 LCE 20 artery G83-2542;1.99158172346563;8.18393736250716;0.108597384625044;0.10925953079532;0.11053936794459;0.110697376536697;0.10794421475774;0.101610197438332;0.092978297178118;0.0853509668969802;0.0831972152557474;0.0906011224099532;0.109566263572156;0.1388675480447…
IS;0;45;45;M3 CKH 09 #1;0.263887213453263;0.362742854337063;Artery;Perivascular;M3 CKH 09 artery F16-2276 Perivascular;M3 CKH 09 artery F16-2276;1.99158208044149;4.57337676140106;0.0397534536475031;0.0397169200158883;0.0396075555153446;0.0394260667853458;0.0391736231243563;0.0388518439992042;0.0384627818734281;0.0380089006570303;0.0374930501483919;0.0369184368942651;0.0362885919334875;0.035607335…
IS;175;200;25;M3 CKH 09 #2;0.23001094686118;0.132903568732462;Artery;Perivascular;M3 CKH 09 artery F16-2276 Perivascular;M3 CKH 09 artery F16-2276;1.99158208044149;4.57337676140106;0.0017067965964654;0.00170619328271375;0.00170438134883108;0.00170135498678805;0.00169710507833049;0.00169162002273455;0.00168488686609984;0.00167689270333441;0.00166762631675383;0.00165708000871874;0.00164525158010473…
NREM;220;265;45;M3 CKH 09 #3;0.208629435506624;0.139188774161752;Artery;Perivascular;M3 CKH 09 artery F16-2276 Perivascular;M3 CKH 09 artery F16-2276;1.99158208044149;4.57337676140106;0.0290048572369545;0.0290851564775758;0.0293253405964859;0.0297232870667548;0.0302755182358217;0.0309772875544535;0.0318226932609641;0.0328048129066949;0.0339158508113406;0.0351472896627111;0.0364900370932263;0.0379…
IS;270;300;30;M3 CKH 09 #4;0.13517504364229;0.121125583264088;Artery;Perivascular;M3 CKH 09 artery F16-2276 Perivascular;M3 CKH 09 artery F16-2276;1.99158208044149;4.57337676140106;0.00950290896138009;0.00950492137389958;0.00951076549849897;0.00951986655128427;0.00953128164439044;0.0095437220748734;0.00955558385858321;0.00956498585580667;0.00956981467320501;0.00956777538183306;0.00955644696689091…
NREM;320;400;80;M3 CKH 09 #5;0.180553425165214;0.136096205866762;Artery;Perivascular;M3 CKH 09 artery F16-2276 Perivascular;M3 CKH 09 artery F16-2276;1.99158208044149;4.57337676140106;0.017007908031092;0.0167503363964739;0.0159968791319797;0.0148034287311603;0.0132570482171829;0.0114674484191812;0.00955625982484317;0.00764523005910101;0.00584466478530942;0.00424347698295587;0.00290207667166715;0.…
IS;465;485;20;M3 CKH 09 #6;0.183984133844872;0.135026108652314;Artery;Perivascular;M3 CKH 09 artery F16-2276 Perivascular;M3 CKH 09 artery F16-2276;1.99158208044149;4.57337676140106;0.00374048985874616;0.00373964027746807;0.00373709728568007;0.00373287805838061;0.00372701095087983;0.00371953509769951;0.00371049985785915;0.00369996411329161;0.00368799542894027;0.00367466908481174;0.003660066991873…
IS;545;600;55;M3 CKH 09 #8;0.109537888176045;0.138278631703059;Artery;Perivascular;M3 CKH 09 artery F16-2276 Perivascular;M3 CKH 09 artery F16-2276;1.99158208044149;4.57337676140106;0.0180616813503219;0.0179800476068858;0.0177371090031947;0.0173386840807171;0.0167942422620576;0.0161165719167875;0.0153213356869486;0.0144265318945425;0.0134518846071772;0.0124181876420353;0.01134662936459;0.01025812…
NREM;175;215;40;M4 JGE 14 #4;0.156068183938888;0.145376062669221;Artery;Perivascular;M4 JGE 14 artery C13-1733 Perivascular;M4 JGE 14 artery C13-1733;1.99158196144953;13.7201302842032;0.0712451007981681;0.0708930443306119;0.0698481206717485;0.0681436728582054;0.0658339728742665;0.0629923213885572;0.0597084843086258;0.0560855589794729;0.0522363836664014;0.0482796207473364;0.0443356561706262;0.0405…
IS;218;245;27;M4 JGE 14 #5;0.153120199261994;0.154920944914789;Artery;Perivascular;M4 JGE 14 artery C13-1733 Perivascular;M4 JGE 14 artery C13-1733;1.99158196144953;13.7201302842032;0.503706755302633;0.503277293095918;0.501991514293929;0.499857214921777;0.496887297292454;0.493099634793661;0.488516885325379;0.483166256068046;0.47707922294798;0.470291208796332;0.462841224760067;0.454771480009174;0.…
NREM;315;337;22;M4 JGE 14 #6;0.197251515644556;0.204069983237591;Artery;Perivascular;M4 JGE 14 artery C13-1733 Perivascular;M4 JGE 14 artery C13-1733;1.99158196144953;13.7201302842032;0.527324789208592;0.527035873907812;0.526170124129848;0.52473052381097;0.522722031369919;0.520151557529338;0.5170279343351;0.513361875445771;0.509165927789216;0.504454414710985;0.499243370770016;0.493550468371819;0.…
NREM;140;190;50;M2 QOE 11 #1;0.143443114311602;0.139821050897868;Artery;Perivascular;M2 QOE 11 artery S6-2547 Perivascular;M2 QOE 11 artery S6-2547;1.99158190195355;4.33267272132732;9.72085701130348e-06;2.60219247548904e-05;7.58849729803871e-05;0.000162121336390372;0.000289191412504782;0.000462874705750142;0.000689824038471842;0.000977021248411069;0.00133115787242249;0.00175797073266048;0.0022615…
IS;195;240;45;M2 QOE 11 #2;0.178749374621692;0.155795314377744;Artery;Perivascular;M2 QOE 11 artery S6-2547 Perivascular;M2 QOE 11 artery S6-2547;1.99158190195355;4.33267272132732;7.6137051305403e-06;5.84334452594049e-06;4.18974416451357e-06;1.3484904279336e-05;5.13196377461118e-05;0.000141369208468611;0.000312487100270119;0.000597602598062324;0.00103246506550903;0.00165428299835631;0.00250030891…
REM;250;360;110;M2 QOE 11 #3;0.255713817669624;0.156749517821989;Artery;Perivascular;M2 QOE 11 artery S6-2547 Perivascular;M2 QOE 11 artery S6-2547;1.99158190195355;4.33267272132732;0.000260818869646781;0.00171292005749298;0.00583286117050771;0.0119649911116329;0.0191803056667336;0.0264760504241348;0.0329771971598859;0.038090091408792;0.0415745382106672;0.0435250166760779;0.0442768115862132;0.044…
Sleep baseline;386.1;431.8;45.7;M2 QOE 11 #5;0.275199574331759;0.180092050277989;Artery;Perivascular;M2 QOE 11 artery S6-2547 Perivascular;M2 QOE 11 artery S6-2547;1.99158190195355;4.33267272132732;0.401536520893202;0.400944700192574;0.399177966802099;0.396262304114724;0.392240348794922;0.387170410899624;0.38112514813115;0.374189937727834;0.366460998392112;0.35804332114765;0.349048471838087;0.339…
NREM;545;575;30;M2 QOE 11 #6;0.240604842042588;0.175551956916409;Artery;Perivascular;M2 QOE 11 artery S6-2547 Perivascular;M2 QOE 11 artery S6-2547;1.99158190195355;4.33267272132732;0.0680049364335009;0.0679252567042721;0.0676868884176427;0.0672918382738071;0.0667434307554452;0.066046278090309;0.0652062381881738;0.0642303605670811;0.0631268203231505;0.0619048402613697;0.0605746013943044;0.0591471…
NREM;55;75;20;M2 QOE 21 #2;0.200082350034281;0.0897234763813208;Artery;Perivascular;M2 QOE 21 artery T18-2874 Perivascular;M2 QOE 21 artery T18-2874;1.99158202094551;5.05478484154856;0.00424999696539585;0.00427253981269623;0.00434000097471514;0.00445187942960348;0.00460734386113672;0.00480523821948721;0.00504408946723311;0.00532211747143184;0.00563724699126251;0.00598712169933409;0.00636912016326…
IS;75;109;34;M2 QOE 21 #3;0.217995505485637;0.118072657747772;Artery;Perivascular;M2 QOE 21 artery T18-2874 Perivascular;M2 QOE 21 artery T18-2874;1.99158202094551;5.05478484154856;0.0243060909351016;0.0243839021057039;0.0246162006016546;0.0249996023106449;0.0255285364289961;0.0261953481439268;0.0269904396204911;0.0279024465670666;0.0289184469363014;0.0300241976507265;0.0312043946373469;0.0324429…
NREM;145;180;35;M2 QOE 21 #6;0.163407381880128;0.141726595063113;Artery;Perivascular;M2 QOE 21 artery T18-2874 Perivascular;M2 QOE 21 artery T18-2874;1.99158202094551;5.05478484154856;0.00965483678822072;0.0097497014101944;0.010033039506059;0.010501096049711;0.0111476536900573;0.0119640945542994;0.0129394872552933;0.0140606994798481;0.0153125364981957;0.0166779058018002;0.0181380078381185;0.01967…
NREM;240;325;85;M2 QOE 21 #9;0.111678394770811;0.136580514453445;Artery;Perivascular;M2 QOE 21 artery T18-2874 Perivascular;M2 QOE 21 artery T18-2874;1.99158202094551;5.05478484154856;0.0354303250445834;0.0351646607572612;0.0343737785417411;0.0330767774019346;0.0313077635317689;0.0291183628204356;0.0265797289728452;0.0237831100747691;0.0208383616497232;0.017870263359799;0.0150129525766423;0.01240…
IS;325;350;25;M2 QOE 21 #10;0.0972249433636505;0.113967735484565;Artery;Perivascular;M2 QOE 21 artery T18-2874 Perivascular;M2 QOE 21 artery T18-2874;1.99158202094551;5.05478484154856;0.0405773524158615;0.0405545877087715;0.0404863355639968;0.0403727222075592;0.0402139589912272;0.0400103438162816;0.0397622630503674;0.0394701938638636;0.0391347068951468;0.0387564691398535;0.0383362469481692;0.0378…
NREM;417;450;33;M2 QOE 21 #12;0.12977000136248;0.126564947936062;Artery;Perivascular;M2 QOE 21 artery T18-2874 Perivascular;M2 QOE 21 artery T18-2874;1.99158202094551;5.05478484154856;0.0129881723028857;0.0130097696815587;0.0130743461393392;0.0131812549186263;0.0133294191504249;0.013517333915608;0.013743070037103;0.0140042804296392;0.014298209961152;0.0146217098347259;0.0149712574751599;0.0153429…
IS;452;505;53;M2 QOE 21 #13;0.102415170793153;0.129960862575081;Artery;Perivascular;M2 QOE 21 artery T18-2874 Perivascular;M2 QOE 21 artery T18-2874;1.99158202094551;5.05478484154856;0.0379745626885936;0.0378883498487176;0.037629985770378;0.0372004002287681;0.036601482322553;0.0358365378301173;0.0349108324520685;0.0338321385523112;0.0326111983501811;0.0312620226786371;0.0298019606519676;0.0282514…
REM;510;600;90;M2 QOE 21 #14;0.088420047387375;0.135655178749502;Artery;Perivascular;M2 QOE 21 artery T18-2874 Perivascular;M2 QOE 21 artery T18-2874;1.99158202094551;5.05478484154856;0.0128251705072198;0.0128372410813417;0.0128577290278659;0.0128436974493897;0.0127365044037431;0.0124773751375816;0.0120228118694249;0.0113558717440592;0.0104907255504647;0.00946991368404568;0.00835568073321205;0.00…
Sleep baseline;40.3;69.4;29.1;M4 CGF 14 #1;0.277224274358712;-0.0167402267467634;Artery;Perivascular;M4 CGF 14 artery F3-7439 Perivascular;M4 CGF 14 artery F3-7439;1.99158213993748;3.85126464117984;2.5482216817783e-05;4.68936075650322e-05;0.000114892286826199;0.000240683091198943;0.000442646795051888;0.000745904968022972;0.00118172224969069;0.00178675728191182;0.00260217642041525;0.00367264698638…
NREM;276;345;69;M4 CGF 14 #4;0.0218235560920897;0.000140683278965065;Artery;Perivascular;M4 CGF 14 artery F3-7439 Perivascular;M4 CGF 14 artery F3-7439;1.99158213993748;3.85126464117984;0.225971689498213;0.227429866777931;0.232108114687771;0.240899624224355;0.255231960111748;0.276971749949308;0.308285980381348;0.351458993882264;0.408669026970044;0.481734769887809;0.571849813328214;0.6793294781690…
NREM;375;400;25;M4 CGF 14 #6;0.00321700022357107;-0.00818944154558175;Artery;Perivascular;M4 CGF 14 artery F3-7439 Perivascular;M4 CGF 14 artery F3-7439;1.99158213993748;3.85126464117984;2.19883923091397;2.19873691844525;2.19842708946771;2.1979010955797;2.19714461017364;2.19613775885148;2.19485530065604;2.19326685877918;2.19133719903993;2.18902655407021;2.18629099080198;2.18308281852233;2.1793510…
IS;400;423;23;M4 CGF 14 #7;0.0311582309269065;-0.000479125486201988;Artery;Perivascular;M4 CGF 14 artery F3-7439 Perivascular;M4 CGF 14 artery F3-7439;1.99158213993748;3.85126464117984;0.121799083688379;0.121790220830634;0.121763592354803;0.121719080308128;0.12165649390789;0.121575578115852;0.121476025378476;0.12135749027522;0.121219606752432;0.121062007562072;0.120884345473632;0.120686315785497;…
NREM;440;500;60;M4 CGF 14 #8;0.10506696977579;-0.00300403738540345;Artery;Perivascular;M4 CGF 14 artery F3-7439 Perivascular;M4 CGF 14 artery F3-7439;1.99158213993748;3.85126464117984;0.0336432936129231;0.0339875454438374;0.035040885006265;0.0368661491027886;0.0395712344432442;0.0433123667437741;0.0482959825450387;0.0547771236674565;0.0630523916862459;0.0734460548827336;0.0862887796573038;0.10188…
IS;500;525;25;M4 CGF 14 #9;0.0166483362346661;-0.00364134246267807;Artery;Perivascular;M4 CGF 14 artery F3-7439 Perivascular;M4 CGF 14 artery F3-7439;1.99158213993748;3.85126464117984;0.0223003677474756;0.022353071568894;0.0225106299865356;0.0227713923501508;0.0231326357259845;0.0235906066084608;0.0241405782996573;0.0247769229621889;0.0254931970986644;0.0262822389813099;0.0271362763528199;0.02804…
REM;530;570;40;M4 CGF 14 #10;0.132850359925901;-0.00149412252739073;Artery;Perivascular;M4 CGF 14 artery F3-7439 Perivascular;M4 CGF 14 artery F3-7439;1.99158213993748;3.85126464117984;0.0587853849617011;0.0586960354460173;0.0584283127814794;0.0579832048391512;0.0573623915582684;0.0565682931407863;0.055604133524022;0.0544740153024539;0.0531830014173043;0.0517371982564656;0.0501438343405254;0.0484…
Sleep baseline;47;102.7;55.7;M4 CGF 15 #1;0.266044498783591;0.00488523557763053;Artery;Perivascular;M4 CGF 15 artery N47-9046 Perivascular;M4 CGF 15 artery N47-9046;1.99158213993748;4.33267272132732;0.000343199199280603;0.00035928211749838;0.000406716326928593;0.000483115703536364;0.0005846928225029;0.000706535131968903;0.000842975275861441;0.000988038627348647;0.00113594569276668;0.0012816417238…
NREM;135;168;33;M4 CGF 15 #3;0.0922179576313317;0.00403014584486722;Artery;Perivascular;M4 CGF 15 artery N47-9046 Perivascular;M4 CGF 15 artery N47-9046;1.99158213993748;4.33267272132732;0.00118545087354371;0.00122120651419088;0.00132803466475243;0.00150462444617213;0.00174880913252253;0.00205759310308535;0.00242718925728075;0.00285306656410807;0.00333000731036911;0.00385217349639817;0.0044131817…
IS;205;225;20;M4 CGF 15 #4;-0.0236367309887375;-0.00197321398202289;Artery;Perivascular;M4 CGF 15 artery N47-9046 Perivascular;M4 CGF 15 artery N47-9046;1.99158213993748;4.33267272132732;1.02775027466247e-05;1.0312174694404e-05;1.04168040816626e-05;1.05933995943897e-05;1.08458656355107e-05;1.11808247181841e-05;1.1608744036696e-05;1.21453419276575e-05;1.28132436896774e-05;1.36438504909606e-05;1.46…
IS;115;135;20;M4 JGE 20 #2;0.14476652513749;0.110457386724036;Artery;Perivascular;M4 JGE 20 artery J19-4896 Perivascular;M4 JGE 20 artery J19-4896;1.99158190195355;5.29548888162228;0.565730973710654;0.565535759915575;0.564950115972892;0.563974037044024;0.562607524452318;0.560850599668033;0.558703323695159;0.556165821669813;0.553238312428263;0.549921142752983;0.54621482595778;0.542120084428628;0.5…
IS;175;200;25;M4 JGE 20 #3;0.11259491110956;0.116370683040674;Artery;Perivascular;M4 JGE 20 artery J19-4896 Perivascular;M4 JGE 20 artery J19-4896;1.99158190195355;5.29548888162228;0.27063068418456;0.270415802788123;0.269772228875081;0.26870316571071;0.267213926901776;0.265311898845207;0.263006488558887;0.260309057295411;0.25723284045148;0.253792854395349;0.250005790941786;0.24588990030768;0.2414…
REM;320;410;90;M4 JGE 20 #5;0.218331274497027;0.119542198433169;Artery;Perivascular;M4 JGE 20 artery J19-4896 Perivascular;M4 JGE 20 artery J19-4896;1.99158190195355;5.29548888162228;0.0386169691510092;0.0412166082655067;0.0487122010313582;0.0602405329462024;0.074509635682112;0.0899889994486958;0.105123213418162;0.118531017535987;0.129157488660958;0.136359079890057;0.139916247009618;0.13998274253…
Sleep baseline;440.9;472.5;31.6;M4 JGE 20 #7;0.215616154174615;0.13118304655993;Artery;Perivascular;M4 JGE 20 artery J19-4896 Perivascular;M4 JGE 20 artery J19-4896;1.99158190195355;5.29548888162228;0.0998185356832823;0.0997306549452465;0.0994678204830072;0.0990324466443834;0.0984285277293581;0.0976615938685439;0.0967386498512291;0.0956680975058297;0.0944596424136459;0.0931241859179558;0.09167370…
NREM;510;580;70;M4 JGE 20 #8;0.0715663440989421;0.100675477932933;Artery;Perivascular;M4 JGE 20 artery J19-4896 Perivascular;M4 JGE 20 artery J19-4896;1.99158190195355;5.29548888162228;0.0110772817344183;0.0120889277088955;0.0150856647364675;0.0199546515064838;0.0265136025837163;0.0345191561353382;0.0436779761736002;0.0536599886525718;0.0641130106797091;0.0746779343136515;0.0850035898641648;0.094…
IS;15;35;20;M4 JGE 21 #1;0.0160680795847889;0.114629265962946;Artery;Perivascular;M4 JGE 21 artery I94-9202 Perivascular;M4 JGE 21 artery I94-9202;1.99158213993748;2.4070404007374;0.0198724018933429;0.0198508070458675;0.0197861182347254;0.0196786222599;0.0195287958073713;0.0193373034780843;0.0191049950285724;0.0188329018236435;0.0185222325021438;0.0181743678577538;0.0177908549381312;0.01737340036…
Sleep baseline;91.9;116;24.1;M4 JGE 21 #2;0.214098829972582;0.129294369136596;Artery;Perivascular;M4 JGE 21 artery I94-9202 Perivascular;M4 JGE 21 artery I94-9202;1.99158213993748;2.4070404007374;0.567521068708392;0.567694759464465;0.568214325842711;0.569075260191256;0.570270083062497;0.571788392970738;0.573616935651732;0.575739692423248;0.578137987131773;0.580790611056969;0.583673965032748;0.586…
NREM;142;170;28;M4 JGE 21 #3;0.0218801819054918;0.106990672145467;Artery;Perivascular;M4 JGE 21 artery I94-9202 Perivascular;M4 JGE 21 artery I94-9202;1.99158213993748;2.4070404007374;0.0885977904015992;0.0885145141635969;0.0882648287854857;0.0878491690209023;0.0872682751262184;0.0865232158460815;0.0856154195749341;0.0845467127031761;0.0833193639113268;0.0819361329577957;0.0804003223208539;0.0787…
IS;353;373;20;M4 YLL 14 #5;0.0587178765250966;0.0521625751188795;Artery;Perivascular;M4 YLL 14 artery X87-8176 Perivascular;M4 YLL 14 artery X87-8176;1.99158190195355;4.57337676140106;0.150597530967217;0.150549860273853;0.15040686680312;0.150168606884173;0.149835176053531;0.149406711510627;0.148883395503328;0.1482654595921;0.147553189728198;0.14674693206889;0.145847099441522;0.14485417835842;0.14…
IS;415;480;65;M4 YLL 14 #7;0.0394561871298763;0.0597755089138539;Artery;Perivascular;M4 YLL 14 artery X87-8176 Perivascular;M4 YLL 14 artery X87-8176;1.99158190195355;4.57337676140106;0.402663527152525;0.40234187874532;0.401353359122763;0.39962893132813;0.397059016532961;0.393501257838376;0.388790545628073;0.382750621572977;0.375206571409044;0.365997587952678;0.354989501899087;0.342086695860089;0…
NREM;506;563;57;M4 YLL 14 #8;0.0768316658919478;0.0492157402425944;Artery;Perivascular;M4 YLL 14 artery X87-8176 Perivascular;M4 YLL 14 artery X87-8176;1.99158190195355;4.57337676140106;0.396635674171195;0.39520425091755;0.390936618923201;0.383912071437751;0.374260701327679;0.362160324324432;0.347832212564486;0.331535694132275;0.313561708200297;0.294225447835775;0.273858270971741;0.25279911014696…
NREM;42;160;118;M2 QOE 05 #1;-0.00776602739827736;0.229286082236271;Artery;Perivascular;M2 QOE 05 artery L52-4573 Perivascular;M2 QOE 05 artery L52-4573;1.99158196144953;9.43559837089064;0.149741262841614;0.147031193143751;0.139252560905956;0.127385785690739;0.112838750753364;0.0971752588170995;0.0818455454041597;0.0679823334964715;0.0562985325958396;0.0470885345987522;0.0403069001620321;0.035684…
REM;164;194;30;M2 QOE 05 #2;0.0819760921986415;0.267220487149429;Artery;Perivascular;M2 QOE 05 artery L52-4573 Perivascular;M2 QOE 05 artery L52-4573;1.99158196144953;9.43559837089064;0.0215457027018834;0.0218968311929231;0.0229433542771484;0.0246648429237208;0.0270277717072671;0.0299862888115377;0.033483265595506;0.0374515982764093;0.0418157278267827;0.0464933387028513;0.0513971926725126;0.05643…
Sleep baseline;298.8;318.8;20;M2 QOE 05 #3;0.0631986799302014;0.207937475102211;Artery;Perivascular;M2 QOE 05 artery L52-4573 Perivascular;M2 QOE 05 artery L52-4573;1.99158196144953;9.43559837089064;0.109101716970443;0.109153182935161;0.109307348265965;0.109563516338499;0.109920529653008;0.11037677512607;0.110930191460047;0.111578278551562;0.11231810888952;0.113146340882786;0.114059234047419;0.11…
NREM;350;515;165;M2 QOE 05 #4;0.0686423710794184;0.249045902358406;Artery;Perivascular;M2 QOE 05 artery L52-4573 Perivascular;M2 QOE 05 artery L52-4573;1.99158196144953;9.43559837089064;0.117143234749645;0.113926449155054;0.104403791715732;0.0892491818149423;0.0702224174396628;0.0502629985978681;0.0327286155804006;0.0200787167196065;0.0128379130813953;0.00957109222117445;0.00793112990584808;0.006…
IS;515;550;35;M2 QOE 05 #5;0.00779545332269445;0.217876676934166;Artery;Perivascular;M2 QOE 05 artery L52-4573 Perivascular;M2 QOE 05 artery L52-4573;1.99158196144953;9.43559837089064;0.14412650515973;0.144142653049418;0.144191993285661;0.144277184321446;0.144402553485968;0.144573944440177;0.144798508768864;0.145084446782112;0.145440703927583;0.145876630446137;0.146401613008395;0.147024688018469;…
REM;550;600;50;M2 QOE 05 #6;0.145779939754073;0.224844668940713;Artery;Perivascular;M2 QOE 05 artery L52-4573 Perivascular;M2 QOE 05 artery L52-4573;1.99158196144953;9.43559837089064;0.0360093053988864;0.035801463494586;0.0351853036477266;0.0341826585978881;0.0328290386738559;0.0311723348201592;0.0292710444703926;0.0271920678697577;0.025008142809273;0.0227950083976614;0.0206284114931799;0.0185810…
IS;10;30;20;M3 LCE 14 #1;0.0269373972813039;0.0338137095798126;Artery;Perivascular;M3 LCE 14 artery R64-1625 Perivascular;M3 LCE 14 artery R64-1625;1.99158208044149;4.33267272132732;9.77716088973513e-06;3.03089427651738e-05;9.18260781571394e-05;0.000194094263653208;0.000336724083286587;0.000519172638747682;0.000740745822943598;0.00100060122817529;0.00129775167771764;0.00163106936711188;0.00199929…
NREM;83;150;67;M3 LCE 14 #2;0.1440717270844;0.0215507310236042;Artery;Perivascular;M3 LCE 14 artery R64-1625 Perivascular;M3 LCE 14 artery R64-1625;1.99158208044149;4.33267272132732;0.0175619988583163;0.0174673845545492;0.0171865448946151;0.0167283329190718;0.0161069915373475;0.0153414203750178;0.0144542170963256;0.0134705554412276;0.0124169725806657;0.0113201438907029;0.0102057234596058;0.009097…
IS;150;175;25;M3 LCE 14 #3;0.00776596129548558;-0.00262490952768118;Artery;Perivascular;M3 LCE 14 artery R64-1625 Perivascular;M3 LCE 14 artery R64-1625;1.99158208044149;4.33267272132732;0.00643032625262435;0.00642472513795017;0.00640796787031692;0.00638019210302843;0.00634162534796843;0.00629258214359541;0.00623346015631136;0.00616473527980288;0.00608695581319527;0.0060007358135071;0.00590674773…
IS;250;285;35;M3 LCE 14 #4;-0.0285084753378854;0.066533484072136;Artery;Perivascular;M3 LCE 14 artery R64-1625 Perivascular;M3 LCE 14 artery R64-1625;1.99158208044149;4.33267272132732;0.000317625737705232;0.000321809776321325;0.000334240523125229;0.000354557303703084;0.000382170344835607;0.000416277482534261;0.000455886925350631;0.000499845464410988;0.000546871374943847;0.000595591126878867;0.000…
Sleep baseline;329.6;376.1;46.5;M3 LCE 14 #6;0.0231816853474958;0.0719439449698963;Artery;Perivascular;M3 LCE 14 artery R64-1625 Perivascular;M3 LCE 14 artery R64-1625;1.99158208044149;4.33267272132732;0.0368122119884745;0.0367137935743572;0.0364205561488782;0.0359385165551748;0.0352775808272063;0.0344513611666001;0.0334769200300454;0.03237444220839;0.0311668367644561;0.0298792721209777;0.0285386…
NREM;383;450;67;M3 LCE 14 #7;0.0153598756099024;0.0481902564169716;Artery;Perivascular;M3 LCE 14 artery R64-1625 Perivascular;M3 LCE 14 artery R64-1625;1.99158208044149;4.33267272132732;0.0215360513273431;0.0214765546215872;0.0212989978580753;0.0210061522042097;0.0206025437305142;0.0200943269164966;0.0194891292299301;0.0187958822717436;0.0180246522962781;0.0171864774377416;0.0162932120814888;0.01…
IS;450;473;23;M3 LCE 14 #8;-0.00593096156663677;0.0311917650356072;Artery;Perivascular;M3 LCE 14 artery R64-1625 Perivascular;M3 LCE 14 artery R64-1625;1.99158208044149;4.33267272132732;0.00530928735714236;0.00529874716290538;0.00526722375754821;0.00521500757247137;0.0051425790063755;0.00505060299888282;0.00493992154082068;0.00481154422622763;0.0046666369781311;0.0045065091049419;0.00433259886651…
IS;512;542;30;M3 LCE 14 #9;0.00730754005377411;0.0279229753722896;Artery;Perivascular;M3 LCE 14 artery R64-1625 Perivascular;M3 LCE 14 artery R64-1625;1.99158208044149;4.33267272132732;0.0733774318516998;0.0732984820079349;0.0730621705935935;0.0726701057885835;0.0721249474124302;0.0714303765294187;0.07059105354129;0.0696125653996545;0.0685013627321239;0.0672646878243421;0.0659104945320895;0.06444…
REM;550;600;50;M3 LCE 14 #10;0.312570105006252;0.0399208683748626;Artery;Perivascular;M3 LCE 14 artery R64-1625 Perivascular;M3 LCE 14 artery R64-1625;1.99158208044149;4.33267272132732;0.00800359654295799;0.00863407264091169;0.0104998914207508;0.0135255699757659;0.0175897006796694;0.0225312451272479;0.0281577661859215;0.0342550731662717;0.0405976774001518;0.0469594229213368;0.0531236705654531;0.0…
IS;50;97;47;M3 WOJ 25 #2;0.149668558230288;0.071508727140033;Artery;Perivascular;M3 WOJ 25 artery J81-154 Perivascular;M3 WOJ 25 artery J81-154;1.99158196144953;1.2035202003687;0.0321222480274329;0.0320088527989483;0.0316711108808984;0.0311162844660333;0.0303562489888894;0.0294071582475937;0.0282889902587373;0.0270249880203102;0.0256410126871854;0.0241648294664596;0.0226253487165154;0.02105184619…
NREM;100;160;60;M3 WOJ 25 #3;0.130624572393418;0.0938711633307713;Artery;Perivascular;M3 WOJ 25 artery J81-154 Perivascular;M3 WOJ 25 artery J81-154;1.99158196144953;1.2035202003687;0.00325229650320906;0.00329427448936006;0.00341895488232823;0.00362262790633582;0.00389927740255594;0.004240820942666;0.00463742646864732;0.00507788745162017;0.00555003551972431;0.00604116791699117;0.00653846717824407…
IS;160;215;55;M3 WOJ 25 #4;-6.5337324719297e-05;0.0740049043358792;Artery;Perivascular;M3 WOJ 25 artery J81-154 Perivascular;M3 WOJ 25 artery J81-154;1.99158196144953;1.2035202003687;0.025221879264493;0.0251470715727077;0.0249240394175292;0.024556917245986;0.0240524694771385;0.0234199058018305;0.0226706319465434;0.021817944716706;0.0208766819362387;0.0198628392267276;0.018793166378975;0.017684756…
Sleep baseline;218.2;268.9;50.7;M3 WOJ 25 #5;0.579810924787342;0.123188795871311;Artery;Perivascular;M3 WOJ 25 artery J81-154 Perivascular;M3 WOJ 25 artery J81-154;1.99158196144953;1.2035202003687;0.00379016372935511;0.0037284164641126;0.00354713054799847;0.00325792748328143;0.00287937295665623;0.00243582970236542;0.00195596307728968;0.00147100055999935;0.00101286151034878;0.000612279951874834;0.…
NREM;270;425;155;M3 WOJ 25 #6;0.095897691215522;0.0339889890813991;Artery;Perivascular;M3 WOJ 25 artery J81-154 Perivascular;M3 WOJ 25 artery J81-154;1.99158196144953;1.2035202003687;0.0169223151164545;0.0165880171217431;0.0156093518354526;0.0140641366852432;0.012092413289718;0.00989366192749053;0.00770147382611434;0.00573797515935932;0.00416404242515791;0.00304616109607438;0.00235368022137073;0.…
IS;425;470;45;M3 WOJ 25 #7;-0.121884866420064;0.0244324853329357;Artery;Perivascular;M3 WOJ 25 artery J81-154 Perivascular;M3 WOJ 25 artery J81-154;1.99158196144953;1.2035202003687;0.000116206284438667;0.000113701144273054;0.000106826129400686;9.74655861284598e-05;8.86394051669965e-05;8.43295931429775e-05;8.92521371577087e-05;0.000108587614572916;0.000147686218725456;0.000211764047870412;0.000305…
Sleep baseline;493.4;534.9;41.5;M3 WOJ 25 #8;0.794527316037552;0.105438940618806;Artery;Perivascular;M3 WOJ 25 artery J81-154 Perivascular;M3 WOJ 25 artery J81-154;1.99158196144953;1.2035202003687;0.000450842557031029;0.000464636277030644;0.000506073733357693;0.00057531616610446;0.000672607062869059;0.000798235166220412;0.000952484435057064;0.00113557270404336;0.0013475812672122;0.001588378070345…
Sleep baseline;7.9;47.8;39.9;M2 IMB 13 #1;0.00309657195348464;0.0613170595466792;Artery;Perivascular;M2 IMB 13 artery H42-154 Perivascular;M2 IMB 13 artery H42-154;1.99158208044149;3.08903518094634;0.0834146239166942;0.0834249762637667;0.0834538516336158;0.083494787624242;0.0835372860313363;0.0835672114747468;0.0835673296541328;0.0835179661594755;0.0833977623638999;0.0831845012885098;0.0828559735…
NREM;107;143;36;M2 IMB 13 #2;-0.00890320710699709;-0.0247019072960932;Artery;Perivascular;M2 IMB 13 artery H42-154 Perivascular;M2 IMB 13 artery H42-154;1.99158208044149;3.08903518094634;0.0436723721862898;0.0438174221002776;0.0442506667935156;0.0449664054423961;0.045955184824381;0.0472038729502772;0.0486957648563542;0.050410723016874;0.0523253551983333;0.0544132326975952;0.0566451517524495;0.058…
IS;168;195;27;M2 IMB 13 #3;-0.0312749024344652;-0.0191239660037582;Artery;Perivascular;M2 IMB 13 artery H42-154 Perivascular;M2 IMB 13 artery H42-154;1.99158208044149;3.08903518094634;0.164711284126755;0.164705887938421;0.164689551604438;0.164661834106795;0.164622008000648;0.164569070667883;0.164501759825853;0.164418573050101;0.16431779100805;0.164197504043946;0.164055641704739;0.163890004752816;…
NREM;372;426;54;M2 IMB 13 #6;0.0778710370436521;-0.0193847981803058;Artery;Perivascular;M2 IMB 13 artery H42-154 Perivascular;M2 IMB 13 artery H42-154;1.99158208044149;3.08903518094634;0.03133675045533;0.0311913264487074;0.030758235157301;0.030046906730601;0.0290726909928081;0.027856328752288;0.0264232543597076;0.0248027695065144;0.02302713577829;0.0211306381166804;0.0191486725797379;0.0171169092…
NREM;517;557;40;M2 IMB 13 #7;0.0696068873320862;-0.00432456034781141;Artery;Perivascular;M2 IMB 13 artery H42-154 Perivascular;M2 IMB 13 artery H42-154;1.99158208044149;3.08903518094634;0.0856635645248233;0.0854195208066099;0.0846905786646816;0.0834862530484637;0.0818222295723243;0.0797201090354959;0.0772070566061168;0.0743153623242215;0.0710819212007887;0.0675476426172291;0.063756799933545;0.059…
Sleep baseline;34.5;87.7;53.2;M3 LCE 15 #1;0.0599985320510245;0.0545264372190574;Artery;Perivascular;M3 LCE 15 artery D49-9596 Perivascular;M3 LCE 15 artery D49-9596;1.99158172346563;4.09196868125358;0.00664789387506333;0.00662023522256215;0.00653815566992951;0.00640429557898217;0.00622289623509285;0.00599957289865346;0.00574102004558996;0.00545466934015566;0.00514832356383854;0.00482979046282651…
NREM;97;122;25;M3 LCE 15 #2;0.232625657532287;0.0362879029690676;Artery;Perivascular;M3 LCE 15 artery D49-9596 Perivascular;M3 LCE 15 artery D49-9596;1.99158172346563;4.09196868125358;0.00249264815964626;0.00248568111784314;0.0024648661519777;0.00243046048653746;0.00238288866854502;0.00232273639707769;0.00225074202374297;0.002167785860338;0.00207487746473492;0.00197314110787134;0.0018637996530421…
Sleep baseline;154.2;196.6;42.4;M3 LCE 15 #3;0.115702953489359;0.0213032217349476;Artery;Perivascular;M3 LCE 15 artery D49-9596 Perivascular;M3 LCE 15 artery D49-9596;1.99158172346563;4.09196868125358;0.0152290747110222;0.0151889507793489;0.0150691109565221;0.0148711411756998;0.0145976516214638;0.0142522280110439;0.0138393650334615;0.0133643835256649;0.0128333333247767;0.0122528840334624;0.011630…
NREM;210;240;30;M3 LCE 15 #4;0.188713269948059;0.0225102666603502;Artery;Perivascular;M3 LCE 15 artery D49-9596 Perivascular;M3 LCE 15 artery D49-9596;1.99158172346563;4.09196868125358;0.000105859527081511;0.000117772640991587;0.000153410951274779;0.000212472033333912;0.000294454086459573;0.000398659320963593;0.000524198751315757;0.000669998441257096;0.000834807252842924;0.00101720615239224;0.001…
IS;240;272;32;M3 LCE 15 #5;0.00195725065765281;0.025617666574233;Artery;Perivascular;M3 LCE 15 artery D49-9596 Perivascular;M3 LCE 15 artery D49-9596;1.99158172346563;4.09196868125358;0.00301668650901085;0.00301051644018997;0.00299208181261196;0.00296160807857788;0.002919466742875;0.00286616910113082;0.00280235769346065;0.00272879568442113;0.00264635442820426;0.00255599951734189;0.002458775642756…
IS;375;398;23;M3 LCE 15 #7;0.0130354417014741;0.0348499159889434;Artery;Perivascular;M3 LCE 15 artery D49-9596 Perivascular;M3 LCE 15 artery D49-9596;1.99158172346563;4.09196868125358;0.013912910283586;0.0139181112370471;0.0139336959752738;0.0139596101242301;0.0139957630362482;0.0140420277595239;0.0140982410070635;0.0141642031363719;0.0142396781538891;0.0143243937605272;0.0144180414565857;0.01452…
REM;420;495;75;M3 LCE 15 #8;0.258727287184644;0.0405824660160518;Artery;Perivascular;M3 LCE 15 artery D49-9596 Perivascular;M3 LCE 15 artery D49-9596;1.99158172346563;4.09196868125358;2.65163235492925e-05;0.000273915440388375;0.000989786893964662;0.00209875230715155;0.00348657957703812;0.00501529894918867;0.00654079282260542;0.0079301130091209;0.00907597606351577;0.00990652247151117;0.01038935282…
Sleep baseline;99.3;130.9;31.6;M4 CGF 19 #1;0.0485228180814652;0.010379092142828;Artery;Perivascular;M4 CGF 19 artery M16-9785 Perivascular;M4 CGF 19 artery M16-9785;1.99158208044149;2.88844848088488;0.0762014785244498;0.076240778561718;0.0763577442166694;0.0765495838138082;0.076811683442742;0.0771376649401084;0.077519466379737;0.0779474443818574;0.0784104973491426;0.0788962085306822;0.0793910076…
IS;435;458;23;M4 CGF 19 #3;0.120100462174731;0.0192623100128549;Artery;Perivascular;M4 CGF 19 artery M16-9785 Perivascular;M4 CGF 19 artery M16-9785;1.99158208044149;2.88844848088488;0.00323401402066667;0.00323749050699686;0.00324792231709933;0.00326531647762972;0.0032896846106217;0.0033210428000743;0.00335941140554249;0.00340481482313773;0.00345728119451366;0.00351684206461736;0.0035835319892319…
NREM;550;580;30;M4 CGF 19 #5;0.106641979499456;0.0380387237057707;Artery;Perivascular;M4 CGF 19 artery M16-9785 Perivascular;M4 CGF 19 artery M16-9785;1.99158208044149;2.88844848088488;0.110313143576875;0.110231016938108;0.109984985231176;0.109576090640825;0.109006062015174;0.108277302760047;0.107392874058057;0.106356473577092;0.105172409876577;0.103845572761096;0.102381399869249;0.10078583982048…
REM;15;145;130;M4 YLL 27 #1;0.106821144898045;0.0366037809986893;Artery;Perivascular;M4 YLL 27 artery S95-5312 Perivascular;M4 YLL 27 artery S95-5312;1.99158196144953;4.35757313926599;0.313075192343234;0.330884045368625;0.384523380427759;0.474201758619662;0.59897245134497;0.755246736808953;0.935514970014535;1.12782785604172;1.31641779172282;1.48351115512952;1.61199311115697;1.68827747854758;1.704…
Sleep baseline;177.5;236.5;59;M4 YLL 27 #2;0.24584193807759;0.0474752307786222;Artery;Perivascular;M4 YLL 27 artery S95-5312 Perivascular;M4 YLL 27 artery S95-5312;1.99158196144953;4.35757313926599;0.040819296904195;0.0448701994202792;0.0568329310245759;0.0761479937935097;0.10191693601428;0.132950958858655;0.167834270568401;0.204997994464817;0.242799892347764;0.27960500894145;0.313862566320484;0.…
NREM;293;322;29;M4 YLL 27 #4;0.128120320357786;0.0461399289202891;Artery;Perivascular;M4 YLL 27 artery S95-5312 Perivascular;M4 YLL 27 artery S95-5312;1.99158196144953;4.35757313926599;0.296939093386924;0.29802556931143;0.301276125546681;0.306664233333322;0.314145963258349;0.323660409606003;0.335130277635582;0.348462627071699;0.363549763314475;0.380270266202503;0.398490144611228;0.418064103763191…
NREM;485;514;29;M4 YLL 27 #5;0.176021707819049;0.0514524553203268;Artery;Perivascular;M4 YLL 27 artery S95-5312 Perivascular;M4 YLL 27 artery S95-5312;1.99158196144953;4.35757313926599;0.593504547226614;0.593268678390048;0.592562674359299;0.591391321990435;0.589762531158872;0.5876872338798;0.585179245932397;0.582255093752858;0.578933810025314;0.57523670197499;0.571187096840902;0.566810069365667;0…
Sleep baseline;27.8;158.3;130.5;M4 CFF 04 #2;0.169811920301179;0.0206378368889273;Artery;Perivascular;M4 CFF 04 artery D58-2261 Perivascular;M4 CFF 04 artery D58-2261;1.9915817829616;7.30135588223681;0.434442141474091;0.425926767391285;0.40127661141572;0.363056491135774;0.315165464553343;0.262372555322597;0.20980203348377;0.162404546023793;0.124409076255749;0.0987557346737605;0.0865733344677922;0…
NREM;170;192;22;M4 CFF 04 #3;0.0585677763312583;0.0102191382469164;Artery;Perivascular;M4 CFF 04 artery D58-2261 Perivascular;M4 CFF 04 artery D58-2261;1.9915817829616;7.30135588223681;0.0371415283297407;0.0371201003542422;0.0370556567200098;0.0369477226504816;0.0367955212951229;0.0365979952442307;0.0363538363481856;0.0360615235400012;0.0357193682745277;0.0353255671127711;0.0348782608957745;0.034…
NREM;256;316;60;M4 CFF 04 #5;0.0635161987214397;0.00968787964453233;Artery;Perivascular;M4 CFF 04 artery D58-2261 Perivascular;M4 CFF 04 artery D58-2261;1.9915817829616;7.30135588223681;0.450569600060756;0.454768239854453;0.467230947293904;0.487558294025974;0.515085926280643;0.548888832545545;0.587791382560589;0.630386343413284;0.675065897931161;0.720066897693403;0.763531242896205;0.8035805387882…
IS;316;342;26;M4 CFF 04 #6;0.133805453779277;0.0108727740981469;Artery;Perivascular;M4 CFF 04 artery D58-2261 Perivascular;M4 CFF 04 artery D58-2261;1.9915817829616;7.30135588223681;0.255705209207139;0.255471722151841;0.254772574696772;0.253611698395829;0.251995613967591;0.24993338373753;0.247436545555093;0.244519028683138;0.241197052298337;0.237489007381189;0.233415322912436;0.228998317428149;0.…
IS;460;495;35;M4 CFF 04 #7;0.205329273220705;0.0639387484256969;Artery;Perivascular;M4 CFF 04 artery D58-2261 Perivascular;M4 CFF 04 artery D58-2261;1.9915817829616;7.30135588223681;0.089524311758005;0.089978100432332;0.0913389254575889;0.0936050952862089;0.0967735646165298;0.100839603850669;0.105796353127889;0.11163427706031;0.118340539986126;0.125898324607207;0.134286119206501;0.143477000187657…
REM;521;600;79;M4 CFF 04 #8;0.239143049083113;0.126387870637765;Artery;Perivascular;M4 CFF 04 artery D58-2261 Perivascular;M4 CFF 04 artery D58-2261;1.9915817829616;7.30135588223681;1.43240786461696;1.42771424703357;1.41362723645703;1.39014326409285;1.35730334341637;1.31525442321293;1.26431860229616;1.20505680307815;1.13831380680086;1.06523406632088;0.987242061840885;0.905986454279339;0.823253005…
IS;312;335;23;M4 ROF 15 #1;0.127064246628956;-0.00182322369713116;Artery;Perivascular;M4 ROF 15 artery D98-1711 Perivascular;M4 ROF 15 artery D98-1711;1.99158184245757;8.66534544265464;0.0187956067999618;0.0191067216297849;0.0200381577077949;0.021584208917973;0.0237354285276962;0.0264787234521302;0.0297974843876233;0.0336717500159535;0.0380784030217716;0.0429913952452127;0.0483819989174243;0.0542…
Sleep baseline;348.7;373.6;24.9;M4 ROF 15 #2;0.461752836023609;0.0111091391047517;Artery;Perivascular;M4 ROF 15 artery D98-1711 Perivascular;M4 ROF 15 artery D98-1711;1.99158184245757;8.66534544265464;0.051191556062677;0.0512966436995684;0.0516114876107203;0.0521348335060864;0.0528645998922798;0.053797891433664;0.0549310174125243;0.0562595150488279;0.0577781773798791;0.0594810853458773;0.06136164…
NREM;430;452;22;M4 ROF 15 #4;0.112928586569947;-0.0178300630422392;Artery;Perivascular;M4 ROF 15 artery D98-1711 Perivascular;M4 ROF 15 artery D98-1711;1.99158184245757;8.66534544265464;0.13430409575144;0.134234658461358;0.134026647579386;0.133680964549825;0.133199106709637;0.132583159702261;0.131835786895405;0.130960215841693;0.129960221832794;0.128840108609774;0.127604686305052;0.12625924670447…
IS;452;480;28;M4 ROF 15 #5;0.198175468863406;-0.0292016688133792;Artery;Perivascular;M4 ROF 15 artery D98-1711 Perivascular;M4 ROF 15 artery D98-1711;1.99158184245757;8.66534544265464;0.24109377237583;0.241023501186073;0.240813000112676;0.240463219026739;0.239975781678783;0.239353044454354;0.238598174331395;0.237715241932814;0.236709324663253;0.235586614202885;0.234354522130186;0.233021777179755;…
NREM;85;130;45;M3 CKH 08 #1;0.196664555988825;0.112967846936753;Artery;Perivascular;M3 CKH 08 artery F83-1947 Perivascular;M3 CKH 08 artery F83-1947;1.99158172346563;4.8140808014748;0.0474095825120787;0.0472888165848146;0.0469272683524804;0.0463272025174358;0.0454924462823062;0.0444284655712118;0.0431424661409229;0.0416435141128282;0.039942669081396;0.0380531217241524;0.0359903267880163;0.0337721…
IS;180;230;50;M3 CKH 08 #2;0.184173577339983;0.129050611155566;Artery;Perivascular;M3 CKH 08 artery F83-1947 Perivascular;M3 CKH 08 artery F83-1947;1.99158172346563;4.8140808014748;0.029104232893779;0.0289415054438542;0.0284600100749761;0.0276795045163926;0.0266319239339122;0.0253599454895893;0.0239150873865262;0.0223554428951301;0.0207431675350468;0.0191418480417609;0.0176138844526695;0.01621801…
NREM;260;290;30;M3 CKH 08 #4;0.13682654005383;0.136907532100515;Artery;Perivascular;M3 CKH 08 artery F83-1947 Perivascular;M3 CKH 08 artery F83-1947;1.99158172346563;4.8140808014748;0.153908202822536;0.153920172220799;0.153955674064408;0.154013495986648;0.154091639518722;0.154187352821502;0.154297175558854;0.154416994990285;0.154542112137486;0.154667316684639;0.154786969110732;0.154895088427128;0…
IS;390;420;30;M3 CKH 08 #5;0.148194130433681;0.125885667931624;Artery;Perivascular;M3 CKH 08 artery F83-1947 Perivascular;M3 CKH 08 artery F83-1947;1.99158172346563;4.8140808014748;0.0177079984371181;0.0177053279114038;0.0176970526391354;0.017682388860238;0.0176600545583445;0.0176283052580642;0.0175849829974084;0.0175275773616459;0.0174532971887989;0.0173591513112726;0.0172420364880951;0.01709883…
NREM;515;560;45;M3 CKH 08 #6;0.153065355547386;0.126820338391634;Artery;Perivascular;M3 CKH 08 artery F83-1947 Perivascular;M3 CKH 08 artery F83-1947;1.99158172346563;4.8140808014748;1.69443085796643e-07;8.69808450393893e-05;0.000344588560815954;0.000764632760379653;0.00133357340630503;0.00203325981723382;0.00284168921918218;0.00373391789152406;0.00468308145657749;0.00566147605266834;0.0066416498…
IS;560;590;30;M3 CKH 08 #7;0.139544454632111;0.109877234507971;Artery;Perivascular;M3 CKH 08 artery F83-1947 Perivascular;M3 CKH 08 artery F83-1947;1.99158172346563;4.8140808014748;0.0268545811190049;0.026858963133699;0.0268719039157268;0.0268927917551339;0.0269206206352811;0.0269540101838545;0.0269912330134244;0.0270302488768137;0.0270687449209104;0.0271041811971328;0.0271338404803056;0.02715488…
IS;15;40;25;M3 TEQ 05 #1;0.169920356651354;0.177662906222066;Artery;Perivascular;M3 TEQ 05 artery V57-5496 Perivascular;M3 TEQ 05 artery V57-5496;1.99158202094551;2.4070404007374;0.0468750744615338;0.0468774481717227;0.0468846484368588;0.0468969121377949;0.0469146323256146;0.0469383555792443;0.046968778273916;0.0470067417318737;0.0470532262235044;0.047109343787289;0.0471763298410631;0.04725553356…
IS;110;130;20;M3 TEQ 05 #2;0.12369830995089;0.17201176962182;Artery;Perivascular;M3 TEQ 05 artery V57-5496 Perivascular;M3 TEQ 05 artery V57-5496;1.99158202094551;2.4070404007374;0.204022756868165;0.203972050704548;0.203820158592009;0.203567757526723;0.203215968720928;0.202766347019598;0.202220866260066;0.201581900747978;0.200852203068432;0.200034878493618;0.199133356287258;0.19815135824098;0.197…
NREM;135;160;25;M3 TEQ 05 #3;0.214984047141436;0.17620899198057;Artery;Perivascular;M3 TEQ 05 artery V57-5496 Perivascular;M3 TEQ 05 artery V57-5496;1.99158202094551;2.4070404007374;0.03052462770201;0.0305749289067275;0.0307257275624107;0.0309767090081522;0.0313273495251697;0.0317769174202553;0.0323244745608508;0.0329688783789427;0.0337087843644175;0.0345426490709481;0.0354687336587311;0.03648510…
NREM;177;218;41;M3 TEQ 05 #4;0.211712158354469;0.180864436264681;Artery;Perivascular;M3 TEQ 05 artery V57-5496 Perivascular;M3 TEQ 05 artery V57-5496;1.99158202094551;2.4070404007374;0.202120357772303;0.20175331498891;0.200654369626055;0.19883009199544;0.196291501778185;0.193054164881911;0.189138315593143;0.184568991319028;0.179376164609466;0.173594855263406;0.167265204251267;0.160432490996254;0.…
IS;218;246;28;M3 TEQ 05 #5;0.200664590899791;0.185451055688806;Artery;Perivascular;M3 TEQ 05 artery V57-5496 Perivascular;M3 TEQ 05 artery V57-5496;1.99158202094551;2.4070404007374;0.104179681471837;0.104469770562822;0.105338035565731;0.106778485020922;0.108781184211288;0.11133233133807;0.114414363372806;0.118006090793741;0.122082860192708;0.126616743519352;0.131576752514721;0.136929076677014;0.1…
REM;250;405;155;M3 TEQ 05 #6;0.236301684130806;0.204164927534915;Artery;Perivascular;M3 TEQ 05 artery V57-5496 Perivascular;M3 TEQ 05 artery V57-5496;1.99158202094551;2.4070404007374;0.0216164255357782;0.021064972916969;0.0197191180189826;0.0185357226720707;0.0190734130268685;0.0231148612584114;0.0319214180527468;0.0454437301379177;0.0619712295203483;0.0784967026454624;0.0916579557395419;0.098810…
Sleep baseline;416.9;455.8;38.9;M3 TEQ 05 #7;0.33535335050583;0.225360969608286;Artery;Perivascular;M3 TEQ 05 artery V57-5496 Perivascular;M3 TEQ 05 artery V57-5496;1.99158202094551;2.4070404007374;0.254067214337021;0.253847807339729;0.253190240607249;0.252096538529977;0.250570275582858;0.248616860338321;0.246243900764584;0.243461621043205;0.240283295092234;0.236725659206976;0.23280926590714;0.22…
NREM;505;530;25;M3 TEQ 05 #9;0.113707341112146;0.196752654650702;Artery;Perivascular;M3 TEQ 05 artery V57-5496 Perivascular;M3 TEQ 05 artery V57-5496;1.99158202094551;2.4070404007374;0.363955935891928;0.363918240824925;0.363805057715988;0.363616095671198;0.363350879213945;0.363008762073315;0.362588946030477;0.362090504378815;0.361512409444932;0.360853563522144;0.360112832487935;0.359289081313899;…
NREM;45;70;25;M2 QOE 13 #1;0.119777469995822;0.184629501551157;Artery;Perivascular;M2 QOE 13 artery I77-6752 Perivascular;M2 QOE 13 artery I77-6752;1.9915817829616;5.29548888162228;0.0576068713687258;0.0577399687356152;0.0581387996248755;0.0588019796003014;0.0597271986468382;0.0609112174299186;0.0623498624373077;0.0640380203728629;0.0659696322639571;0.0681376878270333;0.0705342207070384;0.0731503…
IS;70;100;30;M2 QOE 13 #2;0.0983619350351804;0.18092053133993;Artery;Perivascular;M2 QOE 13 artery I77-6752 Perivascular;M2 QOE 13 artery I77-6752;1.9915817829616;5.29548888162228;0.203571629371486;0.204289246715289;0.206432019401072;0.209969887235528;0.214853338684621;0.221014280122713;0.228367225314067;0.236810778576684;0.246229378769174;0.256495265831265;0.267470627235815;0.279009878479299;0.2…
NREM;135;160;25;M2 QOE 13 #4;0.183922240011719;0.217782979426055;Artery;Perivascular;M2 QOE 13 artery I77-6752 Perivascular;M2 QOE 13 artery I77-6752;1.9915817829616;5.29548888162228;0.0481334580327955;0.0481461286748503;0.0481845844714811;0.0482501521995095;0.048345027064002;0.048472248663006;0.0486356675378321;0.0488399025114326;0.0490902890792244;0.049392819181078;0.0497540727503407;0.05018114…
NREM;215;250;35;M2 QOE 13 #6;0.0782035503899602;0.170648175943635;Artery;Perivascular;M2 QOE 13 artery I77-6752 Perivascular;M2 QOE 13 artery I77-6752;1.9915817829616;5.29548888162228;0.100898071052976;0.102426578225302;0.106997464685463;0.114566959338926;0.12506255720841;0.138383689390296;0.154402660088913;0.17296584919604;0.193895177591954;0.216989830488155;0.242028231663157;0.268770258354784;0…
NREM;260;300;40;M2 QOE 13 #8;0.186104210656922;0.160874788450908;Artery;Perivascular;M2 QOE 13 artery I77-6752 Perivascular;M2 QOE 13 artery I77-6752;1.9915817829616;5.29548888162228;0.0876956908717099;0.0876003248013335;0.0873164033788857;0.086850422056256;0.0862130908110343;0.0854191626130446;0.0844871975212525;0.0834392666133624;0.0823006010819498;0.08109919289487;0.0798653543844825;0.07863124…
IS;300;320;20;M2 QOE 13 #9;0.142491136783552;0.129307067670897;Artery;Perivascular;M2 QOE 13 artery I77-6752 Perivascular;M2 QOE 13 artery I77-6752;1.9915817829616;5.29548888162228;0.263006326083798;0.263008818836695;0.263016276699127;0.263028638772369;0.263045804505734;0.263067635098264;0.263093955423277;0.263124556438783;0.26315919803739;0.26319761228078;0.263239506956305;0.263284569386947;0.26…
IS;430;465;35;M2 QOE 13 #11;0.139883666970987;0.202573971346588;Artery;Perivascular;M2 QOE 13 artery I77-6752 Perivascular;M2 QOE 13 artery I77-6752;1.9915817829616;5.29548888162228;0.0688808179094263;0.0689092781170007;0.0689925533907734;0.0691243903638864;0.0692945742401755;0.0694892349722733;0.069691265900748;0.069880845029875;0.0700360465754586;0.0701335280821592;0.0701492763187564;0.07005939…
IS;530;550;20;M2 QOE 13 #15;0.201158738707131;0.199045163347812;Artery;Perivascular;M2 QOE 13 artery I77-6752 Perivascular;M2 QOE 13 artery I77-6752;1.9915817829616;5.29548888162228;0.0180893597499086;0.0181173630105105;0.0182011852702067;0.0183402642091498;0.0185336634677384;0.0187800739746755;0.0190778159401854;0.0194248416442882;0.0198187391814605;0.0202567373503206;0.020735711899412;0.0212521…
IS;65;95;30;M2 QOE 16 #1;0.107536500867441;0.144537495190301;Artery;Perivascular;M2 QOE 16 artery L45-7700 Perivascular;M2 QOE 16 artery L45-7700;1.99158208044149;2.16633636066366;0.0248610708015254;0.0248662748900804;0.0248817667238364;0.0249071879798679;0.0249419512712397;0.0249852545617413;0.0250361007328606;0.0250933217139309;0.0251556064522578;0.0252215318898983;0.0252895960312153;0.02535825…
NREM;145;220;75;M2 QOE 16 #4;0.28379340951137;0.151049285986376;Artery;Perivascular;M2 QOE 16 artery L45-7700 Perivascular;M2 QOE 16 artery L45-7700;1.99158208044149;2.16633636066366;0.0313954810694824;0.0311632735018992;0.030488705332335;0.0294357493090044;0.028103934829458;0.0266184301967103;0.0251175325102154;0.0237387914081927;0.0226051414901;0.0218124345778806;0.0214196397155287;0.0214427221…
IS;220;277;57;M2 QOE 16 #5;0.220459892683733;0.140725889643829;Artery;Perivascular;M2 QOE 16 artery L45-7700 Perivascular;M2 QOE 16 artery L45-7700;1.99158208044149;2.16633636066366;0.00453958467868372;0.00450518236329178;0.00440353123081586;0.00423918391706395;0.00401935691181649;0.00375341236708059;0.00345220509718236;0.00312735660585121;0.0027905221436939;0.00245271351633452;0.0021237304194905…
REM;280;310;30;M2 QOE 16 #6;0.18978010665553;0.16305644588705;Artery;Perivascular;M2 QOE 16 artery L45-7700 Perivascular;M2 QOE 16 artery L45-7700;1.99158208044149;2.16633636066366;0.187337351954772;0.187469015364232;0.187861743565706;0.188508783534454;0.189398989879243;0.190516987484245;0.191843395574814;0.19335510965147;0.195025636829016;0.196825479288843;0.198722559816297;0.200682682763943;0.2…
NREM;400;450;50;M2 QOE 16 #7;0.245756248935491;0.134098978410136;Artery;Perivascular;M2 QOE 16 artery L45-7700 Perivascular;M2 QOE 16 artery L45-7700;1.99158208044149;2.16633636066366;0.0100487930806096;0.0101076003638871;0.0102811835576256;0.0105611801076759;0.0109341536146624;0.0113823107829705;0.0118844383632946;0.0124169997624745;0.0129553222965772;0.0134748026429287;0.013952059977572;0.01436…
IS;450;478;28;M2 QOE 16 #8;0.280128597511404;0.159178572524;Artery;Perivascular;M2 QOE 16 artery L45-7700 Perivascular;M2 QOE 16 artery L45-7700;1.99158208044149;2.16633636066366;0.0883565266800256;0.0882660301173273;0.0879948888412539;0.0875441489492656;0.0869155567167791;0.0861115624654171;0.0851353253863105;0.0839907187496989;0.0826823348023564;0.0812154885478714;0.0795962195252651;0.077831290…
IS;523;560;37;M2 QOE 16 #9;0.198648823486385;0.169011748149038;Artery;Perivascular;M2 QOE 16 artery L45-7700 Perivascular;M2 QOE 16 artery L45-7700;1.99158208044149;2.16633636066366;0.0155588144366938;0.0155935808877573;0.0156979928780267;0.0158723860044123;0.0161173118958224;0.0164335267176078;0.0168219751754107;0.0172837700958286;0.0178201676570258;0.0184325383225125;0.0191223334965722;0.019891…
REM;565;585;20;M2 QOE 16 #10;0.178087258371285;0.117188315609305;Artery;Perivascular;M2 QOE 16 artery L45-7700 Perivascular;M2 QOE 16 artery L45-7700;1.99158208044149;2.16633636066366;0.113034382655437;0.113099458607142;0.113294270736465;0.113617574375456;0.114067303419151;0.114640582778641;0.115333745697087;0.116142355811496;0.117061233811095;0.118084488512346;0.119205552141146;0.120417219584915…
Sleep baseline;116.8;167.5;50.7;M2 VDX 27 #2;0.0924761223503325;0.0795632123788672;Artery;Perivascular;M2 VDX 27 artery O13-1492 Perivascular;M2 VDX 27 artery O13-1492;1.98398137406542;9.68833761296806;0.0344981072066358;0.0348876553488782;0.0360433666631398;0.0379269766745508;0.0404764661970352;0.0436085977403653;0.0472222807172754;0.0512025937729212;0.0554252624542634;0.0597613725947325;0.06408…
NREM;180;230;50;M2 VDX 27 #3;0.0397713863956442;0.0724889594947113;Artery;Perivascular;M2 VDX 27 artery O13-1492 Perivascular;M2 VDX 27 artery O13-1492;1.98398137406542;9.68833761296806;0.0333906787143723;0.0349893452421259;0.0397477807717907;0.0475543263048253;0.0582262962779265;0.0715149897475061;0.0871124933392308;0.104660070725087;0.123757885280113;0.143975762092937;0.164864664038838;0.185968…
IS;230;260;30;M2 VDX 27 #4;-0.114501693934435;0.0910702456809396;Artery;Perivascular;M2 VDX 27 artery O13-1492 Perivascular;M2 VDX 27 artery O13-1492;1.98398137406542;9.68833761296806;0.0421672602412901;0.0422274896037651;0.0424067158079754;0.0427005897980119;0.0431019840333051;0.0436011700372242;0.0441860595390547;0.044842502092048;0.0455546304445133;0.0463052436333691;0.047076216802431;0.047848…
REM;280;375;95;M2 VDX 27 #5;0.200267859300835;0.102800921353394;Artery;Perivascular;M2 VDX 27 artery O13-1492 Perivascular;M2 VDX 27 artery O13-1492;1.98398137406542;9.68833761296806;0.306914611939639;0.307198695609143;0.30801516291054;0.309258272528688;0.310757343049366;0.312285677419133;0.313574006967445;0.314328856469071;0.314255613528602;0.313085081285769;0.310601075610397;0.306665518884465;0…
REM;32;110;78;M4 CGF 18 #1;0.175461397546508;-0.0381090029781713;Artery;Perivascular;M4 CGF 18 artery G87-286 Perivascular;M4 CGF 18 artery G87-286;1.99158166396967;5.05478484154854;0.000525145012847483;0.00055394925146407;0.00063761453256891;0.000768360196356071;0.000934665327554399;0.00112313786954326;0.00132059841937701;0.00151598995720491;0.00170177929952437;0.00187463606502868;0.002035329897…
Sleep baseline;124.7;181.2;56.5;M4 CGF 18 #2;0.74523323954578;-0.0230793467532571;Artery;Perivascular;M4 CGF 18 artery G87-286 Perivascular;M4 CGF 18 artery G87-286;1.99158166396967;5.05478484154854;0.0163495576805097;0.0163347240909766;0.0162888857680326;0.0162081369686004;0.0160863174270124;0.0159155119464359;0.0156867027145892;0.0153905309352576;0.0150181170369889;0.0145618848049377;0.01401633…
NREM;460;500;40;M4 CGF 18 #5;0.167098758972702;0.0227010633342262;Artery;Perivascular;M4 CGF 18 artery G87-286 Perivascular;M4 CGF 18 artery G87-286;1.99158166396967;5.05478484154854;0.146468491307442;0.146166776814144;0.145265146317261;0.143774078876705;0.141710841128267;0.139099193677953;0.135968988164416;0.132355662934903;0.128299647314069;0.12384568630111;0.119042099169466;0.113939986826484;0…
IS;10;45;35;M4 JGE 17 #1;0.0891662482395471;0.0991670180410762;Artery;Perivascular;M4 JGE 17 artery B39-5268 Perivascular;M4 JGE 17 artery B39-5268;1.99158202094551;6.73971312206472;0.0154031265547534;0.0154790003303104;0.0157053920143578;0.0160786397028589;0.0165927297808317;0.0172394294453225;0.018008468630238;0.0188877677775261;0.0198637069587462;0.0209214309694314;0.0220451842110655;0.0232186…
REM;50;180;130;M4 JGE 17 #2;0.187732980814213;0.0882378643483412;Artery;Perivascular;M4 JGE 17 artery B39-5268 Perivascular;M4 JGE 17 artery B39-5268;1.99158202094551;6.73971312206472;0.0205725271313528;0.0197940493174818;0.0174839637205572;0.0138219097406144;0.00934408014470323;0.00500896894812449;0.00196384711590423;0.00107100885474927;0.00245574211266029;0.00536639495216506;0.00846486090517191…
Sleep baseline;260.6;553.2;292.6;M4 JGE 17 #3;0.196747533984744;0.0930845169429766;Artery;Perivascular;M4 JGE 17 artery B39-5268 Perivascular;M4 JGE 17 artery B39-5268;1.99158202094551;6.73971312206472;0.0386821256289248;0.030405535140334;0.015400615807431;0.00946231982299861;0.015266769724616;0.0247649639817952;0.0322314038272281;0.0368663307970969;0.0380942068573821;0.0348717284933408;0.0280816…
REM;17;90;73;M4 ROF 17 #1;0.154842053038994;-0.000497331181143944;Artery;Perivascular;M4 ROF 17 artery R18-3688 Perivascular;M4 ROF 17 artery R18-3688;1.99158190195355;8.4246414025809;0.0817018650316545;0.0838174316101815;0.0898268891506838;0.0987713797325893;0.109220034190925;0.119490983172679;0.127906803855803;0.133042542028583;0.133927035512732;0.130167598749604;0.12198222653474;0.110139547076…
Sleep baseline;140.1;167.5;27.4;M4 ROF 17 #2;0.187111633329043;-0.00793830018476862;Artery;Perivascular;M4 ROF 17 artery R18-3688 Perivascular;M4 ROF 17 artery R18-3688;1.99158190195355;8.4246414025809;0.299151878905275;0.299581816037148;0.300867822943676;0.302998525893453;0.305955100527542;0.309711467642453;0.314234563312739;0.319484679473548;0.325415870106528;0.33197641728973;0.339109350599643;…
NREM;247;287;40;M4 ROF 17 #3;0.212918551388984;-0.00159152890278452;Artery;Perivascular;M4 ROF 17 artery R18-3688 Perivascular;M4 ROF 17 artery R18-3688;1.99158190195355;8.4246414025809;0.0396979930911558;0.0398080228257461;0.0401277332336423;0.0406265323881576;0.0412552241875728;0.0419486096153103;0.0426289635468095;0.0432102309542899;0.0436027538854838;0.0437183164644612;0.0434752804377502;0.04…
NREM;495;555;60;M4 ROF 17 #5;0.112684232985321;-0.0182062773457482;Artery;Perivascular;M4 ROF 17 artery R18-3688 Perivascular;M4 ROF 17 artery R18-3688;1.99158190195355;8.4246414025809;0.0253746140738154;0.0248112967112275;0.0231670844060515;0.0205764681685426;0.0172546506919078;0.0134846258726959;0.00960007407116427;0.00596500560373576;0.00295127828257084;0.000915254418621208;0.00017493865698014…
IS;555;580;25;M4 ROF 17 #6;0.111056840770178;-0.0100674519627321;Artery;Perivascular;M4 ROF 17 artery R18-3688 Perivascular;M4 ROF 17 artery R18-3688;1.99158190195355;8.4246414025809;0.0194498499842896;0.0195351971299949;0.0197909144921595;0.0202160293102607;0.0208089185693762;0.0215673065156732;0.0224882614487356;0.0235681920555841;0.0248028436187036;0.026187294491778;0.0277159532909188;0.029382…
IS;280;340;60;M3 WOJ 22 #1;0.108033951325519;0.0530382320160728;Artery;Perivascular;M3 WOJ 22 artery G39-964 Perivascular;M3 WOJ 22 artery G39-964;1.9915817829616;1.68492828051618;0.00624897294932232;0.00621825816711982;0.00612750497492385;0.00598078059481314;0.00578452053323323;0.0055470507481965;0.00527798800631335;0.00498757765337975;0.00468603206313691;0.00438292986355303;0.00408672633104772;…
REM;350;380;30;M3 WOJ 22 #2;0.187389387119426;0.0912858318279935;Artery;Perivascular;M3 WOJ 22 artery G39-964 Perivascular;M3 WOJ 22 artery G39-964;1.9915817829616;1.68492828051618;0.0192613275791623;0.0192966355001135;0.019402566448931;0.0195791376061072;0.0198263631633047;0.0201442331791989;0.0205326849990085;0.0209915682181453;0.0215206043937196;0.0221193428911152;0.0227871143906195;0.02352298…
Sleep baseline;401;421.8;20.8;M3 WOJ 22 #4;0.31156751219017;0.0529276447148033;Artery;Perivascular;M3 WOJ 22 artery G39-964 Perivascular;M3 WOJ 22 artery G39-964;1.9915817829616;1.68492828051618;0.00209616138725183;0.00209231995730033;0.0020808308053201;0.00206179897522721;0.00203539831245116;0.00200186963868942;0.00196151822911695;0.00191471062403051;0.00186187081523545;0.00180347585522187;0.001…
IS;455;495;40;M3 WOJ 22 #5;0.117699618873688;0.0622852426562889;Artery;Perivascular;M3 WOJ 22 artery G39-964 Perivascular;M3 WOJ 22 artery G39-964;1.9915817829616;1.68492828051618;0.0451828415873021;0.0450529408908622;0.0446653427400751;0.0440263054219637;0.0431460827563497;0.0420386652429064;0.0407214296919922;0.0392147088039507;0.0375412946643754;0.0357258920927735;0.0337945391497866;0.03177401…
NREM;495;590;95;M3 WOJ 22 #6;0.14710668203117;0.0788870988423099;Artery;Perivascular;M3 WOJ 22 artery G39-964 Perivascular;M3 WOJ 22 artery G39-964;1.9915817829616;1.68492828051618;0.0278472074116249;0.0279096180280722;0.0280880449614729;0.0283570249343949;0.0286771718753813;0.028999356172763;0.0292698116144293;0.029435547617264;0.0294494206336687;0.0292742799671968;0.0288857412431397;0.028273337…
NREM;65;120;55;M2 QOE 15 #2;0.00109396479424263;0.235997211575929;Artery;Perivascular;M2 QOE 15 artery X0-4624 Perivascular;M2 QOE 15 artery X0-4624;1.99158202094551;6.4027274659615;0.0177320359400693;0.017773965861633;0.0178998147394468;0.0181096953889802;0.0184035827775861;0.0187810019783506;0.019240607935197;0.0197796768484312;0.0203935381638453;0.0210749863577786;0.0218137217713864;0.02259587…
IS;125;150;25;M2 QOE 15 #3;0.0448646341156977;0.223564325527266;Artery;Perivascular;M2 QOE 15 artery X0-4624 Perivascular;M2 QOE 15 artery X0-4624;1.99158202094551;6.4027274659615;0.0204482800251599;0.0204036159866581;0.020270002294133;0.0200485724652335;0.0197412098308371;0.0193505386459744;0.0188799114673761;0.018333392630908;0.0177157376298827;0.017032368173812;0.0162893426983078;0.01549332210…
REM;155;215;60;M2 QOE 15 #4;0.0221466825169935;0.216502463609671;Artery;Perivascular;M2 QOE 15 artery X0-4624 Perivascular;M2 QOE 15 artery X0-4624;1.99158202094551;6.4027274659615;0.00273219433488973;0.00317445970184418;0.00447274275063211;0.00654415520055425;0.00925907640239946;0.0124529009797698;0.0159405464932602;0.0195320983353187;0.0230479033058686;0.0263315713834857;0.029259678142307;0.031…
IS;252;280;28;M2 QOE 15 #7;-0.048102293216042;0.220656805758167;Artery;Perivascular;M2 QOE 15 artery X0-4624 Perivascular;M2 QOE 15 artery X0-4624;1.99158202094551;6.4027274659615;0.0203374263368488;0.02055640393209;0.0212108891066806;0.0222935725951401;0.0237923836226791;0.0256906549658587;0.0279673501946341;0.0305973493426565;0.0335517883063473;0.0367984464175036;0.0403021758849758;0.0440253661…
NREM;310;335;25;M2 QOE 15 #8;0.0820023791939016;0.220521862401509;Artery;Perivascular;M2 QOE 15 artery X0-4624 Perivascular;M2 QOE 15 artery X0-4624;1.99158202094551;6.4027274659615;0.069408672585326;0.0693583222639224;0.0692076278957268;0.0689576571879387;0.0686101827158355;0.0681676715289716;0.0676332706229633;0.0670107883012065;0.066304671459597;0.0655199788373192;0.0646623502883063;0.06373797…
IS;340;365;25;M2 QOE 15 #9;-0.103168157993268;0.180916615217973;Artery;Perivascular;M2 QOE 15 artery X0-4624 Perivascular;M2 QOE 15 artery X0-4624;1.99158202094551;6.4027274659615;0.0774775008725216;0.0774016715352614;0.0771748628850885;0.0767991063133744;0.076277765214148;0.0756155017976103;0.0748182310302539;0.0738930621013246;0.0728482279273718;0.0716930033167759;0.0704376125238003;0.069093127…
NREM;365;400;35;M2 QOE 15 #10;-0.034437417725498;0.234898998674091;Artery;Perivascular;M2 QOE 15 artery X0-4624 Perivascular;M2 QOE 15 artery X0-4624;1.99158202094551;6.4027274659615;0.142980867441638;0.142836219494321;0.142403296193158;0.14168515086781;0.14068684469232;0.139415404928132;0.137879766116233;0.136090693959996;0.13406069168715;0.131803888804195;0.129335912364018;0.126673741155594;0.1…
NREM;465;500;35;M2 QOE 15 #13;0.135014309683336;0.204463773110076;Artery;Perivascular;M2 QOE 15 artery X0-4624 Perivascular;M2 QOE 15 artery X0-4624;1.99158202094551;6.4027274659615;0.0037105177796713;0.00369447228642617;0.0036470368026665;0.00357028579473994;0.00346758286319561;0.00334344422132597;0.00320335584958251;0.00305355214766543;0.00290076550599966;0.0027519573861303;0.00261404218530552;…
NREM;510;550;40;M2 QOE 15 #14;0.113154908039822;0.205409318655268;Artery;Perivascular;M2 QOE 15 artery X0-4624 Perivascular;M2 QOE 15 artery X0-4624;1.99158202094551;6.4027274659615;0.0868624321937645;0.0868620388040613;0.0868601866133162;0.0868548686886087;0.0868427705114304;0.0868193153044844;0.0867787270395292;0.0867141106891088;0.0866175491754625;0.0864802163676773;0.086292505380697;0.0860441…
IS;550;600;50;M2 QOE 15 #15;0.0356685485381451;0.205076532105067;Artery;Perivascular;M2 QOE 15 artery X0-4624 Perivascular;M2 QOE 15 artery X0-4624;1.99158202094551;6.4027274659615;0.000130992545529965;0.000289794888024587;0.000764573842392533;0.00155044037672048;0.00263923202240092;0.00401949842224666;0.00567649378158273;0.00759218743397742;0.00974530499396323;0.0121114126352874;0.01466305589709…
NREM;19;92;73;M2 PRT 31 #1;-0.0376140137364368;0.0258209166712786;Artery;Perivascular;M2 PRT 31 artery W63-3762 Perivascular;M2 PRT 31 artery W63-3762;1.99158202094551;5.53619292169602;0.000143879220733177;0.000137855421356296;0.000120352321876166;9.32825409816774e-05;6.05187378858466e-05;2.88895023836379e-05;9.49273514401379e-06;1.92109744352243e-05;8.22461993033652e-05;0.000231422180965884;0.00…
NREM;151;236;85;M2 PRT 31 #3;0.00368364221136612;0.0386820086183636;Artery;Perivascular;M2 PRT 31 artery W63-3762 Perivascular;M2 PRT 31 artery W63-3762;1.99158202094551;5.53619292169602;0.000416966882972073;0.000581523112715363;0.00108171512654388;0.0019339670315675;0.0031559702861514;0.00475478167484529;0.00671475263178339;0.00898852564679919;0.0114936924421859;0.0141164456150295;0.016721973150…
IS;236;266;30;M2 PRT 31 #4;-0.0443379497581232;0.0724647830831625;Artery;Perivascular;M2 PRT 31 artery W63-3762 Perivascular;M2 PRT 31 artery W63-3762;1.99158202094551;5.53619292169602;0.186404889504614;0.186361471161049;0.186231145161979;0.186013701301185;0.185708798172931;0.185315976410894;0.184834676889965;0.184264263565846;0.183604050545297;0.182853332905444;0.182011420715356;0.18107767565808…
REM;283;310;27;M2 PRT 31 #5;-0.0332787323546877;0.0836689876206567;Artery;Perivascular;M2 PRT 31 artery W63-3762 Perivascular;M2 PRT 31 artery W63-3762;1.99158202094551;5.53619292169602;0.00404976139337865;0.00421615640555461;0.00471223850716729;0.00552875986843023;0.00665050938353273;0.0080566110468127;0.00972093271030946;0.0116125965075321;0.013696580093592;0.0159343959709731;0.0182848345858814…
Sleep baseline;323.1;366.2;43.1;M2 PRT 31 #6;0.0087366062215319;0.0674222002623556;Artery;Perivascular;M2 PRT 31 artery W63-3762 Perivascular;M2 PRT 31 artery W63-3762;1.99158202094551;5.53619292169602;0.00660914364272509;0.00684280708327176;0.00753420320301922;0.00865498295442887;0.0101593203426184;0.0119859677458742;0.0140609817265169;0.0163009789458474;0.0186167568754507;0.0209170989925866;0.0…
NREM;380;466;86;M2 PRT 31 #7;-0.0640207197275908;0.0628602169002905;Artery;Perivascular;M2 PRT 31 artery W63-3762 Perivascular;M2 PRT 31 artery W63-3762;1.99158202094551;5.53619292169602;0.0030435994696385;0.00386036556213861;0.00629284509060382;0.0102864842795281;0.0157469951307245;0.0225362927396172;0.0304686318901136;0.0393084478621735;0.0487714268856076;0.05853011710168;0.0682249531640971;0.0…
NREM;508;567;59;M2 PRT 31 #8;-0.149944594852107;0.0567427052212934;Artery;Perivascular;M2 PRT 31 artery W63-3762 Perivascular;M2 PRT 31 artery W63-3762;1.99158202094551;5.53619292169602;0.102840619996496;0.103025906404189;0.103569962123882;0.104437844156423;0.105572860132341;0.106898842992351;0.108323244213996;0.109740948707521;0.111038681229758;0.112099840289195;0.112809564005909;0.1130598070026…
NREM;90;150;60;M2 QOE 10 #1;0.0704100177847208;0.146795885904685;Artery;Perivascular;M2 QOE 10 artery R28-6717 Perivascular;M2 QOE 10 artery R28-6717;1.99158190195355;0.722112120221219;0.00177305918496734;0.00183383044227405;0.00201540101101745;0.00231544256096844;0.00272976246952689;0.00325189295122615;0.00387262251338622;0.00457955927617669;0.00535681938382157;0.00618492512030522;0.007040977524…
NREM;190;235;45;M2 QOE 10 #2;0.0584323123931266;0.129403987367363;Artery;Perivascular;M2 QOE 10 artery R28-6717 Perivascular;M2 QOE 10 artery R28-6717;1.99158190195355;0.722112120221219;0.00628725806572921;0.0062827597671982;0.00626925813946462;0.00624673847368273;0.00621519407866099;0.0061746514194983;0.00612520226336581;0.0060670401084448;0.0060004978220857;0.00592608332831111;0.005844510365332…
IS;235;265;30;M2 QOE 10 #3;0.0575511373969602;0.0991619040378059;Artery;Perivascular;M2 QOE 10 artery R28-6717 Perivascular;M2 QOE 10 artery R28-6717;1.99158190195355;0.722112120221219;0.0501845727163529;0.0501356535651808;0.049989208147855;0.0497461694698049;0.0494080822320135;0.048977087503001;0.0484559015258475;0.047847788922042;0.0471565306224445;0.0463863869195436;0.0455420560935972;0.044628…
REM;275;330;55;M2 QOE 10 #4;0.240132709833375;0.152291742769359;Artery;Perivascular;M2 QOE 10 artery R28-6717 Perivascular;M2 QOE 10 artery R28-6717;1.99158190195355;0.722112120221219;5.98108968213819e-05;0.000103275571789659;0.000231015254366267;0.000435334212442712;0.000704271141722621;0.00102280790054286;0.00137439352754281;0.00174263550309777;0.00211299432160429;0.00247431743111234;0.00282006…
Sleep baseline;402.7;482.5;79.8;M2 QOE 10 #5;0.05812840497186;0.137313615451624;Artery;Perivascular;M2 QOE 10 artery R28-6717 Perivascular;M2 QOE 10 artery R28-6717;1.99158190195355;0.722112120221219;0.000359903477560173;0.000406807659840096;0.000545574431193098;0.00077046842259218;0.00107227337149069;0.00143881257879143;0.00185567899269602;0.00230715342770388;0.00277725913232642;0.00325086531265…
NREM;505;525;20;M2 QOE 10 #6;0.133965103036561;0.167941150594683;Artery;Perivascular;M2 QOE 10 artery R28-6717 Perivascular;M2 QOE 10 artery R28-6717;1.99158190195355;0.722112120221219;0.0880028743726251;0.0879632221744823;0.0878443580927902;0.0876465593690021;0.0873702870792726;0.0870161846485686;0.0865850757774428;0.0860779617884698;0.0854960184013192;0.0848405919473952;0.0841131950369022;0.083…
NREM;530;590;60;M2 QOE 10 #7;0.058220491110494;0.144988578433493;Artery;Perivascular;M2 QOE 10 artery R28-6717 Perivascular;M2 QOE 10 artery R28-6717;1.99158190195355;0.722112120221219;0.043308533341318;0.0431124638510955;0.0425293336272906;0.0415741808875755;0.0402714231346261;0.0386539185818391;0.0367617122135286;0.0346405233906541;0.0323400437678969;0.0299121230158849;0.0274089249534798;0.0248…
IS;30;75;45;M3 CKH 10 #1;0.157706110747671;0.153201013979359;Artery;Perivascular;M3 CKH 10 artery L30-9232 Perivascular;M3 CKH 10 artery L30-9232;1.99158208044149;4.93443282151167;1.38782828194579e-05;1.83348108038361e-05;3.16072040046637e-05;5.34073379492884e-05;8.32663470910644e-05;0.000120551116780735;0.00016448635371997;0.000214181270568502;0.000268659719899498;0.000326892464847376;0.00038783…
REM;77;110;33;M3 CKH 10 #2;0.134735609247199;0.15110393980279;Artery;Perivascular;M3 CKH 10 artery L30-9232 Perivascular;M3 CKH 10 artery L30-9232;1.99158208044149;4.93443282151167;0.00132845040493862;0.00134248023867628;0.00138441938223065;0.00145381991117524;0.00154994567845458;0.00167178755374656;0.00181808407024533;0.00198734682241913;0.00217788981477957;0.00238786184865252;0.0026152809554358…
IS;170;205;35;M3 CKH 10 #4;0.187814193142633;0.149607328229162;Artery;Perivascular;M3 CKH 10 artery L30-9232 Perivascular;M3 CKH 10 artery L30-9232;1.99158208044149;4.93443282151167;0.0574746229821666;0.0574216655307261;0.0572631281217903;0.0570000113812457;0.0566339690671678;0.05616728743926;0.0556028569608965;0.0549441368973688;0.0541951135056353;0.0533602526222508;0.0524444475444457;0.05145296…
REM;215;330;115;M3 CKH 10 #5;0.264016354030182;0.158603522268675;Artery;Perivascular;M3 CKH 10 artery L30-9232 Perivascular;M3 CKH 10 artery L30-9232;1.99158208044149;4.93443282151167;0.00200039871796935;0.00223379542497451;0.00289899335540126;0.00389873395401773;0.0050942795619797;0.00633308237843966;0.00747564650785512;0.00841508494572729;0.0090860089665061;0.00946305637403923;0.009552191895081…
Sleep baseline;364.5;393.6;29.1;M3 CKH 10 #6;0.150573091138057;0.144656261564735;Artery;Perivascular;M3 CKH 10 artery L30-9232 Perivascular;M3 CKH 10 artery L30-9232;1.99158208044149;4.93443282151167;0.0151968802458752;0.0151964435197376;0.0151950870716444;0.015192672616943;0.0151889714247098;0.0151836669202084;0.0151763583025786;0.0151665651516116;0.0151537329894751;0.015137239754938;0.015116403…
IS;395;415;20;M3 CKH 10 #7;0.13767886661977;0.128426249163423;Artery;Perivascular;M3 CKH 10 artery L30-9232 Perivascular;M3 CKH 10 artery L30-9232;1.99158208044149;4.93443282151167;0.00534783289879468;0.00535054004317444;0.00535865918419095;0.00537218346242635;0.00539110150141196;0.00541539749036074;0.00544505129778893;0.00548003861385949;0.00552033111871134;0.00556589667350755;0.0056166995304493…
NREM;420;465;45;M3 CKH 10 #8;0.169358472460875;0.137238736595006;Artery;Perivascular;M3 CKH 10 artery L30-9232 Perivascular;M3 CKH 10 artery L30-9232;1.99158208044149;4.93443282151167;0.087336657358388;0.0871967656919961;0.0867788903611575;0.0860883882123743;0.0851340482006675;0.083927887582205;0.0824848761205873;0.0808225973500562;0.0789608578453875;0.0769212568933769;0.074726729891056;0.0724010…
IS;460;495;35;M3 CKH 10 #9;0.160956273787392;0.153049174073093;Artery;Perivascular;M3 CKH 10 artery L30-9232 Perivascular;M3 CKH 10 artery L30-9232;1.99158208044149;4.93443282151167;0.00959100815222884;0.00957359225092924;0.00952156514623719;0.00943558392560806;0.00931672824128044;0.00916647778462415;0.00898668213771625;0.00877952429469464;0.00854747938544459;0.0082932702878764;0.0080198218743327…
NREM;500;535;35;M3 CKH 10 #10;0.215515511254159;0.15847216407789;Artery;Perivascular;M3 CKH 10 artery L30-9232 Perivascular;M3 CKH 10 artery L30-9232;1.99158208044149;4.93443282151167;0.0140272591894611;0.0139715651846107;0.0138053937079771;0.0135314602476184;0.0131542371821472;0.0126798747356439;0.0121160925046186;0.0114720436911939;0.0107581547079859;0.00998594329504997;0.009167818697824;0.0083…
IS;535;560;25;M3 CKH 10 #11;0.129342594148017;0.149743255990376;Artery;Perivascular;M3 CKH 10 artery L30-9232 Perivascular;M3 CKH 10 artery L30-9232;1.99158208044149;4.93443282151167;0.0137793439142075;0.013762951257612;0.0137138871592916;0.0136324923240348;0.0135193315683354;0.0133751893109483;0.0132010633150233;0.0129981567366723;0.0127678685497753;0.0125117824312437;0.012231654204712;0.0119293…
NREM;75;100;25;M2 VDX 30 #3;0.16497400507522;0.0893426544078937;Artery;Perivascular;M2 VDX 30 artery Q46-3516 Perivascular;M2 VDX 30 artery Q46-3516;1.98398125597997;7.2861763481781;0.00461057643962203;0.00465037382960343;0.00477008352337541;0.00497065722895138;0.00525367822129748;0.00562135689221618;0.00607652433689509;0.00662262379796464;0.00726369974259646;0.00800438430721101;0.008849880808660…
NREM;190;293;103;M2 VDX 30 #5;0.206561581393307;0.120025545966221;Artery;Perivascular;M2 VDX 30 artery Q46-3516 Perivascular;M2 VDX 30 artery Q46-3516;1.98398125597997;7.2861763481781;0.0647517676856405;0.0656215161865363;0.0681478371713317;0.0720911750855865;0.0770806146692692;0.0826491195126083;0.0882716013124621;0.0934005575022603;0.0974976628440071;0.100063167850114;0.100666484338877;0.098980…
Sleep baseline;99.3;135.1;35.8;M2 VDX 26 #1;0.428139507177221;0.10681070517547;Artery;Perivascular;M2 VDX 26 artery T25-5059 Perivascular;M2 VDX 26 artery T25-5059;1.98398137406542;8.00340933245187;0.245944727503863;0.245364055850359;0.243628676247001;0.240758391581776;0.236785864805517;0.231756113416836;0.225725816096267;0.21876244538065;0.210943243592929;0.202354062114485;0.193088086439519;0.18…
Sleep baseline;137.6;158.4;20.8;M2 VDX 26 #2;0.104524002114072;0.104962986103485;Artery;Perivascular;M2 VDX 26 artery T25-5059 Perivascular;M2 VDX 26 artery T25-5059;1.98398137406542;8.00340933245187;0.0223540674383949;0.0223832329316391;0.0224707171749661;0.0226164827246874;0.0228204647370527;0.0230825673531122;0.0234026587194341;0.0237805647251409;0.0242160615566763;0.0247088671911818;0.0252586…
NREM;160;200;40;M2 VDX 26 #3;0.052854546018053;0.125698874116614;Artery;Perivascular;M2 VDX 26 artery T25-5059 Perivascular;M2 VDX 26 artery T25-5059;1.98398137406542;8.00340933245187;0.0510656473635691;0.0513369544666398;0.052150143457104;0.053502959062814;0.0553914522485736;0.0578097090943852;0.0607494988683458;0.0641998669863719;0.0681467032317239;0.0725723185084347;0.0774550643522767;0.082769…
IS;277;298;21;M2 VDX 26 #4;0.0865827782504476;0.113955037539178;Artery;Perivascular;M2 VDX 26 artery T25-5059 Perivascular;M2 VDX 26 artery T25-5059;1.98398137406542;8.00340933245187;0.00650897854565409;0.00649732177096293;0.00646252279420785;0.00640509583980081;0.00632589853748093;0.00622613274050271;0.00610734554157156;0.0059714303599007;0.00582062794068008;0.00565752707914625;0.005485064855888…
NREM;308;348;40;M2 VDX 26 #5;0.0900592161199602;0.147884740034926;Artery;Perivascular;M2 VDX 26 artery T25-5059 Perivascular;M2 VDX 26 artery T25-5059;1.98398137406542;8.00340933245187;0.995921243932298;0.996136416987238;0.996774244845553;0.997811728690056;0.999210788748809;1.00091864609029;1.00286836542529;1.00497956599706;1.00715930802435;1.00930316145579;1.01129646190622;1.01301575555654;1.014…
NREM;505;539;34;M2 VDX 26 #9;0.0870751995894358;0.125351789060491;Artery;Perivascular;M2 VDX 26 artery T25-5059 Perivascular;M2 VDX 26 artery T25-5059;1.98398137406542;8.00340933245187;0.0601906231904164;0.0599392927025727;0.0591873355394656;0.0579409886660701;0.0562110861229127;0.0540136907950382;0.051370926337579;0.0483119594718808;0.0448740724571427;0.0411037577667985;0.0370577622007472;0.0328…
IS;50;72;22;M4 CGF 16 #3;0.0197602939678027;-0.021601158742767;Artery;Perivascular;M4 CGF 16 artery P61-8593 Perivascular;M4 CGF 16 artery P61-8593;1.99158208044149;3.85126464117984;0.0280998142621552;0.0281058872094136;0.0281240096089009;0.0281538930326129;0.028195059753338;0.0282468471939899;0.0283084140972975;0.0283787483572547;0.0284566764381065;0.02854087429182;0.0286298796711312;0.028722105…
REM;110;190;80;M4 CGF 16 #4;0.10308770448173;-0.0100875000358974;Artery;Perivascular;M4 CGF 16 artery P61-8593 Perivascular;M4 CGF 16 artery P61-8593;1.99158208044149;3.85126464117984;0.0104106191181955;0.0115249917310493;0.0147613809585136;0.0198122936372138;0.0262056391953581;0.0333589917575195;0.0406440807665983;0.0474525541917951;0.0532544871872032;0.0576428721013475;0.060359994758656;0.06130…
NREM;535;570;35;M4 CGF 16 #8;0.0996443714768881;0.0193978705491919;Artery;Perivascular;M4 CGF 16 artery P61-8593 Perivascular;M4 CGF 16 artery P61-8593;1.99158208044149;3.85126464117984;0.00519744073583711;0.00516890286836923;0.00508396300959287;0.00494462464078458;0.00475416829018608;0.00451706555638854;0.00423886253745177;0.00392603629696719;0.00358582880721995;0.00322606345979077;0.00285494970…
