# Supplementary material for: Sleep cycle-dependent vascular dynamics in male mice and the predicted effects on perivascular cerebrospinal fluid flow and solute transport
Source: Nat Commun. 2023 Feb 20;14:953. doi: 10.1038/s41467-023-36643-5 (PMC9941497; doi:10.1038/s41467-023-36643-5)
Supplement: Supplementary file 6 — Source Data [file 41467_2023_36643_MOESM6_ESM.zip › SourceData_final/Figure_5.xls]

## Sheet: Sheet1
time	SMC00WT10-d2e-07_id0-6-5-baseline	SMC00WT10-d2e-07_id0-6-5-stageNREM	SMC00WT10-d2e-07_id0-6-7-baseline	SMC00WT10-d2e-07_id0-6-7-stageNREM	SMC00WT10-d2e-07_id0-6-8-baseline	SMC00WT10-d2e-07_id0-6-8-stageNREM	SMC00WT10-d2e-07_id105-10-5-baseline	SMC00WT10-d2e-07_id105-10-5-stageNREM	SMC00WT10-d2e-07_id109-10-10-baseline	SMC00WT10-d2e-07_id109-10-10-stageNREM	SMC00WT10-d2e-07_id45-6-9-baseline	SMC00WT10-d2e-07_id45-6-9-stageNREM	SMC00WT10-d2e-07_id48-6-1-baseline	SMC00WT10-d2e-07_id48-6-1-stageNREM	SMC00WT10-d2e-07_id49-6-4-baseline	SMC00WT10-d2e-07_id49-6-4-stageNREM	SMC00WT10-d2e-07_id54-6-15-baseline	SMC00WT10-d2e-07_id54-6-15-stageNREM	SMC00WT10-d2e-07_id63-8-2-baseline	SMC00WT10-d2e-07_id63-8-2-stageNREM	SMC00WT10-d2e-07_id73-9-3-baseline	SMC00WT10-d2e-07_id73-9-3-stageNREM	SMC00WT10-d2e-07_id74-9-4-baseline	SMC00WT10-d2e-07_id74-9-4-stageNREM	SMC00WT10-d2e-07_id76-9-6-baseline	SMC00WT10-d2e-07_id76-9-6-stageNREM	SMC00WT10-d2e-07_id89-10-4-baseline	SMC00WT10-d2e-07_id89-10-4-stageNREM	SMC00WT10-d2e-07_id92-10-4-baseline	SMC00WT10-d2e-07_id92-10-4-stageNREM	SMC00WT10-d2e-07_id93-10-7-baseline	SMC00WT10-d2e-07_id93-10-7-stageNREM	SMC00WT10-d7e-08_id0-6-5-baseline	SMC00WT10-d7e-08_id0-6-5-stageNREM	SMC00WT10-d7e-08_id0-6-7-baseline	SMC00WT10-d7e-08_id0-6-7-stageNREM	SMC00WT10-d7e-08_id0-6-8-baseline	SMC00WT10-d7e-08_id0-6-8-stageNREM	SMC00WT10-d7e-08_id105-10-5-baseline	SMC00WT10-d7e-08_id105-10-5-stageNREM	SMC00WT10-d7e-08_id109-10-10-baseline	SMC00WT10-d7e-08_id109-10-10-stageNREM	SMC00WT10-d7e-08_id45-6-9-baseline	SMC00WT10-d7e-08_id45-6-9-stageNREM	SMC00WT10-d7e-08_id48-6-1-baseline	SMC00WT10-d7e-08_id48-6-1-stageNREM	SMC00WT10-d7e-08_id49-6-4-baseline	SMC00WT10-d7e-08_id49-6-4-stageNREM	SMC00WT10-d7e-08_id54-6-15-baseline
0	7.51157e-15	1.00154e-14	2.50386e-15	5.00772e-15	2.50386e-15	7.51157e-15	2.50386e-15	-1.00154e-14	7.51157e-15	5.00772e-15	7.51157e-15	1.00154e-14	2.50386e-15	2.50386e-15	2.50386e-15	7.51157e-15	7.51157e-15	1.00154e-14	2.50386e-15	2.50386e-15	7.51157e-15	5.00772e-15	2.50386e-15	-1.00154e-14	2.50386e-15	1.00154e-14	2.50386e-15	7.51157e-15	7.51157e-15	2.50386e-15	2.50386e-15	7.51157e-15	2.50386e-15	7.51157e-15	7.51157e-15	5.00772e-15	2.50386e-15	2.50386e-15	7.51157e-15	-1.00154e-14	7.51157e-15	-1.00154e-14	7.51157e-15	1.00154e-14	2.50386e-15	2.50386e-15	2.50386e-15	2.50386e-15	2.50386e-15
0.501253	18.197	24.2576	18.2122	24.2728	12.1364	18.197	18.2122	30.3334	18.197	30.3486	18.197	36.4092	12.1364	18.2122	12.1364	18.197	18.197	24.2576	12.1364	12.1364	18.197	24.2728	18.2122	30.3334	12.1364	18.1818	12.1364	18.197	18.197	18.2122	12.1364	18.197	12.1364	18.197	18.197	24.2728	12.1364	12.1364	18.197	30.3334	18.197	30.3334	18.197	36.4092	12.1364	18.2122	12.1364	12.1364	12.1364
1.00251	24.2424	30.2727	30.303	36.3636	18.2122	24.2424	30.303	42.4242	24.2424	48.4545	24.2424	54.5151	18.1818	30.303	18.1818	24.2424	24.2424	30.3334	18.1818	18.1818	24.2424	36.3636	30.303	42.4242	18.1818	18.1818	18.1818	24.2424	24.2424	30.303	18.2122	24.2424	18.1818	24.2424	24.2424	36.3636	18.1818	18.1818	24.2424	42.3939	24.2424	42.4242	24.2424	54.5455	18.1818	30.303	18.1818	18.2122	18.1818
1.50376	24.1969	24.1513	30.2575	36.2725	24.1969	24.1969	30.2575	42.3331	24.1969	42.3331	24.1969	48.3937	18.1818	30.2575	18.1818	24.1969	24.1969	36.2725	18.1818	18.1818	24.1969	36.2725	30.2119	42.3331	18.1818	18.1818	18.1818	24.1969	24.1969	30.2575	24.1969	24.2424	18.1818	24.1513	24.1969	36.2725	18.1818	18.1363	24.1969	36.2725	24.1969	42.3331	24.1969	54.4087	18.1363	30.2575	18.1363	24.1969	18.1818
2.00501	18.1211	11.9997	24.1209	24.1209	18.1818	18.1211	24.1209	30.06	18.1211	30.06	18.1211	36.1206	18.1818	24.1209	18.1211	18.1211	18.1818	24.1209	18.1818	18.1818	18.1211	24.1209	18.1211	30.1208	18.1211	18.1211	18.1211	18.1818	18.1211	24.1209	18.1818	24.1209	18.0603	11.9997	18.0603	24.0601	18.1211	12.0605	18.1211	24.0601	18.0603	30.06	18.0603	36.1206	12.1212	24.1209	12.1212	18.1211	18.1211
2.50627	12.0453	1.34572e-15	11.9693	11.9693	18.1059	12.0453	11.9693	5.98466	11.9693	5.98466	12.0453	11.9693	18.1059	12.0453	12.1212	12.0453	18.1059	11.9693	18.1818	18.1059	12.1212	11.9693	11.9693	11.9693	12.1212	12.0453	12.1212	18.1059	12.0453	12.0453	18.1059	12.0453	5.98466	1.34572e-15	5.98466	5.98466	12.0453	5.98466	11.9693	5.98466	5.98466	5.98466	5.98466	11.9693	12.0453	11.9693	12.0453	12.0453	12.0453
3.00752	6.06061	0.182274	1.34572e-15	1.35584e-15	12.0301	6.06061	1.34572e-15	0.0911369	0.0911369	0.0911369	6.06061	1.35584e-15	12.1212	5.96947	12.1212	6.06061	12.0301	1.34572e-15	18.1818	12.1212	12.0301	1.34572e-15	0.0911369	1.35584e-15	12.1212	6.15174	12.1212	12.0301	6.06061	5.96947	12.1212	5.96947	0.0911369	0.182274	6.82981e-16	6.82981e-16	5.96947	0.0911369	1.34572e-15	0.0911369	0.0911369	0.0911369	0.0911369	1.35584e-15	6.06061	1.34572e-15	6.06061	5.96947	5.96947
3.50877	6.16693	12.4402	0.212653	0.318979	6.16693	6.16693	0.212653	6.27326	6.27326	6.27326	6.27326	0.318979	12.1212	0.212653	12.1212	6.16693	6.16693	0.212653	18.1818	12.2275	6.16693	0.212653	6.27326	0.318979	12.2275	12.2275	12.2275	6.16693	6.16693	0.212653	12.1212	0.212653	6.16693	12.3339	0.212653	0.212653	0.106326	6.16693	0.212653	6.27326	6.16693	6.27326	6.16693	0.318979	6.16693	0.212653	6.16693	0.212653	0.106326
4.01003	12.3642	30.5461	12.3642	18.5464	12.2427	12.3642	12.3642	18.5464	18.4249	18.6679	18.3033	18.7894	12.2427	12.3642	12.2427	12.2427	12.2427	12.3642	18.1818	18.1818	12.2427	12.4858	18.4249	18.5464	18.3033	18.3033	18.1818	12.2427	12.3642	12.3642	12.1212	12.3642	12.2427	24.607	12.2427	12.4858	6.18212	12.2427	12.2427	18.5464	12.3642	18.6679	12.3642	18.7894	12.2427	12.3642	12.2427	12.2427	6.18212
4.51128	24.5158	42.5609	24.5158	36.7738	18.3185	24.3791	24.5158	36.9105	30.5764	42.9711	24.5158	49.0317	18.4552	24.6525	18.4552	18.4552	18.4552	24.6525	18.3185	18.3185	18.4552	30.7131	30.5764	36.9105	24.3791	24.5158	18.3185	18.3185	24.5158	24.5158	12.3946	24.3791	18.4552	42.5609	18.4552	30.7131	12.2579	18.3185	18.4552	36.9105	24.5158	42.9711	24.5158	49.1684	18.3185	24.5158	18.3185	18.3185	12.3946
5.01253	36.5155	48.4849	36.6674	54.8492	24.3943	30.4549	36.6674	61.0617	42.5761	67.1224	36.5155	73.183	30.303	42.5761	30.303	30.4549	30.4549	42.728	24.2424	24.2424	30.4549	48.7886	42.5761	61.0617	30.4549	36.3636	24.3943	24.5462	36.5155	36.6674	24.3943	30.6068	30.4549	48.333	30.6068	48.9405	18.3337	24.3943	30.6068	60.9098	36.5155	66.9705	36.3636	79.2436	24.3943	36.6674	24.2424	24.5462	24.3943
5.51378	42.4242	48.1507	48.4849	66.8338	30.4701	36.5307	48.6519	78.7879	48.4849	84.8485	42.4242	91.0762	30.4701	48.6519	30.303	36.5307	36.5307	54.7125	24.4095	24.4095	36.3636	60.6061	48.4849	78.7879	36.3636	36.1966	30.303	36.3636	42.4242	48.6519	30.4701	42.4242	36.3636	42.0901	42.5913	66.6667	24.4095	30.4701	42.5913	72.8944	42.4242	78.955	36.3636	96.9697	30.303	48.6519	24.2424	36.3636	30.4701
6.01504	42.242	35.9991	48.4849	72.3627	36.3636	42.242	54.3632	78.6056	48.3026	84.6662	42.242	96.7874	36.3636	54.3632	30.303	42.4242	42.4242	60.6061	30.303	30.303	36.3636	60.6061	48.3026	78.6056	36.1814	30.303	30.303	36.3636	42.242	54.3632	36.3636	42.4242	36.1814	29.9385	48.3026	66.4844	30.303	36.1814	48.3026	78.4233	42.242	84.4839	36.1814	96.7874	30.303	54.3632	24.2424	36.3636	36.3636
6.51629	36.1662	24.045	48.2874	60.2111	36.3636	36.1662	48.2874	72.1349	42.0293	77.998	36.1662	90.1192	36.1662	48.2874	30.303	42.2268	42.2268	60.2111	30.1056	30.303	36.1662	60.2111	42.0293	72.1349	30.1056	30.1056	30.303	36.3636	36.1662	48.2874	36.3636	42.2268	30.1056	17.9844	42.2268	60.0137	30.1056	30.1056	42.2268	66.0743	35.9687	72.1349	30.1056	90.1192	30.1056	48.0899	24.2424	36.1662	36.1662
7.01754	30.0904	18.3945	41.9989	47.8469	36.151	30.0904	41.9989	53.9075	30.0904	53.9075	30.0904	65.8161	30.0904	41.9989	30.0904	36.151	36.151	48.0595	24.2424	30.0904	30.303	47.8469	30.0904	53.9075	24.2424	24.2424	30.0904	36.151	30.0904	41.9989	36.3636	36.151	24.0298	12.3339	35.9383	41.7863	24.2424	24.0298	35.9383	47.8469	24.0298	53.6948	24.0298	66.0287	24.0298	36.151	24.0298	30.0904	30.0904
7.5188	24.2424	24.6981	30.0752	30.0752	30.0752	24.2424	30.0752	35.908	24.2424	35.908	24.2424	41.9686	24.2424	30.0752	24.2424	30.0752	30.0752	35.908	24.2424	24.2424	30.0752	30.0752	24.2424	35.908	24.2424	24.2424	24.2424	30.0752	24.2424	30.0752	36.1358	30.0752	17.954	18.6375	24.0146	24.0146	24.0146	17.954	24.0146	29.8473	18.1818	29.8473	18.1818	47.8013	18.1818	30.0752	18.1818	24.0146	24.0146
8.02005	24.2424	37.0927	24.2424	24.2424	24.2424	24.2424	24.2424	24.2424	24.4855	24.4855	24.4855	30.303	24.2424	24.2424	24.2424	24.2424	24.2424	24.2424	24.2424	24.2424	24.2424	24.2424	24.4855	24.2424	24.2424	24.4855	24.2424	24.2424	24.2424	24.2424	30.06	24.2424	12.3642	31.0321	18.1818	18.1818	18.1818	12.3642	18.1818	18.4249	18.4249	18.4249	18.4249	30.5461	18.1818	24.2424	18.1818	18.1818	18.1818
8.5213	24.7589	54.8037	24.5006	25.0171	24.2424	24.5006	24.5006	25.0171	30.8195	31.0777	30.5613	31.3359	24.5006	24.5006	24.5006	24.5006	24.2424	24.5006	24.5006	24.5006	24.5006	24.7589	30.8195	25.0171	24.5006	30.8195	24.5006	24.2424	24.7589	24.5006	24.2424	24.5006	18.44	48.4849	18.44	18.6983	18.1818	18.44	18.44	24.7589	24.5006	25.0171	24.5006	37.1383	18.44	24.5006	18.44	18.44	18.1818
9.02256	36.6371	60.3326	30.8499	43.2445	24.5158	30.5764	30.5764	43.5179	42.6977	49.5785	36.9105	55.6391	30.5764	30.8499	30.5764	30.5764	24.5158	30.8499	30.303	30.303	30.5764	36.9105	42.9711	43.5179	30.5764	42.4242	30.5764	24.5158	36.6371	30.5764	24.2424	30.5764	24.7892	48.4849	24.5158	31.3967	18.4552	24.5158	24.5158	37.4573	30.8499	43.5179	30.8499	55.6391	24.5158	30.8499	24.5158	24.5158	18.4552
9.52381	42.7128	53.9682	42.7128	61.1833	30.5916	36.9408	36.9408	67.5325	48.7735	73.5931	48.4849	79.6537	36.6522	43.0014	36.6522	36.6522	30.5916	43.0014	30.5916	30.5916	36.6522	49.3507	54.8341	67.5325	36.6522	42.4242	36.3636	30.5916	42.7128	36.9408	24.531	36.9408	36.6522	47.9076	30.8802	55.1227	24.531	30.5916	30.8802	61.4719	42.7128	67.5325	42.4242	79.9423	30.303	43.0014	30.303	30.5916	24.531
10.0251	48.4849	41.8167	49.0924	73.0311	36.6674	48.4849	49.0924	85.1523	54.5455	91.2129	48.4849	97.5773	42.4242	54.8492	42.4242	42.728	36.9712	55.153	36.3636	36.3636	42.728	66.9705	60.3023	85.1523	42.4242	42.1205	36.3636	36.6674	48.4849	49.0924	30.6068	48.7886	42.4242	35.7561	42.728	66.9705	30.303	36.6674	43.0318	79.0917	48.4849	85.1523	42.4242	103.334	30.6068	54.8492	30.303	36.6674	30.6068
10.5263	48.4849	30.303	60.6061	78.4689	42.4242	48.4849	60.6061	90.5901	54.2265	96.6507	48.4849	108.772	42.4242	60.6061	42.4242	48.4849	48.4849	66.9856	36.3636	36.3636	48.4849	72.7273	54.2265	90.5901	42.1053	36.0447	36.3636	42.7432	48.4849	60.6061	36.6826	54.5455	42.1053	23.9234	48.8038	72.4083	30.622	42.1053	54.5455	84.5295	48.1659	90.5901	42.1053	109.091	36.3636	60.6061	30.303	42.4242	36.6826
11.0276	48.1507	30.303	60.2719	72.0589	42.4242	48.1507	60.2719	83.846	47.8165	89.9066	47.8165	102.028	42.4242	60.2719	42.0901	48.4849	48.4849	72.3931	36.3636	36.3636	48.1507	72.0589	47.8165	84.1801	36.3636	30.303	36.3636	48.4849	48.1507	60.2719	42.7584	54.2113	36.0295	18.516	54.2113	65.9983	36.3636	36.0295	54.2113	77.7854	41.7559	83.846	36.0295	108.088	36.0295	60.2719	30.303	42.0901	42.4242
11.5288	41.7255	31.3511	53.8467	59.558	42.4242	42.0749	54.1961	65.6186	36.0143	71.3298	36.0143	83.8004	42.0749	54.1961	36.3636	48.1355	48.1355	65.968	36.3636	36.3636	42.0749	59.9073	36.0143	71.3298	36.0143	30.303	36.0143	48.1355	41.7255	54.1961	48.4849	48.1355	29.9537	24.9411	47.7861	53.4974	36.0143	29.9537	47.7861	59.558	29.9537	65.2692	29.9537	89.5117	30.303	53.8467	29.9537	36.0143	42.0749
12.0301	30.303	49.2139	42.0597	41.6951	42.0597	35.9991	47.7558	47.7558	30.303	47.7558	30.303	65.2085	35.9991	47.7558	35.9991	42.0597	42.0597	53.8164	35.9991	35.9991	36.3636	47.7558	30.303	47.7558	30.303	30.6676	30.303	42.0597	30.303	47.7558	48.1203	42.0597	23.8779	37.0927	35.6345	35.6345	29.9385	23.8779	35.9991	41.3306	23.8779	41.6951	24.2424	65.573	29.9385	41.6951	24.2424	29.9385	35.9991
12.5313	30.303	60.9858	35.9839	30.303	35.9839	30.303	35.9839	35.9839	30.6828	36.3636	30.6828	42.4242	30.303	35.9839	30.303	35.9839	35.9839	41.6648	30.303	30.303	35.9839	35.9839	30.6828	35.9839	30.6828	36.7434	30.303	35.9839	30.303	35.9839	42.0445	35.9839	18.5616	48.8646	23.8627	24.2424	24.2424	18.1818	29.9233	24.2424	18.9413	29.9233	24.6222	48.1051	24.2424	30.303	24.2424	24.2424	29.9233
13.0326	30.698	66.2717	30.303	31.0929	30.303	30.698	30.303	31.4878	37.1535	37.1535	36.7586	43.2141	30.698	30.698	30.698	30.698	30.303	30.303	30.698	30.698	30.303	30.698	37.1535	31.0929	36.7586	42.8192	30.698	30.303	30.698	30.303	36.3636	30.303	24.6373	54.5455	18.5767	24.6373	23.8475	18.5767	24.2424	25.0323	30.698	25.4272	30.698	43.2141	24.2424	30.303	24.2424	24.2424	23.8475
13.5338	37.1839	59.7858	31.1233	43.6546	30.7131	36.7738	31.1233	49.7152	49.3051	50.1253	43.2445	56.1859	36.7738	37.1839	36.7738	36.7738	30.7131	31.1233	36.3636	36.3636	30.7131	37.594	49.3051	44.0647	42.8344	48.4849	36.7738	30.7131	37.1839	30.7131	35.9535	31.1233	30.7131	53.7252	24.6525	31.5334	18.5919	25.0627	24.6525	38.0041	37.1839	44.0647	37.1839	56.1859	24.6525	31.1233	24.6525	24.6525	18.5919
14.0351	48.9102	48.0595	43.2749	61.882	36.3636	42.8495	42.8495	67.9426	60.6061	74.0032	54.9708	80.4891	42.4242	49.3355	42.8495	42.8495	36.7889	43.2749	36.7889	36.7889	36.7889	55.3961	61.0314	67.9426	48.4849	48.4849	42.4242	36.7889	48.9102	37.2143	30.303	42.8495	36.7889	41.5736	31.1536	49.7608	24.6677	36.7889	31.1536	61.882	48.9102	67.9426	48.4849	80.4891	30.7283	43.2749	30.7283	30.7283	24.6677
14.5363	54.5455	41.9837	54.9859	79.2284	36.8041	48.9253	49.3658	85.7295	60.6061	91.7901	60.6061	103.911	42.8647	61.0466	48.4849	48.9253	42.8647	55.4264	42.4242	42.4242	42.8647	67.5477	66.2262	85.7295	48.4849	48.0444	42.8647	42.8647	54.5455	49.3658	30.7435	48.9253	42.8647	29.8625	43.3052	67.5477	30.7435	42.4242	43.3052	79.2284	54.5455	85.7295	48.4849	104.352	36.8041	55.4264	36.3636	37.2446	30.7435
15.0376	54.5455	36.3636	61.0617	84.8485	42.8799	54.5455	61.0617	96.514	60.1504	102.575	60.1504	115.152	48.4849	67.1224	48.4849	55.0011	48.9405	67.1224	42.4242	42.4242	48.9405	78.7879	60.1504	96.9697	48.4849	41.9686	48.0292	48.9405	54.5455	61.0617	36.8193	55.0011	48.0292	24.6981	54.5455	78.3322	36.3636	42.4242	55.0011	84.8485	53.6341	96.514	48.0292	121.212	42.4242	66.6667	36.3636	48.4849	36.8193
15.5388	54.0746	37.3054	66.6667	83.9067	48.9557	54.0746	66.6667	89.9673	53.6037	96.028	53.6037	114.21	48.4849	72.2564	48.014	60.1352	54.5455	73.1981	42.4242	42.4242	54.5455	78.317	53.6037	96.028	48.014	36.3636	42.4242	54.5455	54.0746	66.6667	42.8951	60.6061	41.9534	31.2448	54.5455	72.2564	36.8345	41.9534	60.1352	83.9067	41.9534	89.9673	41.9534	120.27	41.9534	66.1958	35.8928	48.4849	42.4242
16.0401	47.9988	49.457	65.6945	71.2691	54.0594	47.9988	66.1806	77.3297	41.9382	82.9042	41.9382	101.086	47.9988	66.1806	42.4242	54.0594	54.5455	78.3018	42.4242	42.4242	54.0594	71.7551	41.9382	83.3903	41.9382	36.3636	42.4242	54.5455	47.9988	66.1806	48.9709	60.12	35.8776	43.3964	54.0594	65.2085	41.9382	35.8776	54.0594	71.2691	35.3915	76.8436	35.8776	107.147	36.3636	60.12	30.303	47.9988	42.4242
16.5414	41.923	61.1073	54.0442	53.5429	48.4849	41.923	59.6036	59.1023	36.3636	59.1023	36.3636	77.2841	42.4242	59.6036	41.923	47.9836	54.0442	71.7248	41.923	41.923	47.9836	59.6036	36.3636	65.1629	36.3636	36.8649	41.923	54.0442	41.923	59.6036	54.5455	53.5429	29.8018	55.0467	47.4823	46.9811	36.3636	29.8018	47.4823	53.0417	24.2424	53.0417	30.303	83.3447	35.8624	53.5429	29.8018	41.923	41.923
17.0426	36.3636	66.6667	47.452	41.9078	47.9684	36.3636	47.9684	41.9078	36.8801	41.9078	36.8801	59.5732	41.9078	47.9684	36.3636	41.9078	47.9684	59.5732	36.3636	36.3636	41.9078	47.452	36.8801	47.452	36.8801	42.9407	36.3636	47.9684	36.3636	47.9684	54.5455	41.9078	24.2424	60.0896	35.8472	29.7866	35.8472	24.2424	35.8472	35.8472	24.7589	35.8472	30.8195	65.6338	30.303	41.9078	24.2424	35.8472	35.8472
17.5439	36.8953	65.6034	36.3636	36.8953	41.8926	36.8953	41.8926	37.4269	43.4875	37.4269	42.9559	49.0165	36.3636	42.4242	36.8953	36.3636	41.8926	47.4216	36.3636	36.3636	36.3636	36.8953	43.4875	37.4269	42.4242	49.0165	36.8953	41.8926	36.8953	41.8926	54.0138	36.3636	24.7741	53.4822	29.7714	24.7741	29.7714	24.7741	29.7714	30.8347	31.3663	31.3663	36.8953	55.0771	30.303	36.3636	24.7741	30.303	29.7714
18.0451	43.5179	53.4518	36.9105	44.0647	36.3636	42.9711	36.9105	50.1253	55.0923	50.6721	49.5785	56.7327	36.9105	42.9711	42.9711	36.9105	36.3636	36.9105	36.9105	36.9105	36.9105	43.5179	55.6391	49.5785	42.9711	54.5455	42.4242	36.3636	43.5179	36.3636	47.938	36.9105	31.3967	41.3306	24.7892	31.9435	24.2424	30.8499	24.7892	38.0041	43.5179	44.6115	42.9711	62.2465	30.303	36.9105	30.8499	30.303	24.2424
18.5464	55.1075	41.8622	43.5483	62.2921	36.9257	49.0469	42.9863	68.3527	61.1681	74.4133	61.1681	81.0359	42.9863	49.6089	48.4849	42.9863	36.9257	42.9863	42.4242	42.4242	42.9863	55.6695	67.2287	62.8541	49.0469	53.9834	42.9863	36.9257	55.1075	37.4877	42.4242	42.9863	42.9863	30.303	31.4271	50.1709	24.8044	36.9257	30.865	56.7935	55.1075	68.3527	49.0469	81.5979	30.865	43.5483	36.3636	30.865	24.8044
19.0476	60.6061	36.9408	55.1227	79.9423	43.0014	55.1227	49.6393	86.0029	66.6667	92.6407	66.0895	104.762	49.0621	61.7605	49.0621	49.0621	43.0014	49.6393	43.0014	43.0014	49.0621	67.8211	72.1501	86.0029	54.5455	47.9076	48.4849	43.0014	60.6061	49.6393	41.847	49.6393	48.4849	30.303	43.0014	67.8211	30.303	43.0014	37.518	79.9423	60.0289	86.0029	54.5455	110.823	36.9408	55.6999	36.9408	37.518	30.8802
19.5489	60.6061	43.609	61.7908	90.9091	49.0772	60.6061	61.7908	97.5621	66.0743	109.091	60.6061	121.804	54.5455	73.3197	54.5455	55.1378	49.0772	62.3832	48.4849	48.4849	55.1378	79.3803	66.0743	97.5621	53.9531	42.4242	48.4849	49.0772	60.6061	61.1985	36.956	61.1985	48.4849	31.4878	49.6696	78.7879	30.8954	48.4849	49.6696	90.9091	53.9531	96.9697	53.9531	127.273	42.4242	67.2591	42.4242	49.0772	36.956
20.0501	59.9985	55.7606	72.7273	90.3015	54.5455	59.9985	72.7273	101.815	59.3909	107.876	59.3909	126.058	54.5455	78.7879	53.9379	60.6061	55.153	79.3955	48.4849	48.4849	60.6061	84.2409	59.3909	102.423	48.4849	42.4242	48.4849	55.153	59.9985	67.2742	43.0318	66.6667	47.8773	43.6394	60.6061	78.1803	36.9712	47.8773	60.6061	89.6939	47.2697	95.7545	47.8773	126.665	42.4242	72.7273	41.8167	54.5455	43.0318
20.5514	53.9227	67.2894	72.1045	82.9802	55.1682	53.9227	72.7273	89.0408	47.8621	94.4786	47.8621	113.283	54.5455	77.5423	48.4849	60.6061	60.6061	84.2257	48.4849	48.4849	59.9833	78.1651	47.8621	95.1014	47.8621	43.047	47.8621	60.6061	53.9227	72.7273	49.1076	66.0439	41.8015	55.1682	59.9833	70.859	42.4242	41.8015	60.6061	76.9196	35.7409	82.9802	41.8015	119.344	42.4242	71.4817	36.3636	53.9227	48.4849
21.0526	47.8469	72.7273	66.0287	65.3908	59.9681	47.8469	71.4514	70.8134	42.4242	70.8134	42.4242	94.4179	53.9075	66.0287	47.8469	59.9681	60.6061	78.1499	47.8469	47.8469	54.5455	70.8134	42.4242	76.874	42.4242	49.1228	42.4242	59.9681	47.8469	71.4514	54.5455	59.9681	35.7257	60.6061	53.9075	53.2695	42.4242	35.7257	59.3301	58.6922	30.303	64.7528	35.7257	100.478	41.7863	59.9681	35.7257	47.8469	48.4849
21.5539	42.4242	71.421	59.2998	53.2392	54.5455	42.4242	59.9529	53.2392	43.0774	53.2392	43.0774	71.421	47.8317	59.2998	42.4242	53.8923	59.9529	71.421	42.4242	42.4242	53.8923	53.8923	43.0774	59.2998	42.4242	55.1986	42.4242	54.5455	42.4242	59.9529	55.1986	53.8923	30.303	59.2998	47.1786	41.1179	41.7711	30.303	47.1786	41.7711	30.9562	47.1786	30.9562	77.4816	35.7105	53.2392	30.303	41.7711	47.8317
22.0551	43.0926	59.2694	47.8165	43.0926	53.8771	42.4242	53.2088	43.0926	49.8215	43.0926	49.1532	60.6061	42.4242	48.4849	42.4242	47.8165	53.8771	59.2694	42.4242	42.4242	47.8165	48.4849	49.8215	48.4849	43.0926	60.6061	42.4242	53.8771	43.0926	53.2088	60.6061	47.8165	30.9714	47.1482	35.6953	30.303	35.6953	30.303	35.6953	36.3636	37.7003	37.032	37.7003	65.9983	30.303	42.4242	30.303	35.6953	41.7559
22.5564	49.1684	47.8013	42.4242	49.8519	47.8013	43.1078	42.4242	50.5354	61.2896	51.219	55.9125	61.9731	43.1078	48.4849	43.1078	42.4242	47.8013	47.8013	43.1078	42.4242	42.4242	49.1684	61.9731	49.8519	49.1684	59.9225	43.1078	47.8013	49.1684	42.4242	59.9225	42.4242	37.0472	35.6801	30.303	32.3536	30.303	30.9866	30.303	38.4142	49.1684	44.4748	49.1684	62.6566	30.9866	42.4242	30.9866	30.303	35.6801
23.0576	55.2442	43.123	43.123	62.7022	42.4242	49.8823	43.123	68.7628	67.3654	74.8234	66.6667	75.5221	49.1836	49.8823	49.1836	43.123	42.4242	43.123	48.4849	43.123	43.123	55.9429	72.7273	63.4009	55.2442	54.5455	49.1836	42.4242	55.9429	43.123	53.8467	43.123	43.123	31.0017	31.0017	50.581	30.303	37.0624	31.0017	56.6416	55.2442	63.4009	55.2442	81.5827	36.3636	43.8217	37.0624	31.0017	30.303
23.5589	61.32	49.9127	49.9127	80.2157	43.1381	61.32	49.9127	86.9902	72.7273	93.0508	66.6667	99.8253	54.5455	62.0339	55.2594	49.9127	43.1381	49.9127	48.4849	48.4849	49.1988	68.0945	72.7273	86.2763	60.6061	53.8315	54.5455	43.1381	66.6667	49.1988	48.4849	49.9127	49.1988	37.7915	37.7915	68.0945	30.303	43.1381	37.7915	74.869	60.6061	86.9902	60.6061	105.886	37.0775	55.9733	42.4242	37.7915	31.0169
24.0602	66.6667	62.0643	62.0643	91.6382	49.2139	66.6667	62.0643	103.03	71.9982	109.82	65.9376	122.67	55.2745	73.4564	60.6061	61.3352	49.2139	62.0643	49.2139	49.2139	55.2745	80.2461	71.9982	98.4279	59.877	47.7558	54.5455	49.2139	66.6667	56.0036	47.7558	61.3352	54.5455	49.943	49.943	79.517	31.0321	48.4849	49.943	91.6382	59.877	103.03	59.877	128.002	43.1533	67.3958	42.4242	49.2139	37.0927
24.5614	65.9224	73.4716	73.4716	96.2254	55.2897	65.9224	73.4716	102.286	65.1781	113.663	59.8618	132.589	60.6061	79.5322	59.8618	66.6667	55.2897	74.2158	54.5455	54.5455	61.3503	90.9091	65.1781	108.347	53.8012	43.1685	54.5455	55.2897	65.9224	67.411	43.1685	67.411	53.8012	61.3503	60.6061	84.1042	37.1079	48.4849	61.3503	96.2254	53.0569	102.286	53.0569	133.333	48.4849	73.4716	42.4242	54.5455	43.1685
25.0627	59.8466	78.0284	78.7879	89.3901	60.6061	59.8466	78.7879	95.4508	53.786	100.752	53.786	124.994	60.6061	84.089	54.5455	66.6667	61.3655	85.608	53.786	54.5455	66.6667	89.3901	53.786	101.511	48.4849	49.2443	53.786	61.3655	59.8466	73.4867	48.4849	71.9678	46.9659	65.9072	60.6061	77.2689	43.1837	47.7254	66.6667	88.6307	41.6648	94.6913	41.6648	131.055	48.4849	78.0284	41.6648	54.5455	49.2443
25.5639	53.7708	71.9526	77.2386	76.4639	60.6061	53.7708	78.0132	82.5245	48.4849	82.5245	48.4849	106.767	59.8314	78.0132	53.7708	65.892	66.6667	90.1344	48.4849	53.7708	65.892	77.2386	48.4849	88.5851	48.4849	55.3201	48.4849	66.6667	53.7708	78.0132	49.2595	65.892	35.589	59.8314	59.8314	64.3427	48.4849	41.6496	65.892	70.4033	35.589	75.6892	36.3636	112.828	47.7102	71.1779	36.3636	53.7708	54.5455
26.0652	48.4849	65.087	65.8768	59.0264	60.6061	48.4849	71.1476	64.2971	49.2747	65.087	49.2747	88.5395	53.7556	71.1476	48.4849	59.8162	66.6667	83.2688	48.4849	48.4849	59.8162	65.087	49.2747	70.3577	48.4849	61.3959	48.4849	65.8768	48.4849	71.9374	55.3353	59.8162	30.303	52.9657	52.9657	46.9051	47.695	35.5738	59.0264	52.9657	31.0929	52.9657	37.1535	93.8103	41.6344	59.8162	35.5738	47.695	53.7556
26.5664	48.4849	53.7404	58.996	48.4849	59.801	48.4849	59.801	48.4849	55.3505	54.5455	55.3505	71.1172	48.4849	59.801	48.4849	53.7404	65.8616	71.1172	48.4849	48.4849	53.7404	53.7404	56.1555	53.7404	49.2899	65.8616	48.4849	59.801	48.4849	65.0566	61.4111	53.7404	31.1081	40.8142	41.6192	36.3636	42.4242	30.303	46.8748	42.4242	37.9737	42.4242	43.2293	71.9222	36.3636	53.7404	31.1081	41.6192	47.6798
27.0677	50.1253	49.3051	48.4849	50.1253	53.7252	49.3051	53.7252	50.9455	62.2465	56.1859	61.4263	62.2465	48.4849	54.5455	49.3051	48.4849	59.7858	59.7858	48.4849	48.4849	48.4849	49.3051	68.3071	50.1253	55.3657	60.6061	49.3051	53.7252	50.1253	53.7252	66.6667	48.4849	37.1839	31.1233	35.5434	37.1839	41.604	31.1233	36.3636	44.0647	50.1253	44.8849	50.1253	68.3071	36.3636	48.4849	36.3636	36.3636	41.604
27.5689	61.4415	55.3809	48.4849	62.2769	48.4849	55.3809	48.4849	69.1729	73.5627	70.0084	67.5021	76.069	49.3203	55.3809	55.3809	49.3203	53.71	53.71	49.3203	48.4849	48.4849	56.2163	78.7879	63.1123	60.6061	59.7706	54.5455	48.4849	61.4415	48.4849	65.8312	49.3203	44.0951	38.0345	31.1385	44.9305	35.5282	37.1991	36.3636	57.0517	61.4415	63.1123	60.6061	82.1296	37.1991	49.3203	37.1991	36.3636	35.5282
28.0702	67.5173	62.3073	50.1861	75.2791	48.4849	61.4567	50.1861	87.4003	78.7879	93.4609	72.7273	100.372	55.3961	62.3073	60.6061	55.3961	48.4849	49.3355	54.5455	49.3355	49.3355	68.3679	78.7879	81.3397	60.6061	53.6948	55.3961	48.4849	67.5173	49.3355	59.7554	55.3961	54.5455	50.1861	37.2143	63.1579	30.303	43.2749	37.2143	75.2791	65.8161	82.1903	60.6061	106.433	42.4242	56.2467	43.2749	38.0649	30.303
28.5714	72.7273	74.4589	62.3377	92.6407	49.3506	66.6667	61.4719	103.896	77.0563	109.957	71.8615	122.944	61.4719	73.5931	60.6061	61.4719	49.3506	56.2771	54.5455	54.5455	55.4113	80.5195	77.0563	98.7013	60.6061	48.4849	60.6061	49.3506	72.7273	56.2771	54.5455	61.4719	54.5455	61.4719	44.1558	79.6537	31.1688	49.3506	44.1558	91.7749	59.7403	103.896	59.7403	129.004	43.29	67.5325	48.4849	49.3506	31.1688
29.0727	71.8463	83.9675	73.6083	102.149	55.4264	66.6667	68.4287	109.091	65.7857	115.152	65.7857	133.333	66.6667	79.6689	60.6061	67.5477	55.4264	68.4287	54.5455	55.4264	61.4871	91.7901	65.7857	109.091	59.7251	49.3658	60.6061	55.4264	71.8463	67.5477	53.6645	67.5477	53.6645	66.6667	56.3074	84.8485	37.2446	53.6645	56.3074	96.9697	52.7835	108.21	53.6645	139.394	49.3658	73.6083	48.4849	55.4264	37.2446
29.5739	65.7705	77.8917	78.7879	96.0735	60.6061	65.7705	79.6841	106.402	59.7099	112.463	59.7099	132.437	66.6667	84.8485	60.6061	72.7273	61.5022	80.5802	54.5455	59.7099	66.6667	96.0735	59.7099	108.195	53.6493	55.4416	59.7099	61.5022	65.7705	73.6235	48.4849	72.7273	47.5887	64.8743	66.6667	83.0561	43.3204	48.4849	66.6667	95.1773	41.5281	100.342	47.5887	137.602	53.6493	78.7879	47.5887	60.6061	43.3204
30.0752	59.6947	70.9045	78.7879	88.175	61.5174	59.6947	83.9371	88.175	53.6341	94.2356	54.5455	123.627	65.7553	83.9371	59.6947	71.8159	67.578	90.9091	54.5455	54.5455	66.6667	89.0864	54.5455	100.296	48.4849	61.5174	54.5455	67.578	59.6947	79.6992	49.3962	72.7273	41.5129	52.7227	65.7553	70.9045	48.4849	46.6621	66.6667	81.203	36.3636	82.1144	42.4242	124.539	48.4849	77.8765	41.5129	59.6947	49.3962
30.5764	53.6189	59.6795	76.9348	70.8742	66.6667	53.6189	77.8613	70.8742	49.4114	76.0082	54.5455	100.251	59.6795	76.9348	54.5455	65.7401	72.7273	89.9825	54.5455	54.5455	65.7401	76.9348	55.472	82.0688	49.4114	66.6667	54.5455	71.8007	53.6189	83.9219	55.472	71.8007	36.3636	41.4977	59.6795	57.8264	48.4849	36.3636	65.7401	58.7529	37.2902	63.887	42.4242	106.311	47.5583	70.8742	36.3636	53.6189	54.5455
31.0777	49.4266	54.5455	65.7249	59.6643	66.6667	48.4849	71.7855	59.6643	56.4289	59.6643	56.4289	82.965	54.5455	65.7249	54.5455	59.6643	71.7855	82.965	54.5455	54.5455	59.6643	64.7832	62.4896	64.7832	55.4872	66.6667	54.5455	66.6667	49.4266	76.9044	61.5478	64.7832	36.3636	36.3636	52.662	41.4825	48.4849	36.3636	58.7226	47.5431	44.3077	47.5431	44.3077	89.0256	41.4825	59.6643	36.3636	47.5431	53.6037
31.5789	55.5024	56.4593	59.6491	55.5024	65.7097	49.4418	64.7528	55.5024	68.5805	56.4593	67.6236	72.7273	54.5455	59.6491	54.5455	54.5455	65.7097	70.8134	54.5455	54.5455	54.5455	54.5455	73.6842	55.5024	61.563	65.7097	54.5455	65.7097	55.5024	64.7528	66.6667	54.5455	37.3206	38.2775	41.4673	37.3206	47.5279	36.3636	46.571	43.3812	55.5024	44.3381	55.5024	78.7879	36.3636	53.5885	37.3206	41.4673	47.5279
32.0802	62.5503	68.6109	54.5455	62.5503	59.6339	55.5176	54.5455	63.5224	79.76	70.5552	73.6994	75.6437	54.5455	55.5176	55.5176	54.5455	59.6339	59.6339	54.5455	54.5455	54.5455	56.4897	79.76	63.5224	66.6667	59.6339	55.5176	59.6339	62.5503	54.5455	66.6667	54.5455	44.3685	50.4291	36.3636	45.3406	41.4521	38.3079	36.3636	51.4012	61.5782	58.434	61.5782	81.7043	37.3358	49.457	42.4242	37.3358	41.4521
32.5815	72.7273	79.7752	55.5328	75.6892	54.5455	62.5807	54.5455	82.7371	83.8612	93.871	78.7879	94.8584	55.5328	62.5807	61.5934	55.5328	54.5455	54.5455	54.5455	54.5455	54.5455	68.6413	83.8612	81.7498	66.6667	54.5455	60.6061	54.5455	72.7273	54.5455	66.6667	55.5328	55.5328	62.5807	37.351	63.568	36.3636	49.4722	37.351	70.6159	66.6667	81.7498	66.6667	100.919	43.4116	55.5328	43.4116	42.4242	36.3636
33.0827	72.7273	84.8485	61.6086	92.9141	54.5455	72.7273	56.5505	105.035	77.7854	111.096	77.7854	118.159	61.6086	73.7298	66.6667	61.6086	54.5455	55.548	55.548	55.548	55.548	80.7929	77.7854	98.9747	66.6667	54.5455	61.6086	54.5455	72.7273	55.548	65.6642	61.6086	60.6061	71.7248	44.4293	79.7904	36.3636	54.5455	43.4267	92.9141	64.6617	98.9747	65.6642	124.22	48.4849	62.6111	48.4849	44.4293	36.3636
33.584	72.7273	82.8131	68.7021	103.03	54.5455	72.7273	68.7021	115.152	70.6919	121.212	71.7096	134.351	66.6667	80.8233	66.6667	67.6844	55.5631	63.6591	60.6061	60.6061	61.6238	91.9268	70.6919	110.109	65.649	55.5631	65.649	55.5631	72.7273	62.6415	60.6061	67.6844	59.5884	64.6313	55.5631	85.8662	36.3636	54.5455	50.5202	103.03	53.5278	109.091	58.5707	140.412	49.5025	74.7627	48.4849	55.5631	37.3813
34.0852	71.6944	70.6615	79.8208	101.997	55.5783	71.6944	79.8208	113.086	59.5732	119.146	65.6338	138.361	66.6667	90.9091	65.6338	73.7602	61.6389	80.8537	60.6061	60.6061	67.6996	96.9697	59.5732	114.119	59.5732	61.6389	60.6061	61.6389	71.6944	74.793	59.5732	73.7602	53.5126	52.4797	61.6389	88.8433	37.3965	53.5126	61.6389	100.965	47.452	107.025	47.452	144.422	54.5455	84.8485	48.4849	60.6061	43.4571
34.5865	64.5705	59.558	84.8485	94.8735	61.6541	65.6186	84.8485	99.8861	54.5455	104.899	59.558	130.189	66.6667	90.9091	60.6061	78.7879	67.7147	91.9572	60.6061	60.6061	72.7273	95.9216	54.5455	106.995	54.5455	67.7147	59.558	67.7147	64.5705	84.8485	54.5455	78.7879	47.4368	41.3762	66.6667	76.6917	43.4723	47.4368	67.7147	87.7649	41.3762	92.7774	42.4242	136.25	53.4974	83.8004	47.4368	60.6061	49.5329
35.0877	54.5455	55.6087	83.7852	81.6587	67.7299	59.5428	84.8485	81.6587	55.6087	81.6587	55.6087	111.962	65.6034	88.7826	59.5428	77.7246	72.7273	96.9697	60.6061	60.6061	71.664	87.7193	56.672	92.7166	54.5455	72.7273	54.5455	72.7273	54.5455	84.8485	54.5455	77.7246	41.361	37.4269	65.6034	63.4769	49.5481	41.361	71.664	69.5375	37.4269	69.5375	43.4875	118.022	48.4849	77.7246	41.361	59.5428	55.6087
35.589	54.5455	61.6845	76.631	64.5098	72.7273	54.5455	82.6916	65.5882	62.763	65.5882	61.6845	93.7343	60.6061	76.631	54.5455	71.6488	72.7273	95.8912	59.5276	59.5276	66.6667	70.5704	67.7451	70.5704	55.6239	71.6488	54.5455	72.7273	54.5455	83.77	55.6239	71.6488	36.3636	44.5811	58.4492	47.4064	54.5455	36.3636	65.5882	52.3885	44.5811	53.467	49.5633	99.7949	47.4064	70.5704	36.3636	53.467	59.5276
36.0902	56.7327	69.9476	65.573	55.6391	71.6336	55.6391	71.6336	60.6061	73.8209	61.6997	68.854	78.7879	59.5124	65.573	55.6391	65.573	72.7273	88.7218	54.5455	54.5455	65.573	60.6061	74.9146	60.6061	61.6997	65.573	55.6391	71.6336	56.7327	76.6006	61.6997	65.573	38.5509	56.7327	47.3912	42.4242	53.4518	36.3636	58.4188	43.5179	56.7327	49.5785	56.7327	84.8485	42.4242	59.5124	37.4573	47.3912	54.5455
36.5915	67.7755	85.9573	59.4972	62.8237	65.5578	61.7149	64.449	63.9326	79.8967	69.9932	78.7879	81.0055	55.6543	60.6061	61.7149	59.4972	71.6184	76.5702	55.6543	54.5455	59.4972	61.7149	85.9573	62.8237	67.7755	59.4972	60.6061	65.5578	67.7755	65.5578	67.7755	59.4972	49.5937	67.7755	41.3154	44.6419	47.376	38.5813	47.376	51.8113	66.6667	57.8719	66.6667	87.0661	42.4242	54.5455	43.5331	42.4242	53.4366
37.0927	73.8513	89.7851	55.6695	76.0993	60.6061	67.7907	54.5455	82.1599	84.8485	89.3446	78.7879	95.4052	60.6061	61.7301	66.6667	55.6695	65.5426	65.5426	60.6061	55.6695	55.6695	68.9147	89.7851	77.2234	72.7273	54.5455	61.7301	59.482	73.8513	59.482	72.7273	55.6695	55.6695	72.7273	37.4877	57.9175	41.3002	49.6089	42.4242	70.0387	66.6667	77.2234	66.6667	101.466	43.5483	55.6695	48.4849	42.4242	47.3608
37.594	78.7879	83.7093	61.7453	93.1875	59.4668	73.8665	56.8239	100.387	83.7093	111.369	77.6487	118.569	61.7453	68.9451	67.8059	61.7453	59.4668	60.6061	60.6061	60.6061	61.7453	81.0663	82.5701	99.2481	71.5881	55.6847	66.6667	54.5455	78.7879	55.6847	72.7273	61.7453	60.6061	70.4488	43.5635	75.0057	36.3636	55.6847	43.5635	88.2661	65.5275	99.2481	65.5275	124.63	49.6241	62.8845	49.6241	43.5635	41.285
38.0952	78.7879	76.4791	68.9755	104.185	55.6999	78.7879	67.8211	115.152	76.4791	122.367	71.5729	135.642	67.8211	81.0967	72.7273	67.8211	55.6999	62.9149	61.7605	61.7605	67.8211	93.2179	71.5729	111.4	65.5123	61.7605	66.6667	55.6999	77.6335	62.9149	71.5729	67.8211	59.4517	58.2973	50.7937	86.0029	36.3636	60.6061	49.6393	103.03	58.2973	110.245	59.4517	141.703	54.5455	75.0361	54.5455	50.7937	37.518
38.5965	76.4487	65.4971	79.9575	107.921	60.6061	77.6183	75.0665	113.982	65.4971	124.934	65.4971	145.455	72.7273	92.0787	71.5577	73.8969	61.7757	75.0665	66.6667	66.6667	72.7273	103.03	65.4971	120.043	60.6061	67.8363	66.6667	61.7757	71.5577	73.8969	66.6667	73.8969	53.3759	47.3153	61.7757	90.9091	37.5332	59.4365	56.8846	101.861	47.3153	112.812	53.3759	151.515	54.5455	86.0181	53.3759	61.7757	43.5938
39.0977	65.4819	60.6061	86.0333	100.661	61.7908	71.5425	86.0333	106.721	60.6061	111.597	60.6061	141.9	72.7273	96.9697	65.4819	78.7879	67.8514	87.218	66.6667	66.6667	73.9121	101.846	60.6061	112.782	60.6061	72.7273	65.4819	67.8514	65.4819	81.1574	65.4819	79.9727	47.3001	42.4242	67.8514	87.3547	43.609	53.3607	67.8514	93.4154	42.4242	99.476	48.4849	147.961	54.5455	89.7243	47.3001	66.6667	49.6696
39.599	60.6061	63.006	89.7091	87.3092	67.8666	65.4667	90.9091	93.3698	61.806	93.3698	61.806	123.673	71.5273	95.7697	60.6061	78.7879	73.9272	98.1697	65.4667	65.4667	77.5879	94.5698	61.806	99.4304	60.6061	72.7273	60.6061	73.9272	60.6061	90.9091	60.6061	83.6485	41.2243	44.8242	71.5273	69.1274	49.6848	47.2849	72.7273	75.188	43.6242	81.2486	48.4849	129.733	54.5455	83.6485	42.4242	65.4667	55.7454
40.1003	60.6061	75.1576	83.6333	70.297	72.7273	60.6061	89.6939	76.3576	67.8818	76.3576	67.8818	105.445	66.6667	88.4788	60.6061	77.5727	78.7879	101.815	60.6061	60.6061	72.7273	82.4182	69.097	82.4182	61.8212	71.5121	60.6061	78.7879	60.6061	89.6939	60.6061	77.5727	37.5788	56.9758	65.4515	52.1151	54.5455	41.2091	71.5121	58.1757	49.7	63.0212	50.9152	111.506	53.3303	76.3576	42.4242	59.3909	60.6061
40.6015	61.8364	86.0788	76.3272	60.6061	72.7273	60.6061	82.3878	66.6667	75.188	66.6667	73.9576	88.4484	65.4363	76.3272	60.6061	71.4969	78.7879	95.7394	60.6061	60.6061	71.4969	71.4969	81.2486	71.4969	67.897	65.4363	60.6061	77.5575	61.8364	83.6181	60.6061	71.4969	43.6546	67.897	58.1454	42.4242	54.5455	37.594	64.206	48.4849	57.0061	49.7152	61.8364	94.509	47.2545	65.4363	42.4242	53.3151	60.6061
41.1028	67.9122	90.9091	65.4211	63.0971	72.7273	61.8516	71.4817	69.1577	86.094	70.4033	80.0334	81.279	60.6061	66.6667	61.8516	65.4211	77.5423	88.418	60.6061	60.6061	65.4211	66.6667	90.9091	67.9122	72.7273	60.6061	61.8516	71.4817	67.9122	76.2968	61.8516	65.4211	49.7304	72.7273	47.2393	44.9153	53.2999	43.6698	53.2999	50.9759	67.9122	58.2821	67.9122	87.3396	42.4242	59.3605	43.6698	47.2393	59.3605
41.604	73.988	88.3876	60.6061	75.2487	71.4665	67.9274	65.4059	82.5701	89.6484	88.6307	84.8485	94.6913	61.8668	66.6667	67.9274	60.6061	71.4665	76.2664	60.6061	60.6061	60.6061	69.1881	89.6484	76.5095	72.7273	60.6061	66.6667	66.6667	73.988	65.4059	67.9274	60.6061	55.8062	70.2058	42.4242	58.3276	47.2241	49.7456	47.2241	65.649	72.7273	76.5095	72.7273	100.752	43.685	55.8062	49.7456	42.4242	53.2847
42.1053	80.0638	76.236	61.882	88.6762	65.3908	74.0032	60.6061	100.797	83.5726	106.858	83.5726	114.195	66.6667	69.2185	72.7273	61.882	65.3908	65.3908	61.882	61.882	61.882	81.3397	83.5726	94.7368	72.7273	61.882	67.9426	65.3908	80.0638	60.6061	74.0032	61.882	61.882	58.0542	43.7002	75.2791	42.4242	55.8214	42.4242	88.6762	70.1754	94.7368	71.4514	120.255	49.7608	63.1579	54.5455	43.7002	47.2089
42.6065	83.5574	65.3756	67.9578	104.321	60.6061	78.7879	63.1883	116.443	77.4968	122.503	77.4968	135.916	67.9578	81.3701	72.7273	67.9578	60.6061	61.8972	66.6667	66.6667	67.9578	93.4913	76.2057	111.673	71.4362	67.9578	72.7273	60.6061	83.5574	61.8972	78.7879	67.9578	65.3756	47.1937	49.776	87.4307	41.1331	60.6061	45.0065	104.321	59.315	110.382	64.0845	141.976	54.5455	74.0184	54.5455	51.0671	42.4242
43.1078	77.4816	61.9124	75.3399	109.091	60.6061	78.7879	75.3399	119.906	70.1147	125.966	71.421	146.761	74.0336	92.2154	72.7273	74.0336	60.6061	69.2793	66.6667	66.6667	74.0336	104.337	65.3604	121.212	65.3604	74.0336	71.421	61.9124	77.4816	69.2793	77.4816	75.3399	59.2998	43.7305	57.158	95.6634	37.6699	60.6061	57.158	107.785	51.9329	113.845	53.2392	152.821	55.8517	81.4005	54.5455	61.9124	42.4242
43.609	71.4058	67.9882	86.17	107.769	61.9275	77.4664	86.17	112.509	60.6061	118.569	66.6667	148.872	78.7879	98.2912	71.4058	80.1094	61.9275	81.4309	66.6667	66.6667	78.7879	107.769	61.9275	119.891	60.6061	78.7879	66.6667	67.9882	71.4058	80.1094	72.7273	84.8485	53.224	49.8063	67.9882	89.5876	43.7457	59.2846	67.9882	100.387	42.4242	106.448	48.4849	154.933	60.6061	90.9091	53.224	66.6667	43.7457
44.1103	65.33	75.4006	90.9091	99.0203	68.0033	71.3906	92.2458	99.0203	61.9427	103.744	66.6667	135.384	77.4512	101.694	66.6667	84.8485	69.34	93.5824	66.6667	66.6667	78.7879	100.357	68.0033	111.141	61.9427	77.4512	65.33	74.0639	65.33	86.1852	71.3906	84.8485	47.1482	57.2188	72.7273	80.8385	49.8215	51.8721	74.0639	86.8991	43.7609	91.623	49.8215	141.444	59.2694	89.5724	47.1482	66.6667	49.8215
44.6115	60.6061	87.5522	89.5572	82.1448	74.0791	65.3148	95.6178	82.1448	69.3704	82.1448	69.3704	117.157	71.3754	94.266	65.3148	83.4966	78.7879	103.03	66.6667	66.6667	78.7879	88.2054	75.431	92.9141	66.6667	71.3754	60.6061	78.7879	60.6061	90.9091	65.3148	83.4966	42.4242	69.3704	71.3754	62.6111	54.5455	42.4242	77.436	68.6717	51.1886	68.6717	55.8973	123.217	54.5455	83.4966	42.4242	65.3148	55.8973
45.1128	61.9731	95.6026	83.4814	71.3602	78.7879	60.6061	89.542	71.3602	81.522	71.3602	80.1549	98.9291	66.6667	83.4814	61.9731	77.4208	80.1549	101.663	65.2996	66.6667	77.4208	77.4208	86.2155	76.0538	68.0337	66.6667	61.9731	78.7879	61.9731	89.542	60.6061	77.4208	43.7913	77.4208	65.2996	47.1178	55.9125	42.4242	71.3602	53.1784	61.9731	54.5455	61.9731	104.99	53.1784	76.0538	42.4242	59.239	60.6061
45.614	69.4312	89.5268	76.0234	68.0489	78.7879	61.9883	82.084	69.4312	90.9091	69.4312	86.2307	86.2307	66.6667	77.4056	66.6667	71.345	83.4662	95.5875	61.9883	65.2844	71.345	71.345	92.2913	68.0489	74.1095	65.2844	66.6667	78.7879	69.4312	83.4662	61.9883	71.345	49.8671	71.345	57.8416	43.8065	59.2238	43.8065	63.9022	51.2493	68.0489	57.3099	68.0489	92.2913	48.4849	65.2844	43.8065	53.1632	60.6061
46.1153	80.1853	82.0536	66.6667	75.5221	77.3904	68.0641	71.3298	82.9802	90.9091	84.3776	89.5117	93.704	66.6667	72.7273	68.0641	66.6667	78.7879	88.1142	66.6667	62.0035	66.6667	68.0641	95.5723	75.5221	78.7879	62.0035	68.0641	77.3904	80.1853	75.993	68.0641	66.6667	55.9429	63.8718	47.0874	52.6771	53.148	49.8823	53.148	64.7984	72.7273	72.2564	72.7273	101.162	48.4849	60.6061	49.8823	48.4849	59.2086
46.6165	84.8485	71.3146	66.6667	89.0863	71.3146	74.1399	66.6667	101.208	89.4965	107.268	84.8485	108.681	68.0793	74.1399	74.1399	66.6667	77.3753	75.9626	66.6667	66.6667	66.6667	76.9651	88.0838	90.499	77.3753	68.0793	72.7273	71.3146	84.8485	66.6667	74.1399	66.6667	62.0187	51.7202	42.4242	70.9045	48.4849	55.9581	47.0722	83.0257	71.3146	95.147	71.3146	119.389	49.8975	62.0187	54.5455	48.4849	53.1328
47.1178	84.8485	66.6667	68.0945	105.886	66.6667	80.2157	66.6667	116.579	81.9929	124.068	81.9929	131.556	74.1551	81.6435	78.7879	68.0945	71.2995	66.6667	66.6667	66.6667	68.0945	93.7647	77.3601	111.947	72.7273	74.1551	72.7273	66.6667	84.8485	66.6667	78.7879	68.0945	65.2389	43.8521	45.2799	87.7041	47.057	60.6061	43.8521	99.8253	63.811	111.947	65.2389	137.617	55.9733	69.5223	54.5455	49.9127	47.057
47.619	83.4055	69.5527	75.6133	115.152	66.6667	84.8485	69.5527	121.212	71.2843	131.89	71.2843	148.341	78.7879	92.3521	77.3449	74.1703	66.6667	68.1097	68.1097	68.1097	74.1703	104.473	71.2843	122.655	71.2843	78.7879	72.7273	66.6667	83.4055	68.1097	78.7879	75.6133	59.1631	51.3709	55.9885	96.9697	42.4242	60.6061	51.3709	109.091	53.1025	119.769	59.1631	154.401	60.6061	81.6739	54.5455	57.4315	42.4242
48.1203	77.3297	81.7043	86.3067	113.693	66.6667	83.3903	81.7043	119.754	66.6667	124.356	66.6667	156.118	78.7879	98.4279	72.7273	80.2461	66.6667	75.6437	72.7273	72.7273	80.2461	109.091	66.6667	125.815	66.6667	78.7879	72.7273	68.1249	77.3297	75.6437	78.7879	86.3067	53.0873	63.5224	63.5224	95.5115	42.4242	59.1479	63.5224	106.175	48.4849	112.235	54.5455	162.178	60.6061	92.3673	53.0873	66.6667	43.8824
48.6216	71.2539	92.3825	92.3825	104.671	68.14	77.3145	92.3825	110.731	68.14	110.731	68.14	147.095	78.7879	103.03	71.2539	86.3219	68.14	87.7952	72.7273	72.7273	84.8485	107.618	69.6134	118.265	66.6667	77.3145	71.2539	74.2007	71.2539	86.3219	77.3145	90.9091	47.0115	74.2007	74.2007	86.4889	43.8976	53.0721	74.2007	92.5496	49.9582	98.6102	54.5455	153.156	60.6061	95.4963	48.4849	68.14	49.9582
49.1228	66.6667	96.9697	96.9697	87.932	74.2158	71.2387	96.9697	92.504	75.7044	92.504	74.2158	128.868	77.2993	101.542	66.6667	89.4205	74.2158	99.9468	71.2387	71.2387	84.8485	100.053	80.2764	104.625	68.1552	71.2387	66.6667	80.2764	66.6667	92.3977	72.7273	89.4205	42.4242	78.7879	77.2993	68.2616	49.9734	46.9963	78.7879	74.3222	56.034	78.8942	57.5226	134.928	59.1175	89.4205	46.9963	71.2387	56.034
49.6241	68.1704	93.9622	93.9622	75.7804	78.7879	66.6667	95.4659	77.2841	86.3522	77.2841	80.2916	110.64	72.7273	93.9622	66.6667	83.3447	80.2916	109.091	66.6667	66.6667	83.3447	87.9016	87.856	86.3978	74.231	66.6667	66.6667	84.8485	68.1704	96.9697	71.2235	83.3447	43.928	75.7804	71.2235	53.0417	56.0492	42.4242	77.2841	59.1023	63.6136	59.1023	68.1704	116.701	54.5455	81.841	43.928	65.1629	62.1098
50.1253	74.2462	81.8106	83.3295	68.1856	80.3068	66.6667	89.3901	72.7273	92.428	74.2462	86.3674	95.4508	71.2083	83.3295	68.1856	77.2689	84.8485	107.572	66.6667	66.6667	77.2689	77.2689	96.9697	72.7273	78.7879	66.6667	68.1856	84.8485	74.2462	95.4508	66.6667	77.2689	50.0038	63.6288	63.6288	48.4849	60.6061	43.9432	71.2083	56.0644	74.2462	57.5833	74.2462	101.511	53.0265	71.2083	48.4849	59.0871	66.6667
50.6266	80.322	71.1931	75.7196	75.7955	83.3143	69.7349	81.7802	77.3297	96.9697	83.3903	90.9091	93.9774	66.6667	77.2537	72.7273	71.1931	84.8485	99.962	66.6667	66.6667	71.1931	72.7273	95.4356	75.7955	78.7879	68.2008	72.7273	83.3143	80.322	87.8408	66.6667	71.1931	57.6137	53.0113	53.0113	51.5531	59.0719	50.019	63.5984	65.2085	77.2537	71.2691	77.2537	100.038	48.4849	65.1325	50.019	53.0113	65.1325
51.1278	86.3978	68.216	66.6667	87.9471	77.2386	80.3372	71.1779	95.5571	93.871	103.167	89.3598	109.228	68.216	74.2766	74.2766	66.6667	83.2992	87.8104	66.6667	66.6667	66.6667	75.8259	89.3598	89.4965	78.7879	74.2766	74.2766	77.2386	86.3978	77.2386	68.216	66.6667	66.6667	48.4849	46.9355	65.254	54.5455	56.0948	52.9961	83.4359	71.1779	91.0458	71.1779	115.288	50.0342	62.1554	56.0948	48.4849	59.0567
51.6291	90.9091	74.2918	68.2312	101.663	72.7273	84.8485	66.6667	113.784	83.284	124.341	83.284	131.966	74.2918	80.3524	78.7879	68.2312	77.2234	77.2234	68.2312	68.2312	68.2312	89.542	81.7194	107.724	77.2234	80.3524	78.7879	71.1628	90.9091	71.1628	74.2918	68.2312	66.6667	51.6139	43.9888	83.4814	52.9809	62.1706	48.4849	100.099	63.5376	112.22	65.1022	138.027	56.11	69.7957	60.6061	50.0494	52.9809
52.1303	89.3294	81.9473	74.307	116.731	71.1476	84.8485	69.8261	127.273	77.2082	133.333	77.2082	148.614	78.7879	88.0079	78.7879	74.307	71.1476	72.7273	72.7273	72.7273	74.307	104.61	72.7273	124.372	71.1476	84.8485	78.7879	66.6667	89.3294	68.2464	80.3676	74.307	65.087	63.7655	51.6443	96.9697	46.9051	66.6667	50.0646	110.671	52.9657	121.212	59.0264	154.675	60.6061	80.3676	60.6061	56.1252	48.4849
52.6316	81.6587	92.504	81.9777	119.617	66.6667	84.8485	80.3828	125.678	71.1324	130.144	72.7273	157.576	80.3828	98.5646	78.7879	80.3828	66.6667	74.3222	72.7273	72.7273	80.3828	110.686	72.7273	131.738	66.6667	83.2536	77.193	68.2616	81.6587	74.3222	84.8485	81.9777	59.0112	74.3222	62.201	96.9697	42.4242	65.0718	57.7352	111.962	48.4849	118.022	54.5455	163.636	62.201	88.0383	59.0112	62.201	48.4849
53.1328	72.7273	96.9697	92.5192	111.931	68.2768	83.2384	88.0687	116.382	68.2768	116.382	72.7273	154.356	84.8485	104.64	77.1778	86.4586	68.2768	82.0081	72.7273	72.7273	84.8485	113.541	74.3374	124.053	68.2768	77.1778	72.7273	74.3374	71.1172	82.0081	84.8485	90.9091	52.9354	78.7879	69.8868	92.1394	44.0343	58.996	68.2768	99.8101	50.0949	104.261	56.1555	160.416	66.6667	96.9697	52.9354	68.2768	48.4849
53.6341	71.102	95.3444	96.9697	98.1545	74.3525	77.1626	98.595	98.1545	75.9778	98.1545	75.9778	140.579	83.2232	107.466	72.7273	90.9091	74.3525	94.1596	72.7273	72.7273	84.8485	105.84	82.0384	110.276	72.7273	72.7273	71.102	80.4132	66.6667	92.5344	83.2232	90.9091	48.4849	75.5373	78.7879	75.5373	50.1101	52.9202	74.3525	86.0333	57.796	86.0333	62.2313	146.639	65.0414	95.3444	48.4849	72.7273	50.1101
54.1353	68.3071	87.6282	96.9697	81.5676	78.7879	71.0868	103.03	81.5676	88.1294	81.5676	86.4889	120.711	77.1474	101.39	72.7273	89.2686	80.4283	104.671	72.7273	72.7273	84.8485	93.6888	92.5496	93.6888	74.3677	71.0868	68.3071	84.8485	68.3071	98.6102	78.7879	89.2686	48.4849	63.3857	77.1474	63.3857	56.1859	46.8444	78.7879	67.8059	68.3071	69.4463	68.3071	128.412	58.9656	89.2686	48.4849	71.0868	56.1859
54.6366	74.3829	77.1322	93.6584	72.7273	80.4435	68.3223	99.719	72.7273	96.9697	74.3829	92.5647	101.375	72.7273	93.6584	72.7273	83.1928	86.5041	109.091	72.7273	72.7273	83.1928	83.1928	98.6254	81.5372	80.4435	68.3223	72.7273	86.5041	74.3829	101.375	77.1322	83.1928	50.1405	52.8898	69.416	52.8898	60.6061	44.0799	77.1322	56.2011	74.3829	62.2617	74.3829	111.84	54.5455	81.5372	48.4849	65.011	62.2617
55.1378	80.4587	72.7273	83.1776	74.3981	84.8485	74.3981	89.2382	77.7398	96.9697	83.8004	96.9697	98.6405	72.7273	83.1776	74.3981	77.117	90.9091	107.42	72.7273	72.7273	77.117	78.7879	101.359	76.069	84.8485	74.3981	74.3981	89.2382	82.1296	95.2989	72.7273	77.117	57.8871	48.4849	58.9352	51.8265	60.6061	50.1557	69.3856	63.9477	78.7879	71.6792	78.7879	104.701	52.8746	71.0564	50.1557	58.9352	66.6667
55.6391	86.5345	76.0993	77.1018	83.846	84.8485	80.4739	81.4764	95.9672	95.2837	102.028	95.2837	108.088	72.7273	78.7879	78.7879	72.7273	89.2231	99.6582	72.7273	72.7273	72.7273	80.4739	93.5976	88.2205	83.1624	80.4739	78.7879	83.1624	90.9091	87.537	72.7273	72.7273	66.6667	51.8569	52.8594	65.6642	60.6061	56.2315	58.92	77.7854	75.4158	89.9066	77.1018	114.149	50.1709	66.6667	56.2315	54.5455	66.6667
56.1404	90.9091	88.2509	72.7273	102.073	83.1473	86.5497	72.7273	114.195	87.5066	120.255	87.5066	128.017	74.4285	80.4891	80.4891	72.7273	83.1473	87.5066	72.7273	72.7273	72.7273	88.2509	83.1473	103.775	78.7879	84.8485	78.7879	78.7879	90.9091	77.0867	72.7273	72.7273	66.6667	64.0085	48.4849	82.1903	58.9048	62.3073	52.8442	96.0128	64.9654	108.134	71.026	134.078	56.2467	68.3679	60.6061	54.5455	64.9654
56.6416	89.1927	98.6861	74.4437	116.868	77.0715	90.9091	72.7273	128.989	77.0715	135.05	77.0715	148.887	80.5043	88.2813	84.8485	74.4437	77.0715	77.0715	74.4437	74.4437	74.4437	100.403	77.0715	124.645	77.0715	84.8485	78.7879	77.0715	89.1927	72.7273	74.4437	74.4437	66.6667	74.4437	50.2013	94.3419	52.829	66.6667	50.2013	110.807	57.1732	122.929	64.9503	154.948	60.6061	76.1601	60.6061	56.2619	58.8896
57.1429	83.1169	103.03	82.2511	121.212	72.7273	89.1775	76.1905	131.602	72.7273	137.662	72.7273	159.307	84.8485	98.7013	83.1169	80.5195	72.7273	74.4589	78.7879	78.7879	80.5195	110.822	72.7273	133.333	72.7273	83.1169	78.7879	72.7273	83.1169	74.4589	80.5195	82.2511	63.2035	78.7879	58.0087	101.299	48.4849	64.9351	56.2771	113.42	48.4849	123.81	58.8745	165.368	62.3377	88.3117	60.6061	62.3377	52.8139
57.6441	77.0411	99.5367	92.6559	117.719	72.7273	83.1017	86.5953	123.779	74.4741	128.093	74.4741	161.89	84.8485	104.777	78.7879	86.5953	72.7273	80.5347	78.7879	78.7879	84.8485	115.152	76.2209	131.587	72.7273	77.0411	77.0411	72.7273	77.0411	80.5347	84.8485	92.6559	52.7987	77.0411	68.4135	95.2229	48.4849	58.8593	64.0996	105.597	50.2316	109.911	56.2922	167.95	66.6667	98.7165	58.8593	68.4135	48.4849
58.1454	72.7273	87.3851	98.7317	105.567	72.7273	77.0259	94.4331	109.866	82.3118	109.866	80.5499	152.29	84.8485	109.091	77.0259	92.6711	74.4893	90.1344	78.7879	78.7879	86.6105	113.39	88.3724	121.987	74.4893	72.7273	72.7273	74.4893	72.7273	88.3724	84.8485	96.9697	48.4849	69.2033	74.4893	85.6231	48.4849	52.7835	74.4893	91.6838	58.0694	91.6838	62.368	158.35	66.6667	101.268	52.7835	72.7273	50.2468
58.6466	72.7273	77.0107	103.03	91.6382	74.5044	72.7273	103.03	91.6382	92.6863	91.6382	86.6257	132.285	83.0713	107.314	72.7273	95.1925	80.565	104.807	77.0107	77.0107	90.9091	103.759	98.7469	103.759	80.565	72.7273	72.7273	80.565	72.7273	98.7469	84.8485	95.1925	48.4849	57.0517	78.7879	67.3958	50.262	48.4849	80.565	73.4564	70.221	75.2335	70.221	138.346	64.8895	95.1925	48.4849	72.7273	56.3226
59.1479	74.5196	72.7273	101.238	76.9955	80.5802	72.7273	103.03	78.7879	98.7621	78.7879	92.7015	111.567	78.7879	99.4456	72.7273	89.1167	86.6408	110.883	72.7273	72.7273	89.1167	89.1167	103.03	87.3244	84.8485	74.5196	72.7273	86.6408	76.312	103.03	83.0561	89.1167	52.0696	50.2772	76.9955	52.7531	56.3378	48.4849	83.0561	60.6061	78.7879	66.6667	78.7879	117.627	58.8137	87.3244	50.2772	70.9349	62.3984
59.6491	82.403	76.3424	93.3546	74.5348	86.656	74.5348	99.4152	80.5954	101.223	84.2105	96.9697	103.03	76.9803	89.1015	74.5348	83.0409	90.9091	113.344	72.7273	72.7273	83.0409	83.0409	101.223	80.5954	84.8485	80.5954	74.5348	90.9091	86.656	101.223	78.7879	83.0409	62.4136	56.353	69.1122	50.2924	60.6061	50.2924	76.9803	62.4136	78.7879	70.2818	78.7879	109.091	54.5455	76.9803	54.5455	64.8591	66.6667
60.1504	92.7318	88.494	83.0257	84.2561	90.9091	80.6106	89.0864	90.3167	95.147	102.438	95.147	106.676	72.7273	83.0257	80.6106	76.9651	90.9091	107.268	72.7273	72.7273	76.9651	80.6106	95.147	88.494	84.8485	86.6712	80.6106	90.9091	92.7318	95.147	76.9651	76.9651	68.4894	64.2515	58.7833	60.0137	60.6061	56.3682	69.0818	73.9576	76.9651	84.2561	76.9651	112.736	54.5455	70.9045	56.3682	58.7833	66.6667
60.6516	96.9697	98.8076	76.95	100.646	89.0712	86.6864	81.1726	108.544	89.0712	120.665	89.0712	122.503	74.5652	80.6258	84.8485	72.7273	90.9091	99.3544	74.5652	72.7273	72.7273	88.5243	87.2332	102.483	83.0106	90.9091	84.8485	89.0712	96.9697	87.2332	72.7273	72.7273	72.7273	76.4031	52.7075	78.2411	60.6061	62.444	58.7681	96.4229	69.0514	104.321	70.8893	128.564	56.3834	68.5046	60.6061	54.5455	66.6667
61.1529	95.1166	103.03	74.5804	112.797	82.9954	90.9091	72.7273	124.918	82.9954	135.186	82.9954	144.953	80.641	86.7016	84.8485	74.5804	89.056	87.2029	78.7879	74.5804	74.5804	100.676	78.7879	120.711	76.9348	89.056	84.8485	82.9954	95.1166	76.9348	74.5804	74.5804	70.8742	84.8485	50.338	94.6153	58.7529	66.6667	52.6923	110.944	58.7529	123.065	64.8136	151.014	60.6061	76.4335	60.6061	56.3986	64.8136
61.6541	89.0408	101.162	80.6562	123.08	78.7879	90.9091	74.5956	133.333	76.9196	139.394	78.7879	159.444	86.7168	94.6457	84.8485	80.6562	82.9802	78.7879	78.7879	78.7879	78.7879	110.959	78.7879	135.202	72.7273	82.9802	82.9802	76.9196	89.0408	74.5956	78.7879	80.6562	64.7984	81.1119	56.4138	103.03	52.6771	66.6667	50.3532	115.152	54.5455	125.404	60.6061	167.373	62.4744	86.7168	60.6061	62.4744	58.7378
62.1554	82.965	93.2027	88.6155	123.506	76.9044	89.0256	82.5549	129.566	74.6108	133.743	78.7879	163.636	90.9091	104.914	82.965	86.732	76.9044	80.6714	78.7879	78.7879	80.6714	117.035	80.6714	137.51	72.7273	76.9044	78.7879	72.7273	82.965	80.6714	80.6714	88.6155	58.7226	68.9603	64.3731	101.147	48.4849	64.7832	58.3124	111.385	56.4289	117.445	60.6061	173.874	66.6667	94.6761	58.7226	68.5502	52.662
62.6566	76.8892	82.9498	98.8684	111.354	72.7273	82.9498	94.7065	115.516	82.5853	115.516	82.5853	157.94	90.9091	110.99	78.7879	92.8078	72.7273	88.6459	78.7879	78.7879	86.7472	119.313	88.6459	129.536	74.626	72.7273	76.8892	74.626	76.8892	86.7472	86.7472	96.9697	52.6468	58.7074	74.626	91.2736	48.4849	58.7074	70.464	97.3342	62.5047	101.496	64.4034	165.9	66.6667	103.03	54.5455	74.626	48.4849
63.1579	74.6411	78.7879	103.03	97.2887	74.6411	76.874	104.944	97.2887	94.7368	97.2887	92.823	139.713	88.9952	113.238	76.874	96.9697	74.6411	100.797	78.7879	78.7879	90.9091	111.324	98.8836	115.47	80.7018	74.6411	72.7273	80.7018	74.6411	94.7368	90.9091	96.9697	50.3987	54.5455	80.7018	74.9601	50.3987	52.6316	80.7018	79.1069	70.4944	81.0207	74.6411	149.92	66.6667	101.116	52.6316	78.7879	50.3987
63.6591	80.7169	80.7169	103.03	82.9194	80.7169	72.7273	109.091	82.9194	103.03	82.9194	98.8988	121.486	82.9194	107.162	74.6563	95.0406	80.7169	111.02	78.7879	78.7879	90.9091	99.1722	104.959	97.2431	86.7775	80.7169	74.6563	86.7775	80.7169	104.959	90.9091	96.9697	56.4745	58.4036	82.9194	62.8085	56.4745	48.4849	84.8485	64.7376	80.7169	70.7982	80.7169	127.546	64.7376	95.0406	50.4139	76.8588	56.4745
64.1604	86.7927	88.737	99.1418	78.7879	86.7927	74.6715	107.147	80.7321	103.03	82.6764	101.086	107.147	78.7879	99.1418	78.7879	88.9648	86.7927	115.152	76.8436	78.7879	88.9648	88.9648	107.147	84.8485	90.9091	86.7927	78.7879	92.8533	86.7927	107.147	88.9648	93.0812	62.5503	70.5552	74.8994	54.5455	60.6061	50.4291	82.9042	62.5503	82.9042	68.6109	82.9042	113.207	58.6618	87.0206	54.5455	70.783	62.5503
64.6617	92.8685	100.889	88.9496	82.7068	90.9091	80.7473	99.1114	90.7268	101.071	96.7874	96.9697	106.949	78.7879	88.9496	80.7473	82.889	92.8685	113.192	74.6867	78.7879	82.889	84.8485	99.1114	86.8079	88.9496	90.9091	80.7473	95.0103	92.8685	101.071	82.889	82.889	68.6261	80.7473	64.7072	58.4643	62.5655	56.5049	74.869	72.545	76.8284	80.565	78.7879	113.01	54.5455	76.8284	56.5049	64.7072	68.6261
65.1629	96.9697	109.091	82.8738	96.833	90.9091	86.8231	88.9345	108.954	93.0204	116.989	93.0204	121.075	78.7879	84.8485	86.8231	78.7879	96.9697	107.116	78.7879	78.7879	78.7879	86.8231	88.9345	96.833	84.8485	90.9091	84.8485	90.9091	96.9697	94.9951	78.7879	78.7879	72.7273	84.8485	58.6314	72.5906	66.6667	62.5807	64.692	90.7724	68.778	102.894	74.8386	127.136	56.5201	72.7273	62.5807	58.6314	72.7273
65.6642	96.9697	105.111	78.7879	113.071	88.9193	92.8989	82.8587	125.192	82.8587	137.313	82.8587	141.293	80.7777	86.8383	90.9091	78.7879	94.9799	99.0507	78.7879	78.7879	78.7879	96.8786	82.8587	115.06	82.8587	88.9193	84.8485	88.9193	96.9697	86.9294	78.7879	78.7879	70.7374	80.8688	54.5455	90.8179	64.6768	68.6565	58.6162	107.01	58.6162	119.131	64.6768	147.353	60.6061	74.7171	66.6667	56.5353	70.7374
66.1654	92.9597	92.9597	80.7929	123.217	84.8485	96.9697	78.7879	135.338	78.7879	145.455	78.7879	161.586	86.8535	94.9191	88.9041	80.7929	88.9041	86.8991	80.7929	80.7929	78.7879	111.096	78.7879	131.283	78.7879	82.8435	84.8485	82.8435	92.9597	78.7879	78.7879	80.7929	64.6617	68.7172	56.5505	103.03	58.601	70.7223	54.5455	117.157	54.5455	127.273	60.6061	167.646	62.6111	82.7979	64.6617	62.6111	64.6617
66.6667	82.8283	82.8283	86.8687	125.253	82.8283	94.9495	80.8081	135.354	80.8081	141.414	80.8081	169.697	90.9091	105.05	84.8485	86.8687	82.8283	78.7879	84.8485	84.8485	80.8081	117.172	82.8283	139.394	78.7879	78.7879	82.8283	78.7879	82.8283	78.7879	80.8081	86.8687	58.5859	58.5859	62.6263	103.03	54.5455	66.6667	56.5657	117.172	56.5657	123.232	62.6263	175.758	68.6869	94.9495	60.6061	68.6869	58.5859
67.1679	78.7879	78.7879	94.9799	117.141	78.7879	88.8737	88.9193	123.202	88.9193	127.227	86.8839	165.626	90.9091	111.126	82.8131	92.9445	78.7879	82.8587	84.8485	84.8485	86.8839	121.212	94.9799	135.323	80.8233	78.7879	78.7879	78.7879	78.7879	82.8587	84.8485	92.9445	52.5101	54.5455	70.7375	96.9241	52.5101	62.5959	64.6768	105.02	64.6768	109.045	68.7021	171.687	72.7273	103.03	58.5707	74.7627	54.5455
67.6692	78.7879	82.889	105.081	104.99	78.7879	82.7979	99.0203	109	99.0203	106.949	92.9597	151.424	90.9091	115.152	78.7879	99.0203	78.7879	95.0103	82.7979	84.8485	92.9597	117.111	105.081	121.121	86.8991	80.8385	78.7879	80.8385	78.7879	92.9597	86.8991	99.0203	50.5354	58.6466	80.8385	80.7473	48.4849	54.5455	76.8284	90.818	74.7779	90.818	74.7779	157.485	70.6767	103.03	54.5455	78.7879	54.5455
68.1704	80.8536	95.0406	109.091	92.8382	80.8536	78.7879	105.096	92.8382	105.096	88.8433	99.0355	133.197	88.8433	113.086	78.7879	100.965	80.8536	107.162	78.7879	82.7827	96.9697	104.959	109.091	102.894	90.9091	86.9143	78.7879	86.9143	80.8536	101.101	92.9749	100.965	56.6112	70.7982	84.8485	68.5957	50.5506	52.4797	84.8485	74.6563	80.8536	74.6563	80.8536	139.257	66.6667	100.965	54.5455	78.7879	56.6112
68.6717	86.9294	105.111	107.01	82.7675	86.9294	78.7879	109.091	84.8485	107.01	86.9294	103.03	117.05	84.8485	104.929	80.8688	94.8887	86.9294	117.232	78.7879	78.7879	94.8887	92.8078	107.01	88.8281	90.9091	90.9091	80.8688	92.9901	86.9294	109.091	94.8887	94.8887	62.687	80.8688	82.7675	58.5251	56.6264	50.5658	84.8485	66.6667	82.7675	68.7476	84.8485	123.111	64.5857	92.8078	56.6264	76.7069	62.687
69.1729	93.0052	109.091	98.838	82.9802	90.9091	80.884	106.995	89.0408	100.934	97.1975	100.934	109.091	82.7523	94.8735	84.8485	88.8129	93.0052	121.212	78.7879	78.7879	88.8129	84.8485	100.934	86.9446	90.9091	93.0052	84.8485	96.9697	93.0052	106.995	90.9091	88.8129	68.7628	84.8485	74.5956	58.7378	62.7022	56.6416	82.7523	70.859	76.6917	79.0157	82.7523	117.248	60.6061	82.7523	60.6061	70.6311	68.7628
69.6742	99.081	106.98	88.7977	97.2431	93.0204	86.9598	98.8076	105.415	94.8584	115.425	94.8584	115.425	80.8992	88.7977	86.9598	82.7371	96.9697	116.989	78.7879	78.7879	84.8485	86.9598	92.747	97.2431	88.7977	94.8584	86.9598	96.9697	99.081	100.919	88.7977	82.7371	72.7273	82.7371	62.444	73.0007	66.6667	62.7174	74.5652	85.1219	70.6159	99.3544	76.6765	127.546	60.6061	76.6765	62.7174	64.5553	72.7273
70.1754	100.904	98.7772	82.722	113.344	94.8432	93.0356	88.7826	125.465	86.656	133.652	88.7826	135.779	84.8485	86.975	90.9091	78.7879	96.9697	104.838	80.9144	78.7879	82.722	95.1621	82.722	115.47	82.722	88.7826	90.9091	94.8432	100.904	94.8432	84.8485	78.7879	72.7273	74.5348	54.5455	89.1015	66.6667	68.7932	64.5401	103.349	62.4136	119.405	70.6007	145.774	60.6061	74.8538	66.6667	60.6061	72.7273
70.6767	94.828	88.7674	80.9296	123.354	90.9091	96.9697	82.7068	135.475	78.7879	145.455	84.8485	157.94	86.9902	95.1925	90.9091	80.9296	94.828	94.828	84.8485	80.9296	78.7879	107.314	80.9296	131.556	78.7879	82.7068	88.7674	88.7674	94.828	86.6257	82.7068	80.9296	70.5856	62.3832	54.5455	101.253	64.525	72.7273	58.4643	117.293	54.5455	129.414	64.525	164.001	62.7478	83.0713	66.6667	60.6061	70.5856
71.1779	88.7522	84.8485	87.0054	127.273	88.7522	96.9697	80.9448	137.237	80.9448	143.298	84.8485	171.854	93.066	105.187	88.7522	87.0054	88.7522	88.7522	84.8485	84.8485	80.9448	119.465	87.0054	141.551	78.7879	78.7879	84.8485	84.8485	88.7522	78.7879	78.7879	87.0054	64.5098	54.5455	58.8593	106.934	58.4492	70.5704	56.7024	119.055	56.7024	129.019	62.763	177.915	68.8236	93.066	64.5098	62.763	64.5098
71.6792	82.6764	87.0206	95.2533	122.929	82.6764	94.7976	87.0206	128.989	89.1927	132.878	89.1927	173.586	96.9697	113.435	84.8485	93.0812	82.6764	84.8485	84.8485	84.8485	87.0206	127.273	95.2533	141.11	80.96	80.96	82.6764	82.6764	82.6764	80.96	80.96	93.0812	58.434	58.8896	68.8388	100.858	54.5455	64.4946	62.7782	110.807	64.9503	114.696	68.8388	179.646	72.7273	101.314	60.6061	71.0109	58.434
72.1805	78.7879	95.2837	105.218	110.777	78.7879	88.7218	95.2837	114.65	99.157	114.65	99.157	163.135	96.9697	121.212	82.6612	99.157	78.7879	89.2231	84.8485	84.8485	93.0964	122.898	105.218	128.959	87.0358	87.0358	78.7879	80.9752	78.7879	89.2231	87.0358	99.157	54.5455	71.0412	77.1018	90.4078	54.5455	58.4188	71.0412	96.4684	74.9146	96.4684	77.1018	169.196	72.7273	109.091	58.4188	78.7879	54.5455
72.6817	80.9904	105.233	109.091	98.6253	78.7879	82.646	105.233	98.6253	105.233	98.6253	105.233	142.705	94.7672	119.01	78.7879	103.03	80.9904	101.375	84.8485	84.8485	96.9697	110.747	109.091	114.605	93.1116	93.1116	78.7879	84.8485	80.9904	99.1722	90.9091	103.03	56.7479	80.9904	84.8485	72.1805	54.5455	54.5455	80.9904	78.2411	80.9904	80.4435	84.8485	150.968	70.5248	106.888	54.5455	78.7879	54.5455
73.183	87.0661	109.091	109.091	88.6914	81.0055	81.0055	111.309	88.6914	109.091	90.9091	106.873	122.837	88.6914	112.934	81.0055	100.813	87.0661	113.526	82.6308	84.8485	96.9697	100.813	106.873	98.595	96.9697	96.9697	81.0055	87.0661	89.2838	105.248	93.1268	103.03	62.8237	84.8485	84.8485	58.3884	56.7631	54.5455	87.0661	66.6667	84.8485	72.7273	84.8485	132.741	64.449	100.813	56.7631	78.7879	56.7631
73.6842	95.3748	106.858	106.858	87.0813	87.0813	87.0813	112.919	89.3142	106.858	95.3748	100.797	112.919	84.8485	104.625	87.0813	94.7368	93.1419	121.212	78.7879	82.6156	94.7368	94.7368	100.797	90.9091	94.7368	96.9697	87.0813	93.1419	99.2026	109.091	96.9697	98.5646	68.8995	82.6156	80.3828	56.7783	62.8389	56.7783	88.6762	71.1324	80.3828	77.193	82.6156	121.212	60.6061	92.504	60.6061	76.555	62.8389
74.1855	103.03	98.5342	98.5342	95.4052	93.1571	93.1571	106.843	103.714	98.5342	112.022	94.7217	115.835	84.8485	94.7217	90.9091	88.661	96.9697	121.212	81.0359	78.7879	88.661	90.9091	94.7217	95.4052	88.661	94.7217	90.9091	99.2177	103.03	109.091	96.9697	88.661	74.9753	74.2918	70.4792	67.3502	66.6667	62.8541	80.3524	85.532	70.4792	93.8407	76.5398	125.708	60.6061	82.6004	62.8541	70.4792	68.9147
74.6867	103.03	88.6459	88.6459	109.82	96.9697	96.9697	98.5038	121.941	88.6459	134.062	88.6459	134.062	84.8485	90.9091	93.1723	84.8485	99.2329	116.686	84.8485	81.0511	84.8485	95.4356	88.6459	109.82	84.8485	88.6459	90.9091	100.767	103.03	104.564	94.7065	84.8485	76.5246	64.4034	62.1402	85.5776	66.6667	68.9299	70.464	103.759	64.4034	115.881	70.464	142.386	60.6061	78.7879	66.6667	64.4034	72.7273
75.188	100.752	84.8485	84.8485	125.769	96.9697	99.2481	88.6307	135.612	84.8485	147.733	84.8485	152.29	87.1269	93.1875	96.9697	84.8485	100.752	104.534	84.8485	84.8485	84.8485	107.587	84.8485	128.047	82.5701	84.8485	90.9091	94.6913	100.752	94.6913	88.6307	84.8485	70.4488	60.6061	54.5455	101.527	66.6667	72.7273	64.3882	117.43	60.6061	129.551	66.6667	164.411	62.8845	81.0663	66.6667	60.6061	72.7273
75.6892	94.6761	87.1421	87.1421	133.333	94.6761	100.737	84.8485	139.394	87.1421	149.222	87.1421	168.224	93.2027	101.557	94.6761	87.1421	96.9697	94.6761	84.8485	84.8485	84.8485	119.739	89.4357	141.688	81.0815	84.8485	88.6155	90.9091	94.6761	88.6155	84.8485	87.1421	64.3731	62.8997	56.8391	109.091	64.3731	72.7273	60.6061	121.212	62.8997	131.04	66.6667	178.051	68.9603	89.4357	66.6667	62.8997	70.4337
76.1905	88.6003	95.5267	93.2179	131.025	88.6003	94.6609	87.1573	134.776	93.2179	138.528	93.2179	175.758	96.9697	111.4	88.6003	93.2179	94.6609	88.6003	87.1573	87.1573	87.1573	127.273	101.587	143.146	87.1573	84.8485	84.8485	88.6003	88.6003	84.8485	84.8485	93.2179	58.2973	71.2843	65.2237	106.782	60.6061	70.4185	62.9149	116.595	68.9755	122.655	71.2843	181.818	72.7273	99.2785	64.3579	68.9755	64.3579
76.6917	84.8485	107.678	101.618	120.301	84.8485	88.5851	93.2331	120.301	101.618	120.301	99.2937	171.11	96.9697	117.475	84.8485	99.2937	88.5851	87.1725	88.5851	90.9091	93.2331	127.273	111.415	134.746	90.9091	87.1725	84.8485	84.8485	84.8485	87.1725	84.8485	99.2937	54.5455	83.4359	75.0513	96.0583	58.2821	64.3427	68.9907	102.119	77.3753	105.856	81.1119	177.17	72.7273	105.354	60.6061	75.0513	58.2821
77.193	84.8485	115.152	111.43	104.413	84.8485	84.8485	101.648	104.413	111.43	104.413	105.369	154.28	96.9697	121.212	84.8485	105.369	84.8485	95.5875	84.8485	90.9091	99.3089	122.594	115.152	120.255	93.2483	93.2483	84.8485	84.8485	87.1877	95.5875	87.1877	105.369	56.8846	90.9091	81.1271	77.8309	54.5455	58.2669	77.4056	83.8915	84.8485	83.8915	87.1877	162.679	72.7273	109.091	58.2669	81.1271	54.5455
77.6942	89.5572	112.797	115.152	92.261	84.8485	84.8485	111.445	94.6153	112.797	94.6153	109.091	132.331	94.6153	118.858	84.8485	106.737	84.8485	107.739	84.8485	88.5547	103.03	110.443	112.797	104.382	96.9697	96.9697	84.8485	87.2029	93.2635	105.385	93.2635	106.737	62.9604	86.2003	84.8485	64.3123	54.5455	54.5455	87.2029	70.3729	84.8485	72.7273	88.5547	144.452	70.3729	106.737	56.8998	82.4941	56.8998
78.1955	99.3393	104.352	112.782	87.218	87.218	87.218	115.152	93.2787	106.721	95.6482	106.721	118.843	88.5395	110.412	87.218	100.661	87.218	117.521	84.8485	84.8485	100.661	98.2912	104.352	94.6001	96.9697	96.9697	87.218	93.2787	99.3393	111.46	96.9697	100.661	69.0362	74.0488	82.4789	60.6061	56.915	56.915	90.9091	69.0362	82.4789	77.4664	84.8485	128.594	64.2971	98.2912	62.9756	78.7879	62.9756
78.6967	103.03	92.2002	104.321	95.6786	93.2938	93.2938	112.767	101.739	98.2608	110.185	100.646	117.536	84.8485	100.646	93.2938	94.5849	93.2938	123.597	84.8485	84.8485	94.5849	90.9091	94.5849	95.6786	94.5849	94.5849	90.9091	99.3544	103.03	115.152	96.9697	94.5849	75.112	64.2819	76.4031	65.3756	62.9908	62.9908	88.5243	79.8815	74.0184	92.0027	80.079	125.982	60.6061	88.5243	66.6667	74.0184	69.0514
79.198	103.03	84.8485	94.5698	107.83	96.9697	99.3696	104.291	116.291	88.5091	128.412	94.5698	128.412	84.8485	94.5698	96.9697	88.5091	99.3696	124.873	84.8485	84.8485	90.9091	93.309	88.5091	107.83	88.5091	88.5091	93.309	103.03	103.03	112.752	96.9697	88.5091	78.7879	60.6061	67.9274	79.9271	69.0666	69.0666	80.0486	98.1089	64.2667	110.23	70.3273	140.533	60.6061	82.4485	69.0666	66.6667	75.1272
79.6992	100.615	89.6787	88.494	119.982	96.9697	103.03	94.5546	132.103	84.8485	144.224	90.9091	149.054	87.2636	93.3242	96.9697	84.8485	103.03	116.382	84.8485	84.8485	88.494	101.8	87.2636	122.397	84.8485	84.8485	94.5546	100.615	100.615	104.261	96.9697	84.8485	76.3727	63.0212	58.1909	95.7393	72.7273	72.7273	70.3121	113.921	60.6061	126.042	66.6667	158.761	63.0212	81.203	72.7273	64.2515	78.7879
80.2005	94.5394	101.83	84.8485	129.703	96.9697	103.03	88.4788	141.824	87.2788	151.515	90.9091	168.497	93.3394	101.83	96.9697	87.2788	103.03	104.23	87.2788	87.2788	84.8485	113.952	93.3394	138.194	84.8485	84.8485	90.9091	96.9697	94.5394	94.5394	94.5394	87.2788	70.297	71.5273	56.9758	105.461	70.297	72.7273	64.2364	123.642	63.0364	133.333	69.097	176.988	69.097	87.2788	70.297	63.0364	76.3576
80.7018	88.4636	111.536	89.7395	133.333	94.5242	100.585	87.294	140.563	95.8001	146.624	93.3546	178.203	96.9697	111.536	94.5242	93.3546	100.585	94.5242	90.9091	90.9091	87.294	126.103	101.861	145.455	87.294	87.294	90.9091	94.5242	88.4636	88.4636	88.4636	93.3546	64.2212	83.6789	63.0516	106.645	66.6667	70.2818	60.6061	122.382	71.5577	128.442	75.1728	187.879	75.1728	95.8001	64.2212	69.1122	70.2818
81.203	84.8485	115.152	99.4304	128.412	90.9091	94.509	93.3698	128.412	105.491	132.012	101.891	176.897	99.4304	117.612	88.4484	99.4304	94.509	90.9091	90.9091	90.9091	93.3698	130.873	111.552	142.994	93.3698	93.3698	88.4484	88.4484	84.8485	87.3092	84.8485	99.4304	58.1454	90.9091	71.5881	98.1089	64.206	64.206	63.0668	107.769	81.2486	111.369	81.2486	182.957	78.7879	105.491	60.6061	75.188	64.206
81.7043	87.3244	112.676	107.982	113.784	88.4332	88.4332	101.921	113.784	111.567	113.784	109.091	162.269	100.554	123.688	84.8485	105.506	88.4332	93.385	90.9091	90.9091	99.4456	124.797	115.152	131.966	96.9697	99.4456	84.8485	84.8485	87.3244	93.385	84.8485	105.506	57.0213	88.4332	81.2638	85.9573	58.1302	58.1302	71.6184	89.542	87.3244	89.542	87.3244	168.33	76.312	111.567	60.6061	81.2638	60.6061
82.2055	93.4002	104.109	115.152	98.0481	84.8485	84.8485	111.582	98.0481	115.152	98.0481	109.091	144.042	96.9697	124.782	87.3396	109.091	84.8485	101.952	88.418	90.9091	103.03	116.23	112.66	113.739	96.9697	103.03	87.3396	87.3396	93.4002	101.952	87.3396	109.091	63.0971	79.8663	87.3396	73.8057	54.5455	54.5455	83.77	76.2968	88.418	76.2968	90.9091	150.103	72.7273	112.66	60.6061	84.8485	60.6061
82.7068	99.476	94.4634	115.152	90.9091	87.3547	87.3547	117.658	93.4154	110.139	95.9216	106.585	128.321	94.4634	116.2	90.9091	106.585	87.3547	114.103	84.8485	88.4028	103.03	104.078	106.585	100.524	96.9697	100.524	90.9091	93.4154	99.476	111.597	93.4154	106.585	69.1729	67.7147	88.4028	64.1604	57.0517	57.0517	90.9091	72.7273	82.3422	75.2335	88.4028	134.381	70.221	104.078	63.1123	82.3422	60.6061
83.208	105.552	90.9091	112.63	93.4305	90.9091	93.4305	118.691	102.013	100.509	110.595	100.509	121.212	90.9091	106.569	93.4305	100.509	93.4305	123.734	84.8485	84.8485	100.509	94.4482	97.9874	96.9697	94.4482	94.4482	93.4305	99.4912	105.552	115.152	96.9697	100.509	75.2487	60.6061	82.327	65.649	63.1275	63.1275	90.9091	77.7702	73.745	88.8737	82.327	127.273	66.6667	94.4482	66.6667	76.2664	63.1275
83.7093	109.091	93.4457	104.018	104.58	93.4457	99.5063	112.615	116.701	94.4331	128.822	94.4331	128.822	90.9091	100.494	96.9697	94.4331	99.5063	127.273	84.8485	84.8485	94.4331	93.4457	90.9091	104.58	90.9091	88.3724	96.9697	103.03	109.091	115.152	99.5063	94.4331	78.7879	65.6793	73.7146	77.8006	66.6667	69.2033	85.8358	94.9951	64.13	110.64	76.2512	134.883	66.6667	88.3724	69.2033	70.1906	69.2033
84.2105	106.539	102.073	94.4179	120.255	99.5215	103.03	103.987	132.376	90.9091	144.498	90.9091	147.049	90.9091	96.9697	96.9697	90.9091	103.03	124.721	87.4003	87.4003	90.9091	102.073	90.9091	122.807	88.3573	84.8485	96.9697	103.03	106.539	110.048	103.03	90.9091	76.236	77.8309	64.1148	92.504	69.2185	75.2791	76.236	114.195	60.6061	126.316	70.1754	155.662	66.6667	84.8485	72.7273	66.6667	75.2791
84.7118	100.463	111.658	88.3421	132.407	103.03	103.03	94.4027	141.961	93.4761	151.515	93.4761	165.277	93.4761	99.5367	96.9697	90.9091	105.597	116.078	90.9091	90.9091	90.9091	114.225	96.0431	138.467	87.4155	87.4155	96.9697	103.03	100.463	100.463	100.463	90.9091	70.1602	87.4155	60.6061	105.597	72.7273	78.7879	67.5932	123.779	63.1731	135.9	69.2337	174.831	69.2337	87.4155	72.7273	66.6667	78.7879
85.213	94.3875	117.734	87.4307	136.812	100.448	103.03	90.9091	142.872	99.5519	148.933	99.5519	178.34	99.5519	108.195	96.9697	93.4913	106.509	103.926	90.9091	90.9091	90.9091	126.377	105.613	148.037	90.9091	93.4913	94.3875	100.448	94.3875	94.3875	96.9697	93.4913	64.0845	90.9091	60.6061	109.091	70.1451	76.2057	60.6061	124.69	71.8311	134.229	75.3095	186.983	75.3095	96.0735	70.1451	69.2489	76.2057
85.7143	88.3117	116.017	96.1039	130.736	96.9697	100.433	90.9091	134.199	108.225	137.662	105.628	179.221	103.03	117.749	94.3723	99.5671	100.433	94.3723	90.9091	93.5065	93.5065	133.333	114.286	148.918	93.5065	99.5671	90.9091	94.3723	88.3117	90.9091	94.3723	99.5671	60.6061	88.3117	65.8009	103.896	66.6667	70.1299	63.2035	116.017	81.3853	119.481	83.9827	191.342	78.7879	105.628	64.0693	75.3247	70.1299
86.2155	87.4611	106.478	105.643	119.435	94.3571	94.3571	96.1343	119.435	115.152	119.435	111.703	170.532	103.03	123.825	90.9091	105.643	94.3571	90.9091	90.9091	96.9697	99.5823	130.721	121.212	137.617	99.5823	103.03	90.9091	90.9091	87.4611	93.5217	90.9091	105.643	60.6061	79.6233	77.9525	91.7445	64.0541	64.0541	69.2793	101.253	87.4611	101.253	90.9091	180.041	78.7879	111.703	60.6061	81.4005	64.0541
86.7168	93.5369	97.7747	111.719	103.835	88.2813	88.2813	108.286	103.835	115.152	103.835	115.152	153.125	100.403	127.273	90.9091	109.091	90.9091	96.1647	90.9091	94.3419	105.658	122.017	118.584	119.389	103.03	103.03	90.9091	90.9091	93.5369	99.5975	90.9091	111.719	63.2338	67.4717	87.4763	76.9651	57.9783	57.9783	77.9828	83.0257	90.9091	85.6535	90.9091	161.814	76.1601	115.152	60.6061	84.8485	60.6061
87.218	99.6127	90.9091	117.794	94.3267	87.4915	87.4915	117.794	96.9697	112.509	96.9697	112.509	134.108	96.9697	124.63	90.9091	109.091	90.9091	108.316	90.9091	90.9091	109.091	109.866	109.866	103.805	100.387	100.387	90.9091	93.5521	99.6127	108.316	90.9091	112.509	69.3096	60.6061	90.9091	64.0237	54.5455	57.1884	87.4915	72.7273	85.6231	78.7879	88.2661	143.586	72.7273	109.866	63.249	84.8485	60.6061
87.7193	105.688	93.5673	118.554	93.5673	90.9091	93.5673	121.212	102.286	103.775	104.944	106.433	124.615	94.3115	115.896	93.5673	106.433	90.9091	120.468	90.9091	90.9091	106.433	100.372	100.372	96.9697	96.9697	94.3115	93.5673	99.6279	105.688	117.81	93.5673	106.433	75.3854	65.9224	88.2509	63.2642	57.2036	63.2642	90.9091	78.0436	76.1297	86.7624	82.1903	133.333	70.0691	100.372	66.6667	82.1903	63.2642
88.2206	109.091	102.316	109.805	102.316	93.5824	99.643	118.539	114.438	94.2963	123.172	100.357	126.559	90.9091	106.418	99.643	100.357	93.5824	129.946	90.9091	90.9091	100.357	96.9697	94.2963	102.316	94.2963	90.9091	96.9697	103.03	109.091	121.212	99.643	100.357	78.7879	78.074	82.1751	74.6867	63.2794	69.34	90.9091	92.8685	67.3806	104.99	76.1145	136.007	66.6667	91.623	69.34	76.1145	69.34
88.7218	109.091	114.468	100.342	117.157	99.6582	105.719	112.463	129.278	90.9091	141.399	94.2812	141.399	90.9091	100.342	103.03	94.2812	99.6582	130.645	90.9091	90.9091	94.2812	102.347	93.5976	117.157	90.9091	90.9091	96.9697	105.719	106.402	118.524	103.03	94.2812	78.7879	87.537	73.4108	92.9141	69.3552	75.4158	85.532	111.096	60.6061	123.217	72.7273	150.148	66.6667	84.8485	72.7273	70.0387	75.4158
89.2231	103.683	121.212	94.266	132.68	103.03	109.091	103.683	144.801	93.6128	154.219	93.6128	162.33	93.6128	99.6734	103.03	90.9091	105.734	124.569	90.9091	90.9091	90.9091	114.498	99.6734	135.384	90.9091	93.6128	96.9697	109.091	100.327	109.744	103.03	90.9091	76.0841	90.9091	63.9629	105.734	72.7273	78.7879	73.3804	123.916	63.3098	136.037	72.7273	171.748	69.3704	87.5522	72.7273	66.6667	78.7879
89.7243	94.2508	118.493	90.9091	139.394	103.03	106.372	94.2508	148.796	102.408	154.857	99.6886	178.477	99.6886	108.468	100.311	93.628	109.091	115.774	93.628	93.628	90.9091	126.65	108.468	148.173	93.628	99.6886	96.9697	106.372	94.2508	100.311	103.03	93.628	67.2894	88.1902	60.6061	111.81	72.7273	76.069	63.9477	127.273	72.1045	136.675	78.1651	187.256	75.4462	93.628	70.0084	66.6667	78.7879
90.2256	90.9091	109.683	93.6432	136.66	103.03	100.296	90.9091	139.986	111.825	143.313	105.764	181.818	103.03	117.886	94.2356	99.7038	106.357	103.623	96.9697	96.9697	93.6432	136.067	117.886	151.515	99.7038	103.03	94.2356	100.296	90.9091	94.2356	100.296	99.7038	60.6061	79.3803	63.3402	109.683	72.7273	69.9932	60.6061	121.804	84.2561	125.131	87.5826	193.939	78.7879	102.438	66.6667	72.1349	78.7879
90.7268	90.9091	97.5317	102.468	127.835	100.281	94.2204	93.6584	127.835	117.901	125.085	111.84	176.32	103.03	123.961	90.9091	105.78	100.281	96.9697	96.9697	96.9697	99.719	136.645	121.212	146.017	103.03	103.03	90.9091	94.2204	90.9091	90.9091	96.9697	105.78	60.6061	69.978	72.1653	97.5317	69.978	63.9174	66.1047	106.904	90.9091	106.904	93.6584	188.441	78.7879	111.84	63.9174	81.5372	76.0386
91.2281	93.6736	90.9091	111.855	112.919	94.2052	90.9091	102.499	112.919	118.448	109.623	115.152	161.404	103.03	130.037	90.9091	111.855	94.2052	96.9697	94.2052	96.9697	105.795	130.569	118.448	131.1	103.03	103.03	90.9091	90.9091	93.6736	93.6736	94.2052	111.855	63.3705	66.6667	81.5524	82.6156	63.9022	60.6061	75.4918	88.6762	90.9091	88.6762	94.2052	173.525	78.7879	115.152	60.6061	87.613	69.9628
91.7293	99.7494	96.4684	117.931	100.251	90.9091	90.9091	111.871	100.251	112.372	100.251	112.372	143.176	100.251	130.554	93.6888	115.152	90.9091	102.529	90.9091	96.9697	109.091	121.713	109.592	112.873	103.03	100.251	93.6888	90.9091	102.529	102.529	90.9091	115.152	72.226	69.4463	87.6282	69.9476	60.6061	60.6061	84.3472	76.0082	85.3497	78.7879	88.1294	155.297	76.0082	115.152	63.3857	90.9091	63.887
92.2306	105.825	108.62	121.212	96.9697	90.9091	93.704	117.946	99.7646	106.296	105.354	106.296	127.744	96.9697	121.683	96.9697	112.357	90.9091	114.681	90.9091	94.1748	109.091	109.562	100.235	100.235	100.235	94.1748	96.9697	93.704	109.091	111.886	90.9091	112.357	78.7879	78.317	90.9091	66.6667	60.6061	63.4009	93.704	75.5221	75.993	84.3776	82.0536	139.865	69.9324	109.562	69.4615	88.1142	60.6061
92.7318	111.901	117.962	118.402	102.59	93.7191	99.7798	121.212	111.46	97.4102	123.582	100.22	124.022	94.1596	112.341	99.7798	106.281	93.7191	124.022	90.9091	90.9091	106.281	100.22	96.9697	102.59	94.1596	90.9091	99.7798	99.7798	111.901	117.962	93.7191	106.281	81.5979	87.6585	88.099	72.2868	60.6061	69.4767	96.9697	87.218	69.9172	102.149	75.9778	136.143	66.6667	97.4102	72.7273	82.0384	63.4161
93.2331	112.326	121.212	109.501	114.741	99.7949	105.856	118.387	129.688	90.9091	141.809	96.9697	135.748	93.7343	106.266	103.03	100.205	99.7949	130.098	90.9091	90.9091	100.205	99.7949	96.9697	117.567	90.9091	93.7343	103.03	105.856	112.326	121.212	99.7949	100.205	82.0232	93.7343	79.198	87.2636	63.4313	75.5525	91.3192	105.445	66.6667	123.627	72.7273	147.87	66.6667	88.0838	72.7273	75.9626	69.4919
93.7343	106.25	118.372	100.19	129.733	103.03	109.091	109.471	145.075	93.7495	154.356	96.9697	156.816	96.9697	103.03	103.03	96.9697	105.871	130.493	93.7495	90.9091	96.9697	108.711	102.651	132.954	90.9091	99.8101	100.19	109.091	106.25	118.372	105.871	94.1293	75.9474	91.2888	69.8868	102.651	69.5071	78.7879	82.008	120.832	69.5071	136.174	75.5677	166.097	69.5071	87.6889	72.7273	69.8868	75.5677
94.2356	100.175	109.44	94.1141	139.394	105.886	109.091	100.175	151.515	102.681	157.576	102.681	175.408	99.8253	105.886	103.03	96.9697	109.091	124.417	96.9697	93.7647	94.1141	120.863	111.947	145.105	93.7647	105.886	96.9697	109.091	100.175	109.44	109.091	93.7647	69.8716	79.1372	63.811	111.947	75.5829	78.7879	73.0766	130.128	75.5829	139.394	81.6435	184.324	75.5829	93.7647	72.7273	66.6667	81.6435
94.7368	94.0989	100.159	93.7799	139.394	109.091	106.22	94.0989	145.774	111.962	151.834	111.962	184.689	105.901	114.833	100.159	96.9697	109.091	115.47	96.9697	96.9697	93.7799	133.014	118.022	154.386	99.8405	109.091	96.9697	106.22	94.0989	100.159	109.091	96.9697	63.7959	69.8565	63.4769	112.281	75.9171	75.9171	66.6667	127.592	84.5295	130.781	87.7193	196.81	78.7879	99.8405	69.8565	69.5375	81.9777
95.2381	90.9091	96.9697	99.8557	133.622	106.205	100.144	93.7951	133.622	118.037	133.911	118.037	184.993	109.091	124.098	96.9697	102.742	109.091	103.319	96.9697	96.9697	99.8557	139.394	121.212	151.804	103.03	106.205	94.0837	100.144	93.7951	94.0837	106.205	102.742	60.6061	66.6667	69.5527	103.319	72.7273	69.8413	66.6667	112.554	90.9091	112.554	93.7951	194.228	81.6739	108.802	66.6667	75.6133	78.7879
95.7393	93.8103	99.8709	108.833	118.569	100.129	94.0685	99.8709	118.569	121.212	115.41	118.311	173.115	109.091	130.174	94.0685	111.992	106.19	96.9697	96.9697	96.9697	105.931	136.493	118.311	136.751	105.931	100.129	90.9091	96.9697	96.9697	93.8103	100.129	111.992	63.5073	69.5679	78.5297	88.2661	69.8261	63.7655	72.4691	94.3267	90.9091	94.3267	96.9697	179.175	81.9473	118.053	66.6667	81.6891	75.8867
96.2406	102.802	108.863	118.068	103.258	96.9697	90.9091	108.863	103.258	115.379	106.175	112.235	154.887	106.175	133.333	93.8255	115.152	100.114	99.8861	96.9697	96.9697	109.091	127.501	112.235	121.44	106.175	96.9697	93.8255	94.0533	102.802	99.8861	96.9697	115.152	72.4994	78.56	87.7649	72.9551	63.7503	60.6061	81.7043	81.9321	87.9927	81.9321	94.0533	160.948	78.7879	118.296	66.6667	87.7649	69.8109
96.7419	112.022	118.083	121.212	96.9697	94.0381	93.8407	118.083	99.9013	106.159	105.962	106.159	136.66	100.099	130.402	99.9013	115.152	94.0381	108.893	94.0381	96.9697	109.091	115.349	103.228	109.288	100.099	94.0381	96.9697	93.8407	112.022	108.893	94.0381	115.152	81.7194	90.7116	90.9091	66.6667	60.6061	63.5376	90.7116	78.7879	78.9853	84.651	85.0459	145.652	75.8563	112.22	69.5982	90.9091	63.7351
97.2431	115.152	124.159	121.212	99.9165	93.8559	99.9165	124.159	108.924	100.084	117.931	100.084	127.273	96.9697	121.379	103.03	112.205	93.8559	121.045	90.9091	94.0229	109.091	106.144	96.9697	105.977	96.9697	93.8559	99.9165	99.9165	115.152	118.098	93.8559	112.205	84.8485	96.9697	90.9091	72.5602	60.6061	69.6134	96.9697	87.6282	69.7805	99.7494	78.7879	139.394	72.7273	106.144	72.7273	87.9623	63.5528
97.7444	115.152	121.349	115.288	111.916	96.9697	105.992	124.311	124.037	96.9697	136.159	96.9697	136.159	96.9697	112.19	105.992	106.129	99.9316	130.235	93.871	90.9091	106.129	103.03	99.9316	115.015	94.0077	99.9316	103.03	105.992	115.152	124.174	96.9697	106.129	84.8485	94.0077	84.9852	84.7118	63.568	75.6892	94.0077	105.856	66.6667	117.977	75.8259	145.318	69.7653	97.1064	75.6892	81.8865	69.6286
98.2456	112.174	112.174	106.114	127.166	99.9468	112.068	118.235	142.265	99.9468	151.409	99.9468	154.386	96.9697	106.114	109.091	100.053	106.007	133.333	96.9697	93.8862	100.053	108.985	106.007	130.144	93.8862	106.007	103.03	109.091	109.197	124.296	99.9468	100.053	78.8942	84.9548	75.8107	99.8405	69.6438	78.7879	87.9319	121.106	69.6438	133.227	75.7044	163.424	69.6438	90.9091	78.7879	75.8107	75.7044
98.7469	103.106	103.106	100.038	139.318	106.023	112.159	109.167	151.515	106.023	160.568	106.023	172.613	99.962	106.023	106.099	96.9697	109.091	130.341	96.9697	96.9697	96.9697	121.136	115.076	145.379	96.9697	109.091	100.038	112.083	100.038	118.22	106.023	96.9697	69.7349	72.8032	69.7349	112.083	72.7273	78.7879	78.8638	130.265	78.7119	139.394	81.7802	184.735	72.7273	90.9091	75.7955	72.7273	81.7802
99.2481	96.9697	96.9697	96.9697	145.455	109.091	109.091	100.023	151.515	115.106	157.621	112.098	187.833	106.038	112.098	100.023	96.9697	112.098	124.265	96.9697	96.9697	96.9697	133.288	124.22	154.523	99.9772	109.091	96.9697	112.144	96.9697	109.136	109.091	96.9697	63.6591	66.6667	66.6667	115.152	75.7348	75.7804	69.7198	130.326	87.856	136.386	87.856	196.947	75.7348	96.9241	69.7198	72.7273	84.8485
99.7494	96.9697	99.9924	99.9924	139.409	109.091	106.068	96.9697	142.447	121.212	142.447	118.174	190.917	109.091	121.197	96.9697	99.9924	115.152	115.167	99.9924	99.9924	96.9697	139.394	127.273	154.553	106.053	106.068	96.9697	106.068	96.9697	100.008	109.091	99.9924	60.6061	69.6894	69.6894	109.106	78.7879	69.7046	66.6667	118.205	93.9318	121.242	93.9318	196.977	81.8106	109.076	66.6667	75.75	84.8485
100.251	100.008	109.106	106.068	124.22	106.053	99.9924	100.008	124.22	121.212	124.22	121.212	181.803	109.091	130.311	96.9697	109.106	112.114	106.053	99.9924	103.03	100.008	139.394	124.235	145.439	109.091	99.9924	96.9697	99.9924	100.008	96.9697	109.091	109.106	63.644	78.8031	75.7652	96.9545	75.75	63.6288	69.7046	99.9772	93.9318	99.9772	96.9697	187.864	84.8485	118.189	66.6667	81.8258	81.8106
100.752	106.083	121.258	115.197	109.045	99.9772	96.9697	106.083	109.045	118.159	109.045	118.159	163.545	109.091	133.333	96.9697	115.152	106.038	103.03	96.9697	103.03	106.083	133.288	115.106	130.235	109.091	96.9697	96.9697	96.9697	106.083	100.023	106.038	118.205	72.7728	90.9547	84.8941	81.7498	69.6742	60.6061	75.7804	84.8029	87.856	87.856	93.9166	172.659	81.7954	121.212	66.6667	87.9016	75.7348
101.253	112.159	127.273	124.28	99.962	96.9697	96.9697	115.227	103.03	109.015	106.099	112.083	142.31	106.023	133.333	100.038	118.22	99.962	106.099	96.9697	99.962	112.159	121.136	106.023	115.076	106.023	96.9697	100.038	96.9697	112.159	106.099	99.962	121.212	81.8562	96.9697	93.9774	69.659	63.5984	63.6743	84.9244	78.7879	78.7119	84.8485	87.8408	154.432	78.7879	118.144	69.7349	90.9091	69.659
101.754	115.152	124.189	127.273	100.053	96.9697	100.053	124.296	109.197	99.9468	118.341	106.007	133.333	103.03	127.166	103.03	118.129	96.9697	115.258	96.9697	96.9697	115.152	108.985	99.9468	106.007	99.9468	96.9697	103.03	96.9697	115.152	115.258	96.9697	118.129	84.8485	93.8862	93.8862	69.7501	60.6061	69.7501	93.9926	84.9548	69.6438	94.0989	81.765	142.371	75.7044	112.068	72.7273	90.9091	66.6667
102.256	115.152	115.015	124.174	109.228	96.9697	106.129	127.273	124.447	96.9697	136.569	103.03	136.432	99.9316	118.113	106.129	112.053	96.9697	127.409	96.9697	96.9697	112.053	103.03	100.068	109.228	96.9697	100.068	103.03	100.068	115.152	124.311	96.9697	112.053	84.8485	84.7118	87.8104	82.0232	63.7047	75.8259	96.9697	100.205	66.6667	115.425	78.7879	145.591	72.7273	102.894	75.8259	87.8104	66.6667
102.757	112.038	105.977	114.984	124.493	100.084	112.205	124.159	139.561	100.084	151.682	103.03	148.735	96.9697	112.038	109.091	105.977	100.084	136.447	96.9697	96.9697	105.977	106.144	109.258	124.493	96.9697	106.144	103.03	106.144	112.038	127.273	96.9697	105.977	81.7346	72.5602	81.7346	97.1368	66.6667	81.9017	93.8559	118.432	69.7805	133.5	78.7879	160.857	72.7273	93.8559	78.7879	81.7346	69.7805
103.258	105.962	99.9013	105.962	139.591	106.159	115.152	118.083	151.713	109.288	160.705	106.159	170.092	100.099	109.091	109.091	99.9013	106.159	139.394	96.9697	96.9697	99.9013	115.349	118.281	142.72	100.099	109.091	103.03	112.22	105.962	124.144	100.099	99.9013	75.6588	66.6667	72.5298	109.288	69.7957	84.8485	87.7801	130.402	78.9853	142.523	85.0459	179.084	72.7273	90.9091	78.7879	75.6588	75.8563
103.759	99.8861	103.258	99.8861	145.455	109.091	112.007	108.863	154.432	118.296	160.492	115.379	188.107	106.175	112.235	105.947	96.9697	112.235	133.105	100.114	100.114	96.9697	127.501	124.356	154.659	106.175	109.091	99.8861	115.152	99.8861	118.068	106.175	96.9697	69.583	69.8109	66.6667	115.152	75.8715	81.7043	78.56	133.333	87.9927	142.31	94.0533	194.167	75.8715	97.1975	75.6437	72.7273	81.9321
104.261	96.9697	112.25	100.129	142.295	109.091	105.931	99.8709	145.196	124.372	148.098	121.212	193.939	109.091	121.47	99.8709	100.129	115.152	120.954	103.03	103.03	96.9697	139.652	127.273	157.576	109.091	105.931	96.9697	111.992	96.9697	108.833	109.091	100.129	66.6667	79.0461	66.6667	111.992	78.7879	75.6285	69.5679	127.014	94.0685	129.916	96.9697	200	81.9473	106.19	69.5679	75.8867	84.8485
104.762	100.144	121.501	106.205	133.045	109.091	99.8557	100.144	133.045	124.098	129.87	121.212	187.59	112.266	130.447	96.9697	106.205	115.152	111.977	103.03	103.03	100.144	142.28	124.098	151.227	109.091	99.8557	96.9697	109.091	100.144	99.8557	112.266	106.205	66.6667	91.1977	73.0159	102.742	78.7879	69.5527	66.6667	111.688	93.7951	108.514	96.9697	196.825	84.8485	115.44	66.6667	81.9625	84.8485
105.263	106.22	127.273	112.281	117.703	105.901	96.9697	106.22	117.703	118.022	114.833	118.022	172.249	111.962	136.523	96.9697	112.281	111.962	105.901	103.03	103.03	106.22	136.204	114.833	135.885	109.091	96.9697	96.9697	105.901	106.22	96.9697	111.962	115.47	73.0463	96.9697	81.9777	87.4003	75.5981	63.4769	73.0463	93.4609	87.7193	90.5901	93.7799	184.37	84.8485	121.212	66.6667	88.0383	81.6587
105.764	112.296	124.068	121.561	105.886	103.03	96.9697	112.296	105.886	111.947	109.091	111.947	154.021	109.091	136.189	100.175	118.356	105.886	103.03	99.8253	103.03	112.296	126.923	105.886	120.863	105.886	96.9697	100.175	99.8253	112.296	103.38	109.091	121.212	81.9929	93.7647	91.2584	75.5829	69.5223	63.811	81.9929	81.6435	81.6435	84.8485	87.7041	162.938	81.6435	121.212	69.8716	90.9091	75.5829
106.266	118.372	114.772	127.273	103.03	99.8101	100.19	121.592	109.471	105.871	115.531	105.871	139.014	105.871	130.113	106.25	121.212	99.8101	109.471	96.9697	99.8101	115.152	114.772	103.03	111.931	99.8101	100.19	103.03	96.9697	118.372	112.311	105.871	121.212	84.8485	84.4687	96.9697	72.7273	66.6667	69.8868	91.2888	82.008	72.3475	94.509	81.6283	148.295	78.7879	117.992	72.7273	90.9091	69.5071
106.767	121.212	105.856	127.273	109.501	96.9697	106.266	127.273	121.622	103.03	130.918	103.03	136.569	103.03	124.037	109.091	117.977	96.9697	121.622	96.9697	96.9697	115.152	109.091	106.266	112.326	96.9697	106.266	106.266	100.205	117.977	121.622	99.7949	117.977	84.8485	75.5525	93.7343	79.198	63.4313	75.9626	100.205	94.5546	66.6667	112.736	78.7879	145.455	75.5525	108.681	75.9626	90.9091	66.6667
107.268	117.962	103.03	120.772	124.903	100.22	112.341	127.273	137.024	106.281	149.146	106.281	149.146	103.03	114.711	109.091	111.901	100.22	130.523	96.9697	96.9697	111.901	109.091	112.341	121.653	96.9697	112.341	109.091	106.281	115.152	127.273	96.9697	111.901	81.5979	69.4767	87.6585	94.6001	63.8566	82.0384	99.7798	112.782	69.9172	130.964	82.0384	155.206	72.7273	99.7798	78.7879	84.408	66.6667
107.769	111.886	106.296	111.886	139.865	103.03	115.152	124.007	151.986	112.357	160.842	112.357	167.373	103.03	109.091	109.091	105.825	106.296	136.599	100.235	96.9697	105.825	115.622	121.683	137.07	100.235	115.152	105.825	112.357	108.62	127.273	100.235	105.825	75.5221	73.1981	78.317	109.562	69.9324	84.8485	93.704	127.744	79.2587	142.66	88.1142	176.699	72.7273	93.704	78.7879	75.5221	69.9324
108.271	105.81	115.653	105.81	148.735	106.311	115.152	114.65	157.576	118.432	163.636	118.432	185.6	106.311	112.372	109.091	103.03	112.372	139.394	103.03	100.251	103.03	127.774	127.273	152.016	106.311	111.871	103.03	115.152	103.03	123.992	103.03	103.03	69.4463	85.3497	69.4463	118.432	76.0082	81.5676	84.3472	133.333	91.4103	142.174	94.19	194.441	76.0082	94.19	75.5069	72.7273	76.0082
108.772	99.7342	124.508	103.03	148.219	112.387	111.855	105.795	150.984	124.508	153.748	124.508	193.939	112.387	118.448	105.795	103.03	115.152	132.802	103.03	103.03	103.03	139.926	127.273	160.872	109.091	105.795	103.03	115.152	99.7342	114.62	106.326	103.03	66.6667	94.2052	66.6667	117.916	78.7879	75.4918	75.4918	130.037	96.9697	132.802	100.266	203.296	82.084	103.562	72.7273	72.7273	82.084
109.273	100.281	130.584	103.03	138.832	115.152	105.78	103.03	138.832	127.273	135.521	123.961	190.628	115.152	127.835	103.03	106.342	118.463	120.65	103.03	103.03	103.03	145.455	123.961	157.014	112.402	99.719	99.719	115.152	100.281	105.78	112.402	106.342	66.6667	100.281	69.978	108.529	78.7879	69.416	69.416	117.339	96.9697	117.339	99.719	202.749	84.8485	112.402	69.416	76.0386	84.8485
109.774	106.357	130.007	109.683	123.354	111.825	99.7038	103.03	123.354	120.62	120.62	121.212	181.226	115.152	136.66	103.03	112.417	117.886	111.825	103.03	103.03	106.357	142.128	117.886	144.862	111.825	96.9697	100.296	111.825	106.357	103.03	115.152	112.417	73.3197	96.3773	76.0538	93.0508	78.7879	66.6667	69.9932	99.1114	90.3167	99.1114	96.9697	190.021	84.8485	121.804	66.6667	85.4409	84.8485
110.276	112.433	120.589	118.493	108.468	109.091	100.311	109.714	111.81	111.81	111.81	114.529	162.391	111.81	139.394	103.03	118.493	111.81	105.749	103.03	103.03	112.433	132.711	108.468	129.369	109.091	100.311	103.03	105.749	112.433	103.03	115.152	118.493	82.1296	87.5674	85.4713	78.1651	75.4462	66.6667	79.4106	84.2257	81.5068	87.5674	90.2863	171.793	84.8485	127.273	70.0084	94.2508	81.5068
110.777	118.508	108.438	124.569	103.03	105.734	103.03	118.508	109.091	105.734	115.805	105.734	144.801	109.091	136.037	106.387	121.212	105.734	106.387	103.03	103.03	118.508	120.559	103.03	114.498	105.734	106.387	106.387	103.03	118.508	106.387	111.795	121.212	88.2054	78.1347	94.266	72.7273	69.3704	70.0235	88.2054	82.1448	75.431	91.5622	81.4916	156.923	81.4916	123.916	76.0841	96.9697	75.431
111.278	121.212	103.03	127.273	109.774	103.03	109.774	124.584	119.207	103.03	131.328	103.03	139.394	105.719	129.961	109.091	121.212	103.03	115.835	99.6582	103.03	117.84	111.779	106.402	112.463	99.6582	112.463	109.091	103.03	121.212	115.835	109.091	121.212	90.9091	72.7273	96.9697	76.0993	66.6667	76.0993	94.2812	94.9647	72.7273	107.086	78.7879	148.143	75.4158	114.468	78.7879	93.5976	69.3552
111.779	117.825	106.418	123.885	121.926	103.03	115.152	130.66	137.434	106.418	149.556	106.418	146.168	103.03	120.498	112.478	117.825	103.03	127.987	100.357	103.03	115.152	109.091	112.478	121.926	100.357	115.152	109.091	106.418	117.825	124.599	105.704	117.825	87.5218	76.1145	93.5824	88.9496	66.6667	82.1751	100.357	113.192	76.1145	125.313	82.1751	152.229	72.7273	105.704	78.7879	87.5218	66.6667
112.281	111.749	115.896	117.81	134.078	103.03	118.554	129.931	152.259	112.493	164.381	112.493	161.723	103.03	115.152	115.152	111.749	103.03	136.736	103.03	103.03	111.749	115.896	121.956	137.48	103.03	115.152	109.091	112.493	111.749	130.675	103.03	111.749	81.446	85.5928	87.5066	107.177	66.6667	84.8485	99.6279	128.017	82.1903	140.138	88.2509	171.186	72.7273	99.6279	78.7879	81.446	70.0691
112.782	105.673	124.63	111.734	146.229	106.448	117.794	123.855	160.993	121.987	166.279	118.569	179.95	106.448	115.152	111.734	105.673	106.448	139.394	103.03	103.03	105.673	128.047	130.69	152.29	106.448	111.734	105.673	115.152	105.673	129.916	103.03	105.673	71.9526	94.3267	78.0132	118.569	70.0843	84.8485	93.5521	136.751	91.6838	145.455	94.3267	192.071	76.1449	96.9697	78.7879	75.3702	76.1449
113.283	103.03	130.706	105.658	151.515	112.524	111.719	114.346	156.771	127.273	160.204	124.645	194.744	112.524	118.584	105.658	103.03	112.524	139.394	106.463	103.03	103.03	136.766	133.333	161.009	112.524	105.658	103.03	118.584	103.03	123.84	103.03	103.03	66.6667	100.403	69.2944	121.212	76.1601	81.4157	84.0434	135.961	96.9697	138.589	100.403	203.433	82.2207	100.403	75.3551	72.7273	82.2207
113.784	103.03	129.885	103.03	144.619	115.152	105.643	105.643	144.619	127.273	147.232	127.273	196.552	115.152	128.108	103.03	106.478	118.6	132.498	109.091	106.478	103.03	142.842	126.437	160.188	115.152	103.03	103.03	117.764	103.03	114.316	106.478	106.478	70.1147	99.5823	66.6667	114.316	78.7879	75.3399	75.3399	122.989	96.9697	122.989	103.03	206.061	84.8485	109.926	72.7273	76.1753	88.2965
114.286	106.493	120.346	106.493	132.468	115.152	103.03	103.03	129.004	123.81	129.004	123.81	187.013	115.152	136.796	103.03	112.554	121.212	120.346	109.091	109.091	106.493	145.455	117.749	150.649	115.152	103.03	103.03	115.152	106.493	105.628	112.554	112.554	76.1905	90.0433	73.5931	98.7013	78.7879	69.2641	72.7273	104.762	93.5065	104.762	99.5671	199.134	88.3117	118.615	72.7273	82.2511	90.9091
114.787	112.569	111.673	116.048	116.838	115.152	103.03	106.509	114.255	114.255	114.255	117.734	171.383	115.152	142.872	103.03	118.63	117.734	111.673	105.613	109.091	112.569	141.976	111.673	135.019	111.673	106.509	103.03	111.673	116.048	103.03	115.152	118.63	82.2663	77.8917	82.2663	83.9523	78.7879	66.6667	76.2057	90.0129	83.9523	90.0129	93.4913	183.504	87.4307	124.69	72.7273	88.3269	87.4307
115.288	118.645	105.597	124.706	105.597	111.658	106.524	116.078	109.091	105.597	112.584	111.658	153.156	111.658	141.961	106.524	124.706	111.658	109.091	103.03	105.597	118.645	132.407	105.597	120.286	105.597	112.584	106.524	105.597	121.212	106.524	115.152	124.706	88.3421	72.7273	91.8356	75.2943	75.2943	70.1602	82.2815	84.8485	75.2943	91.8356	87.4155	165.277	84.8485	127.273	76.2209	94.4027	81.3549
115.789	121.212	106.539	130.781	106.539	105.582	112.6	124.721	116.108	103.03	125.678	109.091	141.946	109.091	135.885	112.6	127.273	109.091	112.6	103.03	103.03	121.212	120.255	106.539	115.152	103.03	115.152	109.091	103.03	121.212	112.6	115.152	127.273	90.9091	76.236	96.9697	76.236	69.2185	76.236	91.866	91.866	72.7273	103.987	81.3397	154.067	81.3397	120.255	78.7879	96.9697	75.2791
116.291	121.212	116.139	129.809	119.663	103.03	118.675	130.797	131.784	106.554	143.905	109.091	142.918	105.567	126.285	115.152	123.749	105.567	122.199	103.03	103.03	121.212	111.628	116.139	118.675	103.03	115.152	112.615	103.03	121.212	122.199	111.628	123.749	87.3851	85.8358	96.9697	85.8358	66.6667	82.3118	100.494	107.542	76.2512	123.187	82.3118	155.039	75.2639	111.628	82.3118	93.4457	69.2033
116.792	117.673	128.29	123.734	134.351	103.03	121.212	133.333	150.011	116.169	162.133	116.169	156.072	103.03	117.673	115.152	117.673	103.03	134.351	103.03	103.03	117.673	112.63	124.751	131.83	106.569	115.152	111.612	106.569	117.673	130.812	109.091	117.673	81.3093	97.9874	93.4305	101.527	66.6667	84.8485	103.03	125.769	85.8662	140.412	88.3876	168.193	76.2664	105.552	84.8485	87.3699	70.2058
117.293	111.597	133.333	117.658	146.503	106.585	121.212	129.779	161.13	124.766	169.697	124.766	177.854	106.585	115.152	115.152	111.597	106.585	142.948	103.03	103.03	111.597	122.26	130.827	150.057	112.645	111.597	109.091	112.645	111.597	133.333	105.537	111.597	75.2335	103.03	83.8004	116.2	70.221	84.8485	99.476	136.888	94.4634	149.009	98.0178	186.421	78.7879	99.476	81.2941	81.2941	72.7273
117.794	105.521	129.764	111.582	151.515	109.091	117.643	123.703	160.067	130.842	166.127	127.273	195.018	112.66	118.721	111.582	105.521	112.66	145.455	106.6	106.6	105.521	134.412	133.333	161.145	115.152	105.521	105.521	118.721	105.521	129.764	103.03	105.521	69.1577	99.4608	75.2183	121.212	72.7273	81.279	89.8306	135.824	100.539	144.376	103.03	201.078	82.3574	100.539	75.2183	78.7879	76.2968
118.296	103.03	120.103	105.506	147.93	112.676	111.567	114.043	150.406	129.749	152.882	127.273	200	115.152	124.797	105.506	106.615	118.736	141.87	109.091	109.091	103.03	146.563	129.749	163.636	115.152	103.03	103.03	121.212	103.03	123.688	103.03	106.615	70.2514	89.8003	69.1426	117.627	76.312	75.2032	81.2638	126.164	99.4456	128.64	103.03	209.645	84.8485	106.615	72.7273	78.7879	82.3726
118.797	106.63	111.552	106.63	138.255	115.152	105.491	105.491	134.655	123.673	134.655	123.673	196.4	118.751	134.473	103.03	112.691	121.212	132.194	109.091	109.091	106.63	151.515	120.073	156.437	115.152	106.63	103.03	121.212	106.63	114.012	106.63	112.691	76.3272	77.6487	70.2666	104.352	82.3878	69.1274	75.188	110.412	93.3698	110.412	99.4304	204.921	88.4484	116.291	72.7273	82.3878	88.4484
119.298	116.321	109.091	112.706	122.488	115.152	103.03	106.645	120.043	117.597	120.043	117.597	183.094	121.212	143.009	106.645	118.767	121.212	120.043	109.091	109.091	112.706	147.9	111.536	144.285	111.536	112.706	106.645	117.597	116.321	105.476	112.706	118.767	82.403	72.7273	79.9575	89.7395	84.8485	66.6667	72.7273	95.8001	83.6789	95.8001	93.3546	189.155	90.9091	124.827	72.7273	88.4636	90.9091
119.799	121.212	112.721	122.412	111.521	115.152	106.661	112.721	111.521	111.521	115.152	111.521	164.867	117.582	145.455	109.091	124.842	121.212	111.521	105.461	109.091	118.782	138.194	109.091	128.503	109.091	115.152	109.091	111.521	124.842	106.661	118.782	124.842	88.4788	76.3576	88.4788	77.5879	81.2182	70.297	79.9878	87.2788	75.1576	90.9091	87.2788	170.927	87.2788	127.273	76.3576	94.5394	87.2788
120.301	124.858	118.797	130.918	109.091	111.506	112.736	122.442	116.382	109.091	126.088	109.091	150.285	111.506	141.809	112.736	127.273	117.567	109.091	103.03	109.091	121.212	126.042	112.736	117.567	105.445	118.797	112.736	105.445	127.273	112.736	121.212	127.273	90.9091	86.0788	94.5546	76.3727	75.1424	76.3727	88.494	88.494	72.7273	101.846	84.8485	156.345	81.203	123.627	78.7879	96.9697	81.203
120.802	123.612	128.533	133.333	116.412	105.43	118.812	130.933	132.194	112.752	144.315	112.752	145.455	109.091	135.733	115.152	127.273	111.491	116.412	103.03	105.43	121.212	117.551	118.812	118.812	103.03	117.551	115.152	103.03	123.612	118.812	121.212	127.273	90.9091	98.2304	100.63	86.1092	69.0666	82.4485	98.2304	101.891	76.3879	120.073	84.8485	155.176	78.7879	117.551	82.4485	96.9697	75.1272
121.303	117.536	133.333	129.657	132.24	103.03	121.212	133.333	146.746	118.827	158.867	118.827	156.482	109.091	125.982	115.152	123.597	105.415	128.564	103.03	103.03	121.212	115.152	128.564	128.564	106.706	115.152	115.152	106.706	117.536	128.564	117.536	123.597	83.5574	103.03	99.3544	98.2608	66.6667	84.8485	103.03	120.118	86.1396	138.3	92.2002	164.928	78.7879	107.8	84.8485	93.2938	72.7273
121.805	111.46	133.333	123.582	146.776	103.03	121.212	133.333	158.897	128.594	167.327	124.903	174.71	109.091	117.521	115.152	117.521	106.721	137.024	106.721	103.03	117.521	122.534	133.333	144.406	112.782	111.46	111.46	112.782	111.46	133.333	111.46	117.521	75.0968	99.3393	89.5876	114.103	66.6667	84.8485	103.03	134.655	94.6001	149.146	100.661	180.77	78.7879	103.03	81.1574	87.218	72.7273
122.306	105.385	125.921	113.8	155.221	106.737	121.212	129.627	163.636	133.333	169.697	130.979	192.937	112.797	115.152	111.445	111.445	109.091	143.1	109.091	106.737	111.445	134.685	133.333	158.928	115.152	105.385	109.091	118.858	105.385	133.333	109.091	111.445	72.7273	89.5572	81.1422	121.212	70.3729	84.8485	95.6178	139.394	100.676	147.809	103.03	198.997	82.4941	103.03	78.7879	81.1422	76.4335
122.807	106.752	113.769	109.091	153.854	112.812	117.491	119.83	156.194	133.333	158.533	129.612	203.721	115.152	122.594	109.091	109.091	112.812	145.455	109.091	109.091	109.091	143.115	129.612	167.358	118.873	106.752	105.369	121.212	106.752	129.612	105.369	109.091	72.7273	81.1271	75.0665	121.212	76.4487	81.1271	87.1877	131.951	99.3089	134.29	103.03	209.782	84.8485	106.752	75.0665	78.7879	82.5093
123.308	109.091	109.091	109.091	144.042	118.888	111.415	111.415	144.042	125.86	140.305	127.273	202.324	118.888	131.009	109.091	112.828	118.888	141.718	109.091	109.091	109.091	149.191	119.799	165.96	117.475	109.091	103.03	121.212	112.828	123.536	106.767	109.091	76.4639	75.0513	72.7273	113.739	82.5245	75.0513	77.3753	116.063	93.2331	116.063	99.2937	208.385	88.5851	116.564	72.7273	82.5245	88.5851
123.81	116.594	112.843	112.843	128.139	121.212	105.339	109.091	128.139	117.46	125.83	119.769	188.745	121.212	140.837	109.091	118.903	124.964	131.89	109.091	109.091	109.091	151.515	111.4	152.381	115.152	112.843	106.782	121.212	118.903	113.709	109.091	116.594	82.5397	76.4791	76.4791	97.8355	84.8485	68.9755	72.7273	101.587	83.4055	101.587	93.2179	198.557	90.9091	124.964	72.7273	88.6003	90.9091
124.311	124.979	122.685	118.918	117.445	121.212	106.797	112.858	117.445	111.385	117.445	115.152	170.517	121.212	145.455	109.091	124.979	123.506	119.739	109.091	109.091	112.858	143.981	109.091	134.154	111.385	118.918	109.091	117.445	124.979	109.091	112.858	124.979	88.6155	86.3219	86.3219	83.3751	84.8485	70.4337	76.4943	89.4357	75.0209	93.2027	87.1421	182.638	90.9091	131.04	76.4943	94.6761	90.9091
124.812	127.273	131.055	128.776	111.369	117.43	112.873	118.934	118.934	109.091	122.716	111.369	156.072	117.43	145.455	112.873	127.273	121.212	111.369	109.091	109.091	118.934	131.83	112.873	123.491	105.309	121.212	112.873	111.369	127.273	109.091	118.934	127.273	90.9091	98.4735	94.6913	78.7879	81.0663	76.5095	86.3522	88.6307	72.7273	98.4735	84.8485	164.411	87.1269	129.551	78.7879	96.9697	87.1269
125.313	127.273	137.131	133.333	116.686	111.354	118.949	128.807	128.807	112.888	138.665	112.888	147.718	111.354	141.657	118.949	127.273	117.415	112.888	109.091	109.091	125.009	119.678	122.746	121.212	106.828	117.415	115.152	109.091	127.273	116.686	121.212	127.273	90.9091	103.03	100.767	82.5852	74.9905	82.5852	94.7065	102.301	76.5246	114.422	88.6459	157.576	81.0511	123.475	82.5852	96.9697	81.0511
125.815	123.46	135.581	133.333	128.837	109.091	121.212	137.146	144.771	122.777	156.892	118.964	153.08	109.091	131.769	121.212	127.273	111.339	122.777	109.091	109.091	123.46	115.152	131.085	128.837	109.091	111.339	115.152	109.091	123.46	125.025	121.212	127.273	87.0965	99.2177	103.03	96.2862	72.7273	88.661	100.782	120.529	86.413	132.65	94.7217	165.201	78.7879	113.587	84.8485	96.9697	74.9753
126.316	117.384	125.678	129.506	140.989	109.091	125.04	139.394	159.171	131.1	171.292	125.04	169.059	109.091	123.445	117.384	123.445	109.091	134.928	109.091	109.091	121.212	118.979	137.161	144.817	112.919	109.091	115.152	112.919	113.557	131.1	121.212	123.445	81.0207	93.1419	95.3748	110.686	68.8995	90.9091	103.03	134.928	94.7368	147.049	100.797	181.18	78.7879	105.263	84.8485	93.1419	72.7273
126.817	111.309	117.369	123.43	153.14	109.091	123.43	135.551	163.636	133.333	171.915	131.116	187.286	112.934	121.212	115.152	117.369	109.091	143.237	109.091	109.091	117.369	128.898	135.551	159.201	118.994	109.091	111.309	115.152	109.091	137.176	117.369	113.526	74.9449	83.2232	87.0661	122.837	70.5096	87.0661	103.03	139.394	100.813	151.515	106.873	199.408	82.6308	103.03	81.0055	87.0661	72.7273
127.318	109.091	111.293	113.496	157.576	112.949	117.354	129.475	159.778	133.333	161.981	133.333	201.656	115.152	121.212	111.293	111.293	112.949	149.313	109.091	109.091	111.293	141.05	129.475	167.495	121.212	109.091	109.091	119.01	109.091	135.536	111.293	109.091	72.7273	74.9297	77.1322	123.415	72.7273	80.9904	95.314	135.536	103.03	143.799	105.233	209.919	84.8485	106.888	78.7879	80.9904	76.5854
127.82	112.964	112.964	109.091	149.829	115.152	111.278	119.526	149.829	129.46	145.956	129.46	206.061	119.025	128.959	109.091	109.091	119.025	147.642	112.964	112.964	109.091	149.328	123.399	169.697	121.212	112.964	109.091	125.085	112.964	129.46	109.091	109.091	76.6006	76.6006	72.7273	117.339	76.6006	74.9146	83.1625	125.587	95.2837	123.901	103.03	212.121	88.7218	112.964	74.9146	78.7879	82.6612
128.321	119.04	122.929	112.979	137.677	119.04	109.091	111.263	133.789	119.496	131.617	123.384	198.284	121.212	137.222	109.091	112.979	125.101	137.677	115.152	115.152	109.091	151.515	117.324	158.031	117.324	119.04	109.091	127.273	119.04	119.496	109.091	112.979	82.6764	86.5649	72.7273	103.486	82.6764	72.7273	74.8994	109.547	87.0206	103.486	95.2533	204.344	90.9091	122.929	72.7273	82.6764	88.737
128.822	125.116	131.176	119.055	121.622	121.212	109.091	109.091	119.465	111.248	119.465	117.308	182.228	121.212	143.298	112.995	119.055	127.273	129.43	111.248	115.152	112.995	147.611	111.248	143.708	111.248	121.212	112.995	123.369	125.116	111.248	109.091	122.959	88.7522	98.7165	80.5347	89.1623	84.8485	72.7273	76.631	95.2229	80.9448	93.066	87.0054	188.289	90.9091	131.176	76.631	88.7522	90.9091
129.323	127.273	137.252	125.131	111.233	121.212	113.01	113.01	115.152	109.091	122.989	115.152	164.001	121.212	149.373	115.152	125.131	127.273	119.435	109.091	115.152	119.07	137.617	113.01	127.637	109.091	121.212	115.152	117.293	127.273	109.091	113.01	131.192	94.828	106.949	92.6863	80.9296	84.8485	76.6462	82.7068	90.9091	78.7879	98.7469	84.8485	173.98	90.9091	133.333	82.7068	94.828	90.9091
129.825	127.273	135.46	135.141	113.025	117.278	119.086	123.02	123.02	113.025	139.075	115.152	149.708	117.278	147.581	119.086	131.207	123.339	115.152	109.091	111.217	125.146	125.465	123.02	121.212	109.091	117.278	115.152	111.217	127.273	113.025	119.086	133.333	93.0356	105.157	100.904	82.722	80.9144	82.722	88.7826	98.7772	82.722	114.833	88.7826	161.829	86.975	129.399	84.8485	100.904	86.975
130.326	123.323	125.435	139.394	126.999	115.152	125.161	131.222	139.12	123.05	157.302	123.05	149.404	115.152	137.556	121.212	129.384	117.263	119.101	109.091	109.091	127.273	117.263	131.222	125.161	113.04	111.202	115.152	109.091	123.323	119.101	121.212	129.384	86.9598	95.1318	103.03	92.747	74.8386	88.7977	98.8076	114.878	88.7977	133.06	94.8584	161.525	80.8992	123.323	84.8485	99.081	80.8992
130.827	117.248	117.248	135.429	141.262	111.187	127.273	137.298	157.348	131.237	171.565	131.237	163.409	111.187	129.369	121.212	123.308	111.187	129.141	109.091	109.091	127.273	119.116	137.298	139.166	115.152	109.091	115.152	109.091	117.248	129.141	121.212	127.273	80.884	82.9802	99.0658	108.863	72.7273	90.9091	106.995	133.105	98.838	147.323	100.934	175.53	78.7879	113.283	84.8485	93.0052	74.8234
131.328	111.172	111.172	129.354	153.414	109.091	127.273	139.394	167.616	137.313	175.758	133.333	185.616	113.071	123.293	117.232	117.232	109.091	137.313	109.091	109.091	123.293	129.171	139.394	157.393	119.131	109.091	115.152	113.071	111.172	137.313	121.212	119.313	74.8082	78.7879	92.9901	119.131	72.7273	90.9091	105.111	143.374	103.03	151.515	107.01	193.757	82.7675	105.111	84.8485	86.9294	72.7273
131.83	109.091	113.086	119.283	157.576	109.091	123.278	135.399	165.702	135.399	167.768	133.333	201.929	115.152	121.212	115.152	115.152	109.091	147.384	113.086	109.091	117.217	141.323	131.404	167.631	121.212	113.086	111.157	119.146	109.091	139.394	117.217	115.152	72.7273	82.7827	82.9194	125.207	72.7273	86.9143	99.0355	141.46	103.03	147.52	109.091	207.99	84.8485	103.03	80.8536	84.8485	76.7221
132.331	113.101	123.172	111.141	153.566	113.101	117.202	125.313	155.616	129.323	155.616	129.323	206.061	119.162	125.222	111.141	115.152	113.101	151.515	115.152	113.101	111.141	149.465	123.263	169.697	121.212	119.162	109.091	125.222	113.101	135.384	115.152	111.141	76.7373	88.8585	74.7779	123.263	76.7373	80.8385	92.9597	131.374	95.0103	133.424	105.081	216.131	88.8585	111.05	74.7779	80.8385	78.7879
132.832	119.177	135.323	109.091	143.465	119.177	111.126	117.187	139.44	123.247	139.44	123.247	202.035	125.237	135.323	109.091	115.152	119.177	147.49	115.152	115.152	109.091	155.54	117.187	165.672	117.187	125.237	109.091	127.273	119.177	129.308	111.126	113.116	82.8131	98.9595	72.7273	109.136	82.8131	74.7627	82.8587	115.197	86.8839	111.172	99.0051	214.157	90.9091	119.177	72.7273	82.8131	86.8383
133.333	125.252	139.394	113.131	127.273	121.212	109.091	111.111	125.253	117.172	125.253	117.172	187.879	127.273	143.434	113.131	119.192	125.252	137.374	115.152	115.152	113.131	153.535	115.152	151.515	111.111	127.273	113.131	127.273	125.252	119.192	109.091	119.192	88.8889	107.071	76.7677	94.9495	84.8485	72.7273	78.7879	96.9697	80.8081	98.9899	92.9293	200	94.9495	129.293	76.7677	88.8889	90.9091
133.835	131.328	135.338	123.263	117.157	125.268	113.146	113.146	121.212	115.152	121.212	115.152	169.651	123.217	149.51	115.152	125.268	127.273	125.222	115.152	115.152	119.207	143.404	119.207	133.288	109.091	123.217	115.152	123.217	131.328	111.096	113.146	125.268	94.9647	105.035	86.8991	82.7979	84.8485	72.7273	78.7879	90.9091	78.7879	96.9697	86.8535	181.773	92.9141	133.333	82.8435	94.9647	94.9647
134.336	129.263	129.263	131.343	115.152	123.202	119.222	119.222	125.283	119.222	133.424	119.222	155.495	121.212	151.515	119.222	131.343	127.273	117.141	111.081	115.152	125.283	131.252	125.283	123.202	109.091	117.141	119.222	117.141	129.263	113.162	115.152	131.343	96.9697	94.8887	94.9799	78.7879	84.8485	80.8688	86.9294	94.9799	82.8587	109.182	88.9193	167.616	86.8383	133.333	84.8485	101.04	92.8989
134.837	127.273	119.101	137.419	123.323	121.212	125.298	129.384	139.531	125.298	151.652	125.298	151.515	117.126	143.343	121.212	133.333	123.187	115.152	109.091	111.066	127.273	123.187	135.445	125.298	113.177	111.066	121.212	115.152	127.273	119.237	119.237	133.333	92.8837	82.7371	101.056	86.9598	80.7625	88.9345	94.9951	109.228	93.0204	127.409	94.9951	163.636	84.8485	129.247	88.9345	103.03	86.8231
135.338	123.172	115.152	139.394	139.576	117.111	127.273	137.434	153.657	131.374	169.879	131.374	159.718	115.152	135.293	121.212	129.232	117.111	123.354	109.091	109.091	127.273	121.212	139.394	135.475	119.253	109.091	121.212	111.05	119.07	125.313	125.313	129.232	82.7068	78.7879	103.03	103.213	74.6867	90.9091	105.172	127.455	101.071	145.637	105.172	171.839	80.7473	119.07	86.8079	98.9291	80.7473
135.84	117.096	119.268	135.278	153.687	111.035	127.273	139.394	165.808	137.45	175.758	137.45	180.102	115.152	129.217	121.212	123.156	115.152	135.505	113.207	109.091	127.273	125.328	139.394	151.743	121.212	113.207	117.096	113.207	115.152	135.505	127.273	123.156	74.6715	82.9042	98.914	117.324	72.7273	90.9091	109.091	141.566	103.03	155.632	109.091	188.107	82.9042	111.035	84.8485	92.8533	74.6715
136.341	111.02	125.344	125.07	157.576	109.091	123.141	139.394	169.697	139.394	171.626	135.262	200.273	115.152	123.141	117.081	117.081	111.02	143.525	115.152	113.222	123.141	135.536	135.262	165.839	125.344	119.283	115.152	119.283	111.02	139.394	127.273	117.081	72.7273	93.1116	88.7066	125.344	72.7273	86.7775	104.959	145.455	103.03	153.444	109.091	206.334	84.8485	104.959	80.7169	86.7775	72.7273
136.842	113.238	135.566	117.065	157.576	113.238	117.065	135.247	161.404	131.1	161.404	133.333	210.207	119.298	125.359	115.152	115.152	113.238	149.601	115.152	115.152	117.065	147.687	125.04	173.844	123.126	125.359	111.005	125.359	113.238	139.394	123.126	115.152	76.874	101.116	80.7018	123.126	72.7273	80.7018	98.8836	137.161	98.8836	139.075	104.944	216.268	88.9952	107.177	78.7879	84.8485	76.874
137.343	119.313	143.556	115.152	149.252	115.152	115.152	125.009	149.252	123.111	145.09	125.009	207.959	125.374	135.597	115.152	115.152	119.313	151.515	115.152	115.152	115.152	155.677	117.05	171.596	121.212	127.273	113.253	127.273	119.313	135.232	117.05	115.152	82.9498	107.192	74.626	112.888	76.8892	74.626	88.6459	120.848	88.6459	120.848	98.8684	218.182	95.071	117.415	78.7879	84.8485	82.9498
137.845	125.389	141.277	115.152	132.923	119.329	110.974	117.035	132.923	117.035	131.04	121.212	197.706	127.273	143.571	115.152	119.329	125.389	147.338	115.152	115.152	115.152	157.576	115.152	157.166	117.035	127.273	115.152	127.273	125.389	129.156	115.152	119.329	89.0256	104.914	76.9044	100.737	82.965	72.7273	80.6714	102.62	80.6714	102.62	92.7926	209.828	96.9697	125.389	78.7879	89.0256	89.0256
138.346	131.465	131.009	119.344	123.08	125.404	113.283	115.152	123.08	115.152	123.08	117.02	181.363	127.273	149.647	119.344	125.404	131.465	137.07	115.152	115.152	119.344	149.191	119.344	143.131	110.959	123.08	119.344	127.273	131.465	118.888	115.152	125.404	95.1014	94.6457	82.9802	88.5851	84.8485	72.7273	78.7879	92.7774	78.7879	96.9697	90.9091	189.291	96.9697	131.465	82.9802	95.1014	95.1014
138.847	133.333	123.065	129.627	117.005	127.273	119.359	119.359	125.42	119.359	129.627	119.359	163.135	123.065	151.515	121.212	131.48	133.333	124.918	115.152	115.152	125.42	141.247	129.627	130.979	113.298	117.005	121.212	123.065	133.333	115.152	115.152	131.48	96.9697	86.7016	93.2635	80.641	89.056	76.9348	82.9954	95.1166	82.9954	105.385	90.9091	173.403	92.7622	133.333	84.8485	101.177	96.9697
139.348	129.111	116.989	137.556	123.597	123.05	125.435	125.435	135.718	125.435	150.224	125.435	153.353	121.212	147.292	125.435	133.333	129.111	116.989	115.152	115.152	127.273	130.949	137.556	127.273	115.152	115.152	121.212	116.989	129.111	115.152	115.152	137.556	92.747	80.6258	101.192	87.2332	86.6864	87.2332	89.0712	109.638	93.2938	125.982	99.3544	165.474	86.6864	133.333	89.0712	103.03	92.747
139.85	123.035	119.389	139.394	135.748	121.212	131.511	135.748	152.108	135.748	166.052	131.511	159.991	116.974	141.217	127.273	133.333	123.035	119.389	115.152	115.152	131.511	123.035	143.632	135.748	119.389	115.152	121.212	115.152	123.035	123.627	119.389	135.156	86.6712	83.0257	103.03	99.3848	80.6106	90.9091	99.3848	127.865	101.208	141.809	107.268	172.112	84.8485	124.858	90.9091	103.03	86.6712
140.351	116.959	129.718	139.394	147.9	116.959	133.333	143.647	166.082	139.394	178.203	137.586	176.396	115.152	135.141	123.02	129.08	116.959	125.465	115.152	115.152	129.08	125.465	141.201	147.9	125.465	115.152	116.959	115.152	116.959	131.526	125.465	129.08	80.5954	93.3546	103.03	115.789	78.7879	90.9091	107.283	141.839	107.283	153.961	109.091	188.517	84.8485	116.959	86.656	98.7772	80.5954
140.852	115.152	137.602	135.126	160.052	115.152	129.065	145.455	169.697	139.394	177.55	139.394	194.623	119.42	129.065	121.212	123.004	115.152	135.809	115.152	115.152	123.004	135.809	135.126	164.32	127.273	119.42	115.152	115.152	115.152	137.602	127.273	123.004	74.5196	101.238	98.7621	125.48	74.5196	90.9091	109.091	145.455	104.823	153.308	109.091	206.744	84.8485	110.883	84.8485	92.7015	78.7879
141.353	115.152	143.677	124.766	163.636	115.152	122.989	141.171	165.414	135.11	167.191	135.11	208.567	121.212	127.273	116.929	116.929	115.152	147.961	115.152	115.152	121.212	147.961	124.766	173.98	127.273	125.496	115.152	119.435	115.152	143.677	127.273	116.929	77.0107	107.314	88.4028	127.273	72.7273	86.6257	104.807	141.171	98.7469	142.948	104.807	216.405	89.1319	109.091	80.565	86.6257	78.7879
141.855	119.45	141.156	116.913	155.039	115.152	116.913	130.797	155.039	124.736	150.74	129.035	212.121	125.511	131.571	115.152	115.152	115.152	155.814	119.45	115.152	116.913	155.814	116.913	175.758	122.974	127.273	115.152	125.511	119.45	141.156	127.273	115.152	83.0865	104.792	80.5499	118.675	77.0259	80.5499	98.7317	126.498	88.3724	126.498	98.7317	222.48	95.2077	113.39	78.7879	84.8485	78.7879
142.356	125.526	130.766	115.152	142.888	119.465	115.152	122.959	138.574	116.898	132.513	122.959	203.494	127.273	141.961	115.152	119.465	119.465	153.262	121.212	119.465	115.152	157.576	119.465	167.13	116.898	127.273	115.152	131.587	125.526	135.08	122.959	119.465	89.1623	98.7165	78.7879	106.524	78.7879	74.4741	88.3421	108.271	80.5347	108.271	92.6559	215.615	96.9697	123.779	78.7879	84.8485	83.1017
142.857	131.602	122.944	119.481	126.407	125.541	115.152	116.883	124.675	115.152	127.273	121.212	187.013	127.273	149.784	119.481	125.541	125.541	147.186	116.883	121.212	119.481	153.247	125.541	150.649	115.152	122.944	119.481	133.333	131.602	124.675	116.883	125.541	95.2381	88.3117	83.1169	90.0433	83.1169	72.7273	80.5195	94.3723	78.7879	98.7013	90.9091	199.134	96.9697	131.602	83.1169	89.1775	89.1775
143.358	133.333	116.868	125.556	116.868	127.273	119.496	115.152	125.556	119.496	131.617	121.212	168.786	127.273	155.859	121.212	131.617	131.617	136.766	115.152	121.212	125.556	147.171	131.617	136.766	115.152	116.868	121.212	128.989	133.333	116.868	115.152	131.617	96.9697	80.5043	89.1927	80.5043	89.1927	77.0715	78.7879	95.2533	83.1321	105.658	95.2533	180.907	92.6255	137.677	84.8485	99.5975	95.2533
143.86	133.333	119.511	135.991	119.511	127.273	125.571	123.87	135.991	129.931	146.412	125.571	159.277	122.913	153.216	125.571	137.693	133.333	124.615	115.152	116.853	127.273	136.736	137.693	128.974	115.152	115.152	121.212	122.913	133.333	115.152	115.152	137.693	92.6103	83.1473	99.6279	83.1473	90.9091	83.1473	87.5066	105.688	93.5673	122.169	101.329	167.039	90.9091	135.035	89.2079	103.03	96.9697
144.361	128.959	129.961	143.768	134.336	127.273	131.647	131.647	148.143	137.708	164.639	136.022	157.576	121.212	147.141	127.273	139.394	128.959	121.212	115.152	115.152	131.647	128.959	143.768	131.647	119.526	115.152	121.212	121.212	124.584	119.526	115.152	139.394	86.5345	93.5976	107.405	97.9722	86.5345	89.2231	95.2837	122.215	101.344	140.396	107.405	168.011	86.5345	128.959	90.9091	103.03	92.5951
144.862	122.883	137.723	145.455	148.173	122.883	133.333	137.723	164.684	143.784	178.477	139.394	170.745	116.822	141.065	127.273	135.004	122.883	125.602	115.152	115.152	133.333	127.273	141.065	146.503	125.602	119.541	121.212	116.822	116.822	125.602	119.541	135.004	80.4587	105.749	109.091	111.81	80.4587	95.2989	105.749	136.052	107.42	154.234	113.481	182.866	84.8485	122.883	90.9091	103.03	86.5193
145.363	116.807	143.799	141.05	160.325	116.807	133.333	143.799	174.102	141.05	181.818	139.394	188.972	119.556	130.584	122.868	128.928	121.212	131.678	115.152	115.152	128.928	131.678	134.989	160.325	127.273	125.617	116.807	115.152	115.152	136.083	125.617	128.928	78.7879	109.091	104.686	123.961	78.7879	92.5647	109.091	143.799	104.686	157.576	110.747	201.094	84.8485	112.402	86.5041	98.6254	80.4435
145.865	115.152	141.034	130.554	163.636	115.152	128.913	145.455	171.337	134.974	172.978	134.974	207.2	121.212	127.273	121.212	122.853	116.792	142.174	119.572	115.152	122.853	142.174	128.913	172.477	127.273	127.273	115.152	119.572	115.152	143.814	127.273	122.853	78.7879	109.091	94.19	127.273	74.3677	86.4889	109.091	145.455	98.6102	148.735	109.091	214.901	89.2686	109.091	80.4283	92.5496	78.7879
146.366	119.587	134.959	122.837	159.201	115.152	122.837	141.019	160.826	124.463	156.391	128.898	216.557	125.647	131.708	116.777	121.212	115.152	154.325	121.212	119.587	121.212	154.325	122.837	175.758	122.837	127.273	115.152	125.647	119.587	145.455	131.708	116.777	83.2232	100.22	86.4738	122.837	72.7273	80.4132	104.656	132.149	88.099	132.149	100.22	222.617	90.9091	113.526	78.7879	86.4738	78.7879
146.867	125.663	124.432	116.762	148.675	119.602	116.762	130.493	144.224	121.212	138.164	122.822	213.731	131.723	137.784	115.152	121.212	119.602	157.576	121.212	121.212	116.762	162.026	121.212	171.307	116.762	127.273	115.152	131.723	130.113	141.004	128.883	119.602	89.299	88.0687	80.398	112.311	77.1778	74.3374	94.1293	113.921	80.398	113.921	92.5192	219.792	95.3596	119.602	78.7879	84.8485	83.2384
147.368	131.738	121.212	119.617	132.057	121.212	115.152	122.807	130.462	121.212	128.868	121.212	198.724	133.333	148.325	119.617	125.678	125.678	153.11	121.212	121.212	119.617	159.171	125.678	156.3	115.152	122.807	119.617	133.333	133.333	134.928	127.273	121.212	95.3748	80.3828	78.7879	95.6938	83.2536	72.7273	86.4434	100.159	78.7879	100.159	90.9091	209.25	96.9697	130.144	83.2536	89.3142	89.3142
147.87	137.814	121.212	125.693	122.792	125.693	119.632	116.731	127.273	125.693	131.754	125.693	180.497	128.852	155.996	121.212	131.754	131.754	142.553	121.212	121.212	121.212	153.095	136.234	142.553	115.152	116.731	121.212	133.333	137.814	124.372	122.792	130.174	96.9697	83.2688	83.2688	86.4282	89.3294	77.2082	80.3676	96.9697	87.7497	101.451	95.39	192.618	96.9697	137.814	84.8485	95.39	95.39
148.371	134.898	130.204	131.769	121.212	127.273	125.708	119.648	131.769	131.769	142.325	131.769	162.269	127.273	157.576	125.708	137.829	133.333	134.898	116.716	121.212	125.708	142.523	143.89	130.402	119.648	115.152	125.708	128.837	134.898	121.212	116.716	137.829	96.9697	93.8407	93.8407	84.8485	90.9091	83.284	83.284	101.466	95.4052	116.519	101.466	174.391	92.4736	139.394	89.3446	101.466	96.9697
148.872	128.822	142.356	142.356	130.235	127.273	131.784	125.723	146.867	137.845	158.988	137.845	157.576	122.761	153.065	127.273	139.394	133.333	124.311	115.152	116.701	131.784	130.371	145.455	131.784	125.723	119.663	127.273	127.273	128.822	121.212	115.152	139.394	92.4584	105.992	101.481	93.871	90.9091	89.3598	89.3598	116.564	105.992	134.746	107.542	169.697	90.9091	134.883	90.9091	107.542	96.9697
149.373	122.746	145.455	145.455	146.913	127.273	133.333	136.326	160.568	143.92	177.216	139.394	166.629	121.212	146.989	127.273	139.394	133.333	121.212	115.152	115.152	133.333	127.273	145.455	142.386	127.273	125.739	122.746	122.746	122.746	125.739	119.678	139.394	86.3826	109.091	107.557	110.549	86.3826	95.4356	99.962	134.791	109.091	152.973	113.617	178.75	86.3826	128.807	90.9091	104.564	92.4432
149.875	116.67	145.455	145.455	160.599	122.731	133.333	143.936	172.72	140.913	181.818	139.394	187.864	121.212	136.371	127.273	134.852	128.792	125.754	115.152	115.152	133.333	131.814	136.371	159.08	127.273	131.814	121.212	116.67	116.67	131.814	121.212	134.852	80.3068	109.091	104.549	124.235	80.3068	92.428	107.572	143.936	109.091	157.576	115.152	195.443	84.8485	118.189	86.3674	103.03	86.3674
150.376	119.708	136.341	136.341	163.636	116.655	128.776	145.455	175.758	134.837	177.261	134.837	203.053	121.212	128.776	122.716	128.776	122.716	136.386	119.708	115.152	128.776	142.447	128.776	172.75	127.273	133.333	116.655	119.708	119.708	142.447	125.769	128.776	78.7879	99.9772	98.4735	131.83	78.7879	90.9091	113.648	145.455	99.9772	153.019	110.595	213.671	89.4053	110.595	84.8485	93.9166	80.2916
150.877	121.212	124.189	128.761	163.636	115.152	122.701	145.455	166.614	128.761	162.042	128.761	215.205	125.784	131.845	121.212	122.701	116.64	148.538	121.212	119.724	122.701	154.599	122.701	180.33	122.701	128.761	115.152	121.212	121.212	145.455	131.845	122.701	83.3599	87.8256	92.3977	128.761	74.2158	86.3371	110.579	136.31	92.3977	137.799	104.519	222.754	90.9091	113.663	80.2764	90.9091	78.7879
151.378	130.387	121.212	122.685	154.462	115.152	121.212	136.28	149.875	122.685	143.814	122.685	213.595	131.86	137.921	121.212	121.212	119.739	156.102	121.212	121.212	121.212	162.163	121.212	177.231	121.212	122.685	119.739	125.799	130.387	145.455	133.333	121.212	89.4357	80.2613	81.7346	118.098	77.3145	80.2613	99.9165	124.159	86.3219	119.572	98.4431	224.242	95.4963	119.739	78.7879	86.3219	78.7879
151.88	133.333	125.815	121.212	137.708	119.754	116.61	128.731	136.25	121.212	130.189	121.212	202.916	133.333	148.599	121.212	121.212	121.212	157.576	121.212	121.212	121.212	163.636	125.815	166.553	116.61	121.212	121.212	131.875	137.936	140.852	133.333	121.212	95.5115	83.3903	78.7879	101.344	78.7879	78.7879	92.3673	107.405	84.8485	105.947	92.3673	215.038	96.9697	125.815	83.3903	89.4509	83.3903
152.381	137.951	131.89	121.212	128.716	125.83	119.769	122.655	128.716	125.83	131.89	125.83	186.147	133.333	156.133	125.83	125.83	125.83	152.958	121.212	121.212	121.212	159.019	136.508	149.784	115.152	116.595	125.83	133.333	139.394	134.776	128.716	125.83	96.9697	94.0837	83.4055	87.7345	83.4055	78.7879	86.2915	98.4127	89.4661	103.03	95.5267	198.268	96.9697	136.508	84.8485	95.5267	89.4661
152.882	134.761	142.599	130.478	122.64	131.905	125.845	121.212	131.905	131.905	142.599	131.905	172.553	128.701	157.576	127.273	131.905	131.905	142.25	121.212	121.212	125.845	148.31	144.027	136.189	119.784	119.784	127.273	133.333	134.761	124.068	122.64	131.905	96.9697	106.235	89.4813	84.8485	89.4813	83.4207	84.8485	101.602	95.5419	112.296	101.602	180.041	96.9697	139.394	89.4813	101.602	95.5419
153.383	133.333	150.103	137.981	130.508	133.333	131.921	125.86	142.629	142.629	145.455	137.981	160.401	127.273	157.576	131.921	137.981	137.981	134.746	116.564	121.212	131.921	136.159	150.103	133.333	125.86	125.86	127.273	133.333	128.685	121.212	121.212	137.981	92.3217	113.739	100.205	89.4965	90.9091	89.4965	89.4965	112.326	106.266	133.743	107.678	171.11	92.3217	139.394	90.9091	107.678	96.9697
153.885	124.007	146.852	144.057	142.66	133.333	133.333	131.936	159.444	145.455	145.455	144.057	166.902	122.61	152.913	128.67	139.394	134.731	128.67	115.152	121.212	133.333	128.67	146.852	137.996	131.936	131.936	127.273	128.67	122.61	121.212	121.212	139.394	86.2459	110.488	107.693	104.899	90.9091	95.5723	95.5723	129.141	109.091	148.72	113.754	174.36	90.9091	134.731	90.9091	109.091	96.9697
154.386	121.212	136.098	145.455	154.811	128.655	133.333	142.69	172.993	145.455	145.455	145.455	183.732	121.212	142.158	127.273	139.394	133.333	127.273	119.83	116.534	133.333	131.951	140.776	153.429	133.333	133.333	122.594	122.594	121.212	125.89	121.212	139.394	80.1701	99.7342	109.091	118.448	86.2307	96.9697	106.326	142.69	109.091	160.872	115.152	189.793	86.2307	123.977	90.9091	104.413	92.2913
154.887	121.212	128.64	145.455	166.963	122.579	133.333	150.148	175.758	136.067	145.455	140.761	201.959	121.212	134.7	122.579	134.7	128.64	131.966	121.212	119.845	133.333	138.027	130.007	171.656	128.64	133.333	121.212	121.212	121.212	136.66	121.212	134.7	78.7879	87.5826	104.397	130.599	84.8485	92.2761	113.784	150.148	99.7038	158.943	110.458	208.02	89.542	116.519	86.2155	98.3368	86.2155
155.388	121.212	122.564	136.037	164.988	121.212	128.625	151.515	171.049	128.625	145.455	134.685	215.478	125.921	133.333	121.212	128.625	122.564	142.751	121.212	121.212	128.625	148.811	122.564	180.466	127.273	128.625	121.212	121.212	125.921	144.103	125.921	128.625	83.4966	84.8485	98.3216	133.333	80.1397	86.2003	115.152	142.098	92.261	143.45	104.382	221.539	90.9091	115.152	84.8485	92.261	84.8485
155.89	130.66	125.936	128.609	163.636	121.212	122.549	146.791	169.697	122.549	145.455	128.609	218.182	131.997	138.057	121.212	122.549	121.212	154.902	121.212	121.212	122.549	160.963	125.936	181.818	122.549	122.549	121.212	125.936	131.997	150.179	131.997	122.549	89.5724	84.8485	87.5218	123.885	78.7879	80.1246	110.428	129.946	86.1852	125.222	98.3064	228.966	95.633	115.152	80.1246	90.9091	80.1246
156.391	138.072	132.012	122.534	163.636	121.212	121.212	135.976	169.697	121.212	145.455	127.273	213.443	133.333	144.133	121.212	121.212	121.212	157.576	121.212	125.951	121.212	163.636	132.012	172.34	121.212	121.212	121.212	132.012	138.072	146.776	133.333	121.212	95.6482	94.3267	80.1094	106.995	78.7879	78.7879	99.6127	113.055	84.8485	111.734	96.9697	220.825	101.709	124.63	83.527	90.9091	83.527
156.892	139.394	142.842	121.212	163.636	125.966	121.212	128.579	169.697	125.966	145.455	127.273	197.858	133.333	154.963	125.966	125.966	125.966	157.576	121.212	127.273	121.212	163.636	138.088	155.434	121.212	121.212	125.966	133.333	139.394	140.7	133.333	125.966	101.724	106.478	78.7879	93.5217	83.5422	78.7879	87.4611	99.5823	89.6028	104.337	96.9697	208.673	103.03	136.781	84.8485	90.9091	84.8485
157.393	139.394	150.224	125.982	163.636	127.273	125.982	122.503	169.697	136.812	145.455	132.042	179.631	133.333	162.345	127.273	132.042	132.042	152.806	121.212	127.273	125.982	154.097	144.163	141.976	121.212	121.212	127.273	138.103	139.394	129.855	133.333	132.042	98.2608	113.86	88.3269	86.1396	89.618	83.5574	84.8485	101.739	100.448	112.569	101.739	191.752	98.2608	139.394	89.618	100.448	89.618
157.895	134.609	146.73	136.842	163.636	132.057	132.057	121.212	169.697	144.179	145.455	138.118	166.188	128.549	163.636	132.057	138.118	138.118	141.946	121.212	122.488	132.057	141.946	150.239	134.609	125.997	125.997	127.273	134.609	134.609	122.488	128.549	138.118	92.185	110.367	95.6938	89.6332	90.9091	89.6332	84.8485	112.6	107.815	129.506	112.6	178.309	96.9697	144.179	95.6938	107.815	95.6938
158.396	128.533	140.655	144.194	163.636	133.333	138.133	130.812	169.697	145.455	145.455	144.194	163.636	127.273	158.837	133.333	144.194	139.394	129.794	121.212	121.212	133.333	134.594	146.715	138.133	132.073	132.073	127.273	133.333	128.533	121.212	122.473	144.194	86.1092	99.4912	106.569	100.509	90.9091	95.709	89.6484	129.551	109.091	147.733	115.152	175.758	92.1698	140.655	96.9697	109.091	101.77
158.897	122.458	129.764	150.27	163.636	133.333	139.394	138.148	169.697	145.455	145.455	145.455	178.082	122.458	147.946	128.518	140.639	139.394	127.273	121.212	121.212	138.148	133.333	140.639	149.024	133.333	133.333	127.273	128.518	122.458	126.027	121.212	145.455	80.0334	92.1546	109.091	117.475	90.9091	96.9697	100.539	142.963	109.091	161.145	115.152	190.203	90.9091	129.764	92.1546	109.091	98.2152
159.398	121.212	122.442	146.685	163.636	128.503	134.564	149.054	169.697	140.624	145.455	140.624	196.309	121.212	140.624	127.273	139.394	134.564	127.273	121.212	121.212	139.394	138.164	129.733	166.006	133.333	133.333	122.442	122.442	121.212	132.103	121.212	140.624	78.7879	86.0788	109.091	130.873	86.0788	96.9697	107.861	150.285	104.261	158.806	110.321	208.43	90.9091	122.442	86.0788	104.261	92.1394
159.9	126.058	126.058	140.609	163.636	127.273	128.488	151.515	169.697	129.703	145.455	134.548	214.536	126.058	134.548	122.427	134.548	128.488	136.964	121.212	121.212	134.548	149.085	127.273	179.388	128.488	128.488	121.212	121.212	126.058	143.024	121.212	134.548	83.6333	89.6939	104.245	133.333	84.8485	92.1242	113.936	146.67	93.3394	147.885	104.245	221.812	90.9091	116.367	84.8485	98.1849	86.0636
160.401	132.133	136.994	134.533	163.636	122.412	122.412	151.515	169.697	122.412	145.455	128.473	223.042	132.133	133.333	121.212	128.473	122.412	149.115	126.073	121.212	128.473	161.236	127.273	181.818	122.412	122.412	121.212	126.073	132.133	150.315	126.073	128.473	89.7091	95.7697	93.309	128.473	79.9878	86.0485	110.291	135.733	86.0485	130.873	98.1697	229.103	95.7697	115.152	84.8485	92.1091	84.8485
160.902	138.209	144.27	128.457	163.636	121.212	121.212	141.763	169.697	121.212	145.455	127.273	219.367	133.333	143.085	121.212	127.273	121.212	156.391	127.273	126.088	122.397	168.512	132.149	176.942	121.212	121.212	121.212	127.273	138.209	151.515	132.149	122.397	95.7849	106.721	86.0333	112.645	78.7879	79.9727	104.215	118.706	84.8485	112.645	96.9697	225.427	101.846	120.027	84.8485	90.9091	79.9727
161.404	139.394	150.346	122.382	163.636	121.212	121.212	134.503	169.697	130.994	145.455	132.164	203.509	138.224	150.346	126.103	127.273	121.212	162.467	127.273	127.273	121.212	164.806	143.115	165.976	121.212	121.212	126.103	132.164	139.394	146.624	133.333	126.103	101.861	113.982	79.9575	99.3089	78.7879	78.7879	98.1393	105.369	89.7395	104.2	96.9697	214.46	103.03	130.994	84.8485	90.9091	83.6789
161.905	139.394	151.515	126.118	163.636	126.118	126.118	128.427	169.697	138.239	145.455	138.239	185.281	134.488	156.421	132.179	132.179	126.118	158.73	122.367	127.273	126.118	158.73	150.361	148.918	126.118	126.118	127.273	138.239	139.394	140.548	138.239	132.179	103.03	110.245	83.6941	87.1573	83.6941	83.6941	87.1573	98.1241	100.721	107.936	106.782	197.403	103.03	138.239	89.7547	95.8153	89.7547
162.406	134.473	141.672	132.194	163.636	132.194	132.194	122.351	169.697	144.315	145.455	144.315	171.975	133.333	162.497	133.333	138.255	132.194	152.654	121.212	127.273	132.194	147.733	151.515	135.612	127.273	132.194	132.194	139.394	134.473	129.551	134.473	138.255	98.1089	104.17	89.7699	89.7699	89.7699	89.7699	84.8485	106.812	107.952	123.855	114.012	184.097	98.1089	144.315	95.8305	101.891	95.8305
162.907	128.397	129.521	143.206	163.636	133.333	138.27	126.149	169.697	150.391	145.455	145.455	164.76	128.397	163.636	133.333	144.33	138.27	141.642	121.212	122.336	133.333	140.518	146.579	138.27	132.209	138.27	128.397	139.394	128.397	122.336	133.333	144.33	92.0331	93.1571	100.782	100.782	90.9091	95.8457	89.7851	123.901	114.027	142.082	115.152	176.882	92.0331	140.518	96.9697	107.967	101.906
163.409	127.273	127.273	150.406	163.636	133.333	139.394	137.176	169.697	146.563	145.455	145.455	173.54	127.273	153.733	133.333	145.455	139.394	129.49	121.212	121.212	138.285	134.442	140.503	149.298	133.333	134.442	127.273	134.442	122.321	126.164	128.382	145.455	85.9573	85.9573	107.982	112.934	95.8609	96.9697	95.8609	142.128	110.2	160.31	115.152	185.661	90.9091	134.442	92.0179	109.091	103.03
163.91	122.306	127.273	151.515	163.636	133.333	139.394	144.361	169.697	140.488	145.455	140.488	190.658	127.273	146.548	128.366	140.488	139.394	127.273	121.212	121.212	139.394	138.3	134.427	161.449	133.333	133.333	127.273	128.366	121.212	132.24	122.306	140.488	79.8815	89.8154	109.091	125.085	92.0027	96.9697	106.904	145.454	104.124	163.636	110.185	202.78	90.9091	128.366	90.9091	109.091	98.0633
164.411	126.194	137.237	146.533	163.636	128.351	134.412	150.437	169.697	134.412	145.455	134.412	208.886	127.273	140.472	127.273	134.412	134.412	132.255	126.194	121.212	139.394	144.376	128.351	178.583	128.351	128.351	122.291	122.291	126.194	138.315	121.212	134.412	83.77	95.8912	109.091	132.255	85.9269	91.9875	114.073	145.454	93.066	163.636	104.109	221.007	90.9091	117.308	85.9269	104.109	91.9875
164.912	132.27	149.389	140.457	163.636	127.273	128.336	151.515	169.697	128.336	145.455	128.336	222.116	132.27	134.397	122.275	133.333	128.336	143.328	127.273	126.209	134.397	155.449	127.273	186.816	127.273	122.275	121.212	121.212	132.27	144.391	126.209	128.336	89.8458	106.964	99.0962	133.333	84.8485	85.9117	115.152	145.454	85.9117	163.636	98.033	229.24	95.9064	115.152	84.8485	98.033	85.9117
165.414	138.346	151.515	134.381	163.636	122.26	122.26	151.515	169.697	127.273	145.455	127.273	224.242	133.333	138.346	126.225	128.321	122.26	155.48	127.273	127.273	128.321	167.601	132.285	182.866	122.26	121.212	126.225	126.225	138.346	150.467	127.273	127.273	95.9216	114.103	91.9572	118.296	79.836	79.836	110.139	145.454	84.8485	163.636	96.9697	230.303	101.982	120.164	84.8485	91.9572	84.8485
165.915	144.422	151.515	128.306	163.636	121.212	121.212	141.46	169.697	132.3	145.455	132.3	214.187	138.361	149.449	127.273	127.273	121.212	162.604	127.273	127.273	127.273	169.697	143.389	171.763	121.212	126.24	127.273	132.3	144.422	151.515	132.3	127.273	101.997	115.152	85.8814	105.096	78.7879	78.7879	104.063	145.454	89.8762	163.636	101.997	220.248	103.03	131.268	89.8762	90.9091	84.8485
166.416	145.455	141.429	127.273	163.636	126.255	126.255	134.351	169.697	138.376	145.455	138.376	196.992	139.394	156.558	132.316	132.316	126.255	163.636	127.273	127.273	127.273	164.654	150.497	154.568	126.255	132.316	132.316	138.376	145.455	146.472	138.376	127.273	103.03	105.066	84.8485	103.03	83.8308	83.8308	92.9445	145.454	100.995	163.636	108.073	208.096	103.03	138.376	90.9091	95.952	84.8485
166.917	140.396	134.336	132.331	163.636	127.273	132.331	128.275	169.697	149.51	145.455	144.452	178.765	139.394	162.634	133.333	138.391	132.331	158.578	127.273	127.273	127.273	153.52	151.515	141.399	132.331	138.391	133.333	139.394	140.396	140.396	139.394	137.389	97.9722	92.9141	89.9066	103.03	84.8485	89.9066	85.851	145.454	108.088	163.636	114.149	190.886	103.03	144.452	95.9672	102.028	89.9066
167.419	134.321	128.26	138.407	163.636	132.346	138.407	127.273	169.697	151.515	145.455	150.528	170.684	134.321	163.636	133.333	144.467	138.407	147.429	122.199	127.273	132.346	146.442	151.515	139.394	133.333	139.394	133.333	139.394	134.321	129.247	139.394	144.467	91.8964	85.8358	95.9824	103.03	89.9218	95.9824	84.8485	145.454	114.164	163.636	120.225	177.732	97.957	145.455	96.9697	108.104	95.9824
167.92	128.245	127.273	144.482	163.636	138.422	139.394	132.361	169.697	146.427	145.455	146.427	174.785	128.245	158.548	133.333	145.455	139.394	140.366	121.212	127.273	138.422	135.278	141.338	144.482	138.422	134.305	128.245	139.394	128.245	127.273	134.305	145.455	85.8206	89.937	107.147	103.03	95.9976	96.9697	89.937	145.454	110.063	163.636	116.124	180.846	91.8812	140.366	96.9697	114.179	102.058
168.421	127.273	137.48	150.558	163.636	139.394	139.394	138.437	169.697	140.351	145.455	145.455	185.965	127.273	152.472	133.333	145.455	139.394	134.29	121.212	122.169	139.394	133.333	134.29	160.766	134.29	133.333	127.273	134.29	127.273	127.273	128.23	145.455	84.8485	101.116	114.195	103.03	96.9697	96.9697	101.116	145.454	103.987	163.636	115.152	197.129	90.9091	134.29	91.866	110.048	103.03
168.922	127.273	149.632	151.515	163.636	134.275	134.275	149.632	169.697	134.275	145.455	140.336	208.354	127.273	141.277	128.214	140.336	139.394	133.333	126.331	121.212	139.394	143.571	128.214	173.874	133.333	128.214	127.273	128.214	127.273	132.392	127.273	140.336	84.8485	108.149	110.033	103.03	91.8508	91.8508	113.268	145.454	92.7926	163.636	104.914	215.357	90.9091	123.096	85.7902	109.091	97.9114
169.424	132.407	156.649	146.381	163.636	133.333	133.333	156.649	169.697	128.199	145.455	134.26	222.389	132.407	139.394	127.273	134.26	134.26	138.467	127.273	126.346	139.394	155.723	132.407	186.026	128.199	122.139	127.273	127.273	132.407	143.601	127.273	134.26	89.9825	114.225	103.957	103.03	85.775	85.775	115.152	145.454	85.775	163.636	97.8963	228.45	96.0431	116.078	84.8485	103.957	91.8356
169.925	138.483	152.427	140.305	163.636	128.184	128.184	152.427	169.697	127.273	145.455	128.184	224.242	133.333	139.394	127.273	128.184	128.184	149.692	127.273	127.273	134.245	162.725	138.483	187.879	122.123	126.361	127.273	127.273	138.483	150.604	127.273	128.184	96.0583	115.152	97.8811	103.03	84.8485	84.8485	115.152	145.454	84.8485	163.636	96.9697	235.452	96.9697	120.301	84.8485	97.8811	90.9091
170.426	144.558	146.351	129.065	163.636	122.108	127.273	146.351	169.697	132.437	145.455	132.437	219.078	138.498	144.558	127.273	127.273	127.273	156.68	127.273	127.273	128.169	168.801	144.558	177.55	126.377	132.437	127.273	132.437	144.558	151.515	127.273	127.273	102.134	104.823	86.6408	103.03	79.6841	79.6841	109.987	145.454	95.1773	163.636	102.134	231.199	102.134	126.377	90.0129	91.8053	85.7447
170.927	145.455	135.095	127.273	163.636	126.392	127.273	140.275	169.697	143.693	145.455	138.513	202.643	139.394	155.814	132.452	127.273	127.273	162.755	127.273	132.452	127.273	169.697	150.634	160.219	127.273	138.513	132.452	133.333	145.455	151.515	132.452	127.273	103.03	92.6711	84.8485	103.03	78.7879	83.9675	98.7317	145.454	102.149	163.636	108.21	214.764	103.03	137.632	90.9091	96.0887	84.8485
171.429	140.26	128.139	127.273	163.636	127.273	132.467	134.199	169.697	150.649	145.455	144.589	184.416	139.394	162.771	133.333	132.467	127.273	163.636	127.273	128.139	127.273	159.307	156.71	147.186	132.467	139.394	133.333	138.528	140.26	146.32	138.528	132.467	103.03	85.7143	84.8485	103.03	83.9827	90.0433	91.7749	145.454	113.42	163.636	114.286	196.537	103.03	144.589	96.1039	102.164	90.0433
171.93	134.184	132.483	137.693	163.636	132.483	138.543	128.123	169.697	151.515	145.455	150.665	171.398	134.184	168.846	138.543	138.543	132.483	158.426	127.273	127.273	132.483	152.366	152.366	140.245	138.543	139.394	133.333	144.604	134.184	135.035	139.394	138.543	92.6103	90.0585	95.2685	103.03	90.0585	96.1191	85.6991	145.454	115.152	163.636	120.361	183.519	103.03	145.455	96.9697	108.24	96.1191
172.431	128.108	138.558	144.619	163.636	138.558	144.619	132.498	169.697	151.515	145.455	151.515	169.697	133.333	164.472	139.394	144.619	138.558	147.125	127.273	127.273	138.558	141.065	146.29	144.619	139.394	134.169	133.333	140.229	128.108	128.108	139.394	144.619	85.6839	101.359	102.195	103.03	90.9091	102.195	90.0737	145.454	109.926	163.636	121.212	181.818	97.8051	145.455	96.9697	114.316	102.195
172.932	127.273	149.875	150.695	163.636	139.394	145.455	138.574	169.697	146.275	145.455	146.275	185.418	128.093	158.396	134.154	145.455	144.634	140.214	127.273	127.273	144.634	139.394	134.974	155.935	139.394	128.093	128.093	139.394	127.273	127.273	139.394	150.695	84.8485	113.511	108.271	103.03	96.1495	103.03	96.1495	145.454	103.851	163.636	115.972	192.299	91.7293	140.214	91.7293	115.152	103.03
173.434	127.273	156.771	156.771	163.636	139.394	140.199	144.649	169.697	134.943	145.455	140.199	203.645	127.273	147.065	133.333	145.455	145.455	134.138	127.273	127.273	145.455	139.394	128.078	173.342	134.138	127.273	127.273	134.138	127.273	132.528	134.138	146.26	84.8485	115.152	114.346	103.03	96.9697	97.7747	107.481	145.454	97.7747	163.636	109.896	209.706	90.9091	128.883	90.9091	109.896	103.03
173.935	132.543	152.305	152.305	163.636	134.123	134.123	155.996	169.697	128.063	145.455	134.123	216.602	132.543	140.184	128.063	140.184	140.184	133.333	127.273	127.273	140.184	149.935	132.543	186.299	128.063	127.273	127.273	128.063	132.543	138.604	128.063	140.184	90.1192	115.152	109.881	103.03	91.6989	91.6989	114.362	145.454	91.6989	163.636	103.82	227.933	96.1798	122.002	85.6383	103.82	97.7596
174.436	138.619	146.229	146.229	163.636	133.333	128.047	157.576	169.697	127.273	145.455	133.333	228.754	133.333	139.394	127.273	134.108	134.108	143.905	127.273	127.273	139.394	162.087	138.619	187.879	127.273	127.273	127.273	127.273	138.619	149.966	127.273	134.108	96.195	104.58	103.805	103.03	90.9091	85.6231	120.437	145.454	90.9091	163.636	97.7444	235.589	96.9697	121.212	84.8485	97.7444	96.9697
174.937	144.695	134.852	134.852	163.636	128.032	127.273	152.275	169.697	132.574	145.455	133.333	225.002	138.634	144.695	127.273	133.333	128.032	156.057	132.574	127.273	134.093	168.938	149.996	182.578	127.273	132.574	127.273	127.273	144.695	156.816	127.273	128.032	102.271	92.428	92.428	103.03	85.608	84.8485	115.911	145.454	96.2102	163.636	102.271	236.364	102.271	126.513	90.1496	96.9697	91.6686
175.439	145.455	128.017	128.017	163.636	127.273	127.273	146.199	169.697	143.966	145.455	143.966	213.61	139.394	150.771	132.589	133.333	127.273	162.892	133.333	132.589	128.017	169.697	156.832	171.186	127.273	138.65	132.589	132.589	145.455	157.576	127.273	127.273	103.03	90.9091	85.5928	103.03	79.5322	84.8485	109.835	145.454	102.286	163.636	108.347	225.731	103.03	132.589	90.9091	96.9697	85.5928
175.94	145.455	132.604	127.273	163.636	127.273	132.604	140.123	169.697	150.786	145.455	150.786	196.127	139.394	162.178	138.665	133.333	127.273	168.968	128.002	133.333	127.273	164.365	157.576	153.702	132.604	139.394	133.333	138.665	145.455	152.244	132.604	132.604	103.03	90.9091	84.8485	103.03	84.1194	90.18	98.4279	145.454	113.693	163.636	114.422	208.248	103.03	143.996	96.2406	96.9697	84.8485
176.441	140.108	138.68	132.619	163.636	132.619	138.68	134.047	169.697	156.862	145.455	151.515	177.899	139.394	168.983	139.394	138.68	132.619	164.35	127.273	133.333	132.619	158.29	152.229	140.822	138.68	139.394	133.333	144.741	140.108	146.168	138.68	138.68	97.6836	101.602	90.1952	103.03	84.8485	96.2558	91.623	145.454	115.152	163.636	120.498	190.021	103.03	150.801	96.9697	102.316	90.1952
176.942	134.032	150.118	138.695	163.636	133.333	144.756	127.971	169.697	152.214	145.455	151.515	170.396	134.032	169.697	139.394	144.756	138.695	158.275	127.273	127.971	138.695	146.852	146.153	139.394	139.394	134.032	133.333	145.455	134.032	134.731	139.394	144.756	91.6078	113.754	96.271	103.03	90.2104	102.332	90.9091	145.454	115.152	163.636	121.212	182.517	97.6684	151.515	96.9697	108.392	96.271
177.444	127.956	156.892	150.148	163.636	138.71	145.455	132.65	169.697	146.138	145.455	146.138	180.451	133.333	164.32	139.394	150.832	144.771	146.822	127.273	127.273	139.394	140.077	134.7	150.148	139.394	127.956	133.333	145.455	127.956	127.956	139.394	150.832	85.532	120.529	107.724	103.03	96.2862	103.03	96.2862	145.454	104.397	163.636	115.835	192.572	96.9697	146.138	96.9697	114.468	102.347
177.945	127.273	157.576	156.907	163.636	139.394	140.062	144.118	169.697	134.67	145.455	140.062	197.995	133.333	152.852	134.002	151.515	145.455	140.062	127.273	127.273	144.786	139.394	133.333	167.692	134.002	127.273	127.941	140.062	127.273	127.273	139.394	151.515	84.8485	115.82	114.483	103.03	96.9697	97.638	102.362	145.454	97.638	163.636	109.759	210.116	91.5774	134.67	91.5774	115.152	103.03
178.446	132.68	146.761	157.576	163.636	139.394	139.394	150.862	169.697	133.333	145.455	133.986	216.222	133.333	146.108	127.926	146.108	145.455	133.986	127.273	127.273	145.455	150.209	133.333	180.512	127.926	127.273	127.273	133.986	132.68	132.68	139.394	146.108	90.2559	109.744	115.152	103.03	96.9697	91.5622	113.845	145.454	91.5622	163.636	103.683	228.344	96.3166	127.926	90.9091	109.744	103.03
178.947	138.756	134.609	152.153	163.636	139.394	133.971	156.938	169.697	133.333	145.455	133.333	229.027	133.333	140.032	127.273	140.032	140.032	138.756	132.695	127.273	140.032	162.36	138.756	187.241	127.273	132.695	127.273	127.911	138.756	144.179	133.971	140.032	96.3317	98.2456	109.729	103.03	91.547	85.4864	120.574	145.454	90.9091	163.636	103.03	235.726	96.9697	121.85	85.4864	103.668	103.03
179.449	144.832	133.333	140.639	163.636	133.956	127.895	157.576	169.697	138.771	145.455	138.771	230.303	138.771	144.832	127.273	133.956	133.956	150.27	133.333	132.711	139.394	169.074	150.27	187.879	127.273	138.771	132.711	127.273	144.832	150.892	127.895	133.956	102.408	91.5319	98.2152	103.03	90.9091	84.8485	121.212	145.454	96.3469	163.636	103.03	236.364	102.408	121.212	90.2863	97.5925	97.5925
179.95	150.908	133.333	133.941	163.636	127.88	127.273	152.123	169.697	144.847	145.455	144.847	219.397	144.847	150.908	132.726	133.333	133.333	156.968	133.333	133.333	133.941	175.15	156.968	176.973	132.726	144.847	133.333	132.726	150.908	156.968	127.273	127.88	108.483	90.9091	91.5167	103.03	85.4561	84.8485	115.759	145.454	107.876	163.636	113.936	230.911	108.483	132.118	90.9091	96.9697	91.5167
180.451	146.047	144.27	127.865	163.636	127.273	132.741	146.047	169.697	150.923	145.455	150.923	201.777	145.455	162.452	138.802	133.333	127.865	168.512	133.333	133.333	127.865	170.289	157.576	159.353	133.333	139.986	138.802	138.802	146.047	157.576	127.273	132.741	103.623	101.846	85.4409	103.03	84.8485	90.3167	104.215	145.454	114.559	163.636	120.62	213.898	109.091	138.802	96.3773	96.9697	85.4409
180.952	139.971	150.938	132.756	163.636	127.273	138.817	134.488	169.697	156.999	145.455	151.515	183.55	145.455	169.12	139.394	138.817	132.756	169.697	127.85	133.333	132.756	164.214	152.092	146.609	138.817	139.394	139.394	139.394	139.971	152.092	132.756	138.817	97.5469	113.997	84.8485	103.03	84.8485	96.3925	97.5469	145.454	115.152	163.636	121.212	195.671	103.608	144.877	96.9697	102.453	84.8485
181.454	133.895	157.014	138.832	163.636	132.771	144.892	133.333	169.697	152.077	145.455	151.515	176.32	139.956	169.697	139.394	144.892	133.333	164.198	127.273	133.333	133.333	152.639	146.017	139.956	139.394	133.895	133.895	144.892	133.895	140.518	138.832	144.892	91.4711	120.65	95.8457	103.03	90.3471	102.468	91.4711	145.454	115.152	163.636	121.212	188.441	103.03	150.953	96.9697	108.529	90.3471
181.955	127.82	157.576	144.908	163.636	138.847	145.455	133.333	169.697	146.001	145.455	146.001	181.271	133.88	169.697	139.394	150.968	138.847	158.123	127.273	127.82	138.847	140.488	139.941	150.422	139.394	127.82	133.333	145.455	127.82	133.88	139.394	150.968	85.3953	115.698	102.483	103.03	90.9091	103.03	90.9091	145.454	104.124	163.636	115.698	187.879	97.5165	146.001	96.9697	114.605	96.4229
182.456	127.273	146.518	156.513	163.636	139.394	145.455	138.862	169.697	139.926	145.455	139.926	192.876	133.333	164.168	133.865	151.515	144.923	146.518	127.273	127.273	144.923	139.394	133.865	162.573	133.865	127.273	133.333	145.455	127.273	133.333	144.923	151.515	84.8485	109.623	114.088	103.03	96.4381	103.03	96.4381	145.454	97.5013	163.636	109.623	204.466	96.9697	139.926	96.9697	115.152	102.499
182.957	132.817	139.91	157.576	163.636	144.938	139.91	150.482	169.697	133.85	145.455	139.394	210.572	133.333	152.548	133.333	151.515	145.455	139.91	127.273	127.273	145.455	144.938	133.333	180.269	133.333	132.817	127.789	139.91	132.817	133.333	145.455	151.515	90.3926	98.0026	115.152	103.03	96.9697	97.4861	108.058	145.454	91.4255	163.636	103.547	222.693	96.9697	133.85	91.4255	115.152	108.574
183.459	138.893	133.835	157.576	163.636	139.895	133.835	157.075	169.697	133.333	145.455	133.835	228.799	133.333	145.956	133.333	145.956	145.455	139.394	132.832	127.273	145.455	156.573	144.452	192.937	127.774	138.893	127.273	133.835	138.893	138.893	139.895	145.956	96.4684	91.4103	115.152	103.03	96.9697	91.4103	114.65	145.454	90.9091	163.636	103.03	235.361	96.9697	122.215	90.9091	109.592	103.532
183.96	144.968	133.333	152.001	163.636	139.394	133.333	157.576	169.697	138.908	145.455	138.908	230.303	138.908	145.455	133.333	139.88	139.88	144.968	133.333	132.847	139.88	168.725	151.029	193.939	127.273	144.968	132.847	133.333	144.968	150.543	133.819	139.88	102.544	90.9091	104.002	103.03	91.3952	85.3345	120.726	145.454	96.4836	163.636	108.605	241.938	102.544	121.212	90.9091	103.516	103.03
184.461	151.044	144.513	140.336	163.636	133.804	127.744	157.576	169.697	144.984	145.455	144.984	224.713	144.984	151.044	133.333	133.804	139.394	151.044	133.333	133.333	133.804	175.287	157.105	182.76	132.862	145.455	133.333	133.333	151.044	157.105	133.333	133.804	108.62	102.089	97.4406	103.03	90.9091	84.8485	121.212	145.454	108.149	163.636	114.681	236.834	103.03	126.802	90.9091	97.4406	97.4406
184.962	151.515	156.664	133.789	163.636	133.333	132.878	151.971	169.697	156.664	145.455	151.06	213.033	145.455	157.12	138.938	133.333	133.789	162.725	133.333	133.333	133.333	175.758	157.576	170.608	138.938	139.85	138.938	133.333	145.91	157.576	133.333	133.333	103.486	114.24	91.3648	103.03	85.3042	90.4534	110.002	145.454	114.696	163.636	120.756	219.549	108.635	138.483	96.514	96.9697	91.3648
185.464	145.895	157.576	133.333	163.636	127.713	138.953	145.895	169.697	157.576	145.455	157.135	195.261	145.455	168.816	139.394	138.953	133.333	169.257	133.333	133.333	133.333	170.137	157.576	152.837	139.394	139.394	139.394	138.953	145.455	157.576	133.333	138.953	103.03	120.772	85.289	103.03	84.8485	96.5292	103.471	145.454	115.152	163.636	121.212	206.942	109.091	145.014	102.59	102.59	85.289
185.965	139.819	157.576	133.333	163.636	132.908	145.029	134.184	169.697	157.576	145.455	157.576	182.669	145.455	169.697	145.029	145.029	133.333	169.697	133.333	133.333	133.333	158.426	146.305	145.88	145.029	133.759	139.394	145.029	139.819	151.941	133.333	145.029	91.7597	115.577	90.4838	103.03	84.8485	102.605	91.7597	145.454	115.152	163.636	121.212	189.155	103.456	151.09	103.03	108.666	90.4838
186.466	133.743	151.925	144.634	163.636	133.333	145.455	133.333	169.697	146.275	145.455	151.925	176.168	139.804	169.697	139.804	151.105	138.984	164.047	127.683	133.333	138.984	146.275	139.804	145.455	139.804	127.683	133.743	145.455	133.743	140.214	138.984	151.105	85.2586	109.501	102.21	103.03	90.499	103.03	90.9091	145.454	109.501	163.636	115.562	187.879	103.03	151.515	97.3798	114.741	96.5596
186.967	133.333	140.184	151.12	163.636	138.999	145.455	138.999	169.697	139.789	145.455	145.849	187.089	133.728	164.031	139.394	151.515	145.06	152.305	127.273	133.333	145.06	139.789	133.728	162.452	139.394	132.938	133.333	145.455	133.333	133.728	145.06	151.515	84.8485	97.7596	108.696	103.03	96.5748	103.03	96.5748	145.454	97.7596	163.636	109.486	199.21	97.3646	145.849	96.9697	115.152	102.635
187.469	133.333	133.713	157.196	163.636	145.075	145.455	145.075	169.697	133.713	145.455	139.774	204.921	133.333	157.956	133.713	151.515	145.455	145.834	132.954	127.652	145.455	145.075	139.014	174.998	133.713	139.014	133.333	145.455	133.333	133.333	145.455	151.515	90.5294	91.2888	114.772	103.03	96.9697	97.3494	102.651	145.454	91.2888	163.636	103.41	217.043	96.9697	139.774	91.2888	115.152	103.03
187.97	139.029	139.029	157.576	163.636	145.455	139.758	151.151	169.697	133.333	145.455	139.394	223.149	133.333	151.88	133.333	151.515	151.151	139.758	133.333	132.969	151.151	156.847	145.09	187.15	133.333	139.394	133.333	139.758	139.029	139.029	145.455	151.515	96.6052	96.6052	115.152	103.03	96.9697	91.2736	114.422	145.454	90.9091	163.636	103.03	235.27	96.9697	128.002	90.9091	115.152	108.726
188.471	145.105	145.105	157.576	163.636	145.455	133.683	157.226	169.697	139.045	145.455	139.394	235.665	139.045	145.804	133.333	145.804	145.804	139.394	133.333	133.333	145.804	168.998	156.877	193.59	133.333	145.105	133.333	133.683	150.816	145.105	145.455	145.804	102.681	102.681	109.44	103.03	96.9697	85.1978	120.863	145.454	96.6203	163.636	108.742	242.075	102.681	121.561	90.9091	109.44	103.38
188.972	151.181	156.907	146.123	163.636	139.728	133.333	163.302	169.697	150.847	145.455	145.12	230.637	145.12	145.455	133.333	139.728	145.455	145.12	133.333	133.333	139.728	175.423	163.302	188.213	133.333	145.455	133.333	133.333	151.515	151.181	139.728	139.728	108.757	114.483	103.364	103.03	91.2433	84.8485	121.212	145.454	108.423	163.636	114.817	242.424	103.03	126.939	90.9091	103.364	103.03
189.474	151.515	163.317	139.713	163.636	133.652	133.333	157.895	169.697	157.257	145.455	151.196	218.82	145.455	156.938	139.075	133.652	139.713	156.938	133.333	139.075	133.652	175.758	163.636	176.396	139.075	139.713	139.075	133.333	151.515	157.257	133.652	133.652	109.091	120.893	91.547	103.03	90.9091	84.8485	115.47	145.454	114.833	163.636	120.893	230.941	108.772	133.014	96.6507	97.2887	97.2887
189.975	145.758	157.88	133.637	163.636	133.333	139.09	151.819	169.697	157.576	145.455	157.272	200.911	145.455	163.333	145.151	139.09	133.637	169.089	133.333	139.394	133.333	175.758	157.88	158.487	145.151	133.637	139.394	139.09	145.758	163.333	133.333	133.333	103.334	121.212	90.9091	103.03	85.1523	90.6053	109.395	145.454	120.908	163.636	126.969	213.033	109.091	144.847	102.727	96.9697	91.2129
190.476	139.683	151.804	133.333	163.636	133.333	145.166	139.971	169.697	157.576	145.455	157.576	188.456	145.455	169.408	145.455	139.394	133.333	175.469	133.333	139.394	133.333	164.214	146.032	146.032	145.455	133.333	139.394	145.166	139.683	157.864	133.333	139.105	97.2583	109.668	90.9091	103.03	84.8485	102.453	97.5469	145.454	115.44	163.636	127.273	194.805	109.091	151.227	103.03	102.742	90.9091
190.977	133.607	139.941	139.12	163.636	133.333	151.242	133.607	169.697	151.789	145.455	151.789	182.092	139.667	175.484	145.455	145.181	133.333	169.97	133.333	133.607	139.12	152.062	139.667	145.455	145.455	133.333	139.394	145.455	133.607	151.789	133.333	145.181	91.1825	97.5165	96.6963	103.03	84.8485	103.03	91.1825	145.454	109.364	163.636	121.486	188.152	103.304	151.515	103.03	108.817	90.9091
191.479	133.333	133.592	150.999	163.636	139.136	151.515	133.333	169.697	139.91	145.455	145.713	187.621	139.394	169.955	139.652	151.257	139.136	163.895	133.333	133.333	145.196	145.713	139.394	157.059	139.652	133.333	133.592	151.257	133.333	139.91	139.136	151.257	85.1067	91.1673	108.574	103.03	90.6509	103.03	90.9091	145.454	97.4861	163.636	109.607	199.484	97.2279	151.515	97.2279	114.893	96.7115
191.98	133.333	139.151	157.333	163.636	145.211	145.698	139.151	169.697	133.576	145.455	139.637	205.332	133.576	163.879	139.394	157.333	145.211	152.001	133.333	133.333	151.272	145.455	139.394	175.029	133.576	139.151	133.333	151.515	133.333	133.576	145.211	157.333	90.6661	96.7267	114.908	103.03	96.7267	103.03	96.7267	145.454	91.1521	163.636	109.091	211.635	96.9697	145.698	96.9697	120.969	102.787
192.481	139.166	145.227	163.409	163.636	145.455	139.622	151.06	169.697	133.333	145.455	139.394	223.559	133.333	157.804	133.561	151.743	151.287	145.682	133.333	133.333	151.515	151.287	145.227	187.423	133.333	145.227	133.333	145.682	144.999	133.333	145.455	151.743	96.7419	102.802	120.984	103.03	102.802	97.1975	108.635	145.454	90.9091	163.636	103.258	229.619	96.9697	133.789	91.1369	115.379	108.863
192.982	145.242	157.15	157.788	163.636	145.455	133.546	157.363	169.697	145.029	145.455	145.242	235.938	139.181	151.728	133.333	145.667	151.515	139.607	133.333	133.333	151.515	163.211	157.15	193.727	133.333	145.455	133.333	139.607	151.303	139.181	145.455	145.667	102.818	114.726	115.364	103.03	103.03	91.1217	114.939	145.454	102.605	163.636	108.878	241.999	102.818	127.485	90.9091	109.304	109.091
193.484	151.318	163.439	151.713	163.636	145.455	133.333	163.439	169.697	151.318	145.455	151.318	236.364	145.257	145.652	133.333	139.591	151.515	145.257	139.196	133.333	145.652	175.363	163.439	193.939	133.333	145.455	139.196	133.531	151.515	151.12	145.455	139.591	108.893	121.015	109.288	103.03	97.1672	85.0459	121.015	145.454	108.893	163.636	114.954	242.424	103.03	127.273	90.9091	103.228	103.228
193.985	151.515	163.636	145.637	163.636	139.576	133.333	163.636	169.697	157.394	145.455	157.394	224.607	145.455	151.333	139.212	139.394	145.637	151.333	139.394	139.212	139.576	181.636	163.636	182.183	139.212	139.576	139.394	133.333	151.515	157.394	145.455	139.394	109.091	121.212	97.3342	103.03	96.9697	84.8485	121.212	145.454	114.969	163.636	121.03	236.546	108.909	133.151	96.7874	97.152	103.03
194.486	151.515	151.849	139.561	163.636	133.5	139.227	157.743	169.697	163.469	145.455	157.576	212.455	151.348	163.302	145.287	139.394	139.561	163.302	139.394	139.394	133.5	175.925	157.743	164.138	145.287	133.5	139.394	133.333	145.622	163.469	139.561	133.5	103.197	109.425	91.0762	103.03	91.0762	90.742	115.319	145.454	121.045	163.636	127.106	218.683	109.091	139.227	102.863	96.9697	97.1368
194.987	145.606	145.606	133.485	163.636	133.333	145.303	145.758	169.697	157.728	145.455	157.576	194.395	145.606	169.545	145.455	139.394	133.485	169.545	133.485	139.394	133.333	169.849	151.667	151.819	145.455	133.333	139.394	139.242	139.546	163.636	133.485	139.242	97.1216	103.182	90.9091	103.03	85.0004	96.8178	109.243	145.454	115.303	163.636	127.273	206.364	109.091	151.211	103.03	102.878	91.061
195.489	139.531	139.531	139.257	163.636	133.333	151.378	139.531	169.697	151.652	145.455	151.652	182.092	145.455	175.621	145.455	145.318	133.333	175.621	133.333	139.394	139.257	157.849	139.667	145.591	145.455	133.333	139.394	145.318	133.47	157.713	133.333	145.318	91.0458	91.1825	90.9091	103.03	84.8485	102.894	97.2431	145.454	109.228	163.636	121.349	194.213	109.091	157.439	103.03	108.954	90.9091
195.99	133.455	139.394	145.333	163.636	133.333	151.515	139.394	169.697	139.637	145.455	145.576	181.818	139.515	175.758	145.455	151.394	139.272	169.819	133.333	133.455	145.333	151.637	139.394	151.394	139.515	139.272	139.394	151.394	133.333	145.698	133.333	151.394	90.9091	96.8482	102.787	103.03	90.7876	108.969	91.0306	145.454	97.2127	163.636	115.273	193.939	103.152	151.637	103.03	115.03	90.9091
196.491	139.288	145.348	157.363	163.636	139.288	151.515	139.394	169.697	139.394	145.455	139.5	199.681	139.394	169.803	139.5	157.469	145.348	163.743	133.333	133.333	145.455	145.561	139.394	169.378	139.394	145.348	133.44	151.515	139.288	139.5	139.288	157.469	90.9091	102.924	108.985	103.03	96.8634	103.137	96.8634	145.454	91.0154	163.636	109.197	211.802	97.076	151.515	97.076	121.106	96.8634
196.992	139.394	157.394	163.545	163.636	145.363	145.546	145.363	169.697	139.394	145.455	139.394	217.908	139.394	163.728	133.424	157.576	151.424	151.697	133.333	133.333	151.424	151.424	151.333	187.605	133.424	145.455	133.333	151.515	145.363	133.424	145.363	157.576	96.8786	114.969	115.06	103.03	96.9697	97.0608	102.939	145.454	96.8786	163.636	109.091	230.03	96.9697	139.576	91.0002	121.212	102.939
197.494	151.363	163.56	163.636	163.636	145.455	139.47	157.424	169.697	145.379	145.455	145.379	230.151	139.394	151.667	133.333	151.591	151.515	145.53	139.318	133.333	151.515	163.485	157.5	193.863	133.333	145.455	133.333	145.53	151.439	139.318	145.455	151.591	102.954	121.136	121.136	103.03	102.954	90.985	115	145.454	102.954	163.636	109.091	242.272	96.9697	133.409	90.9091	115.227	109.015
197.995	151.515	163.636	157.637	163.636	145.455	133.394	163.576	169.697	151.454	145.455	151.454	236.303	145.394	151.515	139.333	145.515	151.515	139.455	139.394	133.333	151.515	175.636	163.576	193.939	139.333	145.455	139.333	139.455	151.515	145.394	151.454	145.515	109.03	121.212	115.212	103.03	103.03	84.9092	121.151	145.454	109.03	163.636	115.091	248.424	102.97	127.333	90.9091	109.152	109.091
198.496	157.53	157.621	151.561	163.636	145.455	133.333	163.636	169.697	157.53	145.455	157.53	230.349	145.455	151.515	139.394	139.439	151.515	145.409	139.394	139.348	145.5	181.773	163.636	187.924	139.394	139.439	139.394	139.394	151.515	157.485	151.515	139.439	109.091	115.197	109.136	103.03	97.0153	90.8635	121.212	145.454	121.121	163.636	121.167	242.47	109.045	127.273	96.9241	103.076	109.091
198.997	151.546	145.515	145.485	163.636	139.424	139.364	163.636	169.697	163.606	145.455	163.606	218.243	151.485	157.545	145.424	139.394	145.485	157.515	139.394	139.394	139.424	181.818	157.606	175.818	145.424	133.364	145.424	133.364	151.515	163.606	145.485	139.394	109.091	103.091	97.0305	103.03	96.9697	90.9091	121.212	145.454	121.212	163.636	127.242	230.364	109.091	139.333	103	97.0001	103.061
199.499	145.47	139.409	139.409	163.636	139.394	145.439	157.591	169.697	157.591	145.455	157.591	200.046	151.515	169.667	145.455	139.394	139.409	169.667	139.394	139.394	139.394	175.773	151.53	157.621	145.455	133.333	145.455	139.379	145.47	163.636	139.409	139.394	103.045	96.9849	90.9243	103.03	90.9243	96.9545	115.167	145.454	115.167	163.636	127.273	212.167	109.091	145.439	103.03	103.015	96.9849
200	139.394	139.394	139.394	163.636	133.333	151.515	145.454	169.697	151.515	145.455	157.576	187.879	145.454	175.758	145.454	145.454	133.333	175.758	133.333	139.394	139.394	163.636	145.454	151.515	145.454	139.394	139.394	145.454	139.394	163.636	139.394	145.454	90.9091	96.9697	90.9091	103.03	84.8485	103.03	103.03	145.454	109.091	163.636	121.212	200	109.091	151.515	103.03	109.091	90.9091
[truncated: 145 more columns]
