# Supplementary material for: Sleep cycle-dependent vascular dynamics in male mice and the predicted effects on perivascular cerebrospinal fluid flow and solute transport
Source: Nat Commun. 2023 Feb 20;14:953. doi: 10.1038/s41467-023-36643-5 (PMC9941497; doi:10.1038/s41467-023-36643-5)
Supplement: Supplementary file 6 — Source Data [file 41467_2023_36643_MOESM6_ESM.zip › SourceData_final/Suppl_Fig_12b.xls]

## Sheet: Sheet1
	stage	frequency band name	vessel id	Oscillation amplitude (pc)	Oscillation frequency (Hz)	Effective diffusion coefficient	Enhancement factor R	Peak velocity (um/s)	Peak pressure (Pa)
1	baseline	LF	101-10-10	0.648485	0.710423	6.9847e-08	0.0271615	17.1493	8.82765
2	baseline	LF	110-10-11	0.520481	0.710423	7.076e-08	0.040588	13.7646	2.35191
3	baseline	LF	67-8-11	1.56956	0.710423	7.41579e-08	0.0905574	41.5114	52.0163
4	baseline	LF	77-9-6	1.45869	0.710423	7.01121e-08	0.0310602	38.5769	168.192
5	baseline	LF	80-9-6	0.683825	0.710423	6.99662e-08	0.0289147	18.0836	9.69425
6	baseline	LF	97-10-2	1.93163	0.710423	9.17728e-08	0.349601	51.09	15.3586
7	baseline	VLF	100-10-9	5.52207	0.229676	7.05514e-08	0.03752	47.2141	262.643
8	baseline	VLF	101-10-10	0.589014	0.229676	6.82205e-08	0.003242	5.0359	2.59197
9	baseline	VLF	110-10-11	0.799781	0.229676	6.88146e-08	0.0119795	6.83827	1.16838
10	baseline	VLF	67-8-11	1.6288	0.229676	6.89252e-08	0.0136066	13.9265	17.447
11	baseline	VLF	77-9-6	1.40151	0.229676	6.85121e-08	0.00753122	11.9828	52.2435
12	baseline	VLF	80-9-6	1.4377	0.229676	6.90876e-08	0.015994	12.2923	6.5897
13	baseline	VLF	97-10-2	1.89981	0.229676	7.07571e-08	0.0405458	16.244	4.88184
14	stageIS	LF	100-10-9	2.72898	0.654871	7.30119e-08	0.0737052	66.5285	229.206
15	stageIS	LF	101-10-10	0.698095	0.654871	6.95184e-08	0.0223296	17.0176	11.9653
16	stageIS	LF	110-10-11	0.471216	0.654871	6.9317e-08	0.0193671	11.4868	3.30591
17	stageIS	LF	67-8-11	1.19923	0.654871	7.09147e-08	0.0428631	29.2355	45.1528
18	stageIS	LF	77-9-6	1.44715	0.654871	7.01875e-08	0.032169	35.279	101.914
19	stageIS	LF	80-9-6	0.617174	0.654871	6.92166e-08	0.0178918	15.0446	10.1205
20	stageIS	LF	97-10-2	0.803362	0.654871	7.07136e-08	0.0399057	19.5839	8.58516
21	stageIS	VLF	100-10-9	4.86849	0.225924	7.03585e-08	0.0346834	40.9455	141.064
22	stageIS	VLF	101-10-10	1.17386	0.225924	6.86259e-08	0.00920519	9.87248	6.94122
23	stageIS	VLF	110-10-11	0.788789	0.225924	6.85135e-08	0.00755116	6.63387	1.90919
24	stageIS	VLF	67-8-11	2.61696	0.225924	7.01098e-08	0.0310268	22.0111	33.9962
25	stageIS	VLF	77-9-6	2.45242	0.225924	6.89766e-08	0.0143616	20.6255	59.5811
26	stageIS	VLF	80-9-6	1.11896	0.225924	6.85805e-08	0.00853681	9.41055	6.33036
27	stageIS	VLF	97-10-2	1.48104	0.225924	6.92687e-08	0.0186577	12.456	5.46037
28	stageNREM	LF	100-10-9	3.26009	0.603312	7.44207e-08	0.0944227	73.2202	243.031
29	stageNREM	LF	101-10-10	0.833959	0.603312	6.99343e-08	0.0284461	18.7294	12.686
30	stageNREM	LF	110-10-11	0.562924	0.603312	6.96678e-08	0.0245267	12.6422	3.50468
31	stageNREM	LF	67-8-11	1.43263	0.603312	7.17516e-08	0.0551711	32.1765	47.8767
32	stageNREM	LF	77-9-6	1.72879	0.603312	7.08106e-08	0.0413329	38.8275	108.062
33	stageNREM	LF	80-9-6	0.737289	0.603312	6.95463e-08	0.0227402	16.5579	10.7307
34	stageNREM	LF	97-10-2	0.959713	0.603312	7.14508e-08	0.0507476	21.5538	9.10253
35	stageNREM	VLF	100-10-9	4.61305	0.211695	6.99724e-08	0.0290055	36.3537	120.657
36	stageNREM	VLF	101-10-10	1.11227	0.211695	6.85277e-08	0.00776053	8.76535	5.9366
37	stageNREM	VLF	110-10-11	0.747403	0.211695	6.84324e-08	0.00635917	5.88994	1.63272
38	stageNREM	VLF	67-8-11	2.47966	0.211695	6.97686e-08	0.0260084	19.5426	29.0767
39	stageNREM	VLF	77-9-6	2.32374	0.211695	6.88229e-08	0.0121008	18.3124	50.962
40	stageNREM	VLF	80-9-6	1.06025	0.211695	6.84896e-08	0.00720011	8.35521	5.41445
41	stageNREM	VLF	97-10-2	1.40333	0.211695	6.90582e-08	0.0155622	11.0592	4.67013
42	stageREM	LF	100-10-9	2.28351	0.759053	7.20747e-08	0.0599227	64.5241	257.484
43	stageREM	LF	101-10-10	0.584142	0.759053	6.92412e-08	0.0182527	16.5049	13.4407
44	stageREM	LF	110-10-11	0.394297	0.759053	6.90788e-08	0.0158649	11.1408	3.7134
45	stageREM	LF	67-8-11	1.00347	0.759053	7.03741e-08	0.0349134	28.3544	50.7207
46	stageREM	LF	77-9-6	1.21092	0.759053	6.97828e-08	0.0262175	34.2161	114.488
47	stageREM	LF	80-9-6	0.51643	0.759053	6.89956e-08	0.0146417	14.5914	11.369
48	stageREM	LF	97-10-2	0.672226	0.759053	7.02126e-08	0.0325378	18.9938	9.64385
49	stageREM	VLF	100-10-9	4.28105	0.188308	6.93535e-08	0.0199043	30.0099	119.754
50	stageREM	VLF	101-10-10	1.03222	0.188308	6.82766e-08	0.00406808	7.23566	5.89178
51	stageREM	VLF	110-10-11	0.693612	0.188308	6.82452e-08	0.00360587	4.86212	1.6205
52	stageREM	VLF	67-8-11	2.3012	0.188308	6.88179e-08	0.012028	16.1314	28.8526
53	stageREM	VLF	77-9-6	2.1565	0.188308	6.85897e-08	0.00867152	15.1169	50.5806
54	stageREM	VLF	80-9-6	0.983941	0.188308	6.82588e-08	0.00380586	6.89711	5.37353
55	stageREM	VLF	97-10-2	1.30233	0.188308	6.85533e-08	0.00813704	9.12908	4.6347
56	stageAwakening	LF	101-10-10	0.849266	0.715249	7.04068e-08	0.0353938	22.6119	17.657
57	stageAwakening	LF	110-10-11	0.681631	0.715249	7.14503e-08	0.0507401	18.1488	4.7078
58	stageAwakening	LF	67-8-11	2.05552	0.715249	7.41732e-08	0.0907821	54.7324	103.986
59	stageAwakening	LF	77-9-6	1.91032	0.715249	7.0045e-08	0.0300732	50.8632	336.174
60	stageAwakening	LF	80-9-6	0.895548	0.715249	7.05837e-08	0.037996	23.844	19.3842
61	stageAwakening	LF	97-10-2	2.52969	0.715249	9.80628e-08	0.4421	67.3672	30.7233
62	stageAwakening	VLF	100-10-9	4.9258	0.270308	7.01926e-08	0.0322448	49.5661	418.012
63	stageAwakening	VLF	101-10-10	0.525412	0.270308	6.81866e-08	0.00274421	5.28676	4.12757
64	stageAwakening	VLF	110-10-11	0.713421	0.270308	6.86234e-08	0.00916773	7.17882	1.86199
65	stageAwakening	VLF	67-8-11	1.45293	0.270308	6.87957e-08	0.0117008	14.6202	27.7744
66	stageAwakening	VLF	77-9-6	1.25017	0.270308	6.8468e-08	0.00688275	12.5797	83.1472
67	stageAwakening	VLF	80-9-6	1.28245	0.270308	6.88872e-08	0.0130469	12.9046	10.4902
68	stageAwakening	VLF	97-10-2	1.69467	0.270308	7.01545e-08	0.0316832	17.0531	7.77341
