# Supplementary material for: Sleep cycle-dependent vascular dynamics in male mice and the predicted effects on perivascular cerebrospinal fluid flow and solute transport
Source: Nat Commun. 2023 Feb 20;14:953. doi: 10.1038/s41467-023-36643-5 (PMC9941497; doi:10.1038/s41467-023-36643-5)
Supplement: Supplementary file 6 — Source Data [file 41467_2023_36643_MOESM6_ESM.zip › SourceData_final/Suppl_Fig_8c_endfeet.csv]

state;state_start;state_end;state_duration;episode_id;avg_whisk;avg_wheel;vessel_type;vessel_structure;vessel_id;marker_name;fs;distance_baseline;pspectrum_1;pspectrum_2;pspectrum_3;pspectrum_4;pspectrum_5;pspectrum_6;pspectrum_7;pspectrum_8;pspectrum_9;pspectrum_10;pspectrum_11;pspectrum_12;pspectrum_13;pspectrum_14;pspectrum_15;pspectrum_16;pspectrum_17;pspectrum_18;pspectrum_19;pspectrum_20;ps…
IS;52;70;18;M4 JGE 13 #1;0.0870980485193049;0.107698451723972;Artery;Endfoot;M4 JGE 13 artery L42-8252 Endfoot;M4 JGE 13 artery L42-8252;1.99158196144953;23.2279398671159;0.90819414595716;0.908217371194833;0.908286893739826;0.908402254150067;0.908562686848503;0.908767120369506;0.909014177717502;0.909302176851393;0.909629131312245;0.909992751015388;0.910390443231888;0.910819313787932;0.91127616851…
IS;200;225;25;M4 JGE 13 #2;0.185120940068571;0.0923490808479371;Artery;Endfoot;M4 JGE 13 artery L42-8252 Endfoot;M4 JGE 13 artery L42-8252;1.99158196144953;23.2279398671159;0.0183205349069768;0.0183111886647339;0.0182834233540315;0.0182380527570362;0.018176411825847;0.0181003253584959;0.0180120655319481;0.0179142996327077;0.0178100296442752;0.0177025256233373;0.0175952550154198;0.0174918102194248…
IS;533;557;24;M4 JGE 13 #5;0.0166276564047665;0.0907769082877773;Artery;Endfoot;M4 JGE 13 artery L42-8252 Endfoot;M4 JGE 13 artery L42-8252;1.99158196144953;23.2279398671159;0.0589423255202759;0.059084286050232;0.059509433811557;0.0602155701001625;0.0611990396828834;0.0624547447251057;0.0639761643223471;0.0657553796654535;0.0677831048730127;0.0700487235252772;0.0725403309307687;0.0752447821493671…
NREM;557;590;33;M4 JGE 13 #6;0.056238014147983;0.120634678417041;Artery;Endfoot;M4 JGE 13 artery L42-8252 Endfoot;M4 JGE 13 artery L42-8252;1.99158196144953;23.2279398671159;0.000797506810186595;0.000794185322790582;0.00078426198012623;0.00076786156179196;0.000745196727480212;0.000716574907573267;0.000682407652343832;0.000643222147493868;0.000599674528150535;0.000552564554097056;0.000502851147667…
NREM;50;90;40;M3 WOJ 26 #2;0.10101538301231;0.0193397519121231;Artery;Endfoot;M3 WOJ 26 artery B16-6490 Endfoot;M3 WOJ 26 artery B16-6490;1.99158196144953;19.0156191658255;3.92290888264452e-05;4.26046759434797e-05;5.26431156433153e-05;6.90815775116594e-05;9.14890865333942e-05;0.000119276998449258;0.000151713388770469;0.000187941078803252;0.000226998943351288;0.000267846067331318;0.000309388243623…
IS;95;117;22;M3 WOJ 26 #3;-0.0557718430814768;0.0309124715646074;Artery;Endfoot;M3 WOJ 26 artery B16-6490 Endfoot;M3 WOJ 26 artery B16-6490;1.99158196144953;19.0156191658255;0.0156753641645758;0.0156618208852421;0.0156212610197341;0.0155538940993695;0.0154600680563403;0.0153402672985756;0.0151951100243755;0.0150253447868536;0.014831846321379;0.0146156106525605;0.0143777495008929;0.014119484012990…
IS;163;210;47;M3 WOJ 26 #4;0.0986587482912465;0.0298090631711716;Artery;Endfoot;M3 WOJ 26 artery B16-6490 Endfoot;M3 WOJ 26 artery B16-6490;1.99158196144953;19.0156191658255;0.00976863844363698;0.00974106339669513;0.00965896407337279;0.00952419267240815;0.00933975348432672;0.00910968387191441;0.00883889733340773;0.00853299745929735;0.00819807294394067;0.00784048443486461;0.00746665387809966;0.007…
REM;215;260;45;M3 WOJ 26 #5;0.172226612777287;0.0275916614223996;Artery;Endfoot;M3 WOJ 26 artery B16-6490 Endfoot;M3 WOJ 26 artery B16-6490;1.99158196144953;19.0156191658255;0.0290388579253723;0.0290034358811361;0.0288975486248238;0.0287223192306082;0.0284795751119619;0.0281717842310993;0.0278019711513059;0.027373617860809;0.0268905551235433;0.0263568505587451;0.0257766996905529;0.025154325841367…
Whisking;10;45.6333333333333;35.6333333333333;M2 VDX 09 #1;0.40607742147985;0.354110426035201;Artery;Endfoot;M2 VDX 09 artery A84-9338 Endfoot;M2 VDX 09 artery A84-9338;1.99158160447371;19.6574966060222;0.0198963113117049;0.0199063554389169;0.0199358914721132;0.0199831486442203;0.0200452360249515;0.0201182310387482;0.0201972994508744;0.0202768430424867;0.0203506703375953;0.0204121850422481;0.0204…
Whisking;60.7666666666667;64.4;3.63333333333334;M2 VDX 09 #3;0.435014173872524;0.114565301973987;Artery;Endfoot;M2 VDX 09 artery A84-9338 Endfoot;M2 VDX 09 artery A84-9338;1.99158160447371;19.6574966060222;0.00608802877841551;0.00608802877875259;0.00608802877973099;0.00608802878135023;0.00608802878360949;0.00608802878650758;0.00608802879004306;0.00608802879421414;0.00608802879901864;0.00608802880…
Whisking;83.3666666666667;87.1333333333333;3.76666666666668;M2 VDX 09 #6;0.298338068787344;0.268561907367773;Artery;Endfoot;M2 VDX 09 artery A84-9338 Endfoot;M2 VDX 09 artery A84-9338;1.99158160447371;19.6574966060222;0.0746424092693928;0.0746411439708232;0.0746373481689421;0.0746310221464286;0.0746221663743976;0.0746107815123738;0.0745968684082556;0.0745804280982694;0.0745614618069116;0.07453997…
Whisking;101.966666666667;124.5;22.5333333333333;M2 VDX 09 #9;0.303608537456799;0.170915958451816;Artery;Endfoot;M2 VDX 09 artery A84-9338 Endfoot;M2 VDX 09 artery A84-9338;1.99158160447371;19.6574966060222;2.65822340798296e-05;5.57690648633427e-05;0.000143180408554694;0.000288368785826534;0.000490588306311219;0.000748794599830301;0.00106164485557834;0.00142749810133483;0.001844415887728;0.002310…
Whisking;133.333333333333;143.166666666667;9.83333333333331;M2 VDX 09 #11;1.28921675115303;0.814857026728865;Artery;Endfoot;M2 VDX 09 artery A84-9338 Endfoot;M2 VDX 09 artery A84-9338;1.99158160447371;19.6574966060222;0.030500722310669;0.0305209164734504;0.0305814576993241;0.0306822222922912;0.0308230043951906;0.0310035164431503;0.0312233897968104;0.0314821755537156;0.0317793455358265;0.032114293…
Whisking;149.2;156.5;7.30000000000001;M2 VDX 09 #12;0.849775477634559;0.517676863342935;Artery;Endfoot;M2 VDX 09 artery A84-9338 Endfoot;M2 VDX 09 artery A84-9338;1.99158160447371;19.6574966060222;0.027887050436559;0.0278850331762791;0.0278789814765999;0.0278688955828618;0.0278547759086607;0.0278366230428797;0.0278144377595114;0.0277882210302499;0.0277579740398226;0.0277236982040295;0.02768539519…
Whisking;162.133333333333;179.4;17.2666666666667;M2 VDX 09 #13;1.03142414028191;1.62314826227623;Artery;Endfoot;M2 VDX 09 artery A84-9338 Endfoot;M2 VDX 09 artery A84-9338;1.99158160447371;19.6574966060222;0.928310147329709;0.927853134971529;0.926483150453563;0.924203348376186;0.921018976134671;0.916937358543325;0.911967876373577;0.906121938870186;0.899412950327879;0.891856270828728;0.88346917125…
Locomotion;186.166666666667;193.466666666667;7.30000000000001;M2 VDX 09 #14;1.77378369132977;5.22277626460841;Artery;Endfoot;M2 VDX 09 artery A84-9338 Endfoot;M2 VDX 09 artery A84-9338;1.99158160447371;19.6574966060222;0.00958729166977335;0.00961442583432994;0.00969581303953547;0.00983140743113255;0.0100211326219564;0.0102648817467965;0.0105625175391349;0.010913872429691;0.0113187486666856;0.0117…
Whisking;207.966666666667;215.266666666667;7.30000000000001;M2 VDX 09 #16;0.71171477591529;0.145344629187543;Artery;Endfoot;M2 VDX 09 artery A84-9338 Endfoot;M2 VDX 09 artery A84-9338;1.99158160447371;19.6574966060222;0.130410054127084;0.130417589730833;0.130440193472925;0.130477856146958;0.130530562405473;0.130598290754783;0.130681013547784;0.130778696974781;0.130891301052379;0.131018779610516;0…
Whisking;225.1;229.9;4.80000000000001;M2 VDX 09 #18;0.564234131958561;0.272067933146861;Artery;Endfoot;M2 VDX 09 artery A84-9338 Endfoot;M2 VDX 09 artery A84-9338;1.99158160447371;19.6574966060222;0.0214777720184819;0.0214801585864952;0.0214873173407499;0.021499245432682;0.0215159381161719;0.0215373887497733;0.0215635887998332;0.021594527844499;0.0216301935786122;0.021670571819485;0.0217156465135…
Whisking;235.633333333333;240.666666666667;5.03333333333333;M2 VDX 09 #19;0.486893825475958;0.0793068815284761;Artery;Endfoot;M2 VDX 09 artery A84-9338 Endfoot;M2 VDX 09 artery A84-9338;1.99158160447371;19.6574966060222;0.0627348707306588;0.062734781712117;0.0627345142929802;0.0627340673839843;0.0627334391705543;0.0627326271141025;0.0627316279538444;0.0627304377091308;0.0627290516822945;0.0627274…
Whisking;262.566666666667;267.633333333333;5.06666666666666;M2 VDX 09 #21;0.489925854350304;0.0629433935186791;Artery;Endfoot;M2 VDX 09 artery A84-9338 Endfoot;M2 VDX 09 artery A84-9338;1.99158160447371;19.6574966060222;0.152726154735255;0.1527305132062;0.152743586608679;0.152765368914958;0.152795850081733;0.152835016054513;0.152882848773747;0.152939326182705;0.153004422237087;0.153078106916388;0…
Whisking;274.1;277.9;3.79999999999995;M2 VDX 09 #22;0.64348070341705;0.0753900326580623;Artery;Endfoot;M2 VDX 09 artery A84-9338 Endfoot;M2 VDX 09 artery A84-9338;1.99158160447371;19.6574966060222;0.153709526092589;0.153708362322045;0.153704870990588;0.153699052041243;0.15369090537912;0.153680430871524;0.1536676283481;0.153652497601025;0.153635038385244;0.153615250418741;0.153593133382861;0.15356…
Whisking;287.666666666667;293.133333333333;5.46666666666664;M2 VDX 09 #24;0.186325142088028;0.0199348241003651;Artery;Endfoot;M2 VDX 09 artery A84-9338 Endfoot;M2 VDX 09 artery A84-9338;1.99158160447371;19.6574966060222;0.444895451263525;0.444890183782461;0.44487438072214;0.444848040238919;0.444811159261982;0.44476373349622;0.444705757426264;0.44463722432167;0.444558126243233;0.444468454050468;0.…
Whisking;10;21.3;11.3;M2 VDX 14 #1;0.60867606493255;0.114395922779746;Artery;Endfoot;M2 VDX 14 artery S31-9501 Endfoot;M2 VDX 14 artery S31-9501;1.99158184245757;18.534211085678;4.6295175792253;4.62913946798256;4.62800530898947;4.6261156264114;4.62347129347502;4.62007353189493;4.61592391107156;4.61102434706053;4.60537710131424;4.59898477919617;4.5918503282689;4.58397703635673;4.57536852938392;4.5…
Locomotion;30.4;55.2666666666667;24.8666666666667;M2 VDX 14 #3;2.18708996850001;5.74734385988483;Artery;Endfoot;M2 VDX 14 artery S31-9501 Endfoot;M2 VDX 14 artery S31-9501;1.99158184245757;18.534211085678;0.0259346848994962;0.0259024704225386;0.0258061063836734;0.0256464276470493;0.0254248146572623;0.025143177104144;0.0248039313685541;0.0244099720608552;0.0239646380478123;0.0234716734437978;0.022…
Locomotion;67.0333333333333;77.0666666666667;10.0333333333333;M2 VDX 14 #6;2.26626084266769;6.256028536111;Artery;Endfoot;M2 VDX 14 artery S31-9501 Endfoot;M2 VDX 14 artery S31-9501;1.99158184245757;18.534211085678;0.101560689298907;0.10156115309859;0.101562515544674;0.101564689879346;0.101567531837414;0.10157084014195;0.101574357195989;0.101577769968087;0.101580711068948;0.101582760015679;0.1015…
Whisking;87.8666666666667;112.566666666667;24.7;M2 VDX 14 #8;0.521033319956585;0.243036951400941;Artery;Endfoot;M2 VDX 14 artery S31-9501 Endfoot;M2 VDX 14 artery S31-9501;1.99158184245757;18.534211085678;0.00394139855351752;0.00395421672121112;0.00399270409577642;0.0040569589281069;0.00414714375317225;0.00426348355002888;0.00440626313658611;0.00457582377257179;0.00477255894027878;0.0049969092714…
Whisking;118.633333333333;125.7;7.06666666666666;M2 VDX 14 #9;0.289149478325173;0.133112369736737;Artery;Endfoot;M2 VDX 14 artery S31-9501 Endfoot;M2 VDX 14 artery S31-9501;1.99158184245757;18.534211085678;0.0472791583296804;0.0472880977231563;0.0473149105851113;0.0473595809639511;0.0474220822838883;0.0475023773602404;0.0476004184208364;0.0477161471335206;0.0478494946397376;0.0480003815941819;0.0…
Whisking;131.766666666667;144.4;12.6333333333333;M2 VDX 14 #10;0.368291054564435;0.144153511830818;Artery;Endfoot;M2 VDX 14 artery S31-9501 Endfoot;M2 VDX 14 artery S31-9501;1.99158184245757;18.534211085678;0.0561504385127523;0.056150886996554;0.0561522316206849;0.0561544698999331;0.0561575976779719;0.0561616091059532;0.056166496612646;0.0561722508662253;0.0561788607278536;0.0561863131972208;0.05…
Whisking;164.066666666667;167.866666666667;3.80000000000001;M2 VDX 14 #12;0.627744550948108;0.406004874705857;Artery;Endfoot;M2 VDX 14 artery S31-9501 Endfoot;M2 VDX 14 artery S31-9501;1.99158184245757;18.534211085678;0.0149424518195283;0.0149426823767354;0.0149433739990552;0.0149445265388361;0.0149461397500332;0.0149482132882701;0.0149507467109248;0.0149537394772408;0.0149571909484624;0.01496110…
Whisking;176.566666666667;183;6.43333333333334;M2 VDX 14 #14;0.507876831387934;0.300547997285897;Artery;Endfoot;M2 VDX 14 artery S31-9501 Endfoot;M2 VDX 14 artery S31-9501;1.99158184245757;18.534211085678;0.0164763564159918;0.0164748537857953;0.0164703470111704;0.0164628394393055;0.0164523366456104;0.016438846428864;0.0164223788044273;0.0164029459955274;0.0163805624226216;0.0163552446908515;0.016…
Whisking;191.8;200.733333333333;8.93333333333331;M2 VDX 14 #16;0.341918415223846;0.26305020746609;Artery;Endfoot;M2 VDX 14 artery S31-9501 Endfoot;M2 VDX 14 artery S31-9501;1.99158184245757;18.534211085678;0.00036258605154446;0.000364901404060756;0.000371844338146855;0.000383405488197604;0.000399569260787132;0.000420313858512447;0.000445611313313514;0.000475427529209026;0.000509722334369892;0.000…
Whisking;208.7;213.066666666667;4.36666666666667;M2 VDX 14 #17;0.472854720000336;0.157494443364273;Artery;Endfoot;M2 VDX 14 artery S31-9501 Endfoot;M2 VDX 14 artery S31-9501;1.99158184245757;18.534211085678;0.860361114261232;0.860347122275444;0.860305147657752;0.860235194440821;0.86013726934505;0.86001138177752;0.859857543830518;0.859675770279644;0.859466078581478;0.859228488870855;0.858963023957…
Whisking;220.666666666667;228.966666666667;8.30000000000001;M2 VDX 14 #18;0.298730703940858;0.140531737587998;Artery;Endfoot;M2 VDX 14 artery S31-9501 Endfoot;M2 VDX 14 artery S31-9501;1.99158184245757;18.534211085678;0.0149609019304409;0.0149566692748124;0.0149439797557646;0.0149228587025531;0.0148933482822985;0.014855507427621;0.0148094117355082;0.0147551533376014;0.0146928407421285;0.014622598…
Whisking;244.266666666667;247.5;3.23333333333332;M2 VDX 14 #20;3.36640804962659;3.28972055775663;Artery;Endfoot;M2 VDX 14 artery S31-9501 Endfoot;M2 VDX 14 artery S31-9501;1.99158184245757;18.534211085678;1.06849041808864;1.06850254119851;1.06853890721384;1.0685995062097;1.06868432164689;1.06879333037549;1.06892650263987;1.06908380208502;1.0692651857644;1.0694706041491;1.06970000113854;1.06995331…
Whisking;283.466666666667;287.533333333333;4.06666666666672;M2 VDX 14 #22;0.23528884394901;-0.0126189284896112;Artery;Endfoot;M2 VDX 14 artery S31-9501 Endfoot;M2 VDX 14 artery S31-9501;1.99158184245757;18.534211085678;0.0079008225424122;0.00790594551919681;0.00792131315570522;0.00794692157093047;0.00798276429786853;0.00802883228552873;0.00808511390174789;0.00815159493680615;0.00822825860784361;0…
Whisking;300.166666666667;312.233333333333;12.0666666666667;M2 VDX 14 #24;0.350839363425629;0.0226865407742155;Artery;Endfoot;M2 VDX 14 artery S31-9501 Endfoot;M2 VDX 14 artery S31-9501;1.99158184245757;18.534211085678;0.000116455555129858;0.000116748495870855;0.000117629901557743;0.000119107535678891;0.000121194380898475;0.000123908703868959;0.000127274145045835;0.000131319832588639;0.0001360805…
Locomotion;312.233333333333;319.933333333333;7.69999999999999;M2 VDX 14 #25;2.48930810068193;6.23228457694514;Artery;Endfoot;M2 VDX 14 artery S31-9501 Endfoot;M2 VDX 14 artery S31-9501;1.99158184245757;18.534211085678;3.06184186638875;3.06166767074085;3.06114512482764;3.06027435179376;3.05905555689332;3.05748902750926;3.0555751331801;3.05331432563397;3.05070713882924;3.04775418900155;3.0444561747…
Whisking;319.933333333333;339.633333333333;19.7;M2 VDX 14 #26;0.580833639715614;0.324821944614773;Artery;Endfoot;M2 VDX 14 artery S31-9501 Endfoot;M2 VDX 14 artery S31-9501;1.99158184245757;18.534211085678;0.00609717087951759;0.00612574143075795;0.0062113578301379;0.00635373494073899;0.00655239961587094;0.00680669380323974;0.00711577885477664;0.00747864100653659;0.0078940979834969;0.0083608066749…
Whisking;345.6;349.033333333333;3.43333333333334;M2 VDX 14 #28;1.038291080007;0.31869106403304;Artery;Endfoot;M2 VDX 14 artery S31-9501 Endfoot;M2 VDX 14 artery S31-9501;1.99158184245757;18.534211085678;0.505767918305642;0.50576371327125;0.505751098294997;0.5057300737658;0.505700640331878;0.505662798900796;0.505616550639515;0.505561896974474;0.505498839591662;0.505427380436737;0.505347521715134;0…
Whisking;373.933333333333;381.4;7.46666666666664;M2 VDX 14 #30;0.639077341933668;0.255690154235523;Artery;Endfoot;M2 VDX 14 artery S31-9501 Endfoot;M2 VDX 14 artery S31-9501;1.99158184245757;18.534211085678;1.02000255030151e-07;1.02000055325733e-07;1.0199945621949e-07;1.01998457734096e-07;1.01997059907343e-07;1.01995262792137e-07;1.01993066456494e-07;1.01990470983542e-07;1.01987476471516e-07;1.01…
Locomotion;381.4;390.6;9.20000000000005;M2 VDX 14 #31;0.333243611381902;0.448543663530095;Artery;Endfoot;M2 VDX 14 artery S31-9501 Endfoot;M2 VDX 14 artery S31-9501;1.99158184245757;18.534211085678;0.0332519258218109;0.0332572853430642;0.0332733613335069;0.0333001460737434;0.0333376266981881;0.0333857851951919;0.0334445984072523;0.03351403803134;0.0335940706193835;0.0336846575789621;0.03378575517…
Whisking;395.766666666667;413.566666666667;17.8;M2 VDX 14 #32;0.320324504117478;0.285614707208652;Artery;Endfoot;M2 VDX 14 artery S31-9501 Endfoot;M2 VDX 14 artery S31-9501;1.99158184245757;18.534211085678;0.0156852229896253;0.0157052364316221;0.0157652183639763;0.0158649938635702;0.0160042722480121;0.0161826483517474;0.01639960429654;0.0166545117405155;0.0169466345858217;0.0172751321210929;0.017…
Whisking;420.933333333333;425.2;4.26666666666665;M2 VDX 14 #33;0.356159444265915;0.277576454141882;Artery;Endfoot;M2 VDX 14 artery S31-9501 Endfoot;M2 VDX 14 artery S31-9501;1.99158184245757;18.534211085678;0.0105673949892708;0.0105680315304036;0.0105699409243087;0.01057312248277;0.0105775750590715;0.0105832970484629;0.010590286388812;0.0105985405614426;0.0106080565921572;0.0106188310524458;0.010…
Whisking;449.033333333333;471.2;22.1666666666666;M2 VDX 14 #36;0.366573386724615;0.237854803891601;Artery;Endfoot;M2 VDX 14 artery S31-9501 Endfoot;M2 VDX 14 artery S31-9501;1.99158184245757;18.534211085678;0.0539794709156781;0.0539708160535528;0.0539447555917971;0.0539010037170246;0.0538390900837908;0.0537583687275189;0.0536580303396576;0.05353711770631;0.053394544060672;0.0532291140529706;0.053…
Whisking;488.433333333333;493.3;4.86666666666667;M2 VDX 14 #38;0.27951502589083;0.0534312216187219;Artery;Endfoot;M2 VDX 14 artery S31-9501 Endfoot;M2 VDX 14 artery S31-9501;1.99158184245757;18.534211085678;0.423340481563022;0.4233348880718;0.423318108146375;0.423290143438193;0.423250996699344;0.42320067178208;0.423139173638147;0.423066508317924;0.422982682969364;0.422887705836753;0.4227815862592…
Whisking;525.7;529;3.29999999999995;M2 VDX 14 #40;0.276093098503593;0.124183496828093;Artery;Endfoot;M2 VDX 14 artery S31-9501 Endfoot;M2 VDX 14 artery S31-9501;1.99158184245757;18.534211085678;0.148549537821652;0.148548138938124;0.148543942339433;0.148536948183657;0.148527156734249;0.148514568360032;0.148499183535179;0.148481002839203;0.148460026956928;0.148436256678469;0.148409692899198;0.14838…
Whisking;546.2;558.333333333333;12.1333333333333;M2 VDX 14 #42;0.705475101365098;0.449625853447771;Artery;Endfoot;M2 VDX 14 artery S31-9501 Endfoot;M2 VDX 14 artery S31-9501;1.99158184245757;18.534211085678;0.270806821425971;0.270898560148707;0.271173620555749;0.271631535672786;0.272271528224606;0.273092512155483;0.274093094752598;0.275271579367368;0.276625968728157;0.278153968836383;0.2798529934…
Whisking;565.933333333333;569.633333333333;3.70000000000005;M2 VDX 14 #43;0.188278289914533;0.17173715411553;Artery;Endfoot;M2 VDX 14 artery S31-9501 Endfoot;M2 VDX 14 artery S31-9501;1.99158184245757;18.534211085678;0.396596279868262;0.396592739287668;0.396582117753557;0.396564415895312;0.396539634761842;0.396507775821507;0.396468840961992;0.396422832490164;0.396369753131875;0.396309606031753;0.…
Whisking;581.366666666667;585.3;3.93333333333328;M2 VDX 14 #45;3.85147727498621;5.66443709661921;Artery;Endfoot;M2 VDX 14 artery S31-9501 Endfoot;M2 VDX 14 artery S31-9501;1.99158184245757;18.534211085678;1.50566221754868;1.50565857211106;1.50564763332682;1.505629393807;1.50560384123995;1.50557095839617;1.50553072313521;1.50548310841442;1.50542808229969;1.50536560797815;1.50529564377277;1.5052181…
Whisking;26.1666666666667;56.3;30.1333333333333;M4 JGE 03 #2;0.445975993813898;0.023572792663159;Artery;Endfoot;M4 JGE 03 artery B51-967 Endfoot;M4 JGE 03 artery B51-967;1.99158184245757;13.4794262441294;0.0242693344366272;0.0242528842249368;0.0242036360081975;0.0241218956721623;0.0240081684888097;0.0238631524066388;0.0236877288477997;0.0234829511965671;0.0232500312077303;0.0229903236014496;0.022…
Whisking;70.2666666666667;75.8333333333333;5.56666666666666;M4 JGE 03 #4;0.163584484428976;-0.0107611498184746;Artery;Endfoot;M4 JGE 03 artery B51-967 Endfoot;M4 JGE 03 artery B51-967;1.99158184245757;13.4794262441294;0.00721936904767579;0.007219244438973;0.00721887068792239;0.00721824801976832;0.00721737680976718;0.00721625758296128;0.00721489101386238;0.0072132779260453;0.00721141929165144;0.00…
Whisking;82.9666666666667;86.4333333333333;3.46666666666667;M4 JGE 03 #5;0.223311455743409;-0.0167699568084282;Artery;Endfoot;M4 JGE 03 artery B51-967 Endfoot;M4 JGE 03 artery B51-967;1.99158184245757;13.4794262441294;0.0548393232866225;0.0548383936790395;0.0548356049252251;0.0548309572328628;0.0548244509480789;0.0548160865554238;0.0548058646778453;0.0547937860766552;0.0547798516514865;0.05476406…
Whisking;97.2666666666667;102.5;5.23333333333333;M4 JGE 03 #8;0.728606187546704;0.440567870857302;Artery;Endfoot;M4 JGE 03 artery B51-967 Endfoot;M4 JGE 03 artery B51-967;1.99158184245757;13.4794262441294;0.391330050726116;0.391320552909634;0.391292060645155;0.391244577493676;0.391178109389505;0.391092664639232;0.390988253920295;0.390864890279127;0.390722589128891;0.390561368246822;0.390381247771…
Whisking;108.4;115.833333333333;7.43333333333332;M4 JGE 03 #9;1.93951295133103;1.99453393891047;Artery;Endfoot;M4 JGE 03 artery B51-967 Endfoot;M4 JGE 03 artery B51-967;1.99158184245757;13.4794262441294;0.000937341833850994;0.000959211253364262;0.00102480313389915;0.00113406835673508;0.00128692510825225;0.00148325895624219;0.00172292295661992;0.00200573779041483;0.00233149193088328;0.002699941840…
Whisking;122.466666666667;133.066666666667;10.6;M4 JGE 03 #10;1.36492141912422;1.26081445696214;Artery;Endfoot;M4 JGE 03 artery B51-967 Endfoot;M4 JGE 03 artery B51-967;1.99158184245757;13.4794262441294;0.00137624249880351;0.00137776482810102;0.00138233184824437;0.00138994365364015;0.00140060039374833;0.00141430226128963;0.00143104947580321;0.00145084226262169;0.00147368082734968;0.00149956532594…
Whisking;223.333333333333;228.766666666667;5.43333333333334;M4 JGE 03 #13;0.143982500477418;0.296414846440943;Artery;Endfoot;M4 JGE 03 artery B51-967 Endfoot;M4 JGE 03 artery B51-967;1.99158184245757;13.4794262441294;0.0191716564303925;0.0191715863548335;0.0191713759837393;0.0191710248842664;0.0191705323353365;0.0191698973281292;0.0191691185667701;0.0191681944692157;0.0191671231683332;0.019165902…
Whisking;255.133333333333;261.433333333333;6.30000000000001;M4 JGE 03 #15;0.313643021545538;0.0886207054554269;Artery;Endfoot;M4 JGE 03 artery B51-967 Endfoot;M4 JGE 03 artery B51-967;1.99158184245757;13.4794262441294;0.0142203441595895;0.014223620421062;0.0142334467639603;0.0142498158658842;0.0142727155292563;0.0143021286909518;0.0143380334357662;0.0143804030137125;0.0144292058611289;0.014484405…
Whisking;278.066666666667;288.5;10.4333333333333;M4 JGE 03 #17;1.31091093827319;1.307965245194;Artery;Endfoot;M4 JGE 03 artery B51-967 Endfoot;M4 JGE 03 artery B51-967;1.99158184245757;13.4794262441294;0.657018236665532;0.656988538313304;0.656899453098826;0.656751010547211;0.656543259826683;0.656276269688212;0.655950128381235;0.655564943545635;0.655120842080283;0.654617969988413;0.654056492200277…
Whisking;304.133333333333;310.3;6.16666666666669;M4 JGE 03 #19;2.01760661474293;2.24200763078061;Artery;Endfoot;M4 JGE 03 artery B51-967 Endfoot;M4 JGE 03 artery B51-967;1.99158184245757;13.4794262441294;0.114966192880221;0.114975753032511;0.115004426980298;0.115052195202794;0.11511902518072;0.115204871419338;0.115309675480674;0.115433366024905;0.11557585886086;0.11573705700562;0.115916850753141;…
Whisking;367.366666666667;393.6;26.2333333333333;M4 JGE 03 #21;1.52130917780611;2.05963219817108;Artery;Endfoot;M4 JGE 03 artery B51-967 Endfoot;M4 JGE 03 artery B51-967;1.99158184245757;13.4794262441294;0.0884691802102606;0.0884649001070591;0.0884519194748063;0.0884298178258777;0.0883978959577413;0.0883551784165049;0.088300417041183;0.0882320956810332;0.0881484362005037;0.0880474059054082;0.0879…
Whisking;424.9;444.833333333333;19.9333333333333;M4 JGE 03 #23;1.31784582143037;1.31633115307843;Artery;Endfoot;M4 JGE 03 artery B51-967 Endfoot;M4 JGE 03 artery B51-967;1.99158184245757;13.4794262441294;0.125685400382359;0.125680727109243;0.125666582694215;0.12564259455124;0.125608145688307;0.125562380643228;0.125504213711649;0.12543233938632;0.125345244905066;0.125241224784495;0.125118397197459…
Whisking;451.033333333333;465.8;14.7666666666667;M4 JGE 03 #24;1.79509749517041;1.8640944131661;Artery;Endfoot;M4 JGE 03 artery B51-967 Endfoot;M4 JGE 03 artery B51-967;1.99158184245757;13.4794262441294;0.001766274457644;0.00176621068667399;0.00176602164286269;0.00176571411706568;0.00176529937267096;0.00176479306421471;0.00176421512478047;0.00176358962350111;0.00176294459483408;0.0017623118416127…
Whisking;503.466666666667;508.733333333333;5.26666666666671;M4 JGE 03 #26;1.81630165821738;1.50914429821914;Artery;Endfoot;M4 JGE 03 artery B51-967 Endfoot;M4 JGE 03 artery B51-967;1.99158184245757;13.4794262441294;0.0531392555706415;0.0531457311995276;0.0531651561005139;0.0531975243181177;0.0532428259287955;0.0533010470443335;0.0533721698165926;0.0534561724436064;0.0535530291770275;0.05366271033…
Whisking;527.166666666667;543.7;16.5333333333334;M4 JGE 03 #28;1.09274583426775;0.857046785594882;Artery;Endfoot;M4 JGE 03 artery B51-967 Endfoot;M4 JGE 03 artery B51-967;1.99158184245757;13.4794262441294;0.195655170965829;0.195654122993524;0.195651012469439;0.195645939339556;0.195639069395945;0.195630633103378;0.19562092396353;0.195610296423691;0.195599163338863;0.195587992998065;0.1955773057275…
Whisking;552.566666666667;571.133333333333;18.5666666666666;M4 JGE 03 #30;1.42521747804504;1.36111864091028;Artery;Endfoot;M4 JGE 03 artery B51-967 Endfoot;M4 JGE 03 artery B51-967;1.99158184245757;13.4794262441294;0.120612203424761;0.120625851937578;0.120666660373395;0.120734218145606;0.120827843337054;0.120946586277019;0.121089234521514;0.121254319209604;0.121440122760994;0.121644687872822;0.12…
REM;10;40;30;M3 WOJ 18 #1;0.229790716077989;0.0988804793948037;Artery;Endfoot;M3 WOJ 18 artery I89-3692 Endfoot;M3 WOJ 18 artery I89-3692;1.99158196144953;19.9784353261204;0.00419933917438262;0.00442184923967518;0.0050872733912286;0.006189324536979;0.00771762703103472;0.00965786875105185;0.0119920096962971;0.0146985429288228;0.0177528026715508;0.0211273134993236;0.0247921738328216;0.0287154663868…
IS;550;600;50;M3 WOJ 18 #4;0.18330263027467;0.10511398952897;Artery;Endfoot;M3 WOJ 18 artery I89-3692 Endfoot;M3 WOJ 18 artery I89-3692;1.99158196144953;19.9784353261204;0.00146912013561035;0.0014719527942703;0.00148030541647585;0.00149375864395707;0.00151166745281691;0.00153323600122465;0.00155761103417755;0.00158398389526875;0.00161169023362577;0.001640296673494;0.00166966502256391;0.0016999869…
NREM;75;189;114;M2 TCJ 15 #2;0.0755957585089646;0.0372069247325588;Artery;Endfoot;M2 TCJ 15 artery D81-5382 Endfoot;M2 TCJ 15 artery D81-5382;1.99158213993748;14.4422424044244;0.00849731766404418;0.00838418601054319;0.00806205959932157;0.00757785900751875;0.00699543747770902;0.00637998603597304;0.00578539426706197;0.00524881003933593;0.00479338710717394;0.0044367740573199;0.00420074622553431;0.00…
NREM;391;420;29;M2 TCJ 15 #3;-0.119649841405833;0.0523469676262534;Artery;Endfoot;M2 TCJ 15 artery D81-5382 Endfoot;M2 TCJ 15 artery D81-5382;1.99158213993748;14.4422424044244;0.121529209014294;0.121529302138055;0.121529194168851;0.12152773102676;0.121523015518275;0.12151244607897;0.121492769699678;0.121460147769052;0.121410233267875;0.121338257498266;0.121239124330835;0.121107509809833;0.1209379…
IS;420;455;35;M2 TCJ 15 #4;-0.117273291084353;0.0735782273017843;Artery;Endfoot;M2 TCJ 15 artery D81-5382 Endfoot;M2 TCJ 15 artery D81-5382;1.99158213993748;14.4422424044244;0.000176899816167539;0.000328999910917991;0.000782313755679725;0.00152797026929775;0.00255147548225349;0.00383313903844155;0.00534865118988923;0.00706979106141332;0.00896524269424457;0.0110014919604554;0.0131437749913333;0.01…
NREM;518;563;45;M2 TCJ 15 #5;-0.122993481656479;0.0544568051606227;Artery;Endfoot;M2 TCJ 15 artery D81-5382 Endfoot;M2 TCJ 15 artery D81-5382;1.99158213993748;14.4422424044244;0.00750263969306979;0.00743903781324808;0.00725054237626018;0.00694399109658355;0.00653047479198269;0.00602489401971978;0.00544536687469401;0.00481251446637523;0.00414865550233824;0.00347694461079697;0.00282049044201178;0.0…
Whisking;10;13.7666666666667;3.76666666666667;M2 LRH 18 #1;-0.0231775368257001;0.265762648593809;Artery;Endfoot;M2 LRH 18 artery D93-9560 Endfoot;M2 LRH 18 artery D93-9560;1.99158184245757;20.4999607462803;0.00635532369647093;0.00635527887647294;0.00635514443163909;0.00635492040754682;0.00635460688014145;0.00635420395571026;0.00635371177084665;0.00635313049240372;0.00635246031743771;0.00635170147…
Locomotion;13.7666666666667;30.4666666666667;16.7;M2 LRH 18 #2;1.44016851167997;3.62616618316122;Artery;Endfoot;M2 LRH 18 artery D93-9560 Endfoot;M2 LRH 18 artery D93-9560;1.99158184245757;20.4999607462803;0.167156858562534;0.167235097678473;0.167469652198335;0.167860034001954;0.168405430758287;0.169104707726668;0.169956410273358;0.17095876709818;0.172109694164558;0.173406799324743;0.174847387630…
Locomotion;122;127.166666666667;5.16666666666667;M2 LRH 18 #6;2.56262374222315;4.85104964947066;Artery;Endfoot;M2 LRH 18 artery D93-9560 Endfoot;M2 LRH 18 artery D93-9560;1.99158184245757;20.4999607462803;2.07678936662666;2.07674614941163;2.07661650129606;2.07640043290239;2.07609796193597;2.07570911318696;2.0752339185331;2.0746724169431;2.07402465448088;2.07329068431052;2.07247056670195;2.0715643…
Locomotion;204.1;220.233333333333;16.1333333333333;M2 LRH 18 #8;2.28833797941609;4.48310933871135;Artery;Endfoot;M2 LRH 18 artery D93-9560 Endfoot;M2 LRH 18 artery D93-9560;1.99158184245757;20.4999607462803;1.08994807775022;1.08972259530855;1.08904613955493;1.08791868697975;1.08634020424888;1.08431065692863;1.08183002160501;1.07889830130249;1.07551554408099;1.07168186466429;1.06739746892847;1.062…
Locomotion;244.5;256.433333333333;11.9333333333333;M2 LRH 18 #10;1.4038585959234;3.1329230779218;Artery;Endfoot;M2 LRH 18 artery D93-9560 Endfoot;M2 LRH 18 artery D93-9560;1.99158184245757;20.4999607462803;0.0194224077952334;0.0194418443104812;0.0195001272164878;0.0195971766357518;0.0197328595770179;0.0199069901418897;0.020119329813574;0.0203695878272432;0.0206574216213602;0.0209824373691608;0.02…
Locomotion;296.233333333333;314.866666666667;18.6333333333333;M2 LRH 18 #12;1.61813782685621;3.65978824302411;Artery;Endfoot;M2 LRH 18 artery D93-9560 Endfoot;M2 LRH 18 artery D93-9560;1.99158184245757;20.4999607462803;0.659214454481052;0.659086845782826;0.658704012609612;0.658065934579416;0.657172580526131;0.656023912684517;0.65461989250763;0.652960488075335;0.651045683041166;0.64887548705348;0.…
Locomotion;366.866666666667;399.7;32.8333333333333;M2 LRH 18 #14;2.29486126349876;2.92788737148474;Artery;Endfoot;M2 LRH 18 artery D93-9560 Endfoot;M2 LRH 18 artery D93-9560;1.99158184245757;20.4999607462803;0.128156640011106;0.128829075283813;0.130833157961021;0.134129476699603;0.138653200467131;0.144315340492339;0.151004477841296;0.158588918758496;0.166919230892343;0.175831105767115;0.185148486…
Whisking;410.366666666667;413.6;3.23333333333335;M2 LRH 18 #16;0.206700134437598;-0.0651109338908888;Artery;Endfoot;M2 LRH 18 artery D93-9560 Endfoot;M2 LRH 18 artery D93-9560;1.99158184245757;20.4999607462803;0.00166664681008293;0.00166764467434193;0.00167063816504276;0.00167562697599478;0.00168261059691734;0.00169158831349543;0.00170255920745751;0.00171552215667568;0.00173047583528801;0.0017474…
Locomotion;413.6;421.766666666667;8.16666666666663;M2 LRH 18 #17;3.09914781207282;3.56585561838423;Artery;Endfoot;M2 LRH 18 artery D93-9560 Endfoot;M2 LRH 18 artery D93-9560;1.99158184245757;20.4999607462803;0.00845359782179998;0.00849470355894929;0.00861799067753447;0.00882336892474879;0.00911068796471048;0.0094797375065676;0.00993024748366613;0.0104618882836011;0.011074271028921;0.0117669479082…
Whisking;421.766666666667;433.866666666667;12.1;M2 LRH 18 #18;0.504512363390908;0.224253950326135;Artery;Endfoot;M2 LRH 18 artery D93-9560 Endfoot;M2 LRH 18 artery D93-9560;1.99158184245757;20.4999607462803;0.0464744712844919;0.0464859633277878;0.0465204019603147;0.0465776748064995;0.0466575949591714;0.0467599015562944;0.0468842605855167;0.0470302659136688;0.0471974405375524;0.0473852380515697;0.…
Whisking;442.333333333333;447.433333333333;5.10000000000002;M2 LRH 18 #20;0.610399920969141;0.266139998246306;Artery;Endfoot;M2 LRH 18 artery D93-9560 Endfoot;M2 LRH 18 artery D93-9560;1.99158184245757;20.4999607462803;0;0;0;0;0;0;0;0;0;0;0;0;0;0;0;0;0;0;0;0;0;0;0;0;0;0;0;0;0;0;0;0;0;0;0;0;0;0;0;0;0;0;0;0;0;0;0;0;0;0;0;0;0;0;0;0;0;0;0;0;0;0;0;0;0;0;0;0;0;0;0;0;0;0;0;0;0;0;0;0;0;0;0;0;0;0;0;0;0;0;…
Locomotion;447.433333333333;458.4;10.9666666666666;M2 LRH 18 #21;2.92537806391633;3.61848319237658;Artery;Endfoot;M2 LRH 18 artery D93-9560 Endfoot;M2 LRH 18 artery D93-9560;1.99158184245757;20.4999607462803;0.000438896834231042;0.000453395663609249;0.000496877978677037;0.00056930127563649;0.000670594766128458;0.000800659454135871;0.0009593682435422;0.00114656607623889;0.00136207010064481;0.00160…
Locomotion;467.966666666667;476.933333333333;8.9666666666667;M2 LRH 18 #23;2.1044184308893;2.92347267963593;Artery;Endfoot;M2 LRH 18 artery D93-9560 Endfoot;M2 LRH 18 artery D93-9560;1.99158184245757;20.4999607462803;0.161439001710191;0.161485262136639;0.161623966178058;0.161854882255505;0.162177624844582;0.162591655135297;0.163096281954059;0.163690662946024;0.164373806015481;0.16514457102146;0.1…
Whisking;476.933333333333;480.366666666667;3.43333333333334;M2 LRH 18 #24;0.148318194555397;0.0417235406172196;Artery;Endfoot;M2 LRH 18 artery D93-9560 Endfoot;M2 LRH 18 artery D93-9560;1.99158184245757;20.4999607462803;0.00166664770121876;0.00166780838451738;0.00167129027022562;0.00167709286584036;0.00168521535063292;0.00169565657581382;0.00170841506476332;0.00172348901332788;0.00174087629018216…
Whisking;525.366666666667;528.433333333333;3.06666666666661;M2 LRH 18 #26;0.460512371393702;-0.0511127947169655;Artery;Endfoot;M2 LRH 18 artery D93-9560 Endfoot;M2 LRH 18 artery D93-9560;1.99158184245757;20.4999607462803;0;0;0;0;0;0;0;0;0;0;0;0;0;0;0;0;0;0;0;0;0;0;0;0;0;0;0;0;0;0;0;0;0;0;0;0;0;0;0;0;0;0;0;0;0;0;0;0;0;0;0;0;0;0;0;0;0;0;0;0;0;0;0;0;0;0;0;0;0;0;0;0;0;0;0;0;0;0;0;0;0;0;0;0;0;0;0;0;0;…
IS;35;70;35;M3 TEQ 04 #1;0.175914381345605;0.177088532209467;Artery;Endfoot;M3 TEQ 04 artery Q46-3516 Endfoot;M3 TEQ 04 artery Q46-3516;1.99158196144953;15.8864666448668;0.00345232871920695;0.00359626256948327;0.00402667297909058;0.00473939341978705;0.00572750302851708;0.00698136288856325;0.00848866924019719;0.0102345258253572;0.0122015379097563;0.0143699306678295;0.0167176945397172;0.01922075986…
REM;75;100;25;M3 TEQ 04 #2;0.142554687550066;0.194564277461565;Artery;Endfoot;M3 TEQ 04 artery Q46-3516 Endfoot;M3 TEQ 04 artery Q46-3516;1.99158196144953;15.8864666448668;0.236797207681839;0.237635425353384;0.240139673334663;0.244278886995819;0.250001790879211;0.257237637939352;0.265897226375741;0.275874176402188;0.287046444877824;0.29927805175607;0.31242098886625;0.32631727869416;0.340801148624…
NREM;137;167;30;M3 TEQ 04 #5;0.236881038429112;0.180426679056509;Artery;Endfoot;M3 TEQ 04 artery Q46-3516 Endfoot;M3 TEQ 04 artery Q46-3516;1.99158196144953;15.8864666448668;0.00475803769881374;0.00499433863312295;0.00570077604811244;0.00686997735804318;0.00848973348463663;0.0105431165923101;0.0130086446544945;0.0158604924978198;0.0190687487468088;0.022599717784757;0.0264162654484392;0.0304782066…
NREM;205;285;80;M3 TEQ 04 #6;0.185377042351821;0.184509591811411;Artery;Endfoot;M3 TEQ 04 artery Q46-3516 Endfoot;M3 TEQ 04 artery Q46-3516;1.99158196144953;15.8864666448668;2.19405604109691e-05;0.00142373729526926;0.00558297267835413;0.0123622899986859;0.0215364851680104;0.0327982036720794;0.0457661412221342;0.0599959630842377;0.0749941705887169;0.0902350764381752;0.105180861334923;0.11930434536…
IS;308;324;16;M3 TEQ 04 #7;0.0723845299530872;0.189341535039653;Artery;Endfoot;M3 TEQ 04 artery Q46-3516 Endfoot;M3 TEQ 04 artery Q46-3516;1.99158196144953;15.8864666448668;0.143554261735658;0.143539361120075;0.143494660613365;0.143420164464105;0.143315880504172;0.143181821265016;0.143018005520376;0.14282446023562;0.142601222898601;0.142348344201887;0.14206589104153;0.141753949793194;0.1414126298…
NREM;325;350;25;M3 TEQ 04 #8;0.166635353206924;0.185326843965611;Artery;Endfoot;M3 TEQ 04 artery Q46-3516 Endfoot;M3 TEQ 04 artery Q46-3516;1.99158196144953;15.8864666448668;0.219803064451341;0.219952002048721;0.220396791949598;0.221131391893225;0.222145819071679;0.223426280160007;0.224955350565009;0.226712200159909;0.228672862076705;0.230810540493867;0.233095952795505;0.235497700998323;0.2379826…
IS;350;378;28;M3 TEQ 04 #9;0.044261071451739;0.185643757481883;Artery;Endfoot;M3 TEQ 04 artery Q46-3516 Endfoot;M3 TEQ 04 artery Q46-3516;1.99158196144953;15.8864666448668;0.00288649363997066;0.00313728410697068;0.00388512477774271;0.00511650995075889;0.00680921669164132;0.00893272867203609;0.0114488176519855;0.0143122710247488;0.0174717509699715;0.0208707682003362;0.0244487510920592;0.0281421892…
NREM;410;440;30;M3 TEQ 04 #10;0.163705534258943;0.197905074533077;Artery;Endfoot;M3 TEQ 04 artery Q46-3516 Endfoot;M3 TEQ 04 artery Q46-3516;1.99158196144953;15.8864666448668;0.0405709894625361;0.0406783674213067;0.0409996096722889;0.0415320433839026;0.042271220838208;0.0432109305865973;0.0443432143488392;0.0456583908760369;0.0471450882621133;0.0487902863920031;0.0505793713477055;0.05249620364747…
IS;440;466;26;M3 TEQ 04 #11;0.11060911730495;0.205265126717998;Artery;Endfoot;M3 TEQ 04 artery Q46-3516 Endfoot;M3 TEQ 04 artery Q46-3516;1.99158196144953;15.8864666448668;0.103972581246747;0.104016424276859;0.104147556145981;0.104364786782064;0.104666138064483;0.105048851937378;0.105509401990961;0.106043508720356;0.106646158713152;0.107311628045659;0.108033510181768;0.108804748665817;0.109617674…
REM;470;495;25;M3 TEQ 04 #12;0.146975089192522;0.191817850520285;Artery;Endfoot;M3 TEQ 04 artery Q46-3516 Endfoot;M3 TEQ 04 artery Q46-3516;1.99158196144953;15.8864666448668;0.0715086916544025;0.0715394902411331;0.0716311320086055;0.0717813672270979;0.0719864869518734;0.0722413831667996;0.0725396314742725;0.0728735948573098;0.073234546670405;0.0736128106837569;0.073997915717305;0.0743787621621445…
NREM;160;230;70;M2 VDX 29 #2;0.100058567256282;0.134678416105979;Artery;Endfoot;M2 VDX 29 artery V24-9291 Endfoot;M2 VDX 29 artery V24-9291;1.98398131502269;16.8492828051618;0.0366672682153351;0.0362472827198704;0.0350113599161536;0.0330296980359107;0.0304131291458028;0.0273044745664403;0.0238675818786742;0.0202750373418768;0.0166956455902017;0.013282761242084;0.0101644512857267;0.007436278827046…
IS;230;242;12;M2 VDX 29 #3;0.0941977995556028;0.150628880572789;Artery;Endfoot;M2 VDX 29 artery V24-9291 Endfoot;M2 VDX 29 artery V24-9291;1.98398131502269;16.8492828051618;0.00704201009128299;0.00703492103661553;0.00701368400797322;0.00697838927402732;0.00692918682482277;0.00686628568750296;0.00678995297298347;0.00670051265820457;0.00659834410987417;0.00648388035686385;0.00635760611963431;0.0062…
NREM;440;487;47;M2 VDX 29 #5;0.0949570085684572;0.109859742119332;Artery;Endfoot;M2 VDX 29 artery V24-9291 Endfoot;M2 VDX 29 artery V24-9291;1.98398131502269;16.8492828051618;0.0777174320296351;0.0776137896039291;0.0773018805480187;0.0767789065737783;0.0760406810567521;0.0750823005860571;0.0738990007106828;0.0724871205170676;0.0708450911461475;0.0689743612956448;0.0668801782825196;0.0645721558018…
Locomotion;26.0333333333333;42;15.9666666666667;M2 LRH 28 #2;1.78039630478573;5.11822307796355;Artery;Endfoot;M2 LRH 28 artery H50-5107 Endfoot;M2 LRH 28 artery H50-5107;1.99158208044149;15.4050585647194;0.0363893477729951;0.0364286124688899;0.0365462111947488;0.0367415588905353;0.0370136838671132;0.0373612329042601;0.0377824783512061;0.0382753271931754;0.0388373320372016;0.0394657039604451;0.040…
Locomotion;74.7333333333333;84.2333333333333;9.5;M2 LRH 28 #5;1.42708588642278;4.52125669075212;Artery;Endfoot;M2 LRH 28 artery H50-5107 Endfoot;M2 LRH 28 artery H50-5107;1.99158208044149;15.4050585647194;1.43779157760557e-06;8.63609380741036e-06;3.02279753167908e-05;6.62043609876162e-05;0.000116550127030418;0.000181244103097522;0.000260259075245231;0.000353561789748981;0.000461112957776493;0.000…
Locomotion;104.666666666667;128.466666666667;23.8;M2 LRH 28 #7;1.88119751813294;4.04820908356738;Artery;Endfoot;M2 LRH 28 artery H50-5107 Endfoot;M2 LRH 28 artery H50-5107;1.99158208044149;15.4050585647194;0.0222949419898317;0.0222795738857913;0.0222334397315532;0.0221564517678724;0.0220484695809726;0.0219093087494416;0.0217387526914151;0.0215365674596801;0.0213025191687956;0.0210363936809971;0.0…
Whisking;136.966666666667;140;3.03333333333333;M2 LRH 28 #9;1.8420732194442;5.96826225119571;Artery;Endfoot;M2 LRH 28 artery H50-5107 Endfoot;M2 LRH 28 artery H50-5107;1.99158208044149;15.4050585647194;0.105844910195627;0.105845586559313;0.105847615524104;0.105850996712924;0.105855729497391;0.105861812997928;0.105869246083924;0.105878027373936;0.105888155235944;0.10589962778764;0.105912442896775;…
Locomotion;161.9;172;10.1;M2 LRH 28 #11;1.40469414754858;3.55655748703119;Artery;Endfoot;M2 LRH 28 artery H50-5107 Endfoot;M2 LRH 28 artery H50-5107;1.99158208044149;15.4050585647194;0.159672359757112;0.15966793920316;0.15965467724267;0.159632572984033;0.159601624946961;0.159561831071057;0.159513188727801;0.159455694735924;0.159389345380133;0.159314136433171;0.15923006318116;0.159137120452181;0.1…
Locomotion;183.4;196.366666666667;12.9666666666667;M2 LRH 28 #13;1.92483505351212;5.13358595981318;Artery;Endfoot;M2 LRH 28 artery H50-5107 Endfoot;M2 LRH 28 artery H50-5107;1.99158208044149;15.4050585647194;0.00182887856663569;0.0018366101803344;0.00185984780414123;0.00189871961802759;0.00195343869512388;0.00202430216316061;0.00211169003383053;0.00221606370340765;0.00233796412890059;0.0024780096…
Locomotion;208.266666666667;222.166666666667;13.9;M2 LRH 28 #15;0.927743768387236;2.80904296160375;Artery;Endfoot;M2 LRH 28 artery H50-5107 Endfoot;M2 LRH 28 artery H50-5107;1.99158208044149;15.4050585647194;0.0980864841632391;0.098082402578604;0.0980702197753689;0.0980501213489862;0.0980224157656374;0.0979875330760198;0.0979460231209281;0.0978985532348891;0.0978459054558563;0.0977889732507027;0.…
Whisking;232.633333333333;236.833333333333;4.20000000000002;M2 LRH 28 #17;1.92818775683894;5.07821889031461;Artery;Endfoot;M2 LRH 28 artery H50-5107 Endfoot;M2 LRH 28 artery H50-5107;1.99158208044149;15.4050585647194;0.123528639084842;0.123530595301581;0.123536463333245;0.123546241326318;0.123559926192147;0.123577513607742;0.123598998016903;0.123624372631668;0.123653629434082;0.12368675917828;0.1…
Whisking;255.633333333333;260.7;5.06666666666666;M2 LRH 28 #19;1.79282044859024;4.50392248990308;Artery;Endfoot;M2 LRH 28 artery H50-5107 Endfoot;M2 LRH 28 artery H50-5107;1.99158208044149;15.4050585647194;0.0254204472537257;0.0254200907715256;0.0254190211168645;0.0254172376662355;0.0254147393813476;0.0254115248104553;0.0254075920902192;0.0254029389480944;0.0253975627052451;0.0253914602799834;0.0…
Locomotion;272.733333333333;288.333333333333;15.6;M2 LRH 28 #21;2.73307402104406;4.53757501315599;Artery;Endfoot;M2 LRH 28 artery H50-5107 Endfoot;M2 LRH 28 artery H50-5107;1.99158208044149;15.4050585647194;0.0589828932178334;0.0589616101368307;0.0588978418441958;0.0587918309845611;0.0586439812743712;0.0584548564656578;0.0582251788967157;0.0579558276311064;0.0576478361868701;0.0573023898583193;0.…
Whisking;288.333333333333;294.333333333333;6;M2 LRH 28 #22;0.278747765056758;0.323006442479643;Artery;Endfoot;M2 LRH 28 artery H50-5107 Endfoot;M2 LRH 28 artery H50-5107;1.99158208044149;15.4050585647194;0.000929500373329404;0.000929496201975578;0.000929483688093249;0.000929462832234823;0.000929433635320934;0.000929396098640393;0.000929350223850112;0.000929296012975008;0.00092923346840787;0.00092…
Locomotion;294.333333333333;308.566666666667;14.2333333333333;M2 LRH 28 #23;1.9193137445344;2.66252317552898;Artery;Endfoot;M2 LRH 28 artery H50-5107 Endfoot;M2 LRH 28 artery H50-5107;1.99158208044149;15.4050585647194;0.612107916857488;0.61221605653354;0.612540032006573;0.613078514060385;0.613829292127669;0.614789281463773;0.6159545331584;0.617320246953783;0.618880786828979;0.620629699301117;0.62…
Locomotion;314.933333333333;357.233333333333;42.3;M2 LRH 28 #24;2.11705083872061;3.18307807439486;Artery;Endfoot;M2 LRH 28 artery H50-5107 Endfoot;M2 LRH 28 artery H50-5107;1.99158208044149;15.4050585647194;0.0132497324754396;0.0134322001482925;0.0139823167476379;0.0149080745563289;0.0162223029155134;0.0179419445826033;0.0200870686599971;0.0226796459214674;0.0257421194159598;0.0292958099707439;0.…
Whisking;567.9;571.766666666667;3.86666666666667;M2 LRH 28 #27;2.27616276934428;4.74533541275231;Artery;Endfoot;M2 LRH 28 artery H50-5107 Endfoot;M2 LRH 28 artery H50-5107;1.99158208044149;15.4050585647194;1.22591890938353;1.22590077140243;1.22584635878469;1.22575567552655;1.22562872828811;1.22546552639277;1.22526608182655;1.22503040923717;1.2247585259329;1.22445045188128;1.22410620970756;1.22372…
Whisking;577.3;584.433333333333;7.13333333333333;M2 LRH 28 #28;2.01804559672326;3.59561029532045;Artery;Endfoot;M2 LRH 28 artery H50-5107 Endfoot;M2 LRH 28 artery H50-5107;1.99158208044149;15.4050585647194;0.404708353354091;0.404678699364064;0.404589747761136;0.404441529648841;0.404234096851553;0.403967521892228;0.403641897961235;0.403257338876322;0.402813979033677;0.402311973350154;0.40175149719…
Whisking;589.833333333333;594.533333333333;4.69999999999993;M2 LRH 28 #29;0.716221405673454;0.202132241259806;Artery;Endfoot;M2 LRH 28 artery H50-5107 Endfoot;M2 LRH 28 artery H50-5107;1.99158208044149;15.4050585647194;0.00421367970719815;0.00421441870871238;0.00421663550400533;0.00422032946546884;0.00422549954733376;0.00423214428603637;0.00424026180073137;0.00424984979395083;0.00426090555240917;…
Whisking;27.4333333333333;31.8666666666667;4.43333333333333;M3 YZB 05 #2;1.07440662783189;0.557601780951054;Artery;Endfoot;M3 YZB 05 artery F11-2966 Endfoot;M3 YZB 05 artery F11-2966;1.99158172346563;19.7377312860467;0.00649474230928065;0.0064968705550587;0.00650325498378505;0.00651389466979778;0.0065287880705171;0.00654793302673059;0.00657132676299216;0.0065989658881352;0.0066308463958991;0.0066…
Locomotion;31.8666666666667;41.8333333333333;9.96666666666667;M3 YZB 05 #3;1.85719665298617;2.56297866582305;Artery;Endfoot;M3 YZB 05 artery F11-2966 Endfoot;M3 YZB 05 artery F11-2966;1.99158172346563;19.7377312860467;0.0121304777201275;0.0121352795255103;0.0121496731842706;0.0121736234539573;0.0122070716954615;0.0122499360201851;0.0123021114954866;0.0123634704078161;0.012433862582785;0.012513115…
Whisking;41.8333333333333;62.3666666666667;20.5333333333333;M3 YZB 05 #4;0.58771738140985;0.121698273622377;Artery;Endfoot;M3 YZB 05 artery F11-2966 Endfoot;M3 YZB 05 artery F11-2966;1.99158172346563;19.7377312860467;0.468918949185833;0.468839683875851;0.468601668817388;0.468204248557722;0.467646337086726;0.466926427431139;0.466042605041548;0.464992564926471;0.463773632473963;0.462382787886614;0.…
Whisking;98.4666666666667;101.666666666667;3.2;M3 YZB 05 #7;0.416882377797322;-0.0590375422722608;Artery;Endfoot;M3 YZB 05 artery F11-2966 Endfoot;M3 YZB 05 artery F11-2966;1.99158172346563;19.7377312860467;0.105844910195652;0.105844038706459;0.105841424257012;0.105837066903415;0.105830966739178;0.105823123895225;0.105813538539904;0.105802210879001;0.105789141155753;0.105774329650868;0.1057577766…
Locomotion;275;290.933333333333;15.9333333333333;M3 YZB 05 #10;1.78349429417066;2.49351096005561;Artery;Endfoot;M3 YZB 05 artery F11-2966 Endfoot;M3 YZB 05 artery F11-2966;1.99158172346563;19.7377312860467;0.0936672319135269;0.0936656200053584;0.0936606933821096;0.0936521801373677;0.0936396297162793;0.093622416831197;0.0935997469074854;0.0935706630236241;0.0935340542998596;0.0934886656800049;0.09…
Whisking;290.933333333333;303.766666666667;12.8333333333333;M3 YZB 05 #11;0.454312587127588;0.24467036330305;Artery;Endfoot;M3 YZB 05 artery F11-2966 Endfoot;M3 YZB 05 artery F11-2966;1.99158172346563;19.7377312860467;0.0152309698495719;0.0152363145789962;0.0152523227039245;0.0152789161574218;0.0153159652367772;0.0153632892144559;0.0154206571888095;0.0154877891699561;0.0155643573949769;0.01564998…
Locomotion;303.766666666667;315.933333333333;12.1666666666667;M3 YZB 05 #12;1.93347230971101;2.61536252147543;Artery;Endfoot;M3 YZB 05 artery F11-2966 Endfoot;M3 YZB 05 artery F11-2966;1.99158172346563;19.7377312860467;0.106694055627909;0.106698564884476;0.106712080518057;0.106734566136701;0.106765961136128;0.106806180773231;0.106855116269057;0.106912634941342;0.106978580366699;0.107052772572574;…
Locomotion;412.233333333333;431.833333333333;19.6;M3 YZB 05 #14;1.89286169150767;2.36773333875414;Artery;Endfoot;M3 YZB 05 artery F11-2966 Endfoot;M3 YZB 05 artery F11-2966;1.99158172346563;19.7377312860467;0.086438111331093;0.0863665270957858;0.0861521041212854;0.0857958297994761;0.0852993437807974;0.0846649290047793;0.0838954992118176;0.0829945830048591;0.0819663045487777;0.0808153610139511;0.0…
Locomotion;467.8;477.6;9.80000000000001;M3 YZB 05 #16;2.03084590782263;2.33928823181036;Artery;Endfoot;M3 YZB 05 artery F11-2966 Endfoot;M3 YZB 05 artery F11-2966;1.99158172346563;19.7377312860467;0.348095804491926;0.348081800923051;0.348039774532817;0.347969678329965;0.347871434175399;0.347744933051168;0.347590035435987;0.347406571786228;0.347194343121073;0.346953121710144;0.346682651861728;0.34…
Locomotion;493.4;505.566666666667;12.1666666666667;M3 YZB 05 #18;1.95179182073961;2.29499393060808;Artery;Endfoot;M3 YZB 05 artery F11-2966 Endfoot;M3 YZB 05 artery F11-2966;1.99158172346563;19.7377312860467;0.465357689800187;0.465383293151871;0.465459990718583;0.465587445343332;0.465765096098607;0.465992159784271;0.466267633018036;0.466590294911933;0.466958710326421;0.46737123369191;0.4678260133…
Locomotion;544.033333333333;564.133333333333;20.1;M3 YZB 05 #20;1.90797897419884;2.5256537207565;Artery;Endfoot;M3 YZB 05 artery F11-2966 Endfoot;M3 YZB 05 artery F11-2966;1.99158172346563;19.7377312860467;0.000599155817587499;0.000938846797096912;0.00195688873434475;0.00365019155928157;0.00601361493194355;0.009039982898769;0.012720104393381;0.0170427995630214;0.0219949318953783;0.027561446113334…
NREM;358;440;82;M2 PRT 32 #4;0.256039634863249;0.0613621120850114;Artery;Endfoot;M2 PRT 32 artery E42-4819 Endfoot;M2 PRT 32 artery E42-4819;1.99158184245757;20.2191393661942;0.0636521928757618;0.0629296274428397;0.0608049638721968;0.0574032836094766;0.0529201985689577;0.0476043381180831;0.041736072744861;0.0356050681865364;0.0294892206820272;0.0236371075602125;0.0182553951035329;0.01350181757462…
IS;441;487;46;M2 PRT 32 #5;0.180396724311314;0.0412279851309421;Artery;Endfoot;M2 PRT 32 artery E42-4819 Endfoot;M2 PRT 32 artery E42-4819;1.99158184245757;20.2191393661942;0.248707891179927;0.248147869852182;0.246474842112213;0.24370979713964;0.239887321234768;0.235055014190574;0.229272691603839;0.222611391714512;0.2151522095722;0.206984984785561;0.198206871722183;0.188920822739477;0.17923401582…
NREM;567;590;23;M2 PRT 32 #6;0.271786871765748;0.0353518987406831;Artery;Endfoot;M2 PRT 32 artery E42-4819 Endfoot;M2 PRT 32 artery E42-4819;1.99158184245757;20.2191393661942;0.00199710770114619;0.00207568787178593;0.00231073995805765;0.00270020606155239;0.00324068085474392;0.00392744801552439;0.00475453059974698;0.00571475472660714;0.0067998257880876;0.00800041624102596;0.00930626390072153;0.010…
NREM;62;123;61;M4 JGE 12 #2;0.096948848568233;0.109014042491208;Artery;Endfoot;M4 JGE 12 artery Z64-8002 Endfoot;M4 JGE 12 artery Z64-8002;1.9915817829616;17.3306908853093;0.0365859250932337;0.037991787971443;0.0421419100145028;0.0488375913838044;0.0577597636028984;0.0684863303782202;0.0805148928588623;0.0932894428809524;0.106229383880046;0.118759130118282;0.130336545539801;0.140478609582041;0.14…
IS;123;137;14;M4 JGE 12 #3;0.0594476650702027;0.102048089014218;Artery;Endfoot;M4 JGE 12 artery Z64-8002 Endfoot;M4 JGE 12 artery Z64-8002;1.9915817829616;17.3306908853093;0.0014276912508474;0.00143293946213131;0.00144867172540196;0.00147485095987726;0.00151141546729867;0.00155827908621164;0.00161533140738539;0.00168243804980049;0.00175944099647306;0.00184615898922503;0.0019423879813548;0.0020479…
REM;150;300;150;M4 JGE 12 #4;0.17671406413211;0.110147391612115;Artery;Endfoot;M4 JGE 12 artery Z64-8002 Endfoot;M4 JGE 12 artery Z64-8002;1.9915817829616;17.3306908853093;0.0317157550640274;0.0326512519953956;0.0351351707353532;0.0382889899317322;0.0409189420094825;0.0418395266483266;0.0401963443419502;0.0357137366234972;0.0288110870981695;0.0205505599517582;0.0124045673937063;0.0058755849204792…
IS;40;75;35;M4 ROF 13 #1;0.142330923585088;-0.00178035878124914;Artery;Endfoot;M4 ROF 13 artery S65-1781 Endfoot;M4 ROF 13 artery S65-1781;1.99158213993748;17.571394925383;0.000553769679477384;0.000557500751876818;0.000568736862031025;0.000587603901388013;0.000614302523671568;0.000649094832163606;0.000692286591462767;0.000744205765214659;0.000805178344395849;0.000875502549043581;0.000955422554759…
REM;77;250;173;M4 ROF 13 #2;0.321079551968545;0.00537445187787063;Artery;Endfoot;M4 ROF 13 artery S65-1781 Endfoot;M4 ROF 13 artery S65-1781;1.99158213993748;17.571394925383;0.00017147348722165;0.0023139533362205;0.00780822824771615;0.0143764356488016;0.0196050028133546;0.022059238170194;0.0216890931192787;0.0194621205454568;0.0166229078958206;0.014065342358633;0.0120825230079082;0.01047927088056…
NREM;360;406;46;M4 ROF 13 #5;0.193140698182275;0.00498161907229864;Artery;Endfoot;M4 ROF 13 artery S65-1781 Endfoot;M4 ROF 13 artery S65-1781;1.99158213993748;17.571394925383;0.0132470765745036;0.0132360192114612;0.0132034982906975;0.0131514510566794;0.0130830518945233;0.0130026303362795;0.0129155556091925;0.0128280876384583;0.0127471951284464;0.0126803424759497;0.0126352487788016;0.0126196239999…
NREM;15;50;35;M2 PRT 29 #1;0.152098759446353;0.0771752841572813;Artery;Endfoot;M2 PRT 29 artery R18-3688 Endfoot;M2 PRT 29 artery R18-3688;1.99158196144953;16.8492828051618;0.000433902950134975;0.00043528721324202;0.000439437367054268;0.000446346660595035;0.00045600765235467;0.000468417786776724;0.000483586949240873;0.000501546803777321;0.00052236173563307;0.000546141282944584;0.00057305404666513…
IS;50;71;21;M2 PRT 29 #2;0.161362813626942;0.0656076450383214;Artery;Endfoot;M2 PRT 29 artery R18-3688 Endfoot;M2 PRT 29 artery R18-3688;1.99158196144953;16.8492828051618;0.118163619546811;0.118258033267835;0.118541134625572;0.119012504015781;0.119671441467764;0.120516965711364;0.121547812895534;0.122762434983031;0.124158997852487;0.125735379145564;0.127489165903083;0.129417652039869;0.1315178357…
IS;238;253;15;M2 PRT 29 #6;0.177070724793701;0.0850083000206075;Artery;Endfoot;M2 PRT 29 artery R18-3688 Endfoot;M2 PRT 29 artery R18-3688;1.99158196144953;16.8492828051618;0.00458654342419903;0.00461347619124741;0.00469432087759561;0.00482921631985172;0.00501839284999748;0.0052621707060966;0.00556095781578885;0.00591524696104981;0.00632561233508891;0.00679270550462471;0.00731725079311816;0.00790…
NREM;263;300;37;M2 PRT 29 #7;0.190695858893693;0.0845183288052624;Artery;Endfoot;M2 PRT 29 artery R18-3688 Endfoot;M2 PRT 29 artery R18-3688;1.99158196144953;16.8492828051618;0.0437307966237107;0.0437100033319693;0.0436476891879222;0.0435440607648614;0.0433994929680804;0.0432145727370323;0.0429901559318273;0.0427274334442988;0.0424280018987132;0.0420939339324692;0.0417278429966814;0.0413329378930…
IS;300;319;19;M2 PRT 29 #8;0.224584231056576;0.0896172458448188;Artery;Endfoot;M2 PRT 29 artery R18-3688 Endfoot;M2 PRT 29 artery R18-3688;1.99158196144953;16.8492828051618;0.177704047725148;0.177689743240409;0.177646833031736;0.177575326996382;0.177475242153944;0.177346603426906;0.177189444722009;0.177003810301174;0.176789756427695;0.176547353270455;0.176276687046241;0.175977862377592;0.17565100…
NREM;352;427;75;M2 PRT 29 #9;0.229396557706523;0.0769936442855828;Artery;Endfoot;M2 PRT 29 artery R18-3688 Endfoot;M2 PRT 29 artery R18-3688;1.99158196144953;16.8492828051618;0.00641844555212827;0.00638382795725092;0.00627675817976581;0.006089067167271;0.00581173617288845;0.00544066332549555;0.00498273108156941;0.0044606964886279;0.00391562677302461;0.00340607395789132;0.00300382263641558;0.00278…
NREM;534;573;39;M2 PRT 29 #10;0.184030804495561;0.0718094083789832;Artery;Endfoot;M2 PRT 29 artery R18-3688 Endfoot;M2 PRT 29 artery R18-3688;1.99158196144953;16.8492828051618;0.00252345597972269;0.00251185558298389;0.00247734764405176;0.00242081684948302;0.0023437538413911;0.00224827849620425;0.00213717059329402;0.0020139059868208;0.00188269590844851;0.00174852658841011;0.00161719600326122;0.001…
IS;573;600;27;M2 PRT 29 #11;0.242605514296124;0.0902703914990639;Artery;Endfoot;M2 PRT 29 artery R18-3688 Endfoot;M2 PRT 29 artery R18-3688;1.99158196144953;16.8492828051618;0.0137728096733756;0.013806490714399;0.0139072314177269;0.0140741281522587;0.0143056868966979;0.0145998410681675;0.0149539760531338;0.0153649600235844;0.0158291805191091;0.0163425861851967;0.0169007329816188;0.017498834113742…
NREM;31;147;116;M2 PRT 28 #1;0.122974613555083;0.0685118224993144;Artery;Endfoot;M2 PRT 28 artery A55-8817 Endfoot;M2 PRT 28 artery A55-8817;1.99158184245757;16.8492828051618;0.10454757827437;0.102658052909395;0.097217682063464;0.088868258947014;0.0785473076329329;0.067323759651433;0.0562251076412382;0.0460925479540345;0.0374898319768705;0.0306756274921902;0.0256333549424806;0.0221410065168931;0.…
IS;485;501;16;M2 PRT 28 #4;0.0660646831732233;0.054262785959496;Artery;Endfoot;M2 PRT 28 artery A55-8817 Endfoot;M2 PRT 28 artery A55-8817;1.99158184245757;16.8492828051618;0.190265454479135;0.190215378813152;0.190065252399105;0.189815376890733;0.189466254707092;0.1890185885255;0.188473280569119;0.187831431686617;0.187094340220728;0.186263500661803;0.185340602081889;0.184327526344233;0.1832263460…
Locomotion;10;60.4333333333333;50.4333333333333;M2 LRH 23 #1;2.65440669056132;3.62860780832325;Artery;Endfoot;M2 LRH 23 artery O29-7446 Endfoot;M2 LRH 23 artery O29-7446;1.99158196144953;33.0245942981172;0.0416799955728517;0.0416160813858722;0.0414254898122459;0.0411116839995503;0.0406804666424881;0.0401400154226281;0.0395009123933629;0.0387761498287141;0.0379810936563283;0.0371333863550914;0.036…
Locomotion;68.3666666666667;85.1666666666667;16.8;M2 LRH 23 #2;2.52216605275955;4.4398953902074;Artery;Endfoot;M2 LRH 23 artery O29-7446 Endfoot;M2 LRH 23 artery O29-7446;1.99158196144953;33.0245942981172;0.0796841783572156;0.0797392728442342;0.0799044236543003;0.0801792330314234;0.0805630387020904;0.0810549148578616;0.0816536735367353;0.0823578664088975;0.0831657869739219;0.0840754731778044;0.08…
Locomotion;91.2;131.733333333333;40.5333333333333;M2 LRH 23 #3;2.63903756864093;3.43222280228586;Artery;Endfoot;M2 LRH 23 artery O29-7446 Endfoot;M2 LRH 23 artery O29-7446;1.99158196144953;33.0245942981172;0.0373166361637169;0.0374162489828423;0.0377120272880725;0.0381948936660002;0.038850058439627;0.0396575144282878;0.0405927017860835;0.0416273166671267;0.0427302321184032;0.0438684957077776;0.04…
Locomotion;153.933333333333;194.533333333333;40.6;M2 LRH 23 #5;2.46561440169308;4.08923608023268;Artery;Endfoot;M2 LRH 23 artery O29-7446 Endfoot;M2 LRH 23 artery O29-7446;1.99158196144953;33.0245942981172;0.000710201103677763;0.000697372182800687;0.000659824106003474;0.00060034924460866;0.000523522640583554;0.000435583848776795;0.000344272121307834;0.000258615960696737;0.000188678908572435;0.000…
Locomotion;218.566666666667;255.633333333333;37.0666666666667;M2 LRH 23 #8;1.5030192093831;3.94107684318274;Artery;Endfoot;M2 LRH 23 artery O29-7446 Endfoot;M2 LRH 23 artery O29-7446;1.99158196144953;33.0245942981172;0.125608454377256;0.125522510592862;0.125264616686197;0.124834593378564;0.124232169638619;0.123457023751153;0.122508839650368;0.121387377352881;0.120092555992857;0.118624547632796;0.…
Locomotion;269.566666666667;287.5;17.9333333333333;M2 LRH 23 #11;1.41814859788567;4.11248300939663;Artery;Endfoot;M2 LRH 23 artery O29-7446 Endfoot;M2 LRH 23 artery O29-7446;1.99158196144953;33.0245942981172;0.0342838420588386;0.03428208319516;0.0342768109043048;0.0342680379692995;0.0342557853030308;0.034240081364916;0.0342209613540133;0.0341984661882422;0.0341726412820013;0.0341435351369805;0.03…
Locomotion;318.366666666667;351.633333333333;33.2666666666667;M2 LRH 23 #13;2.36505222856752;3.9364413506701;Artery;Endfoot;M2 LRH 23 artery O29-7446 Endfoot;M2 LRH 23 artery O29-7446;1.99158196144953;33.0245942981172;0.00467041435101516;0.00492035335122304;0.00566655837472636;0.00689827128676224;0.00859781880477829;0.0107409896731793;0.0132975465536004;0.0162318572142127;0.0195036262152549;0.023…
Locomotion;370.266666666667;389.4;19.1333333333333;M2 LRH 23 #16;2.27070571902867;5.04098023884464;Artery;Endfoot;M2 LRH 23 artery O29-7446 Endfoot;M2 LRH 23 artery O29-7446;1.99158196144953;33.0245942981172;0.290908347018601;0.290827559142126;0.290585178803296;0.290181157420973;0.289615419147461;0.288887868478797;0.287998400768013;0.286946915502301;0.28573333216819;0.284357608494157;0.2828197608…
Locomotion;398.533333333333;418.4;19.8666666666666;M2 LRH 23 #18;1.9130504952884;4.25214475259696;Artery;Endfoot;M2 LRH 23 artery O29-7446 Endfoot;M2 LRH 23 artery O29-7446;1.99158196144953;33.0245942981172;0.0312053172395501;0.0312488375523834;0.0313792502531176;0.0315961113734033;0.0318986834424851;0.032285939184518;0.0327565666600892;0.0333089758175311;0.0339413064102085;0.0346514372268823;0.0…
Locomotion;426.8;446.333333333333;19.5333333333333;M2 LRH 23 #20;1.7507743281909;4.61412205340848;Artery;Endfoot;M2 LRH 23 artery O29-7446 Endfoot;M2 LRH 23 artery O29-7446;1.99158196144953;33.0245942981172;0.2021832398577;0.202204038911859;0.202266152213146;0.202368730181521;0.202510363504647;0.202689093073405;0.20290242379971;0.20314734222524;0.203420337804353;0.203717427719674;0.2040341850648;…
Locomotion;452.433333333333;460.766666666667;8.33333333333331;M2 LRH 23 #21;2.34322993230634;4.17664395627205;Artery;Endfoot;M2 LRH 23 artery O29-7446 Endfoot;M2 LRH 23 artery O29-7446;1.99158196144953;33.0245942981172;0.0915240569638038;0.0915007089703567;0.0914306913040696;0.0913140828740082;0.0911510150800841;0.0909416716404357;0.0906862883501154;0.090385152771437;0.0900386038564359;0.08964703…
Whisking;466.866666666667;472.133333333333;5.26666666666665;M2 LRH 23 #22;2.07599004424744;4.47458591051982;Artery;Endfoot;M2 LRH 23 artery O29-7446 Endfoot;M2 LRH 23 artery O29-7446;1.99158196144953;33.0245942981172;0.213112315033222;0.213106026115856;0.213087160319017;0.21305572051172;0.213011711474991;0.212955139900871;0.212886014391025;0.212804345454951;0.21271014550779;0.212603428867742;0.21…
Locomotion;483.6;489.966666666667;6.36666666666662;M2 LRH 23 #25;1.88108381297451;4.63999036118572;Artery;Endfoot;M2 LRH 23 artery O29-7446 Endfoot;M2 LRH 23 artery O29-7446;1.99158196144953;33.0245942981172;1.56089314006129;1.56083787977683;1.56067210885629;1.56039585712173;1.56000917427114;1.55951212987036;1.55890481334167;1.55818733394917;1.55735982078086;1.55642242272743;1.55537530845772;1.55…
Locomotion;495.933333333333;556.566666666667;60.6333333333334;M2 LRH 23 #26;2.9828738182455;3.1117182003725;Artery;Endfoot;M2 LRH 23 artery O29-7446 Endfoot;M2 LRH 23 artery O29-7446;1.99158196144953;33.0245942981172;0.0142351302498188;0.0141860355057548;0.0140418853221518;0.0138119834097005;0.0135114971791306;0.0131609150240763;0.0127852269292722;0.0124127898187198;0.012073854956459;0.0117987656…
Whisking;563.8;567.7;3.90000000000009;M2 LRH 23 #27;0.0478871770731594;-0.04743298969199;Artery;Endfoot;M2 LRH 23 artery O29-7446 Endfoot;M2 LRH 23 artery O29-7446;1.99158196144953;33.0245942981172;5.24755430628706e-07;5.24755430476954e-07;5.24755430018885e-07;5.24755429254517e-07;5.2475542818388e-07;5.24755426807012e-07;5.24755425123965e-07;5.24755423134804e-07;5.24755420839602e-07;5.24755418238…
Locomotion;567.7;589.166666666667;21.4666666666666;M2 LRH 23 #28;1.77222110375972;4.13188678853326;Artery;Endfoot;M2 LRH 23 artery O29-7446 Endfoot;M2 LRH 23 artery O29-7446;1.99158196144953;33.0245942981172;0.00651325440750708;0.00651354668351507;0.00651442100721049;0.00651586989265488;0.00651788095273648;0.00652043703211423;0.00652351639088407;0.00652709293654476;0.00653113650119517;0.006535613…
Locomotion;10;69.5;59.5;M2 LRH 42 #1;1.88589400560626;2.3305282788222;Artery;Endfoot;M2 LRH 42 artery F11-2966 Endfoot;M2 LRH 42 artery F11-2966;1.9915817829616;21.3424248865384;0.00394502081219777;0.00399790447518066;0.00415520731658409;0.00441292148095944;0.00476448912577746;0.00520098496696387;0.00571137053904728;0.0062828174670295;0.00690109453514808;0.00755100994127586;0.00821689605178021;0.…
Locomotion;75.7333333333333;95.5666666666667;19.8333333333333;M2 LRH 42 #2;1.8854078005211;2.1531644489357;Artery;Endfoot;M2 LRH 42 artery F11-2966 Endfoot;M2 LRH 42 artery F11-2966;1.9915817829616;21.3424248865384;0.0842650714539294;0.084234967149542;0.0841447072841991;0.0839944508496096;0.0837844623224654;0.0835151109033084;0.0831868694571174;0.0828003131617122;0.0823561178717168;0.081855058207…
Whisking;95.5666666666667;101.733333333333;6.16666666666667;M2 LRH 42 #3;2.61456486561804;2.00387541158188;Artery;Endfoot;M2 LRH 42 artery F11-2966 Endfoot;M2 LRH 42 artery F11-2966;1.9915817829616;21.3424248865384;8.20645485649244e-05;9.11013295421965e-05;0.000118207864711352;0.000163372732928562;0.000226576906095594;0.000307793759866795;0.000406989088628039;0.000524121124736797;0.00065914056200…
Locomotion;101.733333333333;126.2;24.4666666666667;M2 LRH 42 #4;1.68189787062783;1.72204691705583;Artery;Endfoot;M2 LRH 42 artery F11-2966 Endfoot;M2 LRH 42 artery F11-2966;1.9915817829616;21.3424248865384;0.00323839487815227;0.00323566964221992;0.00322754162204094;0.00321415290458448;0.00319573706779605;0.00317261439780735;0.00314518532710223;0.00311392222457067;0.00307935970137525;0.00304208362…
Whisking;126.2;129.333333333333;3.13333333333334;M2 LRH 42 #6;0.557503634739563;0.166292427421729;Artery;Endfoot;M2 LRH 42 artery F11-2966 Endfoot;M2 LRH 42 artery F11-2966;1.9915817829616;21.3424248865384;2.87113043722248e-06;2.87113043723017e-06;2.87113043723784e-06;2.8711304372455e-06;2.87113043725315e-06;2.87113043726077e-06;2.87113043726838e-06;2.87113043727597e-06;2.87113043728354e-06;2.871…
Locomotion;136.7;152.3;15.6;M2 LRH 42 #7;2.53665803557075;2.80576802617667;Artery;Endfoot;M2 LRH 42 artery F11-2966 Endfoot;M2 LRH 42 artery F11-2966;1.9915817829616;21.3424248865384;0.000554634881293729;0.000554606670624907;0.000554521986428949;0.000554380695785009;0.000554182655718454;0.000553927830219119;0.000553616452430244;0.000553249230388439;0.000552827594256175;0.00055235398256726;0.00055…
Locomotion;161.766666666667;167.266666666667;5.5;M2 LRH 42 #9;2.45127741871058;3.2978640288928;Artery;Endfoot;M2 LRH 42 artery F11-2966 Endfoot;M2 LRH 42 artery F11-2966;1.9915817829616;21.3424248865384;0.00655597672074779;0.00656016074345756;0.0065727113575626;0.00659362420175757;0.00662289200940532;0.00666050461184345;0.00670644894301059;0.00676070904539015;0.00682326607726743;0.006894098321296…
Whisking;173.766666666667;179;5.23333333333332;M2 LRH 42 #10;0.729093833212423;0.0857201969247134;Artery;Endfoot;M2 LRH 42 artery F11-2966 Endfoot;M2 LRH 42 artery F11-2966;1.9915817829616;21.3424248865384;0.034777572753345;0.0347777596825487;0.0347783202815357;0.0347792539850854;0.0347805598514647;0.0347822365628814;0.0347842824261179;0.034786695373345;0.0347894729631162;0.0347926123815418;0.034…
Locomotion;179;188.766666666667;9.76666666666668;M2 LRH 42 #11;2.65224017391912;2.83775750361171;Artery;Endfoot;M2 LRH 42 artery F11-2966 Endfoot;M2 LRH 42 artery F11-2966;1.9915817829616;21.3424248865384;0.122895061585918;0.122894988489119;0.122894763648353;0.122894370425548;0.122893781127401;0.122892957060533;0.122891848608535;0.122890395330762;0.122888526082649;0.122886159157329;0.122883202448…
Locomotion;204.233333333333;216.9;12.6666666666667;M2 LRH 42 #14;2.64987293757542;3.60864182192278;Artery;Endfoot;M2 LRH 42 artery F11-2966 Endfoot;M2 LRH 42 artery F11-2966;1.9915817829616;21.3424248865384;0.210758200967853;0.210741694175927;0.210692173414522;0.210609637566653;0.210494084892163;0.210345513209283;0.210163920147526;0.209949303470594;0.20970166146766;0.209420993410994;0.20910730007…
Locomotion;226.6;241.8;15.2;M2 LRH 42 #16;2.65268466487541;2.98762181236497;Artery;Endfoot;M2 LRH 42 artery F11-2966 Endfoot;M2 LRH 42 artery F11-2966;1.9915817829616;21.3424248865384;0.147198239919379;0.147182021315959;0.14713337657626;0.147052338893126;0.146938963517382;0.146793327652518;0.146615530308296;0.146405692114378;0.146163955095287;0.145890482408335;0.145585458046385;0.145249086507544;…
Locomotion;251.366666666667;260.466666666667;9.09999999999997;M2 LRH 42 #18;3.22885745768872;2.87406639354842;Artery;Endfoot;M2 LRH 42 artery F11-2966 Endfoot;M2 LRH 42 artery F11-2966;1.9915817829616;21.3424248865384;6.18108573303532e-05;6.29204082559447e-05;6.62511840226472e-05;7.18095474477836e-05;7.96060827283732e-05;8.96555647386826e-05;0.000101976916137373;0.000116593152374567;0.00013353131…
Whisking;274.966666666667;294.9;19.9333333333333;M2 LRH 42 #21;1.58659508958944;1.5251134512197;Artery;Endfoot;M2 LRH 42 artery F11-2966 Endfoot;M2 LRH 42 artery F11-2966;1.9915817829616;21.3424248865384;0.00241225343201121;0.00242922216338849;0.00248011100968067;0.00256486779879346;0.00268340515048094;0.00283559984305267;0.00302129194037679;0.00324028369263651;0.00349233822792208;0.0037771780551…
Locomotion;305.2;320.8;15.6;M2 LRH 42 #24;2.29512982478638;3.38901808351752;Artery;Endfoot;M2 LRH 42 artery F11-2966 Endfoot;M2 LRH 42 artery F11-2966;1.9915817829616;21.3424248865384;0.0742765938099187;0.074259510435223;0.0742082926122385;0.0741230371667396;0.0740039052128909;0.0738511217611809;0.0736649751717704;0.0734458164554756;0.0731940584252244;0.072910174701409;0.0725946985751339;0.072248…
Whisking;320.8;331.3;10.5;M2 LRH 42 #25;1.40853916842192;1.64777959263317;Artery;Endfoot;M2 LRH 42 artery F11-2966 Endfoot;M2 LRH 42 artery F11-2966;1.9915817829616;21.3424248865384;0.0119945348508834;0.0119946729954592;0.0119950854599555;0.0119957663422598;0.0119967058234632;0.0119978901947298;0.0119993018948161;0.0120009195581435;0.0120027180732994;0.0120046686518157;0.0120067389070455;0.012008…
Locomotion;337.2;344;6.80000000000001;M2 LRH 42 #26;2.48280654374867;4.09799773168364;Artery;Endfoot;M2 LRH 42 artery F11-2966 Endfoot;M2 LRH 42 artery F11-2966;1.9915817829616;21.3424248865384;0.0295081690541217;0.0295121300715791;0.0295240115925737;0.0295438090237167;0.0295715147102581;0.0296071179374346;0.0296506049323619;0.0297019588664744;0.0297611598585175;0.0298281849780987;0.0299030082498…
Whisking;344;349.433333333333;5.43333333333334;M2 LRH 42 #27;0.29520922209701;0.0714007079227304;Artery;Endfoot;M2 LRH 42 artery F11-2966 Endfoot;M2 LRH 42 artery F11-2966;1.9915817829616;21.3424248865384;0.0712325224199;0.0712313006946161;0.0712276356325614;0.0712215275762584;0.0712129770965294;0.0712019849924241;0.0711885522911165;0.0711726802477757;0.0711543703454037;0.0711336242946479;0.07111…
Locomotion;349.433333333333;380.6;31.1666666666667;M2 LRH 42 #28;1.84264936039189;2.81623770398825;Artery;Endfoot;M2 LRH 42 artery F11-2966 Endfoot;M2 LRH 42 artery F11-2966;1.9915817829616;21.3424248865384;0.0499218847015313;0.0498804448370279;0.0497565751760811;0.0495516172607757;0.0492677796544586;0.048908097561513;0.0484763775391308;0.0479771285086046;0.0474154805675171;0.0467970933615481;0.0…
Locomotion;386.433333333333;416.2;29.7666666666667;M2 LRH 42 #29;1.66765430128904;2.76619657339919;Artery;Endfoot;M2 LRH 42 artery F11-2966 Endfoot;M2 LRH 42 artery F11-2966;1.9915817829616;21.3424248865384;0.000310940008283961;0.000313213373691356;0.000320041107859437;0.000331445568246071;0.000347462174338235;0.000368136683964176;0.000393521461111752;0.000423670815128752;0.000458635512409125;0.0…
Locomotion;423.5;458.3;34.8;M2 LRH 42 #30;1.96743625852315;3.26532669241586;Artery;Endfoot;M2 LRH 42 artery F11-2966 Endfoot;M2 LRH 42 artery F11-2966;1.9915817829616;21.3424248865384;0.0291455358787178;0.0291126239554759;0.0290143109806935;0.0288518509667131;0.0286272866126591;0.0283433803569145;0.0280035218316017;0.0276116154980302;0.0271719530430856;0.0266890757254344;0.0261676322523317;0.0256…
Whisking;458.3;463.333333333333;5.0333333333333;M2 LRH 42 #31;0.35475514242286;0.18614733392119;Artery;Endfoot;M2 LRH 42 artery F11-2966 Endfoot;M2 LRH 42 artery F11-2966;1.9915817829616;21.3424248865384;0.00412422212805552;0.00412419671140705;0.00412412046260699;0.00412399338515768;0.00412381548489613;0.00412358676999362;0.00412330725095518;0.00412297694061898;0.00412259585415539;0.0041221640090…
Locomotion;463.333333333333;484.466666666667;21.1333333333333;M2 LRH 42 #32;1.64417214866602;2.75939923923957;Artery;Endfoot;M2 LRH 42 artery F11-2966 Endfoot;M2 LRH 42 artery F11-2966;1.9915817829616;21.3424248865384;0.00316364223413543;0.00317019328789828;0.00318985716534122;0.00322266581551003;0.00326867182489917;0.00332794743496075;0.00340058318720948;0.00348668621611977;0.00358637821522455;0…
Locomotion;493.133333333333;522.166666666667;29.0333333333333;M2 LRH 42 #34;1.6438531918209;3.1484516498646;Artery;Endfoot;M2 LRH 42 artery F11-2966 Endfoot;M2 LRH 42 artery F11-2966;1.9915817829616;21.3424248865384;0.012640408933173;0.0126133829620094;0.012532608356783;0.0123989908751631;0.0122140262843041;0.01197977983397;0.011698857948757;0.0113743725616467;0.0110098986209955;0.010609425405067…
Locomotion;530.366666666667;544.533333333333;14.1666666666666;M2 LRH 42 #36;1.96340615796737;3.10134466893811;Artery;Endfoot;M2 LRH 42 artery F11-2966 Endfoot;M2 LRH 42 artery F11-2966;1.9915817829616;21.3424248865384;0.000822285828819286;0.000820520945250541;0.000815239862812714;0.000806483211659011;0.000794318460271707;0.000778839544356205;0.000760166350390563;0.000738444056906067;0.00071384233…
Locomotion;554.233333333333;560.866666666667;6.63333333333333;M2 LRH 42 #38;2.14463223659143;3.92075023542598;Artery;Endfoot;M2 LRH 42 artery F11-2966 Endfoot;M2 LRH 42 artery F11-2966;1.9915817829616;21.3424248865384;0.10826989381103;0.108268936192456;0.10826606344863;0.108261275916941;0.10825457415954;0.108245958963102;0.108235431338488;0.108222992520313;0.108208643966415;0.108192387357231;0.10…
Locomotion;566.5;591.233333333333;24.7333333333333;M2 LRH 42 #39;1.85949573951838;2.38343604909527;Artery;Endfoot;M2 LRH 42 artery F11-2966 Endfoot;M2 LRH 42 artery F11-2966;1.9915817829616;21.3424248865384;0.0111794075604607;0.011169738926905;0.0111407832615026;0.0110926908210998;0.0110257105425728;0.0109401878265778;0.0108365614755563;0.0107153598259563;0.0105771961249234;0.0104227632112015;0.0…
Whisking;591.233333333333;597.733333333333;6.5;M2 LRH 42 #40;0.676560109264022;0.369171374189518;Artery;Endfoot;M2 LRH 42 artery F11-2966 Endfoot;M2 LRH 42 artery F11-2966;1.9915817829616;21.3424248865384;0.0121129275664552;0.012119763105071;0.0121402660739415;0.0121744255347166;0.012222223264758;0.0122836337690519;0.0123586242968722;0.0124471548631836;0.0125491782747653;0.0126646401610361;0.0127…
IS;15;35;20;M2 QOE 20 #1;0.118841173922597;0.0679711499880142;Artery;Endfoot;M2 QOE 20 artery G90-2690 Endfoot;M2 QOE 20 artery G90-2690;1.9915817829616;16.4280507350328;0.0283449993260229;0.0283346108615558;0.0283034674405693;0.028251634892704;0.028179222641072;0.0280863832648803;0.0279733118911948;0.027840245419895;0.0276874615869608;0.0275152778722815;0.0273240502591702;0.0271141718536967;0.02…
REM;35;65;30;M2 QOE 20 #2;0.131764781835552;0.0828677667507575;Artery;Endfoot;M2 QOE 20 artery G90-2690 Endfoot;M2 QOE 20 artery G90-2690;1.9915817829616;16.4280507350328;0.0168779484322171;0.0168557880066316;0.0167895224726861;0.0166797966318943;0.0165276770894495;0.0163346402513866;0.0161025557065621;0.015833665178514;0.0155305572837486;0.0151961383832577;0.0148335998626244;0.0144463822223669;0…
NREM;110;220;110;M2 QOE 20 #5;0.0782728450130176;0.0789731949296688;Artery;Endfoot;M2 QOE 20 artery G90-2690 Endfoot;M2 QOE 20 artery G90-2690;1.9915817829616;16.4280507350328;0.0224783182340234;0.02242144685015;0.0222217468550316;0.0218031525108647;0.0210720877481681;0.0199545302898328;0.0184276004460567;0.0165351662016907;0.0143831766082455;0.0121176507534581;0.00989364841771718;0.0078453518062…
NREM;234;267;33;M2 QOE 20 #6;0.130467976480065;0.0738159067998627;Artery;Endfoot;M2 QOE 20 artery G90-2690 Endfoot;M2 QOE 20 artery G90-2690;1.9915817829616;16.4280507350328;0.00977246224415974;0.00976132480700238;0.00972819671617231;0.00967392143289161;0.00959987438417454;0.0095079185849017;0.00940034473214032;0.00927979789028116;0.00914919334618749;0.00901162457432385;0.00887026649967359;0.0087…
NREM;300;343;43;M2 QOE 20 #7;0.0266605565390894;0.113857131328486;Artery;Endfoot;M2 QOE 20 artery G90-2690 Endfoot;M2 QOE 20 artery G90-2690;1.9915817829616;16.4280507350328;0.0185238685055601;0.0185088297802005;0.018463679441288;0.018388321700836;0.0182826188228403;0.0181464225341985;0.0179796151847456;0.017782158055667;0.0175541437620806;0.0172958494312708;0.0170077872765384;0.016690749328025;0…
IS;421;444;23;M2 QOE 20 #8;0.108279931790697;0.0975420768289467;Artery;Endfoot;M2 QOE 20 artery G90-2690 Endfoot;M2 QOE 20 artery G90-2690;1.9915817829616;16.4280507350328;0.00495855919963209;0.0049823110466086;0.00505340809298793;0.00517137620035209;0.00533542960645929;0.00554447757429452;0.00579713359428991;0.00609172703514871;0.00642631711148408;0.0067987090111865;0.00720647200241737;0.0076469…
NREM;460;530;70;M2 QOE 20 #9;0.111597728478177;0.0916031462677895;Artery;Endfoot;M2 QOE 20 artery G90-2690 Endfoot;M2 QOE 20 artery G90-2690;1.9915817829616;16.4280507350328;0.00198842480345536;0.00197466872406738;0.00193420597628232;0.00186937308952733;0.00178380700670173;0.00168209025144947;0.00156931242152434;0.00145059769827104;0.00133065127088723;0.00121337454127877;0.00110159018268497;0.000…
IS;530;560;30;M2 QOE 20 #10;0.0392903877668679;0.0802141518535721;Artery;Endfoot;M2 QOE 20 artery G90-2690 Endfoot;M2 QOE 20 artery G90-2690;1.9915817829616;16.4280507350328;0.025649731098471;0.025654990072685;0.02567071518857;0.0256967511117586;0.0257328392403497;0.025778618151017;0.0258336242493229;0.0258972926492538;0.0259689583130875;0.026047857488039;0.0261331294805577;0.0262238188125505;0.0…
REM;565;600;35;M2 QOE 20 #11;0.0173257179467954;0.0753469055542085;Artery;Endfoot;M2 QOE 20 artery G90-2690 Endfoot;M2 QOE 20 artery G90-2690;1.9915817829616;16.4280507350328;0.0485523411623077;0.048462709469745;0.0481950252182893;0.0477528943757639;0.0471422393032478;0.0463711701031529;0.0454498098582298;0.0443900788832292;0.0432054442562919;0.0419106418218792;0.040521378531057;0.039054023388067…
NREM;150;255;105;M2 VDX 20 #2;0.0402179232223996;0.095631596958553;Artery;Endfoot;M2 VDX 20 artery D49-9596 Endfoot;M2 VDX 20 artery D49-9596;1.99158196144953;17.972568325506;0.0272316675292525;0.0267743432303296;0.0254321845110223;0.0232972110360774;0.0205294417622988;0.0173607851557577;0.0140905833008323;0.0110674948008154;0.00865581309926891;0.00718913780691026;0.00691918853159435;0.0079709666…
IS;256;284;28;M2 VDX 20 #3;0.0338361891276542;0.112020610486625;Artery;Endfoot;M2 VDX 20 artery D49-9596 Endfoot;M2 VDX 20 artery D49-9596;1.99158196144953;17.972568325506;0.00920338072316194;0.00928437031075389;0.00952595531733025;0.00992400931105694;0.0104717372182923;0.0111597971363119;0.0119764675923347;0.0129078570487481;0.0139381516507783;0.0150498964892127;0.0162243050216355;0.017441590773…
NREM;383;498;115;M2 VDX 20 #6;0.00510037199093982;0.0899475424746442;Artery;Endfoot;M2 VDX 20 artery D49-9596 Endfoot;M2 VDX 20 artery D49-9596;1.99158196144953;17.972568325506;0.0387528676517001;0.036963763208694;0.031965286646317;0.0247733656897007;0.0168067341801635;0.00956133111669144;0.00429490216682241;0.00180153099862414;0.00232012354654701;0.00557651087618966;0.0109222576485529;0.01751535…
IS;498;525;27;M2 VDX 20 #7;-0.125628455104576;0.0972022760492261;Artery;Endfoot;M2 VDX 20 artery D49-9596 Endfoot;M2 VDX 20 artery D49-9596;1.99158196144953;17.972568325506;0.0207559870264772;0.0208328811367344;0.0210634348726893;0.0214472589222558;0.0219836927745523;0.0226717875906419;0.0235102829294417;0.0244975780198526;0.0256316984452295;0.0269102592650007;0.0283304257373581;0.029888872923547…
REM;530;600;70;M2 VDX 20 #8;0.0161966675633427;0.111341841853286;Artery;Endfoot;M2 VDX 20 artery D49-9596 Endfoot;M2 VDX 20 artery D49-9596;1.99158196144953;17.972568325506;2.35996042634354e-05;0.00469825775666556;0.0183148437714921;0.039695106654034;0.0670159022280885;0.0980007879970208;0.130152675336955;0.160998536173802;0.188316980532541;0.210323432682903;0.225794821018511;0.234124864245166;0.…
NREM;440;460;20;M3 WOJ 17 #3;0.0750781342232437;0.0602501744330518;Artery;Endfoot;M3 WOJ 17 artery Y48-4892 Endfoot;M3 WOJ 17 artery Y48-4892;1.99158202094551;24.3111080474477;0.0330613806791809;0.0330570869207142;0.0330441555974128;0.0330224371252597;0.0329916840569689;0.0329515538556226;0.0329016127469044;0.0328413406192866;0.0327701369330846;0.0326873275910789;0.0325921727154775;0.032483875268…
IS;460;500;40;M3 WOJ 17 #4;-0.0770681663902151;0.0290458375797479;Artery;Endfoot;M3 WOJ 17 artery Y48-4892 Endfoot;M3 WOJ 17 artery Y48-4892;1.99158202094551;24.3111080474477;0.0110578251192971;0.0110613846764301;0.0110718724727257;0.0110887269848098;0.0111110488954347;0.0111376543608316;0.0111671465001834;0.0111980021289524;0.0112286700593458;0.0112576767070187;0.0112837342975813;0.0113058466821…
REM;500;600;100;M3 WOJ 17 #5;0.102851081935334;0.055329705121236;Artery;Endfoot;M3 WOJ 17 artery Y48-4892 Endfoot;M3 WOJ 17 artery Y48-4892;1.99158202094551;24.3111080474477;0.00139677173934551;0.00137149521269001;0.00129890899317115;0.00118799540745219;0.00105145780681851;0.000903033936480122;0.000754921670558701;0.000616028531663706;0.000491469947675744;0.000383338846346139;0.000292381439907917…
IS;10;26;16;M3 LCE 05 #1;0.0285370845698286;0.0128361161656043;Artery;Endfoot;M3 LCE 05 artery S31-9501 Endfoot;M3 LCE 05 artery S31-9501;1.99158196144953;22.9150246150201;0.185045077230418;0.185115306844826;0.185325662551429;0.18567514647608;0.186162100596204;0.186784214364101;0.187538535323348;0.188421482662482;0.189428863634754;0.190555892757797;0.191797213692621;0.193146923687459;0.1945986004…
REM;30;180;150;M3 LCE 05 #2;0.242076164410961;0.0247533457683942;Artery;Endfoot;M3 LCE 05 artery S31-9501 Endfoot;M3 LCE 05 artery S31-9501;1.99158196144953;22.9150246150201;0.397188008371713;0.396872070923835;0.394305388289706;0.386336165999981;0.371930966829924;0.354571699515385;0.341077122851007;0.337349567647896;0.344052103708627;0.355386695608987;0.361857223883157;0.355057967563584;0.3314112…
NREM;366;430;64;M3 TEQ 22 #3;0.189276672042487;0.2094478266701;Artery;Endfoot;M3 TEQ 22 artery C22-9132 Endfoot;M3 TEQ 22 artery C22-9132;1.99158172346563;20.4598434062679;0.104919006859243;0.104772878879757;0.104354300834717;0.103722168112188;0.102972957721406;0.102238395259533;0.10168251195015;0.101498294459041;0.101904043555978;0.103139406812847;0.105460861911517;0.109136240915463;0.1144377498…
NREM;460;490;30;M3 TEQ 22 #4;0.160812823054444;0.215919790087528;Artery;Endfoot;M3 TEQ 22 artery C22-9132 Endfoot;M3 TEQ 22 artery C22-9132;1.99158172346563;20.4598434062679;0.0983277583394454;0.0982022522933189;0.0978251070619455;0.0971944916175483;0.0963075201844402;0.0951604957231349;0.0937492401188414;0.0920695007410757;0.0901174205868571;0.0878900571211916;0.0853859332447006;0.08260560259777…
IS;490;510;20;M3 TEQ 22 #5;0.187767957791764;0.205068022371366;Artery;Endfoot;M3 TEQ 22 artery C22-9132 Endfoot;M3 TEQ 22 artery C22-9132;1.99158172346563;20.4598434062679;0.185191605055525;0.185173337272389;0.18511846048371;0.185026755238492;0.18489785865871;0.184731268729611;0.184526350265819;0.184282342512834;0.18399836833196;0.183673444905009;0.183306495883525;0.182896364895652;0.182441830312…
Whisking;15.6333333333333;27.2;11.5666666666667;M2 LRH 05 #2;0.526231543610217;0.245850969078608;Artery;Endfoot;M2 LRH 05 artery D86-5796 Endfoot;M2 LRH 05 artery D86-5796;1.99158142598584;13.1424405880262;0.0341279701518841;0.0341277049236474;0.0341269048228541;0.0341255566104202;0.0341236382499221;0.0341211189506638;0.0341179592279569;0.0341141109805994;0.0341095175855301;0.0341041140096367;0.0…
Whisking;32.4333333333333;38.3;5.86666666666667;M2 LRH 05 #4;0.337796183817456;0.133845930838765;Artery;Endfoot;M2 LRH 05 artery D86-5796 Endfoot;M2 LRH 05 artery D86-5796;1.99158142598584;13.1424405880262;0.161570341754108;0.161567544733613;0.161559153609113;0.161545168194365;0.161525588179646;0.161500413132778;0.161469642500553;0.161433275610582;0.161391311673525;0.161343749785751;0.16129058893…
Whisking;83.6333333333333;96.5;12.8666666666667;M2 LRH 05 #7;0.288936193819926;0.034927538483694;Artery;Endfoot;M2 LRH 05 artery D86-5796 Endfoot;M2 LRH 05 artery D86-5796;1.99158142598584;13.1424405880262;0.0617824148547709;0.0617837337278338;0.0617876760182796;0.0617941987907117;0.0618032306520697;0.0618146719998957;0.0618283953686427;0.0618442458727665;0.0618620417449895;0.0618815749677808;0.0…
Whisking;119.466666666667;123.133333333333;3.66666666666667;M2 LRH 05 #9;0.484646714586819;-0.0328701039363222;Artery;Endfoot;M2 LRH 05 artery D86-5796 Endfoot;M2 LRH 05 artery D86-5796;1.99158142598584;13.1424405880262;0.143543998681239;0.143543052533348;0.143540214103685;0.143535483436607;0.143528860606064;0.143520345715634;0.14350993889857;0.143497640317865;0.143483450166324;0.143467368666656;…
Whisking;132.3;136.266666666667;3.96666666666667;M2 LRH 05 #11;0.374496817029958;-0.0147240839978341;Artery;Endfoot;M2 LRH 05 artery D86-5796 Endfoot;M2 LRH 05 artery D86-5796;1.99158142598584;13.1424405880262;0.130733255965413;0.130733279426874;0.130733349657402;0.130733466197569;0.13073362828176;0.130733834838321;0.130734084489772;0.130734375553069;0.130734706039933;0.130735073657241;0.13073547…
Whisking;144.5;154.466666666667;9.96666666666667;M2 LRH 05 #13;1.92435071202401;2.75987893622911;Artery;Endfoot;M2 LRH 05 artery D86-5796 Endfoot;M2 LRH 05 artery D86-5796;1.99158142598584;13.1424405880262;1.13989592928915;1.13979535497;1.13949368288719;1.13899106566189;1.13828775759193;1.13738411454547;1.13628059381185;1.13497775390914;1.13347625434815;1.13177685535217;1.12988041753211;1.1277879…
Whisking;177.5;182.4;4.90000000000001;M2 LRH 05 #15;0.552348636384419;0.0462110862619652;Artery;Endfoot;M2 LRH 05 artery D86-5796 Endfoot;M2 LRH 05 artery D86-5796;1.99158142598584;13.1424405880262;2.04386871820485e-08;2.0438687158594e-08;2.04386870881219e-08;2.04386869706348e-08;2.04386868061372e-08;2.04386865946351e-08;2.04386863361367e-08;2.04386860306515e-08;2.04386856781912e-08;2.04386852787…
Whisking;194.733333333333;202.433333333333;7.70000000000002;M2 LRH 05 #17;0.379923553420709;0.0157584232090163;Artery;Endfoot;M2 LRH 05 artery D86-5796 Endfoot;M2 LRH 05 artery D86-5796;1.99158142598584;13.1424405880262;0.0401211364233137;0.0401231070371556;0.0401290175687643;0.0401388640898117;0.0401526400556725;0.0401703363093037;0.0401919410866735;0.0402174400237364;0.0402468161649469;0.040280…
Locomotion;210.6;224.066666666667;13.4666666666667;M2 LRH 05 #19;2.0994215150948;4.03296768906274;Artery;Endfoot;M2 LRH 05 artery D86-5796 Endfoot;M2 LRH 05 artery D86-5796;1.99158142598584;13.1424405880262;0.00397564077514245;0.0039854759967622;0.00401499029181122;0.0040642094525564;0.00413317613869902;0.00422194938793317;0.00433060393406839;0.00445922933604339;0.00460792892208891;0.004776818554…
Whisking;247.6;258.3;10.7;M2 LRH 05 #22;0.139119762692167;0.0133194976876841;Artery;Endfoot;M2 LRH 05 artery D86-5796 Endfoot;M2 LRH 05 artery D86-5796;1.99158142598584;13.1424405880262;0.00704221077659647;0.00704378262616426;0.00704849848600642;0.00705635928928649;0.00706736659005407;0.00708152256140764;0.00709882999291709;0.00711929228729999;0.00714291345634474;0.00716969811607077;0.00719965148…
Whisking;264.466666666667;268.933333333333;4.4666666666667;M2 LRH 05 #23;0.672390996030312;0.357426587135798;Artery;Endfoot;M2 LRH 05 artery D86-5796 Endfoot;M2 LRH 05 artery D86-5796;1.99158142598584;13.1424405880262;0.0978262452753829;0.0978259480871902;0.0978250564613709;0.0978235702157928;0.0978214890469543;0.0978188125300618;0.09781554011914;0.0978116711471721;0.09780720482627;0.097802140247…
Whisking;290.533333333333;297.7;7.16666666666663;M2 LRH 05 #25;0.507024412724433;0.105670043348895;Artery;Endfoot;M2 LRH 05 artery D86-5796 Endfoot;M2 LRH 05 artery D86-5796;1.99158142598584;13.1424405880262;0.0154372792097516;0.0154372810713383;0.0154372866542634;0.0154372959532718;0.0154373089596103;0.0154373256610364;0.0154373460418292;0.0154373700828044;0.0154373977613326;0.0154374290513602;0…
Locomotion;12.4;21.1;8.7;M2 LRH 26 #1;2.01153813420076;4.02669694963856;Artery;Endfoot;M2 LRH 26 artery C92-7756 Endfoot;M2 LRH 26 artery C92-7756;1.99158184245757;14.9236504845719;0.022926299892531;0.0229231188908658;0.0229135780263392;0.0228976837185217;0.0228754466593442;0.0228468818020816;0.0228120083459534;0.0227708497163667;0.0227234335408328;0.0226697916205955;0.0226099598980158;0.02254397…
Whisking;21.1;28.7;7.6;M2 LRH 26 #2;0.684350514094728;1.36589123932303;Artery;Endfoot;M2 LRH 26 artery C92-7756 Endfoot;M2 LRH 26 artery C92-7756;1.99158184245757;14.9236504845719;0.100722468523812;0.100721595495038;0.100718976386741;0.10071461113467;0.100708499631901;0.100700641729084;0.100691037234776;0.100679685915885;0.100666587498198;0.10065174166701;0.100635148067851;0.100616806307299;0.100…
Locomotion;50.1;66.4;16.3;M2 LRH 26 #4;1.41295976280612;3.12687835100531;Artery;Endfoot;M2 LRH 26 artery C92-7756 Endfoot;M2 LRH 26 artery C92-7756;1.99158184245757;14.9236504845719;0.00819204761683105;0.00819326297354259;0.0081969034722466;0.00820295244606778;0.00821138227420792;0.0082221546169352;0.00823522074257378;0.00825052194451467;0.00826799004572899;0.00828754798774045;0.00830911050051342…
Locomotion;82.1666666666667;88.2;6.03333333333333;M2 LRH 26 #7;1.72632806935846;4.75514034156818;Artery;Endfoot;M2 LRH 26 artery C92-7756 Endfoot;M2 LRH 26 artery C92-7756;1.99158184245757;14.9236504845719;0.159350361991399;0.159349425998211;0.159346617226627;0.159341933303713;0.159335370276493;0.159326922614796;0.159316583215261;0.159304343406468;0.159290192955212;0.159274120073897;0.15925611142…
Whisking;101.8;107.066666666667;5.26666666666667;M2 LRH 26 #9;1.81916808882027;4.03203902030076;Artery;Endfoot;M2 LRH 26 artery C92-7756 Endfoot;M2 LRH 26 artery C92-7756;1.99158184245757;14.9236504845719;0.030740934866186;0.0307405411121318;0.0307393598695802;0.0307373911978717;0.030734635195949;0.0307310920024201;0.0307267617956457;0.0307216447938522;0.0307157412552692;0.0307090514782915;0.0307…
Locomotion;121.266666666667;133.166666666667;11.9;M2 LRH 26 #11;2.44300002400374;2.83599059263457;Artery;Endfoot;M2 LRH 26 artery C92-7756 Endfoot;M2 LRH 26 artery C92-7756;1.99158184245757;14.9236504845719;0.0610253266807221;0.0610280693451325;0.0610362863596989;0.0610499448217328;0.061068990001044;0.0610933455010011;0.0611229134832671;0.0611575749554625;0.0611971901208052;0.0612415987885635;0.0…
Whisking;133.166666666667;141.233333333333;8.06666666666666;M2 LRH 26 #12;2.48538752617218;2.12599093822344;Artery;Endfoot;M2 LRH 26 artery C92-7756 Endfoot;M2 LRH 26 artery C92-7756;1.99158184245757;14.9236504845719;0.0255256700338259;0.0255279557223729;0.0255348091732708;0.025546219548109;0.0255621688008878;0.0255826317050137;0.0256075758910329;0.0256369618950411;0.0256707432176908;0.0257088663…
Locomotion;141.233333333333;163.1;21.8666666666667;M2 LRH 26 #13;2.17270971728934;2.63196328858652;Artery;Endfoot;M2 LRH 26 artery C92-7756 Endfoot;M2 LRH 26 artery C92-7756;1.99158184245757;14.9236504845719;0.0132036803144396;0.0131866742675768;0.0131357780807003;0.0130513564312619;0.0129340131830797;0.0127845855385896;0.0126041359515615;0.0123939418981098;0.0121554836293411;0.0118904300527174;0…
Locomotion;169.333333333333;205.5;36.1666666666667;M2 LRH 26 #14;2.45254780260354;3.69448989432839;Artery;Endfoot;M2 LRH 26 artery C92-7756 Endfoot;M2 LRH 26 artery C92-7756;1.99158184245757;14.9236504845719;0.00629732040198482;0.0062704043067287;0.00619027594334703;0.00605877613939839;0.00587891051816963;0.00565475831961217;0.00539134955605296;0.00509451507217565;0.00477071505698082;0.0044268523…
Locomotion;213;222.166666666667;9.16666666666666;M2 LRH 26 #15;2.31840714253653;3.91060196165065;Artery;Endfoot;M2 LRH 26 artery C92-7756 Endfoot;M2 LRH 26 artery C92-7756;1.99158184245757;14.9236504845719;0.0417781132673774;0.0417757210905601;0.0417685423336198;0.0417565703289461;0.0417397940010889;0.0417181979224994;0.0416917623913437;0.041660463531169;0.041624273412138;0.041583160193485;0.0415…
Locomotion;241.1;295.466666666667;54.3666666666666;M2 LRH 26 #17;2.16275384711569;3.26363871544116;Artery;Endfoot;M2 LRH 26 artery C92-7756 Endfoot;M2 LRH 26 artery C92-7756;1.99158184245757;14.9236504845719;0.00010495195609624;0.00131318442528874;0.00489526814985938;0.0107255551077954;0.0186017892652568;0.0282553213516566;0.0393644139544003;0.0515697457159072;0.0644911056723129;0.077744233909140…
Locomotion;300.8;313.3;12.5;M2 LRH 26 #18;1.78623246825236;3.5051839749815;Artery;Endfoot;M2 LRH 26 artery C92-7756 Endfoot;M2 LRH 26 artery C92-7756;1.99158184245757;14.9236504845719;0.249161565222103;0.249150157062208;0.249115919833235;0.249058815361127;0.248978780254758;0.2488757262533;0.248749540710376;0.248600087212844;0.24842720633146;0.248230716500093;0.248010415019586;0.247766079181808;0.…
Locomotion;413.733333333333;426.233333333333;12.5;M2 LRH 26 #21;2.68317614952993;3.29586483611491;Artery;Endfoot;M2 LRH 26 artery C92-7756 Endfoot;M2 LRH 26 artery C92-7756;1.99158184245757;14.9236504845719;0.0184480543911225;0.018441053703948;0.0184200673027812;0.0183851421573627;0.0183363565117334;0.0182738198255972;0.018197672691535;0.0181080867273877;0.0180052644429341;0.0178894390798186;0.01…
Locomotion;436.333333333333;480.566666666667;44.2333333333333;M2 LRH 26 #23;2.17786182406477;2.5387133675338;Artery;Endfoot;M2 LRH 26 artery C92-7756 Endfoot;M2 LRH 26 artery C92-7756;1.99158184245757;14.9236504845719;0.00207629398893602;0.00207922223479459;0.00208789351965921;0.00210201937988174;0.00212128639164881;0.00214558797264632;0.00217531219181423;0.00221165276561804;0.00225690623299248;0…
Locomotion;514.266666666667;534.5;20.2333333333333;M2 LRH 26 #25;1.56188770657467;3.29145420264809;Artery;Endfoot;M2 LRH 26 artery C92-7756 Endfoot;M2 LRH 26 artery C92-7756;1.99158184245757;14.9236504845719;0.000833774002890211;0.000867667386690407;0.000969236108449578;0.00113814638243401;0.00137384357441855;0.00167555470794228;0.00204229195959303;0.00247285712986869;0.00296584707235149;0.003519…
Locomotion;544.8;563.833333333333;19.0333333333334;M2 LRH 26 #27;2.56226884409479;2.84493444720337;Artery;Endfoot;M2 LRH 26 artery C92-7756 Endfoot;M2 LRH 26 artery C92-7756;1.99158184245757;14.9236504845719;0.226758813903873;0.226659440659688;0.226361579293943;0.22586600394107;0.225174001596696;0.224287367288332;0.223208397340995;0.221939880764381;0.220485088795783;0.218847762640458;0.2170320994…
Locomotion;573.6;597.733333333333;24.1333333333333;M2 LRH 26 #29;2.13326535288293;2.78899604037483;Artery;Endfoot;M2 LRH 26 artery C92-7756 Endfoot;M2 LRH 26 artery C92-7756;1.99158184245757;14.9236504845719;0.0106023936121651;0.0106125824448109;0.0106435090434628;0.0106962483087067;0.0107725738109703;0.0108749311568108;0.0110064012219421;0.0111706537619516;0.0113718920445657;0.011614789270706;0.…
IS;105;135;30;M3 LCE 08 #2;0.0330100384794546;0.0220873260333622;Artery;Endfoot;M3 LCE 08 artery M44-6462 Endfoot;M3 LCE 08 artery M44-6462;1.99158208044149;24.5518120875215;0.0130021083131908;0.0129932398606744;0.0129672168073625;0.0129257663731468;0.0128717022516654;0.0128088293107305;0.0127418145184993;0.0126760282711391;0.0126173612544067;0.0125720227615839;0.0125463269879331;0.01254647420791…
Whisking;10;14.5666666666667;4.56666666666667;M2 VDX 12 #1;0.663187148708084;0.885511802895113;Artery;Endfoot;M2 VDX 12 artery S3-2768 Endfoot;M2 VDX 12 artery S3-2768;1.99158160447371;19.6574966060222;0.0738402798700927;0.0738462314427723;0.0738640846212759;0.0738938347886297;0.0739354742513498;0.0739889922416517;0.0740543749205412;0.0741316053817884;0.074220663656779;0.0743215267202473;0.074434…
Whisking;52.3666666666667;55.9333333333333;3.56666666666666;M2 VDX 12 #3;0.392807596099528;0.0801560354406259;Artery;Endfoot;M2 VDX 12 artery S3-2768 Endfoot;M2 VDX 12 artery S3-2768;1.99158160447371;19.6574966060222;2.97793778311734e-17;9.98691797238726e-07;3.9945979267382e-06;8.9872106338671e-06;1.59756837666372e-05;2.49588329343945e-05;3.59351357298952e-05;4.89027320147541e-05;6.38594242681857…
Whisking;78.6333333333333;97.0333333333333;18.4;M2 VDX 12 #6;0.395624991432974;-0.115483152837209;Artery;Endfoot;M2 VDX 12 artery S3-2768 Endfoot;M2 VDX 12 artery S3-2768;1.99158160447371;19.6574966060222;0.000644022421923532;0.000649881012268607;0.000667438428018997;0.000696639740782445;0.000737393860340487;0.000789574216563681;0.000853019706651881;0.000927535900340381;0.00101289649372507;0.0011…
Whisking;105;130.2;25.2;M2 VDX 12 #8;0.750741133315789;0.744142405258771;Artery;Endfoot;M2 VDX 12 artery S3-2768 Endfoot;M2 VDX 12 artery S3-2768;1.99158160447371;19.6574966060222;0.0676740903686054;0.0676793300882553;0.0676947653507212;0.0677195473553595;0.0677522710438318;0.067790989456844;0.0678332337178182;0.0678760385253701;0.0679159729995232;0.0679491766875195;0.0679714004937571;0.067978052…
Whisking;136.933333333333;142.866666666667;5.93333333333334;M2 VDX 12 #9;0.524473207188516;-0.0365823964178294;Artery;Endfoot;M2 VDX 12 artery S3-2768 Endfoot;M2 VDX 12 artery S3-2768;1.99158160447371;19.6574966060222;0.000616098483188116;0.000616201822775837;0.000616511781992912;0.000617028182249412;0.000617750726023527;0.000618678997053574;0.000619812460606591;0.000621150463823336;0.00062269223…
Whisking;148.533333333333;158.233333333333;9.69999999999999;M2 VDX 12 #10;0.370955893189313;-0.0258355319680885;Artery;Endfoot;M2 VDX 12 artery S3-2768 Endfoot;M2 VDX 12 artery S3-2768;1.99158160447371;19.6574966060222;0.0482076476502287;0.048225004482483;0.048277058835186;0.0483637622942082;0.0484850342268886;0.0486407618682925;0.0488308004418247;0.0490549733140504;0.049313072183536;0.0496048573…
Locomotion;158.233333333333;170.8;12.5666666666667;M2 VDX 12 #11;1.41986331765781;2.71196289543816;Artery;Endfoot;M2 VDX 12 artery S3-2768 Endfoot;M2 VDX 12 artery S3-2768;1.99158160447371;19.6574966060222;1.58047386119064;1.58038307500779;1.58011064740364;1.57965637163683;1.57901990446959;1.57820076815863;1.57719835323042;1.57601192202912;1.57464061302207;1.57308344584443;1.57133932706173;1.5694…
Whisking;196.466666666667;209.266666666667;12.8;M2 VDX 12 #13;0.580914869754488;0.164846165519615;Artery;Endfoot;M2 VDX 12 artery S3-2768 Endfoot;M2 VDX 12 artery S3-2768;1.99158160447371;19.6574966060222;0.00462817162110344;0.00463136370262777;0.0046409337158092;0.00465686298003292;0.00467912040585963;0.00470766256229458;0.00474243377074633;0.00478336622545767;0.00483038014013012;0.0048833839204…
Whisking;221.033333333333;225.1;4.06666666666666;M2 VDX 12 #15;0.634638579956364;0.104746769485972;Artery;Endfoot;M2 VDX 12 artery S3-2768 Endfoot;M2 VDX 12 artery S3-2768;1.99158160447371;19.6574966060222;0.860361105583866;0.860347113600314;0.860305138989331;0.860235185783574;0.860137260703438;0.860011373155995;0.859857535233519;0.859675761711599;0.859466070046794;0.859228480373924;0.85896301550…
Whisking;230.4;242;11.6;M2 VDX 12 #16;0.46050819763758;0.0882218001204202;Artery;Endfoot;M2 VDX 12 artery S3-2768 Endfoot;M2 VDX 12 artery S3-2768;1.99158160447371;19.6574966060222;0.0285113659673893;0.0285271009192289;0.0285743224823654;0.0286530807285397;0.0287634589387713;0.0289055733456304;0.0290795727726129;0.0292856381708136;0.0295239820531622;0.0297948478265494;0.0300985090222516;0.0304352…
Whisking;247.866666666667;251.866666666667;4;M2 VDX 12 #17;0.419365048660578;0.014848604234399;Artery;Endfoot;M2 VDX 12 artery S3-2768 Endfoot;M2 VDX 12 artery S3-2768;1.99158160447371;19.6574966060222;0.018247884274317;0.0182519407811139;0.0182641092246576;0.0182843863750169;0.0183127668500273;0.0183492431168721;0.0183938054942953;0.0184464421554449;0.0185071391313469;0.0185758803150079;0.018652…
Whisking;257.8;263.333333333333;5.5333333333333;M2 VDX 12 #18;0.688438916282295;0.302672795633068;Artery;Endfoot;M2 VDX 12 artery S3-2768 Endfoot;M2 VDX 12 artery S3-2768;1.99158160447371;19.6574966060222;0.00423585561259728;0.00424411967073326;0.00426890906744311;0.00431021547079653;0.00436802499789495;0.00444231822034789;0.00453307017193668;0.00464025035846125;0.00476382276976648;0.004903745893…
Whisking;285.733333333333;297.2;11.4666666666666;M2 VDX 12 #21;0.63086372478712;0.266847239688136;Artery;Endfoot;M2 VDX 12 artery S3-2768 Endfoot;M2 VDX 12 artery S3-2768;1.99158160447371;19.6574966060222;0.114890917955143;0.114931823267142;0.115054466383781;0.11525862896814;0.115543947522851;0.115909913985872;0.116355876563608;0.116881040800416;0.117484470883256;0.118165091179952;0.1189216880092…
NREM;260;340;80;M4 ROF 16 #3;0.14880512970984;0.0460438948012841;Artery;Endfoot;M4 ROF 16 artery A55-8817 Endfoot;M4 ROF 16 artery A55-8817;1.99158184245757;22.1447716867841;2.83766765568241e-05;6.42658361135572e-05;0.000172566153325396;0.000354738248947873;0.000611872507211286;0.000943049520039199;0.00134370237091982;0.00180444052416258;0.00231069955421129;0.00284339716553704;0.00338054837942392…
NREM;385;440;55;M4 ROF 16 #4;0.0149658771422764;0.03730046328602;Artery;Endfoot;M4 ROF 16 artery A55-8817 Endfoot;M4 ROF 16 artery A55-8817;1.99158184245757;22.1447716867841;0.0155159358133925;0.0154424816948908;0.0152238061601083;0.0148649224012298;0.0143740289285524;0.0137622771030102;0.0130434515058697;0.012233569672918;0.0113504104315813;0.0104129831691616;0.00944095366855847;0.00845404541902…
NREM;490;560;70;M4 ROF 16 #5;0.100042754724366;0.0400695368359357;Artery;Endfoot;M4 ROF 16 artery A55-8817 Endfoot;M4 ROF 16 artery A55-8817;1.99158184245757;22.1447716867841;0.0125037506675105;0.0125102855970275;0.0125250307056541;0.0125339946032111;0.0125157501793938;0.0124440456834737;0.0122910334152301;0.0120307484806849;0.011642442515494;0.0111133957907865;0.0104408937979714;0.00963315390530…
NREM;130;170;40;M3 LCE 13 #3;-0.153721559365927;0.0143109047786192;Artery;Endfoot;M3 LCE 13 artery S74-2759 Endfoot;M3 LCE 13 artery S74-2759;1.99158202094551;34.1799736904711;8.88873451503592e-05;8.92970182975342e-05;9.07674867899257e-05;9.40105330723833e-05;0.000100171225870592;0.000110768295716843;0.000127614990332748;0.000152724449906035;0.000188204402368556;0.00023614647596695;0.000298515636…
NREM;280;340;60;M3 LCE 13 #5;0.0402832612149791;0.00438163301961269;Artery;Endfoot;M3 LCE 13 artery S74-2759 Endfoot;M3 LCE 13 artery S74-2759;1.99158202094551;34.1799736904711;0.00366806706370503;0.00365724016873737;0.00362460565754308;0.00356973431974591;0.00349201631503195;0.00339081222110529;0.00326564997043942;0.00311645307024096;0.00294378155889301;0.0027490638789453;0.00253479576304217;0.0…
IS;355;385;30;M3 LCE 13 #6;-0.132036485638762;-0.00770601137085679;Artery;Endfoot;M3 LCE 13 artery S74-2759 Endfoot;M3 LCE 13 artery S74-2759;1.99158202094551;34.1799736904711;0.0271061204118293;0.0270779182487599;0.0269935991750768;0.0268540205689014;0.0266605952727222;0.0264152677890566;0.026120481698569;0.0257791390211868;0.0253945524136269;0.0249703912462285;0.0245106227243441;0.0240194493118…
NREM;415;450;35;M3 LCE 13 #7;-0.0375840666543242;-0.0169164900363029;Artery;Endfoot;M3 LCE 13 artery S74-2759 Endfoot;M3 LCE 13 artery S74-2759;1.99158202094551;34.1799736904711;0.00073424383227562;0.000728302003792115;0.000710677320730951;0.000681965960702204;0.000643141000497591;0.000595522323513042;0.000540735933836281;0.000480664054679293;0.000417387691282537;0.00035312357780744;0.00029015759…
IS;450;475;25;M3 LCE 13 #8;0.0109019309958506;-0.0242944815775773;Artery;Endfoot;M3 LCE 13 artery S74-2759 Endfoot;M3 LCE 13 artery S74-2759;1.99158202094551;34.1799736904711;0.0029230484972386;0.00292104513463873;0.00291504168667501;0.00290505810866291;0.00289112777712373;0.0028732976609313;0.00285162855036633;0.00282619533385341;0.00279708730969034;0.00276440851793773;0.00272827807587172;0.0026…
NREM;545;600;55;M3 LCE 13 #9;-0.0267083296263376;-0.00704717927896485;Artery;Endfoot;M3 LCE 13 artery S74-2759 Endfoot;M3 LCE 13 artery S74-2759;1.99158202094551;34.1799736904711;0.00132792695058993;0.00138870873956433;0.00156923923661309;0.00186414454153918;0.00226469999373489;0.00275916471576733;0.00333322455219886;0.00397052024098283;0.00465323402705542;0.00536270615496274;0.00608005279390256;…
Whisking;17.4666666666667;32;14.5333333333333;M2 LRH 03 #3;0.426150693974305;0.00444081181285674;Artery;Endfoot;M2 LRH 03 artery U42-9105 Endfoot;M2 LRH 03 artery U42-9105;1.99158184245757;14.4903832124392;0.332341392144959;0.332306137713474;0.332200420542343;0.332024378874407;0.331778242673248;0.331462332963371;0.331077060910262;0.330622926644096;0.330100517831927;0.329510508004163;0.32885365464…
Locomotion;32;38.0666666666667;6.06666666666667;M2 LRH 03 #4;1.45903402250715;3.36687364894974;Artery;Endfoot;M2 LRH 03 artery U42-9105 Endfoot;M2 LRH 03 artery U42-9105;1.99158184245757;14.4903832124392;0.366979686946798;0.366981328113993;0.366986248639747;0.366994439604226;0.367005886146853;0.367020567475038;0.367038456876377;0.367059521734336;0.367083723547384;0.367111017951601;0.3671413547467…
Whisking;38.0666666666667;44.9;6.83333333333333;M2 LRH 03 #5;0.0681509955966181;0.140115469384861;Artery;Endfoot;M2 LRH 03 artery U42-9105 Endfoot;M2 LRH 03 artery U42-9105;1.99158184245757;14.4903832124392;1.08541833712895e-06;1.08541737362712e-06;1.08541448315212e-06;1.08540966581282e-06;1.08540292179068e-06;1.08539425133974e-06;1.08538365478658e-06;1.08537113253036e-06;1.08535668504276e-06;1.0…
Whisking;50.2;53.6666666666667;3.46666666666666;M2 LRH 03 #6;0.703196285967437;0.258236514042166;Artery;Endfoot;M2 LRH 03 artery U42-9105 Endfoot;M2 LRH 03 artery U42-9105;1.99158184245757;14.4903832124392;4.13448109071863e-06;4.1344810897266e-06;4.13448108672836e-06;4.13448108172404e-06;4.1344810747138e-06;4.13448106569792e-06;4.13448105467673e-06;4.13448104165065e-06;4.13448102662017e-06;4.1344…
Whisking;66.6333333333333;70.7666666666667;4.13333333333333;M2 LRH 03 #10;0.524930072119096;0.0967572428596847;Artery;Endfoot;M2 LRH 03 artery U42-9105 Endfoot;M2 LRH 03 artery U42-9105;1.99158184245757;14.4903832124392;0.00139630638163016;0.0013963063817998;0.00139630638230105;0.00139630638313336;0.00139630638429583;0.0013963063857872;0.00139630638760582;0.00139630638974973;0.00139630639221658;0…
Locomotion;70.7666666666667;76.0333333333333;5.26666666666667;M2 LRH 03 #11;2.66018711104653;5.58667058805882;Artery;Endfoot;M2 LRH 03 artery U42-9105 Endfoot;M2 LRH 03 artery U42-9105;1.99158184245757;14.4903832124392;0.649711092823782;0.64969905947802;0.649662959955706;0.649602795812675;0.649518569643509;0.649410285083833;0.649277946813511;0.649121560560763;0.648941133107172;0.648736672293611;0…
Whisking;92.1;118.366666666667;26.2666666666667;M2 LRH 03 #13;0.663896409880016;1.09396651461559;Artery;Endfoot;M2 LRH 03 artery U42-9105 Endfoot;M2 LRH 03 artery U42-9105;1.99158184245757;14.4903832124392;0.0303381418544319;0.0303007168363637;0.0301888733182864;0.0300039020201822;0.0297479412200189;0.0294239575135552;0.0290357191615158;0.0285877623025429;0.0280853503827413;0.0275344272198219;0.0…
Locomotion;118.366666666667;128.3;9.93333333333335;M2 LRH 03 #14;1.52720928821133;3.31800283339778;Artery;Endfoot;M2 LRH 03 artery U42-9105 Endfoot;M2 LRH 03 artery U42-9105;1.99158184245757;14.4903832124392;0.613827448710928;0.613789780025637;0.613676775702564;0.613488440978713;0.613224784677974;0.612885819354114;0.612471561490286;0.611982031754395;0.611417255309437;0.610777262177787;0.610062087…
Whisking;128.3;134;5.69999999999999;M2 LRH 03 #15;0.467077890412717;0.0352838889985661;Artery;Endfoot;M2 LRH 03 artery U42-9105 Endfoot;M2 LRH 03 artery U42-9105;1.99158184245757;14.4903832124392;0.0567397085801163;0.0567387473932141;0.0567358639405661;0.0567310585472442;0.0567243317549717;0.0567156843220274;0.056705117223113;0.0566926316491827;0.0566782290072323;0.0566619109200542;0.056643679225…
Locomotion;134;160.133333333333;26.1333333333333;M2 LRH 03 #16;1.88169102103499;2.93670602824488;Artery;Endfoot;M2 LRH 03 artery U42-9105 Endfoot;M2 LRH 03 artery U42-9105;1.99158184245757;14.4903832124392;0.160168502089725;0.160136802843213;0.160041484512734;0.15988189292084;0.159656962931896;0.1593652556726;0.159005009610573;0.158574204482051;0.158070636801315;0.157492005448114;0.15683600561893…
Locomotion;169.3;178.8;9.5;M2 LRH 03 #18;1.50034808003611;2.89739597993952;Artery;Endfoot;M2 LRH 03 artery U42-9105 Endfoot;M2 LRH 03 artery U42-9105;1.99158184245757;14.4903832124392;0.0127843148709998;0.0127806890165432;0.0127698161051238;0.0127517100908305;0.0127263942238919;0.0126939010407274;0.0126542723498767;0.0126075592136696;0.0125538219254562;0.012493129982183;0.0124255620520638;0.01235…
Whisking;178.8;195.266666666667;16.4666666666667;M2 LRH 03 #19;0.0733088696588535;0.164993334272954;Artery;Endfoot;M2 LRH 03 artery U42-9105 Endfoot;M2 LRH 03 artery U42-9105;1.99158184245757;14.4903832124392;0.00717755508952593;0.00720674727522207;0.00729429634059799;0.00744011978714153;0.00764408003967375;0.00790598433210913;0.00822558455199189;0.00860257704822644;0.0090366024076053;0.009527245…
Locomotion;203.933333333333;209;5.06666666666666;M2 LRH 03 #21;2.78397764473932;4.76924424377668;Artery;Endfoot;M2 LRH 03 artery U42-9105 Endfoot;M2 LRH 03 artery U42-9105;1.99158184245757;14.4903832124392;3.26408706286295;3.26398900236907;3.26369483737992;3.26320461742114;3.26251842502115;3.26163637568957;3.26055861788718;3.25928533298716;3.25781673522783;3.25615307165684;3.25429462206676;3.2522…
Whisking;209;214.566666666667;5.56666666666666;M2 LRH 03 #22;0.483097317568988;0.198767040933132;Artery;Endfoot;M2 LRH 03 artery U42-9105 Endfoot;M2 LRH 03 artery U42-9105;1.99158184245757;14.4903832124392;0.0222165908544999;0.0222161675636434;0.0222148979238886;0.0222127826338749;0.0222098228574572;0.0222060202228906;0.0222013768216898;0.0221958952071641;0.0221895783926277;0.0221824298492888;0.0…
Locomotion;214.566666666667;223;8.43333333333334;M2 LRH 03 #23;1.9733574657345;3.80899803005757;Artery;Endfoot;M2 LRH 03 artery U42-9105 Endfoot;M2 LRH 03 artery U42-9105;1.99158184245757;14.4903832124392;0.113807198730938;0.113858432331432;0.114012087302956;0.114268026208086;0.114626020153068;0.115085749040506;0.115646801922629;0.116308677454664;0.117070784447662;0.117932442520039;0.118892882846…
Whisking;223;242.433333333333;19.4333333333333;M2 LRH 03 #24;0.249102833533317;-0.0429224595397322;Artery;Endfoot;M2 LRH 03 artery U42-9105 Endfoot;M2 LRH 03 artery U42-9105;1.99158184245757;14.4903832124392;0.000141715214098286;0.000153497685868816;0.000188813227823153;0.000247566277511219;0.000329597756649804;0.000434685361218912;0.000562543970354301;0.00071282617671509;0.000885122941659529;0.0…
Whisking;248.8;257.266666666667;8.46666666666664;M2 LRH 03 #25;0.646259640644246;-0.126518059206597;Artery;Endfoot;M2 LRH 03 artery U42-9105 Endfoot;M2 LRH 03 artery U42-9105;1.99158184245757;14.4903832124392;0.0404926117134574;0.0404939327464872;0.0404978916303997;0.040504475728264;0.0405136640050014;0.0405254270670384;0.0405397272177114;0.0405565185283097;0.0405757469246181;0.0405973502887827;0…
Whisking;262.4;273.1;10.7;M2 LRH 03 #26;0.528706098611205;-0.198457867509168;Artery;Endfoot;M2 LRH 03 artery U42-9105 Endfoot;M2 LRH 03 artery U42-9105;1.99158184245757;14.4903832124392;0.11518431688345;0.115182759230649;0.115178081016937;0.115170266487749;0.115159289417156;0.115145113155328;0.115127690694874;0.115106964755965;0.115082867890093;0.115055322602307;0.115024241491738;0.11498952741017…
Locomotion;279.666666666667;297.766666666667;18.1;M2 LRH 03 #27;1.75526388244625;3.18889312358766;Artery;Endfoot;M2 LRH 03 artery U42-9105 Endfoot;M2 LRH 03 artery U42-9105;1.99158184245757;14.4903832124392;0.00536960600436445;0.00549470160529671;0.0058694984524763;0.0064925284692423;0.00736135082539379;0.00847256087374392;0.00982180264149597;0.011403784856173;0.0132123004793846;0.015240249714789…
IS;10;30;20;M3 CKH 04 #1;0.0663485238952582;0.132066622228351;Artery;Endfoot;M3 CKH 04 artery V78-6442 Endfoot;M3 CKH 04 artery V78-6442;1.99158184245757;20.7005474463416;0.32754449977855;0.327396128633286;0.326951188301324;0.326210199437297;0.325174034233552;0.323843922985582;0.322221463111703;0.320308630457636;0.318107792671894;0.315621724395799;0.312853623973112;0.309807131349094;0.30648634679…
REM;40;80;40;M3 CKH 04 #2;0.0364800173567146;0.119078240139188;Artery;Endfoot;M3 CKH 04 artery V78-6442 Endfoot;M3 CKH 04 artery V78-6442;1.99158184245757;20.7005474463416;0.0119421503004952;0.0119393534192634;0.0119308322051974;0.0119161886352114;0.0118947398049981;0.011865493774412;0.0118271255655969;0.0117779620560655;0.0117159855572816;0.0116388659698573;0.0115440304933687;0.0114287779494191;…
IS;110;150;40;M3 CKH 04 #4;0.0568509066666567;0.111068269341479;Artery;Endfoot;M3 CKH 04 artery V78-6442 Endfoot;M3 CKH 04 artery V78-6442;1.99158184245757;20.7005474463416;0.0017845402268536;0.00188882644150678;0.00220178021183341;0.00272368335212518;0.00345499155392162;0.00439630625089202;0.00554832190246059;0.00691173748632412;0.00848712058735416;0.0102747137956425;0.0122741761900939;0.0144842…
REM;150;270;120;M3 CKH 04 #5;0.0860404225156334;0.137023700404998;Artery;Endfoot;M3 CKH 04 artery V78-6442 Endfoot;M3 CKH 04 artery V78-6442;1.99158184245757;20.7005474463416;0.347287973206313;0.353968760259432;0.373471765806237;0.40419558674141;0.443536499677843;0.488015364522037;0.533496914400063;0.575511651138349;0.60966354579305;0.632077359618115;0.639819046903788;0.631219564909412;0.60604792…
IS;10;27;17;M2 TCJ 14 #1;0.169558678731508;0.0776219112775049;Artery;Endfoot;M2 TCJ 14 artery C22-9132 Endfoot;M2 TCJ 14 artery C22-9132;1.99158208044149;19.0156191658255;0.000301258336491305;0.000311271979700715;0.000341270548169401;0.000391127355947062;0.000460632580869107;0.000549495232249619;0.000657345877915718;0.000783740103164902;0.000928162666842913;0.00109003231268741;0.00126870718742985…
REM;35;150;115;M2 TCJ 14 #2;0.18227178412843;0.0931498747919828;Artery;Endfoot;M2 TCJ 14 artery C22-9132 Endfoot;M2 TCJ 14 artery C22-9132;1.99158208044149;19.0156191658255;0.133365430826556;0.134794820479095;0.138828566945585;0.144757992544052;0.151567005487275;0.158127181661279;0.163387148659328;0.166512080427064;0.166952511799644;0.16444765699638;0.158986410173265;0.150753877859625;0.140084063…
NREM;330;415;85;M2 TCJ 14 #4;0.137143624902447;-0.027557829635015;Artery;Endfoot;M2 TCJ 14 artery C22-9132 Endfoot;M2 TCJ 14 artery C22-9132;1.99158208044149;19.0156191658255;0.00750924007529005;0.00743062214195836;0.00719676357395238;0.00681397230578047;0.00629374325702962;0.00565392898323832;0.00491984726379767;0.00412494512835669;0.00331070365167703;0.00252560172709821;0.00182312804969268;0.00…
NREM;80;170;90;M4 ROF 07 #2;0.181990888871803;0.0320801618113324;Artery;Endfoot;M4 ROF 07 artery K97-3014 Endfoot;M4 ROF 07 artery K97-3014;1.99158190195355;16.8492828051618;0.482949056155447;0.477872986441433;0.463152664779685;0.440230036134682;0.411253397438615;0.378751539624259;0.345275764035438;0.313077635616007;0.283876286514748;0.258743909230587;0.238109204531394;0.221853745170641;0.2094613…
IS;170;195;25;M4 ROF 07 #3;0.137739455057438;0.0209664148584716;Artery;Endfoot;M4 ROF 07 artery K97-3014 Endfoot;M4 ROF 07 artery K97-3014;1.99158190195355;16.8492828051618;5.99123042416828e-06;5.45484300499582e-05;0.000199822850464446;0.000440626990900256;0.000774995084037159;0.00120020302921524;0.00171279596589944;0.0023086231599616;0.00298287978969075;0.00373015513853003;0.00454448662845285;0.…
NREM;240;270;30;M4 CGF 08 #3;0.0441944554355956;-0.00576043489622348;Artery;Endfoot;M4 CGF 08 artery X33-6986 Endfoot;M4 CGF 08 artery X33-6986;1.99158196144953;22.1447716867841;2.90186196100677e-07;9.33450741815978e-06;3.64588248549091e-05;8.16350329913911e-05;0.00014480915409606;0.000225890938895947;0.000324739904025549;0.000441148378692028;0.00057482226309417;0.000725360307694269;0.00089223280…
IS;270;300;30;M4 CGF 08 #4;0.0260872116896243;-0.0118204656258842;Artery;Endfoot;M4 CGF 08 artery X33-6986 Endfoot;M4 CGF 08 artery X33-6986;1.99158196144953;22.1447716867841;0.0133984262011147;0.0133916502477377;0.0133713298043668;0.0133374871878647;0.0132901598139832;0.0132294005279764;0.0131552780655822;0.0130678776421245;0.012967301666342;0.0128536705740512;0.0127271237748741;0.01258782070297…
REM;330;440;110;M4 CGF 08 #5;0.0983817018352627;-0.0264129409934909;Artery;Endfoot;M4 CGF 08 artery X33-6986 Endfoot;M4 CGF 08 artery X33-6986;1.99158196144953;22.1447716867841;0.0262671685646895;0.0265374247082595;0.027258489525364;0.0281866204824768;0.0289916366204964;0.0293446217943704;0.0289985759380496;0.0278397917145401;0.025899758926862;0.0233310819934235;0.0203609113667887;0.0172388031927…
NREM;15;50;35;M2 TCJ 16 #1;0.0211451256189222;0.077123497864655;Artery;Endfoot;M2 TCJ 16 artery Z7-4426 Endfoot;M2 TCJ 16 artery Z7-4426;1.99158196144953;14.2015383643507;0.0987536510798913;0.0986914366016169;0.098506635125283;0.0982047394150905;0.0977947944549974;0.0972892356280205;0.096703667315276;0.0960565868797855;0.0953690601647123;0.094664355622682;0.093967544976212;0.0933050788702839;0.09…
IS;273;295;22;M2 TCJ 16 #4;-0.084401426376196;-0.0115496849798207;Artery;Endfoot;M2 TCJ 16 artery Z7-4426 Endfoot;M2 TCJ 16 artery Z7-4426;1.99158196144953;14.2015383643507;0.0186529284509045;0.0186066569623134;0.0184684010075322;0.0182398292641428;0.0179237000983911;0.0175238277318002;0.0170450354924169;0.0164930967584427;0.0158746643611906;0.0151971893629423;0.0144688302613279;0.013698353793464…
NREM;360;410;50;M2 TCJ 16 #5;-0.0386644422511127;-0.00479155513594772;Artery;Endfoot;M2 TCJ 16 artery Z7-4426 Endfoot;M2 TCJ 16 artery Z7-4426;1.99158196144953;14.2015383643507;0.000902323601180043;0.00100660282648992;0.00131684684853583;0.00182534380097445;0.00251946933501597;0.00338202433096034;0.00439169688315084;0.00552363786422976;0.00675013648297318;0.00804137948029985;0.00936627499489582;0…
IS;428;456;28;M2 TCJ 16 #6;-0.0448714332716766;-0.024809227776664;Artery;Endfoot;M2 TCJ 16 artery Z7-4426 Endfoot;M2 TCJ 16 artery Z7-4426;1.99158196144953;14.2015383643507;0.000187241059627908;0.000207593429843539;0.000268682890154202;0.000370606233897014;0.00051352390048375;0.000697658545527119;0.000923292833229214;0.00119076625790386;0.00150047076391364;0.0018528449080487;0.00224836629728374;0…
NREM;490;587;97;M2 TCJ 16 #7;-0.00827038798213633;0.00197512154542101;Artery;Endfoot;M2 TCJ 16 artery Z7-4426 Endfoot;M2 TCJ 16 artery Z7-4426;1.99158196144953;14.2015383643507;0.107598162683113;0.107578134713124;0.107528106655453;0.107474747198545;0.107451628865894;0.107485448161719;0.107581088673705;0.107708517295588;0.10779401410057;0.107717462280305;0.107316629024731;0.106398659471453;0.10475…
Whisking;10;12.8333333333333;2.83333333333333;M2 LRH 22 #1;-0.0347403226439552;-0.0653963068389741;Artery;Endfoot;M2 LRH 22 artery T64-4508 Endfoot;M2 LRH 22 artery T64-4508;1.99158190195355;24.5999528955363;0.198850342578677;0.198850146194653;0.198849557016935;0.198848574971796;0.198847199936374;0.198845431738702;0.198843270157749;0.198840714923472;0.198837765716878;0.198834422170099;0.198830683…
Locomotion;47.6;57.3;9.7;M2 LRH 22 #4;2.72709745486399;4.57347635050964;Artery;Endfoot;M2 LRH 22 artery T64-4508 Endfoot;M2 LRH 22 artery T64-4508;1.99158190195355;24.5999528955363;0.0809479282101288;0.0810144072124023;0.0812137517043389;0.081545684288883;0.0820097431249821;0.0826052826577014;0.0833314746384952;0.0841873094337503;0.0851715976191782;0.0862829718571234;0.0875198890533117;0.08888063…
Locomotion;69.5333333333333;83.4;13.8666666666667;M2 LRH 22 #6;2.73663597570368;4.46580714849279;Artery;Endfoot;M2 LRH 22 artery T64-4508 Endfoot;M2 LRH 22 artery T64-4508;1.99158190195355;24.5999528955363;0.027039329093642;0.0270418035325096;0.0270492055458302;0.0270614713994444;0.0270784954526184;0.0271001310277949;0.0271261916191854;0.0271564524312223;0.0271906522354354;0.0272284955319466;0.02…
Whisking;98.8666666666667;102.7;3.83333333333334;M2 LRH 22 #8;2.11771722016476;5.00611548072175;Artery;Endfoot;M2 LRH 22 artery T64-4508 Endfoot;M2 LRH 22 artery T64-4508;1.99158190195355;24.5999528955363;0.269837833566575;0.269841913115722;0.26985415086291;0.269874544111896;0.269903088369543;0.269939777346714;0.269984602959533;0.270037555330999;0.270098622792957;0.270167791888436;0.2702450473743…
Locomotion;139.866666666667;172.233333333333;32.3666666666666;M2 LRH 22 #10;2.17267689712244;3.98467658154798;Artery;Endfoot;M2 LRH 22 artery T64-4508 Endfoot;M2 LRH 22 artery T64-4508;1.99158190195355;24.5999528955363;0.0603338082353444;0.0607902542073593;0.0621500035122048;0.0643845109454806;0.067446930677804;0.0712731899972203;0.0757834521481122;0.0808839293567797;0.0864689980887116;0.09242356…
Whisking;172.233333333333;181.4;9.16666666666669;M2 LRH 22 #11;0.262007294798594;0.192463282159809;Artery;Endfoot;M2 LRH 22 artery T64-4508 Endfoot;M2 LRH 22 artery T64-4508;1.99158190195355;24.5999528955363;0.0430218747402552;0.0430230656711399;0.0430266348951352;0.0430325717137273;0.043040858318605;0.043051469825428;0.0430643743210043;0.0430795329237775;0.043096899857498;0.0431164225379244;0.04…
Locomotion;181.4;189.633333333333;8.23333333333332;M2 LRH 22 #12;2.40998892395391;5.36961350414247;Artery;Endfoot;M2 LRH 22 artery T64-4508 Endfoot;M2 LRH 22 artery T64-4508;1.99158190195355;24.5999528955363;0.191212483003874;0.191251790424778;0.1913696627517;0.191565950249164;0.191840403587297;0.192192674185316;0.192622314691628;0.193128779599751;0.193711425999032;0.194369514458976;0.19510221004…
Whisking;203.766666666667;207.7;3.93333333333331;M2 LRH 22 #14;0.234260043720673;0.401330772952293;Artery;Endfoot;M2 LRH 22 artery T64-4508 Endfoot;M2 LRH 22 artery T64-4508;1.99158190195355;24.5999528955363;0.00569402543932955;0.005694054975535;0.00569414356368114;0.00569429114246171;0.00569449760974204;0.00569476282262255;0.0056950865975277;0.00569546871032033;0.00569590889644097;0.005696406851…
Locomotion;207.7;218.433333333333;10.7333333333333;M2 LRH 22 #15;2.38172433486003;4.9976926947651;Artery;Endfoot;M2 LRH 22 artery T64-4508 Endfoot;M2 LRH 22 artery T64-4508;1.99158190195355;24.5999528955363;0.317490476342856;0.317529943532177;0.317648269492243;0.317845227526217;0.31812044021157;0.318473380007694;0.318903370105175;0.319409585515361;0.319991054398446;0.320646659627912;0.32137514058…
Locomotion;236.233333333333;245.966666666667;9.73333333333335;M2 LRH 22 #17;1.97383849252812;4.55456460382323;Artery;Endfoot;M2 LRH 22 artery T64-4508 Endfoot;M2 LRH 22 artery T64-4508;1.99158190195355;24.5999528955363;0.0260143027488552;0.0261127433584344;0.0264079262591458;0.0268994349048234;0.0275865758430096;0.0284683798999559;0.0295436038361595;0.0308107324689918;0.0322679812579901;0.0339132…
Locomotion;264.866666666667;278.633333333333;13.7666666666667;M2 LRH 22 #19;2.0337095384949;5.22353714916453;Artery;Endfoot;M2 LRH 22 artery T64-4508 Endfoot;M2 LRH 22 artery T64-4508;1.99158190195355;24.5999528955363;0.085583465818667;0.0855866986157119;0.0855963792638401;0.085612454575312;0.0856348360369129;0.0856634000095735;0.0856979880080136;0.0857384070605731;0.0857844301494132;0.0858357967…
Whisking;278.633333333333;282.7;4.06666666666666;M2 LRH 22 #20;0.240130949861698;0.445135913616616;Artery;Endfoot;M2 LRH 22 artery T64-4508 Endfoot;M2 LRH 22 artery T64-4508;1.99158190195355;24.5999528955363;0.0403679058160514;0.0403692768271858;0.0403733895003069;0.0403802427553215;0.0403898347924167;0.040402163092575;0.0404172244182933;0.0404350148145082;0.0404555296097257;0.0404787634173558;0.…
Locomotion;315.5;342.266666666667;26.7666666666667;M2 LRH 22 #22;1.3623405366696;3.90817291970264;Artery;Endfoot;M2 LRH 22 artery T64-4508 Endfoot;M2 LRH 22 artery T64-4508;1.99158190195355;24.5999528955363;0.155732035324296;0.155809433435456;0.15603980385766;0.15641770156619;0.15693414016613;0.15757672355172;0.158329827626664;0.159174829522882;0.160090381080272;0.161052722717347;0.1620360332408;…
Locomotion;351.333333333333;360.266666666667;8.93333333333334;M2 LRH 22 #24;2.1449229542386;5.05531097110245;Artery;Endfoot;M2 LRH 22 artery T64-4508 Endfoot;M2 LRH 22 artery T64-4508;1.99158190195355;24.5999528955363;0.00616140629241547;0.00618903753742927;0.00627190147278109;0.00640990873757217;0.00660291052381881;0.00685069876652273;0.00715300640936759;0.00750950774564011;0.00791981883386019;0…
Locomotion;378.6;419.4;40.8;M2 LRH 22 #26;2.36419320161111;3.97603229775799;Artery;Endfoot;M2 LRH 22 artery T64-4508 Endfoot;M2 LRH 22 artery T64-4508;1.99158190195355;24.5999528955363;0.0496787082700204;0.0492290972445904;0.0478953315186108;0.045722258421726;0.0427834469477944;0.0391794435308505;0.0350353717886587;0.0304979188200822;0.0257317639034957;0.0209155191400476;0.0162372654338628;0.0118…
Whisking;430.733333333333;437.933333333333;7.19999999999999;M2 LRH 22 #28;1.45910339725295;2.44177814887315;Artery;Endfoot;M2 LRH 22 artery T64-4508 Endfoot;M2 LRH 22 artery T64-4508;1.99158190195355;24.5999528955363;0.701994514979527;0.701955275565396;0.701837569497589;0.701641433305513;0.701366927852608;0.70101413830803;0.700583174106998;0.700074168899878;0.699487280489985;0.698822690760184;0.6…
Locomotion;495.1;511.933333333333;16.8333333333333;M2 LRH 22 #31;2.15444199365613;4.44015602683235;Artery;Endfoot;M2 LRH 22 artery T64-4508 Endfoot;M2 LRH 22 artery T64-4508;1.99158190195355;24.5999528955363;0.249502330387882;0.249445133136132;0.249273544525533;0.248987574400655;0.248587240521532;0.248072570582353;0.247443605017824;0.246700400577453;0.245843034642553;0.244871610255291;0.243786261…
Locomotion;524;539.7;15.7;M2 LRH 22 #33;1.48733828442819;3.7313938072457;Artery;Endfoot;M2 LRH 22 artery T64-4508 Endfoot;M2 LRH 22 artery T64-4508;1.99158190195355;24.5999528955363;0.155821525349149;0.155793411587999;0.155708987123841;0.155568003555803;0.155370050667475;0.155114562066975;0.154800823008388;0.154427980320796;0.153995054351191;0.153500952808551;0.152944486378424;0.152324385960586;0…
Locomotion;554.466666666667;584.466666666667;30;M2 LRH 22 #35;2.03791694111273;3.66919836795601;Artery;Endfoot;M2 LRH 22 artery T64-4508 Endfoot;M2 LRH 22 artery T64-4508;1.99158190195355;24.5999528955363;0.0852834327617979;0.0860432888956054;0.0883101605767793;0.0920462002890683;0.097189132226286;0.103653438531306;0.111331982837518;0.120098035052612;0.129807652604678;0.140302365776688;0.15141210…
Locomotion;591.133333333333;597.733333333333;6.60000000000002;M2 LRH 22 #36;2.84688901310547;4.29362941088628;Artery;Endfoot;M2 LRH 22 artery T64-4508 Endfoot;M2 LRH 22 artery T64-4508;1.99158190195355;24.5999528955363;0.819980481362767;0.819970225376889;0.819939451188922;0.819888140129639;0.819816261112214;0.819723770674999;0.819610613041353;0.819476720196438;0.819322011980868;0.819146396201135;…
NREM;75;160;85;M2 QOE 19 #1;0.365716788816875;0.183040942229614;Artery;Endfoot;M2 QOE 19 artery M15-3410 Endfoot;M2 QOE 19 artery M15-3410;1.99158202094551;15.4451759047317;0.00191863220950385;0.00188071297972906;0.00177040071618534;0.00159761389308199;0.00137755931396981;0.00112897153135103;0.000872049171735726;0.000626387965122659;0.000409183293340687;0.000233907478447137;0.000109579060407544;4…
NREM;195;445;250;M2 QOE 19 #3;0.210627270436777;0.151097633214432;Artery;Endfoot;M2 QOE 19 artery M15-3410 Endfoot;M2 QOE 19 artery M15-3410;1.99158202094551;15.4451759047317;0.0708210940242602;0.0668783987938867;0.0562368848208937;0.0420332657144316;0.0280747007314622;0.0171689287839628;0.0101617501420103;0.00627837531631069;0.00419092840406434;0.0028685389884214;0.00183023589644182;0.0009893341…
NREM;500;600;100;M2 QOE 19 #6;0.28902250849475;0.158719746883347;Artery;Endfoot;M2 QOE 19 artery M15-3410 Endfoot;M2 QOE 19 artery M15-3410;1.99158202094551;15.4451759047317;0.00292582213017504;0.00321600716148763;0.00404835881514567;0.00531403035145993;0.00684985921865247;0.00846252346372602;0.00995647190888383;0.0111609542315003;0.0119517119324285;0.0122639767300261;0.0120951660490763;0.0114976…
Whisking;10;127.333333333333;117.333333333333;M3 WOJ 03 #1;0.457300953040922;0.0304428087238382;Artery;Endfoot;M3 WOJ 03 artery D86-5796 Endfoot;M3 WOJ 03 artery D86-5796;1.9915817829616;13.9608343242769;2.44014623181952e-07;9.25229359709748e-06;3.74620087970567e-05;8.82629721076643e-05;0.000166730085441808;0.000278683835243027;0.000429268787325447;0.000621070604421657;0.000851978793360002;0.0011…
Locomotion;127.333333333333;134.833333333333;7.50000000000001;M3 WOJ 03 #2;2.567861823288;5.89465213481159;Artery;Endfoot;M3 WOJ 03 artery D86-5796 Endfoot;M3 WOJ 03 artery D86-5796;1.9915817829616;13.9608343242769;0.220687777736162;0.220688342732359;0.220690032119457;0.220692829103056;0.220696705714193;0.220701622841891;0.220707530278651;0.220714366778869;0.220722060130069;0.220730527236907;0.22…
Locomotion;146.8;152.966666666667;6.16666666666666;M3 WOJ 03 #5;3.54974518280208;7.54156122387312;Artery;Endfoot;M3 WOJ 03 artery D86-5796 Endfoot;M3 WOJ 03 artery D86-5796;1.9915817829616;13.9608343242769;0.547047131894551;0.547020530831981;0.546940734473622;0.546807763313875;0.546621651501878;0.546382446829202;0.546090210712645;0.545745018172118;0.545346957803624;0.544896131747358;0.54439265565…
Whisking;152.966666666667;188.633333333333;35.6666666666667;M3 WOJ 03 #6;0.251885024653815;-0.0333099473501036;Artery;Endfoot;M3 WOJ 03 artery D86-5796 Endfoot;M3 WOJ 03 artery D86-5796;1.9915817829616;13.9608343242769;0.0382112276744612;0.0381275554872845;0.0378775288617888;0.037464099992964;0.036892130899559;0.0361683073753091;0.0353010213018652;0.0343002240126751;0.0331772540372682;0.031944643…
Locomotion;188.633333333333;194.266666666667;5.63333333333335;M3 WOJ 03 #7;2.62547786715648;5.16064303582077;Artery;Endfoot;M3 WOJ 03 artery D86-5796 Endfoot;M3 WOJ 03 artery D86-5796;1.9915817829616;13.9608343242769;0.0522854430880778;0.0522845608679113;0.0522819142795368;0.052277503540171;0.0522713290118385;0.0522633912013677;0.0522536907603845;0.0522422284853046;0.0522290053173226;0.0522140223…
Whisking;200.2;227.5;27.3;M3 WOJ 03 #8;0.732447692536852;0.293641968469387;Artery;Endfoot;M3 WOJ 03 artery D86-5796 Endfoot;M3 WOJ 03 artery D86-5796;1.9915817829616;13.9608343242769;0.0128706791274052;0.0128622459822144;0.012837022902021;0.0127952381098595;0.0127372691763973;0.0126636388531512;0.0125750093081496;0.0124721748321554;0.012356053101563;0.012227675100996;0.0120881738242767;0.01193877…
Whisking;248.966666666667;260.133333333333;11.1666666666667;M3 WOJ 03 #11;0.44559853756878;0.153535764288649;Artery;Endfoot;M3 WOJ 03 artery D86-5796 Endfoot;M3 WOJ 03 artery D86-5796;1.9915817829616;13.9608343242769;0.0469759919601153;0.0469692772339069;0.0469491406319574;0.0469156048724633;0.0468687077771505;0.046808502208467;0.046735055981842;0.0466484517532029;0.0465487868819908;0.04643617326…
Whisking;271.5;280.833333333333;9.33333333333331;M3 WOJ 03 #13;0.671970351123834;0.0671249991643155;Artery;Endfoot;M3 WOJ 03 artery D86-5796 Endfoot;M3 WOJ 03 artery D86-5796;1.9915817829616;13.9608343242769;0.00252383862935828;0.00252725025509702;0.0025374804171065;0.00255451497698447;0.00257833039463913;0.00260889376411212;0.00264616286364137;0.00269008621987411;0.0027406031861157;0.00279764403…
Whisking;296.933333333333;326.833333333333;29.9;M3 WOJ 03 #15;0.315227472696221;0.115177669259508;Artery;Endfoot;M3 WOJ 03 artery D86-5796 Endfoot;M3 WOJ 03 artery D86-5796;1.9915817829616;13.9608343242769;0.00143115650672786;0.00142884707599692;0.00142194429596974;0.00141052423530592;0.00139471212685924;0.00137468008450234;0.00135064398391603;0.00132285958193034;0.00129161796662857;0.00125724044…
Locomotion;326.833333333333;333.966666666667;7.13333333333333;M3 WOJ 03 #16;2.50526127995564;7.05175825811334;Artery;Endfoot;M3 WOJ 03 artery D86-5796 Endfoot;M3 WOJ 03 artery D86-5796;1.9915817829616;13.9608343242769;0.808052616357302;0.808008901410724;0.807877769826298;0.807659261376748;0.807353442329173;0.806960405413914;0.80648026978098;0.805913180944087;0.805259310712301;0.804518857109387;0.…
Locomotion;341.933333333333;359.2;17.2666666666667;M3 WOJ 03 #17;1.32166759106625;3.52961639204556;Artery;Endfoot;M3 WOJ 03 artery D86-5796 Endfoot;M3 WOJ 03 artery D86-5796;1.9915817829616;13.9608343242769;0.0345929217964929;0.0346588212298763;0.034856382732709;0.0351851960450406;0.0356445778402225;0.036233572391069;0.0369509525148999;0.0377952208096649;0.0387646111965206;0.0398570907871798;0.04…
Whisking;359.2;362.3;3.10000000000002;M3 WOJ 03 #18;0.649188788990757;0.0790989677798095;Artery;Endfoot;M3 WOJ 03 artery D86-5796 Endfoot;M3 WOJ 03 artery D86-5796;1.9915817829616;13.9608343242769;0.0272846080590175;0.0272847103687781;0.0272850172773562;0.0272855287230832;0.0272862446031907;0.0272871647738295;0.0272882890500959;0.0272896172060656;0.0272911489748354;0.0272928840485721;0.0272948220…
Whisking;369.3;390.466666666667;21.1666666666666;M3 WOJ 03 #19;0.874988462012569;1.03090395167836;Artery;Endfoot;M3 WOJ 03 artery D86-5796 Endfoot;M3 WOJ 03 artery D86-5796;1.9915817829616;13.9608343242769;0.00988953376753717;0.00988071421647124;0.00985430390811493;0.00981044747766267;0.00974938465634073;0.00967144829492019;0.009577061625761;0.00946673479206341;0.00934106068056344;0.0092007101010…
Whisking;398.3;416.8;18.5;M3 WOJ 03 #20;0.20440116384384;0.0500248712252141;Artery;Endfoot;M3 WOJ 03 artery D86-5796 Endfoot;M3 WOJ 03 artery D86-5796;1.9915817829616;13.9608343242769;0.0365392717522107;0.0365193007821494;0.0364594494149803;0.0363599019920027;0.0362209647893577;0.0360430645851601;0.0358267466657698;0.0355726722833791;0.0352816155804165;0.0349544599994658;0.0345921942004735;0.0341…
Whisking;421.833333333333;427.866666666667;6.03333333333336;M3 WOJ 03 #21;2.1418933781626;5.25168719072983;Artery;Endfoot;M3 WOJ 03 artery D86-5796 Endfoot;M3 WOJ 03 artery D86-5796;1.9915817829616;13.9608343242769;0.0241973133655263;0.0241965851551566;0.0241944007738606;0.0241907609714349;0.0241856669974298;0.0241791206009835;0.0241711240305894;0.0241616800337945;0.0241507918568298;0.02413846324…
Locomotion;433.866666666667;441.033333333333;7.16666666666669;M3 WOJ 03 #22;2.21709121569894;5.8662206043575;Artery;Endfoot;M3 WOJ 03 artery D86-5796 Endfoot;M3 WOJ 03 artery D86-5796;1.9915817829616;13.9608343242769;0.0400097204027272;0.0400156117870938;0.0400332822689993;0.0400627208376805;0.0401039091491176;0.0401568215369078;0.0402214250274802;0.0402976793596448;0.0403855370084606;0.040484943…
Whisking;441.033333333333;450.466666666667;9.43333333333328;M3 WOJ 03 #23;0.618855178058475;-0.0958432056295073;Artery;Endfoot;M3 WOJ 03 artery D86-5796 Endfoot;M3 WOJ 03 artery D86-5796;1.9915817829616;13.9608343242769;0.00134513995695383;0.00134531370812145;0.00134583480260173;0.00134670276328099;0.0013479167947446;0.00134947578294105;0.00135137829471528;0.00135362257721484;0.00135620655717344;…
Locomotion;457.333333333333;470.333333333333;13;M3 WOJ 03 #24;1.25192982851555;4.08299480258834;Artery;Endfoot;M3 WOJ 03 artery D86-5796 Endfoot;M3 WOJ 03 artery D86-5796;1.9915817829616;13.9608343242769;0.100186732403727;0.100169353086993;0.100117224454158;0.100030374478962;0.0999088498508854;0.0997527160743727;0.0995620576064666;0.0993369780315808;0.099077600271788;0.0987840668306568;0.09845654…
Whisking;490.866666666667;499.666666666667;8.80000000000001;M3 WOJ 03 #26;0.467367205886878;-0.0335351394135142;Artery;Endfoot;M3 WOJ 03 artery D86-5796 Endfoot;M3 WOJ 03 artery D86-5796;1.9915817829616;13.9608343242769;3.0767874410207e-18;3.07678744102893e-18;3.07678744103716e-18;3.07678744104536e-18;3.07678744105355e-18;3.07678744106172e-18;3.07678744106987e-18;3.076787441078e-18;3.076787441086…
Whisking;516.2;519.333333333333;3.13333333333333;M3 WOJ 03 #28;0.502713846829241;0.00227036463101656;Artery;Endfoot;M3 WOJ 03 artery D86-5796 Endfoot;M3 WOJ 03 artery D86-5796;1.9915817829616;13.9608343242769;2.52297413563256e-05;2.52297413553295e-05;2.52297413522059e-05;2.52297413469549e-05;2.52297413395769e-05;2.52297413300719e-05;2.52297413184404e-05;2.52297413046828e-05;2.52297412887996e-05;2…
Whisking;527.633333333333;535.433333333333;7.79999999999995;M3 WOJ 03 #30;0.0842829174520974;-0.0520969793882534;Artery;Endfoot;M3 WOJ 03 artery D86-5796 Endfoot;M3 WOJ 03 artery D86-5796;1.9915817829616;13.9608343242769;0.00302841767526747;0.00302783823038961;0.00302610049738902;0.00302320628051376;0.0030191585845123;0.00301396161113928;0.00300762075427005;0.00300014259363036;0.00299153488714957…
Whisking;543.566666666667;548.8;5.23333333333323;M3 WOJ 03 #32;0.327136494795176;-0.0696590501343059;Artery;Endfoot;M3 WOJ 03 artery D86-5796 Endfoot;M3 WOJ 03 artery D86-5796;1.9915817829616;13.9608343242769;0.0408845455277907;0.0408843008873419;0.0408835669401582;0.0408823436093984;0.0408806307670338;0.0408784282339094;0.0408757357798278;0.040872553123659;0.0408688799334726;0.0408647158266954;0…
Whisking;553.866666666667;566.633333333333;12.7666666666667;M3 WOJ 03 #33;0.171547907231887;-0.0353152933680946;Artery;Endfoot;M3 WOJ 03 artery D86-5796 Endfoot;M3 WOJ 03 artery D86-5796;1.9915817829616;13.9608343242769;0.0186609423485078;0.0186511097072055;0.0186216367971188;0.0185725985866977;0.0185041197792187;0.0184163744473966;0.0183095855234798;0.0181840241464618;0.0180400088684994;0.017877…
Locomotion;10;12.8;2.8;M4 ROF 03 #1;1.43327071902027;4.35100834358514;Artery;Endfoot;M4 ROF 03 artery B73-2690 Endfoot;M4 ROF 03 artery B73-2690;1.99158202094551;21.4226595665629;0.0639355022280342;0.0639359913577932;0.063937458728303;0.0639399042842905;0.0639433279336372;0.0639477295473812;0.063953108959723;0.0639594659680316;0.0639668003328518;0.063975111777914;0.0639843999901433;0.063994664619…
Whisking;26.6666666666667;31.5333333333333;4.86666666666667;M4 ROF 03 #3;0.37552601942399;-0.25767501532347;Artery;Endfoot;M4 ROF 03 artery B73-2690 Endfoot;M4 ROF 03 artery B73-2690;1.99158202094551;21.4226595665629;0.2317910475079;0.231789436135882;0.231784602065464;0.231776545437298;0.231765266485819;0.231750765539286;0.231733043019815;0.231712099443444;0.231687935420196;0.23166055165416;0.231…
Locomotion;31.5333333333333;36.9333333333333;5.4;M4 ROF 03 #4;1.5888405858083;4.44036132730889;Artery;Endfoot;M4 ROF 03 artery B73-2690 Endfoot;M4 ROF 03 artery B73-2690;1.99158202094551;21.4226595665629;0.112275385854069;0.112271695489867;0.11226062507293;0.112242176631876;0.112216353547099;0.112183160549806;0.112142603720681;0.112094690488156;0.112039429626312;0.111976831252387;0.11190690682391…
Locomotion;49.9666666666667;56.7;6.73333333333333;M4 ROF 03 #6;1.71779458918714;4.70117395414648;Artery;Endfoot;M4 ROF 03 artery B73-2690 Endfoot;M4 ROF 03 artery B73-2690;1.99158202094551;21.4226595665629;0.0104909936494175;0.0104893172045338;0.0104842889718821;0.010475912256871;0.0104641925659874;0.0104491376030075;0.0104307572636952;0.0104090636289932;0.0103840709567104;0.0103557956717123;0.01…
Locomotion;76.9333333333333;91.0666666666667;14.1333333333333;M4 ROF 03 #9;1.81272304569913;4.67141032793186;Artery;Endfoot;M4 ROF 03 artery B73-2690 Endfoot;M4 ROF 03 artery B73-2690;1.99158202094551;21.4226595665629;0.0250899777285998;0.0250829630517691;0.0250619352093345;0.0250269427058105;0.0249780661821459;0.0249154181169293;0.0248391424102048;0.0247494138520126;0.0246464374783535;0.02453044…
Locomotion;116.3;123.4;7.10000000000001;M4 ROF 03 #11;1.7609896514284;4.74031848682637;Artery;Endfoot;M4 ROF 03 artery B73-2690 Endfoot;M4 ROF 03 artery B73-2690;1.99158202094551;21.4226595665629;0.0274747030272993;0.0274798247841939;0.0274951868205519;0.0275207794367988;0.0275565864768348;0.0276025853428119;0.0276587470157939;0.0277250360822802;0.0278014107665561;0.0278878229688367;0.02798421830…
Locomotion;131.433333333333;145.1;13.6666666666667;M4 ROF 03 #13;2.0220755744117;4.58426464180372;Artery;Endfoot;M4 ROF 03 artery B73-2690 Endfoot;M4 ROF 03 artery B73-2690;1.99158202094551;21.4226595665629;0.0261101075994445;0.0261103538760218;0.0261110824680468;0.0261122627027837;0.0261138435920701;0.0261157540314057;0.026117903077668;0.0261201803044459;0.0261224562337077;0.0261245828422379;0.0…
Locomotion;151.633333333333;162.333333333333;10.7;M4 ROF 03 #14;1.54688418520805;4.55042365255113;Artery;Endfoot;M4 ROF 03 artery B73-2690 Endfoot;M4 ROF 03 artery B73-2690;1.99158202094551;21.4226595665629;8.14397313573387e-05;8.11914667057597e-05;8.04529547169905e-05;7.92430240063097e-05;7.75929980312363e-05;7.55466088978321e-05;7.31598770054763e-05;7.05009568450417e-05;6.76499493538493e-05;6.4…
Locomotion;216.5;241.3;24.8;M4 ROF 03 #17;1.62405943715;4.99738306439553;Artery;Endfoot;M4 ROF 03 artery B73-2690 Endfoot;M4 ROF 03 artery B73-2690;1.99158202094551;21.4226595665629;0.00662110569259254;0.00663306558368196;0.00666896606664131;0.00672886888057585;0.00681287462984273;0.00692111936419737;0.00705376983383389;0.00721101746235212;0.00739307109322857;0.007600148578051;0.00783246728757014…
Locomotion;274;283.6;9.60000000000002;M4 ROF 03 #20;1.50712899919415;4.95017944571504;Artery;Endfoot;M4 ROF 03 artery B73-2690 Endfoot;M4 ROF 03 artery B73-2690;1.99158202094551;21.4226595665629;0.0027098799073128;0.0027378472764811;0.00282171851803121;0.00296140107832474;0.00315674084849328;0.00340752238495438;0.00371346921757948;0.00407424424496016;0.00448945021606427;0.0049586302974169;0.00548…
Locomotion;297.333333333333;318.066666666667;20.7333333333333;M4 ROF 03 #22;1.56994737919662;5.09866402502642;Artery;Endfoot;M4 ROF 03 artery B73-2690 Endfoot;M4 ROF 03 artery B73-2690;1.99158202094551;21.4226595665629;0.0143197915706545;0.014346119558585;0.0144249900788467;0.0145560635722338;0.0147387766695368;0.0149723460088729;0.0152557735265624;0.0155878531689822;0.0159671789589658;0.01639215…
Whisking;375.966666666667;379;3.03333333333336;M4 ROF 03 #25;0.269640187936299;0.0515506307522148;Artery;Endfoot;M4 ROF 03 artery B73-2690 Endfoot;M4 ROF 03 artery B73-2690;1.99158202094551;21.4226595665629;0.0256504654828647;0.0256536861965049;0.0256633480296537;0.0256794500594534;0.0257019907479595;0.0257309679423681;0.0257663788753341;0.0258082201653803;0.0258564878173971;0.0259111772232335;0.…
Locomotion;389.333333333333;418.6;29.2666666666667;M4 ROF 03 #27;1.65456588325178;4.85649528112149;Artery;Endfoot;M4 ROF 03 artery B73-2690 Endfoot;M4 ROF 03 artery B73-2690;1.99158202094551;21.4226595665629;0.0905098380703961;0.0905108173978531;0.0905136826395056;0.0905182179319428;0.0905240712845091;0.0905307659893686;0.0905377160817213;0.0905442453616562;0.0905496093846078;0.0905530197470983;0…
Locomotion;459.066666666667;478.366666666667;19.3;M4 ROF 03 #29;1.66050760888451;4.85053842958005;Artery;Endfoot;M4 ROF 03 artery B73-2690 Endfoot;M4 ROF 03 artery B73-2690;1.99158202094551;21.4226595665629;0.00034026309325861;0.000366355969832398;0.000444543082643102;0.000574550480340175;0.000755923569602099;0.000988030083781975;0.0012700641997194;0.00160105176390483;0.00197985657877182;0.002405…
Whisking;516.366666666667;522.5;6.13333333333333;M4 ROF 03 #31;1.76209260271628;4.09904405511463;Artery;Endfoot;M4 ROF 03 artery B73-2690 Endfoot;M4 ROF 03 artery B73-2690;1.99158202094551;21.4226595665629;0.114817072908544;0.114811097764301;0.11479317397806;0.114763306490411;0.114721503533248;0.114667776626155;0.114602140571325;0.114524613447056;0.114435216599797;0.114333974634762;0.114220915405…
Locomotion;550.466666666667;582.333333333333;31.8666666666667;M4 ROF 03 #33;1.89552366256773;4.46389807003226;Artery;Endfoot;M4 ROF 03 artery B73-2690 Endfoot;M4 ROF 03 artery B73-2690;1.99158202094551;21.4226595665629;0.0554315267402823;0.0553474610443686;0.0550960528391796;0.0546796576718261;0.0541021646396823;0.0533689418312525;0.0524867612555339;0.0514637045418913;0.0503090510163508;0.0490331…
NREM;95;194;99;M2 PRT 22 #2;-0.0194376027111742;0.0308851334336579;Artery;Endfoot;M2 PRT 22 artery K97-3014 Endfoot;M2 PRT 22 artery K97-3014;1.99158190195355;14.4422424044244;0.123906260674508;0.123135656274154;0.120850611597693;0.117130799138022;0.112106384350111;0.105952680684066;0.0988810041461312;0.0911261228227767;0.0829323877393979;0.0745418492778721;0.0661875736388267;0.0580936528731662;0…
NREM;234;277;43;M2 PRT 22 #3;0.137224703187861;0.0581337862100174;Artery;Endfoot;M2 PRT 22 artery K97-3014 Endfoot;M2 PRT 22 artery K97-3014;1.99158190195355;14.4422424044244;0.0122614804498073;0.0122847172589679;0.012354352244905;0.012470143942116;0.0126316400906996;0.0128381052087773;0.0130884238357565;0.0133809841780937;0.0137135483327834;0.0140831167162694;0.0144857957313276;0.014916678980515…
IS;277;322;45;M2 PRT 22 #4;0.133505250480201;0.0898164492045294;Artery;Endfoot;M2 PRT 22 artery K97-3014 Endfoot;M2 PRT 22 artery K97-3014;1.99158190195355;14.4422424044244;0.00024266841148341;0.0006222167258395;0.00174918137310115;0.00358910305880902;0.00608645427364324;0.00916737950372957;0.0127433058411371;0.0167152160440135;0.0209783406171603;0.0254270056213201;0.0299593697595591;0.0344817977…
REM;340;410;70;M2 PRT 22 #5;0.175550139267634;0.0972358333484479;Artery;Endfoot;M2 PRT 22 artery K97-3014 Endfoot;M2 PRT 22 artery K97-3014;1.99158190195355;14.4422424044244;0.388012637024122;0.386111803039842;0.380462097534117;0.371219634751261;0.358637163283978;0.343053389393983;0.324878963929611;0.304579979177518;0.282659940956906;0.259641217325116;0.236046916194287;0.212384021000684;0.1891284…
NREM;123;227;104;M2 TCJ 06 #2;0.0711572681782167;0.0739181439713225;Artery;Endfoot;M2 TCJ 06 artery U92-1298 Endfoot;M2 TCJ 06 artery U92-1298;1.99158196144953;15.6457626047931;0.00961858088081562;0.00942345923079306;0.0088613330530864;0.00799799488442499;0.00693075119893644;0.00577234486246993;0.00463291447086424;0.00360348868739846;0.00274420734570895;0.00207941251056743;0.00160015660112166;0.0…
IS;228;244;16;M2 TCJ 06 #3;-0.0331736490582158;0.0717969238807834;Artery;Endfoot;M2 TCJ 06 artery U92-1298 Endfoot;M2 TCJ 06 artery U92-1298;1.99158196144953;15.6457626047931;0.00119509468514248;0.00119889046238634;0.00121028322806586;0.00122928924110646;0.00125593545678033;0.00129025931296198;0.00133230843220323;0.00138214024093574;0.00143982150746938;0.00150542780080564;0.00157904287262474;0.00…
NREM;265;343;78;M2 TCJ 06 #4;0.0396753489741925;0.0563005623468523;Artery;Endfoot;M2 TCJ 06 artery U92-1298 Endfoot;M2 TCJ 06 artery U92-1298;1.99158196144953;15.6457626047931;0.00777327683160931;0.00786200334407682;0.00812367744794389;0.00854509493174042;0.00910525675498726;0.00977677237232619;0.0105276224778983;0.0113231126536486;0.0121278429848256;0.0129075342168928;0.0136305849368107;0.014269…
NREM;437;465;28;M2 TCJ 06 #7;0.0158726668878667;0.135570674584505;Artery;Endfoot;M2 TCJ 06 artery U92-1298 Endfoot;M2 TCJ 06 artery U92-1298;1.99158196144953;15.6457626047931;0.0295799719810009;0.0295589810025214;0.0294962236505353;0.0293923465101153;0.029248426612737;0.0290659703206673;0.0288469113720196;0.0285936077100042;0.0283088366355697;0.027995787754879;0.0276580531446353;0.027299614131429…
IS;100;120;20;M4 CGF 17 #3;0.127788425914395;-0.002449008564732;Artery;Endfoot;M4 CGF 17 artery U57-1829 Endfoot;M4 CGF 17 artery U57-1829;1.99158196144953;12.7573141239082;0.0622315208578193;0.0622128870261634;0.0621569471072533;0.062063586541925;0.0619326167646901;0.061763778733367;0.0615567478305393;0.0613111400969643;0.061026519745883;0.0607024078961835;0.0603382924515918;0.0599336390425677;0…
NREM;145;167;22;M4 CGF 17 #4;0.05218320712873;-0.0052953200464981;Artery;Endfoot;M4 CGF 17 artery U57-1829 Endfoot;M4 CGF 17 artery U57-1829;1.99158196144953;12.7573141239082;0.0279979996988269;0.0279948002213638;0.0279852933240089;0.0279697532386567;0.0279486357685345;0.0279225763981534;0.0278923876175499;0.0278590554325739;0.0278237350269222;0.027787745537007;0.027752563897822;0.027719817716930…
NREM;175;203;28;M4 CGF 17 #5;0.148526050982013;-0.00441708891444583;Artery;Endfoot;M4 CGF 17 artery U57-1829 Endfoot;M4 CGF 17 artery U57-1829;1.99158196144953;12.7573141239082;0.104505366847467;0.104403669819643;0.104099125265927;0.103593369278885;0.102889117028307;0.101990145320644;0.100901268256428;0.0996283060641347;0.0981780472172777;0.0965582039738541;0.0947773615141624;0.0928449208947523;0…
IS;260;275;15;M4 CGF 17 #6;0.0838471106945526;-0.0113746907168113;Artery;Endfoot;M4 CGF 17 artery U57-1829 Endfoot;M4 CGF 17 artery U57-1829;1.99158196144953;12.7573141239082;0.0170071604727212;0.0170133002394117;0.0170317048310511;0.0170623301594076;0.0171051028665869;0.0171599205082741;0.0172266518092851;0.0173051369904484;0.0173951881655693;0.0174965898069705;0.017609099277855;0.01773244742949…
IS;363;379;16;M4 CGF 17 #8;0.114346191697458;0.0152456159519643;Artery;Endfoot;M4 CGF 17 artery U57-1829 Endfoot;M4 CGF 17 artery U57-1829;1.99158196144953;12.7573141239082;0.00642966548096846;0.00643757377590043;0.00646129622254369;0.00650082549541113;0.00655614934844252;0.00662725056031387;0.00671410685923253;0.00681669082857392;0.00693496979509631;0.0070689057018425;0.00721845496820152;0.00738…
IS;414;447;33;M4 CGF 17 #9;0.120816985863861;0.00791317238153743;Artery;Endfoot;M4 CGF 17 artery U57-1829 Endfoot;M4 CGF 17 artery U57-1829;1.99158196144953;12.7573141239082;0.0415310966682709;0.0414762516735609;0.0413121185066633;0.0410398993620265;0.0406615870157174;0.0401799484315821;0.0395985016796257;0.0389214860667197;0.0381538253923702;0.037301084282039;0.0363694176195905;0.035365513199018…
IS;500;530;30;M4 CGF 17 #10;0.131498178364115;0.0204030039311894;Artery;Endfoot;M4 CGF 17 artery U57-1829 Endfoot;M4 CGF 17 artery U57-1829;1.99158196144953;12.7573141239082;0.102927597118754;0.102777177669859;0.10232704323876;0.101580554794457;0.100543278125038;0.0992229304625554;0.0976293064860323;0.095774184425383;0.0936712131876282;0.091335781619232;0.0887848712029985;0.0860368936630021;0.083…
IS;35;65;30;M3 WOJ 23 #1;0.120305963442092;0.131184724048393;Artery;Endfoot;M3 WOJ 23 artery D93-9560 Endfoot;M3 WOJ 23 artery D93-9560;1.99158213993748;19.2563232058992;0.00272582907151521;0.00278769945060125;0.0029724474824624;0.00327749705866252;0.00369859845394441;0.00422989318552469;0.00486400318701657;0.0055921427110655;0.00640425098199479;0.00728914326991023;0.00823467775787744;0.009227935…
REM;80;235;155;M3 WOJ 23 #2;0.211066332657001;0.121066849053889;Artery;Endfoot;M3 WOJ 23 artery D93-9560 Endfoot;M3 WOJ 23 artery D93-9560;1.99158213993748;19.2563232058992;0.000618916674276652;0.000632206694895227;0.000656075978735639;0.00064942702511072;0.000567954089098501;0.00039770483538637;0.000183180994141782;2.54108354033976e-05;3.958397560333e-05;0.000290976301204137;0.000747323020496654…
IS;350;395;45;M3 WOJ 23 #4;-0.0196988467880723;0.0860575447376867;Artery;Endfoot;M3 WOJ 23 artery D93-9560 Endfoot;M3 WOJ 23 artery D93-9560;1.99158213993748;19.2563232058992;0.103221433840562;0.103045057597848;0.102518756046126;0.101650964591559;0.100455588424038;0.0989517716191144;0.0971635738311749;0.0951195551676749;0.0928522708495494;0.090397678802169;0.0877944653875468;0.0850832970308468;0.…
NREM;420;505;85;M3 WOJ 23 #5;-0.00445032473788906;0.0754090302225687;Artery;Endfoot;M3 WOJ 23 artery D93-9560 Endfoot;M3 WOJ 23 artery D93-9560;1.99158213993748;19.2563232058992;0.0284881439580173;0.0286641991594223;0.02918075833487;0.0300030787243666;0.03107366911419;0.0323134207060679;0.0336240642651285;0.034892511788659;0.0359974202443077;0.036817923244967;0.037243982180947;0.0371873139903995;…
IS;550;570;20;M3 WOJ 23 #7;-0.0269996567574094;0.047477474603484;Artery;Endfoot;M3 WOJ 23 artery D93-9560 Endfoot;M3 WOJ 23 artery D93-9560;1.99158213993748;19.2563232058992;0.00669492400461187;0.0066972469031673;0.00670427351677703;0.0067161770250241;0.00673324415146955;0.00675587231902641;0.00678456570524587;0.00681993023477539;0.00686266755618229;0.00691356805975017;0.00697350300164675;0.00704…
NREM;190;230;40;M2 QOE 14 #2;0.231732704028877;0.0923175035999418;Artery;Endfoot;M2 QOE 14 artery A59-3867 Endfoot;M2 QOE 14 artery A59-3867;1.99158213993748;32.7357494500286;0.0142187396388855;0.0142094981696096;0.0141818767805618;0.014136185136166;0.0140729412806287;0.013992874234143;0.0138969270224969;0.0137862595648314;0.0136622507211737;0.0135264987069752;0.0133808190204129;0.013227239002940…
NREM;280;320;40;M2 QOE 14 #3;0.146142276688813;0.100106798430683;Artery;Endfoot;M2 QOE 14 artery A59-3867 Endfoot;M2 QOE 14 artery A59-3867;1.99158213993748;32.7357494500286;0.0208964438108699;0.0208452976745893;0.0206942854195779;0.0204506003484685;0.0201259505016158;0.0197361480762986;0.0193005554243045;0.0188414074765159;0.0183830347839033;0.0179510147827141;0.0175712812623669;0.01726922325489…
IS;325;360;35;M2 QOE 14 #4;0.0802011203399445;0.107519885530207;Artery;Endfoot;M2 QOE 14 artery A59-3867 Endfoot;M2 QOE 14 artery A59-3867;1.99158213993748;32.7357494500286;0.0338608156065588;0.0338904288175576;0.0339781448339865;0.0341206351744994;0.034312492256211;0.0345464345732988;0.0348135847874242;0.0351038118956394;0.0354061265711777;0.0357091170239746;0.0360014113525066;0.036272151397209;…
REM;360;395;35;M2 QOE 14 #5;0.175419732170116;0.0962061660668861;Artery;Endfoot;M2 QOE 14 artery A59-3867 Endfoot;M2 QOE 14 artery A59-3867;1.99158213993748;32.7357494500286;0.000223930357472054;0.000407597006233069;0.000955646281570987;0.00185928931230429;0.00310408670082509;0.00467025553565423;0.00653308728471157;0.00866346513470613;0.0110284667522567;0.013592036322501;0.0163157081354789;0.0191…
NREM;455;525;70;M2 QOE 14 #7;0.0802093546780533;0.106730796395769;Artery;Endfoot;M2 QOE 14 artery A59-3867 Endfoot;M2 QOE 14 artery A59-3867;1.99158213993748;32.7357494500286;0.0130250640608425;0.0131347920942659;0.0134664623134785;0.0140271386980754;0.0148272656752594;0.0158786403880271;0.0171915564938918;0.0187712065940514;0.0206135679798856;0.0227011637689811;0.0249992510275267;0.0274530940989…
NREM;535;600;65;M2 QOE 14 #8;0.274422799616247;0.102745297803681;Artery;Endfoot;M2 QOE 14 artery A59-3867 Endfoot;M2 QOE 14 artery A59-3867;1.99158213993748;32.7357494500286;0.00747130790734975;0.00823122577267247;0.0104789195842082;0.0141201545559916;0.0190041952531528;0.024932748140439;0.0316714558318115;0.0389630440391639;0.0465411284139496;0.0541436892169195;0.0615253121516567;0.0684674592823…
Locomotion;37.6333333333333;45.8666666666667;8.23333333333333;M2 LRH 13 #2;2.37257966842244;4.75135883518528;Artery;Endfoot;M2 LRH 13 artery K4-9026 Endfoot;M2 LRH 13 artery K4-9026;1.98398149215089;35.3834938908399;0.0868092417658342;0.0868075582893096;0.0868025065296071;0.0867940825009721;0.0867822795712423;0.0867670884779685;0.0867484973509341;0.0867264917410315;0.0867010546554295;0.0866721665…
Locomotion;56.5;66.5;10;M2 LRH 13 #4;2.54166138070531;5.05368506055898;Artery;Endfoot;M2 LRH 13 artery K4-9026 Endfoot;M2 LRH 13 artery K4-9026;1.98398149215089;35.3834938908399;0.000668512488016793;0.000667974840358864;0.000666363675894346;0.000663684324136824;0.00065994564754647;0.00065516001150933;0.000649343242454098;0.000642514574251505;0.000634696583082041;0.000625915110997658;0.00061619917…
Whisking;66.5;72.3;5.8;M2 LRH 13 #5;0.587258183041072;0.279324871048502;Artery;Endfoot;M2 LRH 13 artery K4-9026 Endfoot;M2 LRH 13 artery K4-9026;1.98398149215089;35.3834938908399;2.41220139416225e-17;2.41220139416873e-17;2.41220139417519e-17;2.41220139418164e-17;2.41220139418808e-17;2.4122013941945e-17;2.41220139420091e-17;2.4122013942073e-17;2.41220139421368e-17;2.41220139422004e-17;2.4122013942…
Locomotion;72.3;82.7666666666667;10.4666666666667;M2 LRH 13 #6;2.14880271936238;4.52578551782715;Artery;Endfoot;M2 LRH 13 artery K4-9026 Endfoot;M2 LRH 13 artery K4-9026;1.98398149215089;35.3834938908399;0.00565642930509179;0.00565627944238808;0.00565582988556295;0.00565508072855443;0.00565403212788799;0.00565268430261957;0.0056510375342561;0.00564909216665313;0.00564684860589003;0.00564430732012…
Locomotion;91.9;102.6;10.7;M2 LRH 13 #8;2.16630801071332;4.6019112046143;Artery;Endfoot;M2 LRH 13 artery K4-9026 Endfoot;M2 LRH 13 artery K4-9026;1.98398149215089;35.3834938908399;0.00297836624149406;0.00297709665338607;0.0029732913372721;0.00296696062815975;0.00295812171885495;0.00294679861174993;0.00293302205152271;0.00291682943894338;0.00289826472603759;0.00287737829291145;0.00285422680659567;…
Whisking;111.4;115.833333333333;4.43333333333332;M2 LRH 13 #10;0.233466365023307;0.190291991814686;Artery;Endfoot;M2 LRH 13 artery K4-9026 Endfoot;M2 LRH 13 artery K4-9026;1.98398149215089;35.3834938908399;0.0004044334390705;0.000404433157800385;0.000404432313998692;0.000404430907697877;0.000404428938952032;0.000404426407836881;0.000404423314449774;0.000404419658909685;0.000404415441357193;0.0004…
Locomotion;115.833333333333;138.433333333333;22.6;M2 LRH 13 #11;2.33057475615321;3.9749884438652;Artery;Endfoot;M2 LRH 13 artery K4-9026 Endfoot;M2 LRH 13 artery K4-9026;1.98398149215089;35.3834938908399;0.000390278465895102;0.000389777304816999;0.000388280628713888;0.000385808766526296;0.000382395292879545;0.000378086572048842;0.000372941128206054;0.00036702885050196;0.0003604300437811;0.0003532…
Whisking;138.433333333333;149.2;10.7666666666667;M2 LRH 13 #12;0.456062552475224;0.427385991956353;Artery;Endfoot;M2 LRH 13 artery K4-9026 Endfoot;M2 LRH 13 artery K4-9026;1.98398149215089;35.3834938908399;0.153394378670921;0.153379458269202;0.153334704745416;0.153260141142419;0.153155805852532;0.153021752598862;0.152858050409119;0.152664783581887;0.152442051645302;0.152189969308088;0.15190866640…
Locomotion;211.233333333333;222.4;11.1666666666667;M2 LRH 13 #16;2.15587176728589;4.8084714973259;Artery;Endfoot;M2 LRH 13 artery K4-9026 Endfoot;M2 LRH 13 artery K4-9026;1.98398149215089;35.3834938908399;0.0224606168853207;0.0224634184527374;0.0224718263682584;0.0224858502503922;0.0225055060578408;0.0225308159815671;0.0225618082942515;0.0225985171577048;0.0226409823889536;0.0226892491858762;0.02…
Whisking;222.4;236;13.6;M2 LRH 13 #17;0.916570299392774;0.716858713129293;Artery;Endfoot;M2 LRH 13 artery K4-9026 Endfoot;M2 LRH 13 artery K4-9026;1.98398149215089;35.3834938908399;6.65499142841771e-05;7.17791789252121e-05;8.74702460253221e-05;0.000113632903546681;0.000150283359685167;0.000197444085812326;0.000255143597698453;0.000323416176114859;0.000402301528218127;0.000491844391417452;0.000592…
Locomotion;250.2;274.933333333333;24.7333333333333;M2 LRH 13 #19;1.88580638806857;3.70639871272699;Artery;Endfoot;M2 LRH 13 artery K4-9026 Endfoot;M2 LRH 13 artery K4-9026;1.98398149215089;35.3834938908399;0.00428067273853065;0.00427301783075193;0.00425013366582001;0.00421226067072201;0.00415979542139456;0.00409328452701316;0.0040134162415234;0.00392100997091621;0.00381700388587007;0.003702440885…
Locomotion;302.5;309.933333333333;7.43333333333334;M2 LRH 13 #21;2.3354006076332;4.56844865053102;Artery;Endfoot;M2 LRH 13 artery K4-9026 Endfoot;M2 LRH 13 artery K4-9026;1.98398149215089;35.3834938908399;0.158087337960514;0.158075981191207;0.158041917579826;0.157985167212227;0.157905763543815;0.157803753368035;0.157679196772311;0.157532167081491;0.157362750788848;0.157171047474745;0.156957169713…
Locomotion;371.2;397.466666666667;26.2666666666667;M2 LRH 13 #23;1.73461772754234;4.32634912723469;Artery;Endfoot;M2 LRH 13 artery K4-9026 Endfoot;M2 LRH 13 artery K4-9026;1.98398149215089;35.3834938908399;0.0131192616615422;0.0131179257965695;0.0131139295899829;0.0131073070546707;0.0130981143736642;0.0130864291515626;0.0130723493844988;0.0130559921661038;0.0130374921511964;0.0130169998026934;0.0…
Whisking;397.466666666667;401.4;3.93333333333334;M2 LRH 13 #24;0.0337479363055963;0.124845461660889;Artery;Endfoot;M2 LRH 13 artery K4-9026 Endfoot;M2 LRH 13 artery K4-9026;1.98398149215089;35.3834938908399;8.1993036035734e-07;8.19930360120227e-07;8.19930359404495e-07;8.1993035821017e-07;8.19930356537298e-07;8.19930354385943e-07;8.19930351756181e-07;8.19930348648118e-07;8.19930345061865e-07;8.199…
Locomotion;408.8;418.433333333333;9.63333333333333;M2 LRH 13 #25;1.88699819854578;5.47643230057874;Artery;Endfoot;M2 LRH 13 artery K4-9026 Endfoot;M2 LRH 13 artery K4-9026;1.98398149215089;35.3834938908399;0.0123317876274922;0.012334785724028;0.0123437789168061;0.0123587639152573;0.012379735234167;0.0124066851922769;0.0124396039103317;0.0124784793085727;0.0125232971036826;0.0125740408051873;0.012…
Locomotion;427.266666666667;434.566666666667;7.30000000000001;M2 LRH 13 #27;2.23423670488391;4.69552607705677;Artery;Endfoot;M2 LRH 13 artery K4-9026 Endfoot;M2 LRH 13 artery K4-9026;1.98398149215089;35.3834938908399;0.00135399746819497;0.0013539974681986;0.00135399746820222;0.00135399746820583;0.00135399746820944;0.00135399746821304;0.00135399746821663;0.00135399746822021;0.00135399746822378;0.0…
Locomotion;497.7;518.066666666667;20.3666666666667;M2 LRH 13 #30;1.97100598900141;4.41967968166349;Artery;Endfoot;M2 LRH 13 artery K4-9026 Endfoot;M2 LRH 13 artery K4-9026;1.98398149215089;35.3834938908399;0.0764624264555439;0.0764159725930604;0.0762767590216192;0.076045229110022;0.0757221195416276;0.0753084569298764;0.0748055531049571;0.0742149990964336;0.0735386578435754;0.0727786556719333;0.07…
Whisking;518.066666666667;523.5;5.43333333333328;M2 LRH 13 #31;0.779886162564604;0.278046840500891;Artery;Endfoot;M2 LRH 13 artery K4-9026 Endfoot;M2 LRH 13 artery K4-9026;1.98398149215089;35.3834938908399;0.301437615782422;0.301427704606079;0.301397972899617;0.301348426135073;0.301279073430773;0.301189927548737;0.301081004891044;0.300952325495163;0.300803913028239;0.300635794780362;0.30044800165…
Locomotion;523.5;533.3;9.79999999999995;M2 LRH 13 #32;2.15617859907419;4.15039169165385;Artery;Endfoot;M2 LRH 13 artery K4-9026 Endfoot;M2 LRH 13 artery K4-9026;1.98398149215089;35.3834938908399;0.0125697403336801;0.0125696000129427;0.0125691791648329;0.0125684781314891;0.0125674974819051;0.0125662380100793;0.0125647007324322;0.0125628868845017;0.012560797916926;0.01255843549073;0.012555801471928…
Whisking;533.3;537.366666666667;4.06666666666672;M2 LRH 13 #33;0.504427330716227;0.291155552829871;Artery;Endfoot;M2 LRH 13 artery K4-9026 Endfoot;M2 LRH 13 artery K4-9026;1.98398149215089;35.3834938908399;0;0;0;0;0;0;0;0;0;0;0;0;0;0;0;0;0;0;0;0;0;0;0;0;0;0;0;0;0;0;0;0;0;0;0;0;0;0;0;0;0;0;0;0;0;0;0;0;0;0;0;0;0;0;0;0;0;0;0;0;0;0;0;0;0;0;0;0;0;0;0;0;0;0;0;0;0;0;0;0;0;0;0;0;0;0;0;0;0;0;0;0;0;0;0;0;0…
Locomotion;543.766666666667;554.9;11.1333333333333;M2 LRH 13 #34;2.03008886029656;5.1229828954446;Artery;Endfoot;M2 LRH 13 artery K4-9026 Endfoot;M2 LRH 13 artery K4-9026;1.98398149215089;35.3834938908399;0.0699341683432506;0.0699269056499384;0.0699051223445016;0.0698688327460282;0.0698180607012093;0.0697528395566912;0.0696732121204387;0.0695792306121819;0.0694709566030351;0.0693484609443978;0.06…
Locomotion;577.933333333333;592.466666666667;14.5333333333334;M2 LRH 13 #36;1.58725549527888;2.91517716353249;Artery;Endfoot;M2 LRH 13 artery K4-9026 Endfoot;M2 LRH 13 artery K4-9026;1.98398149215089;35.3834938908399;0.00300085660437776;0.00300096096693426;0.00300127549095193;0.00300180447419535;0.00300255504191048;0.00300353709051294;0.0030047632092127;0.00300624858003284;0.00300801085680769;0.0…
Whisking;10;11.8;1.8;M2 PRT 05 #1;0.360891602920692;0.514386424141804;Artery;Endfoot;M2 PRT 05 artery J19-4896 Endfoot;M2 PRT 05 artery J19-4896;1.9915817829616;21.4126302315598;0.0616098751699297;0.0616098751700947;0.0616098751702593;0.0616098751704237;0.0616098751705878;0.0616098751707514;0.0616098751709146;0.0616098751710774;0.0616098751712398;0.061609875171402;0.0616098751715638;0.06160987517…
Whisking;18.7333333333333;27.6333333333333;8.9;M2 PRT 05 #2;0.129711320410738;0.497549547636863;Artery;Endfoot;M2 PRT 05 artery J19-4896 Endfoot;M2 PRT 05 artery J19-4896;1.9915817829616;21.4126302315598;0;0;0;0;0;0;0;0;0;0;0;0;0;0;0;0;0;0;0;0;0;0;0;0;0;0;0;0;0;0;0;0;0;0;0;0;0;0;0;0;0;0;0;0;0;0;0;0;0;0;0;0;0;0;0;0;0;0;0;0;0;0;0;0;0;0;0;0;0;0;0;0;0;0;0;0;0;0;0;0;0;0;0;0;0;0;0;0;0;0;0;0;0;0;0;0;0;0…
Locomotion;27.6333333333333;53.5333333333333;25.9;M2 PRT 05 #3;1.52457448661187;2.86828063659359;Artery;Endfoot;M2 PRT 05 artery J19-4896 Endfoot;M2 PRT 05 artery J19-4896;1.9915817829616;21.4126302315598;0.119567857943371;0.119227028636783;0.11820881096784;0.116525967098964;0.11419960591049;0.111258942947917;0.107740968386923;0.103690026993017;0.0991573151012734;0.0942003006260003;0.088882073017…
Whisking;59.5666666666667;72.7666666666667;13.2;M2 PRT 05 #4;0.306810857380221;0.343525529500534;Artery;Endfoot;M2 PRT 05 artery J19-4896 Endfoot;M2 PRT 05 artery J19-4896;1.9915817829616;21.4126302315598;0.00520616623017152;0.00520589323116216;0.00520507438206159;0.00520371012614459;0.0052018012002352;0.00519934863177374;0.00519635373474619;0.00519281810451143;0.00518874361157063;0.0051841323943…
Locomotion;99.8666666666667;109.533333333333;9.66666666666667;M2 PRT 05 #6;1.91947727510789;2.17107495339002;Artery;Endfoot;M2 PRT 05 artery J19-4896 Endfoot;M2 PRT 05 artery J19-4896;1.9915817829616;21.4126302315598;0.980290474242374;0.980281161378905;0.980253142646151;0.980206177839742;0.980139867308085;0.980053652984077;0.979946819825843;0.979818497662885;0.97966766344293;0.979493143873871;0.9…
Whisking;127.633333333333;137.966666666667;10.3333333333333;M2 PRT 05 #9;0.259860343051449;0.523904174360285;Artery;Endfoot;M2 PRT 05 artery J19-4896 Endfoot;M2 PRT 05 artery J19-4896;1.9915817829616;21.4126302315598;0.000140721104257983;0.000140999411833926;0.000141833618860712;0.000143221579785075;0.000145159723841983;0.000147643062784664;0.000150665201695433;0.000154218352866008;0.000158293352…
Whisking;176.1;179.566666666667;3.46666666666667;M2 PRT 05 #11;1.74442043078804;3.41105515296946;Artery;Endfoot;M2 PRT 05 artery J19-4896 Endfoot;M2 PRT 05 artery J19-4896;1.9915817829616;21.4126302315598;0.0414272425120226;0.0414319915374937;0.0414462377724567;0.0414699786933946;0.041503210095001;0.0415459260910141;0.0415981191153829;0.0416597799237666;0.0417308975953667;0.0418114595350908;0.041…
Whisking;188.7;192.066666666667;3.36666666666667;M2 PRT 05 #13;0.219831466801049;0.117072888398359;Artery;Endfoot;M2 PRT 05 artery J19-4896 Endfoot;M2 PRT 05 artery J19-4896;1.9915817829616;21.4126302315598;0.232108660746195;0.232106474989714;0.232099917801359;0.232088989428125;0.23207369028166;0.232054020938249;0.232029982138794;0.232001574788784;0.231968799958261;0.231931658881784;0.23189015295…
Whisking;200.166666666667;204.933333333333;4.76666666666668;M2 PRT 05 #15;1.14005000716872;1.69533798639057;Artery;Endfoot;M2 PRT 05 artery J19-4896 Endfoot;M2 PRT 05 artery J19-4896;1.9915817829616;21.4126302315598;1.90125234180421;1.90122620311174;1.90114778815414;1.90101710032177;1.90083414526611;1.90059893090121;1.90031146740555;1.89997176722457;1.89957984507363;1.89913571794165;1.89863940509…
Whisking;227.1;235.733333333333;8.63333333333333;M2 PRT 05 #17;0.619759087316521;1.19499393928325;Artery;Endfoot;M2 PRT 05 artery J19-4896 Endfoot;M2 PRT 05 artery J19-4896;1.9915817829616;21.4126302315598;0.0154098224367274;0.0154227855033022;0.0154616548487336;0.0155263709449709;0.0156168346937961;0.0157329075993776;0.0158744120093561;0.0160411314239721;0.0162328108726103;0.0164491573569956;0.0…
Whisking;250.6;253.8;3.20000000000002;M2 PRT 05 #19;0.115282712442826;0.099994947898888;Artery;Endfoot;M2 PRT 05 artery J19-4896 Endfoot;M2 PRT 05 artery J19-4896;1.9915817829616;21.4126302315598;0.000214627767841315;0.000214609578017891;0.00021455501471286;0.000214464096423313;0.00021433685397077;0.000214173330490726;0.000213973581418032;0.000213737674468105;0.000213465689613964;0.00021315771905…
Whisking;295.033333333333;308.466666666667;13.4333333333333;M2 PRT 05 #21;0.165288881825086;0.143536131913173;Artery;Endfoot;M2 PRT 05 artery J19-4896 Endfoot;M2 PRT 05 artery J19-4896;1.9915817829616;21.4126302315598;0.00279892884336675;0.00282281706004045;0.00289445282401413;0.00301374944635719;0.00318056234326635;0.00339468888451988;0.00365586818496538;0.00396378084266414;0.00431804862830853;0…
Whisking;335.4;338.9;3.5;M2 PRT 05 #24;0.220048072694106;0.103420950451439;Artery;Endfoot;M2 PRT 05 artery J19-4896 Endfoot;M2 PRT 05 artery J19-4896;1.9915817829616;21.4126302315598;0.0103568085454099;0.0103567929825174;0.0103567462943706;0.0103566684827282;0.0103565595505214;0.0103564195018534;0.010356248342;0.0103560460774084;0.010355812715698;0.0103555482656591;0.0103552527372536;0.0103549261…
Whisking;381.9;385.366666666667;3.4666666666667;M2 PRT 05 #26;1.11635910849354;2.7791765047825;Artery;Endfoot;M2 PRT 05 artery J19-4896 Endfoot;M2 PRT 05 artery J19-4896;1.9915817829616;21.4126302315598;0.239220418986352;0.239220721228286;0.239221627870371;0.23922313866532;0.239225253201043;0.239227970900722;0.239231291022927;0.239235212661754;0.239239734747005;0.239244856044388;0.239250575155761…
Whisking;463.4;469.666666666667;6.26666666666671;M2 PRT 05 #28;0.19375109990694;0.00742720622921266;Artery;Endfoot;M2 PRT 05 artery J19-4896 Endfoot;M2 PRT 05 artery J19-4896;1.9915817829616;21.4126302315598;1.90747632306837e-09;1.90747631695285e-09;1.90747629859629e-09;1.9074762679994e-09;1.90747622516331e-09;1.90747617008964e-09;1.90747610278047e-09;1.90747602323832e-09;1.90747593146621e-09;1.9…
Whisking;498.9;508.633333333333;9.73333333333335;M2 PRT 05 #30;0.183267699028674;0.172129295136101;Artery;Endfoot;M2 PRT 05 artery J19-4896 Endfoot;M2 PRT 05 artery J19-4896;1.9915817829616;21.4126302315598;0.294574523472857;0.294711301432356;0.295121499881911;0.295804712704107;0.296760263585181;0.297987206837021;0.299484328546223;0.30125014804841;0.303282919725603;0.305580635123844;0.30814102538…
Locomotion;575.3;588.1;12.8000000000001;M2 PRT 05 #32;0.989218175993509;1.72825845973367;Artery;Endfoot;M2 PRT 05 artery J19-4896 Endfoot;M2 PRT 05 artery J19-4896;1.9915817829616;21.4126302315598;0.680613893422719;0.680897961864078;0.681749390975338;0.683165854442263;0.685143482777005;0.687676874842839;0.690759113930796;0.694381788330489;0.698535016321328;0.703207475494622;0.70838643630167;0.714…
Whisking;592.933333333333;596.166666666667;3.23333333333335;M2 PRT 05 #33;0.14494113995034;0.594834948038431;Artery;Endfoot;M2 PRT 05 artery J19-4896 Endfoot;M2 PRT 05 artery J19-4896;1.9915817829616;21.4126302315598;0.0580271651865372;0.0580273827721361;0.058028035484901;0.0580291231936794;0.0580306456799102;0.0580326026376643;0.0580349936737001;0.0580378183075371;0.0580410759715423;0.0580447660…
IS;20;65;45;M3 WOJ 24 #1;0.0795232853580738;0.0581872044851274;Artery;Endfoot;M3 WOJ 24 artery O5-2347 Endfoot;M3 WOJ 24 artery O5-2347;1.99158213993748;18.2935070456042;0.00149414253854411;0.00155036398069286;0.00171651866455451;0.00198521595621891;0.00234458999372572;0.00277894625390588;0.003269606717491;0.003795899048495;0.0043362268760043;0.00486915454619633;0.00537444078135232;0.005833961339…
IS;100;140;40;M3 WOJ 24 #2;0.0472571949237541;0.067719776250475;Artery;Endfoot;M3 WOJ 24 artery O5-2347 Endfoot;M3 WOJ 24 artery O5-2347;1.99158213993748;18.2935070456042;0.124906608202464;0.124685351794071;0.124023775457053;0.122928424562976;0.121410097704792;0.119483683327868;0.117167935312314;0.114485191707422;0.11146104188036;0.108123948300299;0.104504830015817;0.100636615578942;0.09655377370…
IS;170;195;25;M3 WOJ 24 #3;0.105606833277874;0.0612063011184091;Artery;Endfoot;M3 WOJ 24 artery O5-2347 Endfoot;M3 WOJ 24 artery O5-2347;1.99158213993748;18.2935070456042;0.00483952122917171;0.00484619436052422;0.00486612991272537;0.00489907760725;0.0049446244470777;0.00500220083852494;0.00507108900566767;0.0051504335452699;0.00523925393236535;0.00533645875293967;0.00544086141122572;0.00555119703…
IS;280;300;20;M3 WOJ 24 #5;0.0610903191341102;0.000200575492811179;Artery;Endfoot;M3 WOJ 24 artery O5-2347 Endfoot;M3 WOJ 24 artery O5-2347;1.99158213993748;18.2935070456042;0.00377339718448124;0.00378666046788567;0.00382635360337073;0.0038921872507182;0.00398368184769632;0.00410017158859312;0.00424080993719665;0.00440457661809829;0.00459028601535021;0.00479659689353288;0.00502202334334988;0.0052…
NREM;300;330;30;M3 WOJ 24 #6;0.123319227273708;0.0372239389489729;Artery;Endfoot;M3 WOJ 24 artery O5-2347 Endfoot;M3 WOJ 24 artery O5-2347;1.99158213993748;18.2935070456042;0.000754218509581833;0.000786518754391508;0.000883139095701463;0.00104324141567561;0.00126543902873805;0.00154781185136305;0.00188792744683887;0.00228286775194135;0.00272926123721642;0.00322332019744596;0.00376088281406069;0.0…
IS;330;355;25;M3 WOJ 24 #7;0.0816617456432237;0.0317680073012005;Artery;Endfoot;M3 WOJ 24 artery O5-2347 Endfoot;M3 WOJ 24 artery O5-2347;1.99158213993748;18.2935070456042;3.49253384918382e-07;4.48711914755612e-07;7.65841416867894e-07;1.35701691357021e-06;2.31656813343004e-06;3.77731480560904e-06;5.91127314710211e-06;8.93049191294449e-06;1.30879663015522e-05;1.86785692339232e-05;2.60399322838968e…
NREM;355;390;35;M3 WOJ 24 #8;0.116415705474157;0.038211749243204;Artery;Endfoot;M3 WOJ 24 artery O5-2347 Endfoot;M3 WOJ 24 artery O5-2347;1.99158213993748;18.2935070456042;0.117314269444411;0.117167394782714;0.116728001264998;0.115999762908645;0.114988745439369;0.113703320945935;0.112154050591959;0.110353537524675;0.10831625265413;0.106058336454027;0.103597380347278;0.100952191576998;0.0981425457…
IS;390;420;30;M3 WOJ 24 #9;0.030654328879232;0.0527579454385954;Artery;Endfoot;M3 WOJ 24 artery O5-2347 Endfoot;M3 WOJ 24 artery O5-2347;1.99158213993748;18.2935070456042;0.00141924673219006;0.001432105421155;0.00147039865369641;0.00153328524670707;0.00161938742644002;0.00172682642591991;0.00185327094361275;0.00199599713569542;0.00215195850455185;0.00231786378540484;0.00249026072873516;0.00266562…
NREM;440;465;25;M3 WOJ 24 #10;0.128522600134863;0.0643891702048326;Artery;Endfoot;M3 WOJ 24 artery O5-2347 Endfoot;M3 WOJ 24 artery O5-2347;1.99158213993748;18.2935070456042;0.0672971639249894;0.0672964623272767;0.0672943224269949;0.0672906391859408;0.0672852384785164;0.0672778784905327;0.0672682516609791;0.0672559871503376;0.0672406538145299;0.0672217636592381;0.0671987757451793;0.06717110051097…
IS;465;510;45;M3 WOJ 24 #11;0.112067803263427;0.0532325061079945;Artery;Endfoot;M3 WOJ 24 artery O5-2347 Endfoot;M3 WOJ 24 artery O5-2347;1.99158213993748;18.2935070456042;0.00813736975943447;0.00812329254362847;0.00808108228479216;0.00801081293169335;0.00791263960882563;0.00778684391063068;0.00763389243236503;0.00745450402090559;0.00724972043521293;0.00702097464531688;0.00677015090263125;0.00649…
Whisking;16.1333333333333;20;3.86666666666667;M3 YZB 04 #2;0.73797427288077;0.0214126893825761;Artery;Endfoot;M3 YZB 04 artery G59-7111 Endfoot;M3 YZB 04 artery G59-7111;1.9915817829616;19.7377312860467;0.115173395557297;0.115174526763745;0.115177919927849;0.115183573685885;0.11519148576546;0.115201652986228;0.115214071260899;0.115228735596529;0.115245640096095;0.115264777960367;0.11528614149005;…
Locomotion;116.8;131.866666666667;15.0666666666667;M3 YZB 04 #5;1.92582567418157;2.81685724480568;Artery;Endfoot;M3 YZB 04 artery G59-7111 Endfoot;M3 YZB 04 artery G59-7111;1.9915817829616;19.7377312860467;0.422900660335903;0.423032554905185;0.423427666710734;0.424084282366586;0.424999553932434;0.426169510430735;0.427589073896223;0.429252079883798;0.431151302340376;0.433278482726231;0.43562436325…
Whisking;131.866666666667;138.566666666667;6.69999999999999;M3 YZB 04 #6;0.556560130101334;0.26343491169316;Artery;Endfoot;M3 YZB 04 artery G59-7111 Endfoot;M3 YZB 04 artery G59-7111;1.9915817829616;19.7377312860467;0.00470053229559947;0.00470362775363919;0.00471291190569015;0.00472837808743569;0.00475001519771964;0.00477780770759784;0.00481173567299819;0.00485177475097727;0.00489789621955793;0.0…
Whisking;292.166666666667;296.3;4.13333333333333;M3 YZB 04 #10;0.800670472769568;0.245775258926925;Artery;Endfoot;M3 YZB 04 artery G59-7111 Endfoot;M3 YZB 04 artery G59-7111;1.9915817829616;19.7377312860467;0.0204476218365759;0.0204483244256574;0.0204504320126391;0.0204539440571113;0.020458859658556;0.0204651775565947;0.0204728961313341;0.020482013403812;0.0204925270365398;0.0205044343341458;0.02…
Locomotion;395.833333333333;410.533333333333;14.7;M3 YZB 04 #12;1.92053010141161;2.64720262882449;Artery;Endfoot;M3 YZB 04 artery G59-7111 Endfoot;M3 YZB 04 artery G59-7111;1.9915817829616;19.7377312860467;1.0149910884421;1.01537698324462;1.01653286986323;1.018453362929;1.02112951339138;1.02454884822404;1.02869542573202;1.03354990618139;1.03908963739557;1.04528875488718;1.05211829602229;1.0595463…
Whisking;417.3;426.4;9.09999999999997;M3 YZB 04 #13;0.430616061824548;0.0744714101438335;Artery;Endfoot;M3 YZB 04 artery G59-7111 Endfoot;M3 YZB 04 artery G59-7111;1.9915817829616;19.7377312860467;0.118985942252197;0.118989513852709;0.119000222125967;0.119018047496518;0.119042957363476;0.119074906137788;0.119113835294346;0.119159673438884;0.119212336389559;0.119271727273145;0.119337736635699;0.11…
Whisking;237.233333333333;249.866666666667;12.6333333333334;M2 LRH 37 #4;1.11511433010389;1.74395125611332;Artery;Endfoot;M2 LRH 37 artery F16-2276 Endfoot;M2 LRH 37 artery F16-2276;1.99158196144953;24.7122814475707;0.00169920236301942;0.00172331996711366;0.00179564185052932;0.00191607525759379;0.0020844656985644;0.00230059710433414;0.00256419204329274;0.00287491200061238;0.00323235772029684;0.00…
Locomotion;249.866666666667;286.966666666667;37.1;M2 LRH 37 #5;1.72592829868859;3.77157402430736;Artery;Endfoot;M2 LRH 37 artery F16-2276 Endfoot;M2 LRH 37 artery F16-2276;1.99158196144953;24.7122814475707;0.0144183011912399;0.014674454040574;0.0154364433267228;0.0166850437488596;0.0183888155353632;0.0205049876534432;0.0229806542920931;0.025754246348845;0.0287572311250113;0.0319159865805658;0.035…
Whisking;286.966666666667;290.2;3.23333333333335;M2 LRH 37 #6;0.0704027132694066;0.255882268353748;Artery;Endfoot;M2 LRH 37 artery F16-2276 Endfoot;M2 LRH 37 artery F16-2276;1.99158196144953;24.7122814475707;0.00557067350015982;0.00557076313964206;0.00557103202767075;0.00557148007309189;0.00557210712401642;0.00557291296787179;0.00557389733147396;0.00557505988112008;0.00557640022270152;0.005577917…
Locomotion;297.466666666667;303.433333333333;5.9666666666667;M2 LRH 37 #7;1.41201829253366;2.76733663121252;Artery;Endfoot;M2 LRH 37 artery F16-2276 Endfoot;M2 LRH 37 artery F16-2276;1.99158196144953;24.7122814475707;0.0198574381595805;0.0198588917065047;0.0198632512062969;0.0198705132371945;0.0198806720991184;0.0198937198179584;0.0199096461515685;0.0199284385974669;0.0199500824022338;0.019974560…
Locomotion;313.9;320.7;6.80000000000001;M2 LRH 37 #9;1.64007597200459;2.93524579944983;Artery;Endfoot;M2 LRH 37 artery F16-2276 Endfoot;M2 LRH 37 artery F16-2276;1.99158196144953;24.7122814475707;0.0664177715107622;0.0664213976324434;0.0664322721207556;0.0664503833501332;0.0664757119564871;0.0665082308549718;0.0665479052648354;0.0665946927413263;0.0666485432146237;0.0667093990357542;0.06677719502…
Locomotion;365.766666666667;386.866666666667;21.1;M2 LRH 37 #11;2.24195685420637;4.24876289580233;Artery;Endfoot;M2 LRH 37 artery F16-2276 Endfoot;M2 LRH 37 artery F16-2276;1.99158196144953;24.7122814475707;0.0532459122380592;0.0532352507501591;0.0532031662460805;0.05314936014009;0.0530733398882488;0.0529744265803487;0.0528517654561432;0.0527043392345547;0.0525309841143883;0.052330408276154;0.052…
Locomotion;394.333333333333;402;7.66666666666669;M2 LRH 37 #12;2.15143057234098;5.23571671333497;Artery;Endfoot;M2 LRH 37 artery F16-2276 Endfoot;M2 LRH 37 artery F16-2276;1.99158196144953;24.7122814475707;0.0572072107547949;0.0572176168833474;0.0572488245440354;0.0573008015745125;0.057373494409656;0.0574668281396968;0.057580706591497;0.057715012432871;0.0578696072998138;0.058044331946479;0.05823…
Locomotion;412;419.633333333333;7.63333333333333;M2 LRH 37 #14;1.32081967044974;2.35173884154269;Artery;Endfoot;M2 LRH 37 artery F16-2276 Endfoot;M2 LRH 37 artery F16-2276;1.99158196144953;24.7122814475707;0.604370268224051;0.604356056341311;0.604313410375178;0.604242299405875;0.604142671981178;0.60401445623734;0.603857560068065;0.603671871341203;0.6034572581627;0.603213569187346;0.60294063397567…
Locomotion;442.633333333333;461.566666666667;18.9333333333333;M2 LRH 37 #16;1.15866750476684;2.15054463439378;Artery;Endfoot;M2 LRH 37 artery F16-2276 Endfoot;M2 LRH 37 artery F16-2276;1.99158196144953;24.7122814475707;0.00367650707402996;0.00368733300010095;0.00371970853362304;0.00377332804946782;0.00384768585434762;0.00394208165966754;0.00405562814421108;0.00418726050912938;0.00433574790234551;…
Locomotion;474.533333333333;487.833333333333;13.3;M2 LRH 37 #18;1.55847422803432;2.54057721096729;Artery;Endfoot;M2 LRH 37 artery F16-2276 Endfoot;M2 LRH 37 artery F16-2276;1.99158196144953;24.7122814475707;0.0350816288236006;0.0350822716042876;0.0350841816013513;0.0350873039026476;0.0350915473947146;0.0350967853700502;0.0351028563715413;0.0351095652683368;0.0351166845558922;0.035123955871407;0.0…
Locomotion;498.1;522.966666666667;24.8666666666667;M2 LRH 37 #20;1.21774990636085;2.64615185939925;Artery;Endfoot;M2 LRH 37 artery F16-2276 Endfoot;M2 LRH 37 artery F16-2276;1.99158196144953;24.7122814475707;0.0390119264984577;0.0393968221075812;0.0405491865224444;0.0424620695692585;0.045123944358411;0.0485187918828907;0.0526262184571258;0.0574216050073152;0.0628762869560693;0.0689577631865169;0.…
Locomotion;538;543.333333333333;5.33333333333337;M2 LRH 37 #22;1.90220016874149;3.86671068065635;Artery;Endfoot;M2 LRH 37 artery F16-2276 Endfoot;M2 LRH 37 artery F16-2276;1.99158196144953;24.7122814475707;0.0585864509124113;0.0585888814628184;0.0585961725026424;0.0586083221986709;0.0586253274956741;0.0586471841165895;0.0586738865627839;0.0587054281143907;0.0587418008307235;0.0587829955507712;0.0…
Locomotion;548.6;568.033333333333;19.4333333333333;M2 LRH 37 #23;1.05739836806492;2.29799948924757;Artery;Endfoot;M2 LRH 37 artery F16-2276 Endfoot;M2 LRH 37 artery F16-2276;1.99158196144953;24.7122814475707;0.27054499749667;0.270784765123719;0.271502835410394;0.272695517987269;0.274356686882033;0.276477817291489;0.279048036677937;0.282054189809719;0.285480917262933;0.289310746803003;0.2935241969…
Locomotion;573.7;580.733333333333;7.0333333333333;M2 LRH 37 #24;1.86562444915619;4.91233758513664;Artery;Endfoot;M2 LRH 37 artery F16-2276 Endfoot;M2 LRH 37 artery F16-2276;1.99158196144953;24.7122814475707;0.0571396770665921;0.0571498161938941;0.0571802255054669;0.0572308807982169;0.0573017417569378;0.0573927519892093;0.0575038390742066;0.0576349146253687;0.0577858743668595;0.0579565982237491;0.…
Locomotion;587.6;592.933333333333;5.33333333333326;M2 LRH 37 #25;0.27536708013698;0.461539049112986;Artery;Endfoot;M2 LRH 37 artery F16-2276 Endfoot;M2 LRH 37 artery F16-2276;1.99158196144953;24.7122814475707;0.0905268082607741;0.0905244936786385;0.0905175502537597;0.0905059789521152;0.0904897813834507;0.0904689598009548;0.090443517100804;0.0904134568215786;0.0903787831435467;0.0903395008878216;0…
NREM;10;80;70;M2 QOE 07 #1;0.0565394625465349;0.0903881074125402;Artery;Endfoot;M2 QOE 07 artery Q94-2406 Endfoot;M2 QOE 07 artery Q94-2406;1.99158208044149;22.6261797669316;0.00211464602471697;0.00212095501011812;0.00213707372461806;0.00215503505631979;0.0021630141605788;0.00214727176091354;0.00209444688285897;0.00199386959337202;0.00183958717791959;0.00163187224122768;0.00137809079436335;0.0010…
NREM;90;110;20;M2 QOE 07 #2;0.210685730784017;0.153128112797534;Artery;Endfoot;M2 QOE 07 artery Q94-2406 Endfoot;M2 QOE 07 artery Q94-2406;1.99158208044149;22.6261797669316;0.00304227047408981;0.00305947439199683;0.00311107590939258;0.0031970439784305;0.00331732572771387;0.00347184479138223;0.00366049900277008;0.00388315748513079;0.00413965718057224;0.00442979886654085;0.00475334271682512;0.00511…
NREM;135;165;30;M2 QOE 07 #3;0.200483468498687;0.106690150273765;Artery;Endfoot;M2 QOE 07 artery Q94-2406 Endfoot;M2 QOE 07 artery Q94-2406;1.99158208044149;22.6261797669316;0.000477120586491251;0.000546537934904035;0.000754391494181091;0.00109948683088008;0.00157983668858285;0.00219266636373042;0.00293442157710987;0.00380077916702946;0.00478666099659814;0.00588625151514202;0.00709301943988754;0.…
NREM;180;250;70;M2 QOE 07 #4;0.19111192078951;0.120171492506441;Artery;Endfoot;M2 QOE 07 artery Q94-2406 Endfoot;M2 QOE 07 artery Q94-2406;1.99158208044149;22.6261797669316;0.0140488741107957;0.0143414094424461;0.0152010066671289;0.0165749357607125;0.018379529663747;0.0205061503526839;0.0228288526652988;0.0252131222436624;0.0275249765344796;0.0296396931836222;0.0314494742481871;0.0328694665787536…
IS;250;290;40;M2 QOE 07 #5;0.0778969916778534;0.0830683996415336;Artery;Endfoot;M2 QOE 07 artery Q94-2406 Endfoot;M2 QOE 07 artery Q94-2406;1.99158208044149;22.6261797669316;0.00117064943459849;0.00117281297841215;0.00117935878358741;0.00119045481660545;0.00120638894812981;0.00122758006935531;0.00125459214989091;0.0012881498285484;0.00132915386011141;0.00137869456720011;0.00143806138048382;0.0015…
Whisking;35.4;42.4666666666667;7.06666666666667;M3 KXK 01 #2;1.79821616060651;1.78079573781178;Artery;Endfoot;M3 KXK 01 artery D81-5382 Endfoot;M3 KXK 01 artery D81-5382;1.9915817829616;14.2015383643507;0.163750701210235;0.163773238945504;0.163840840562281;0.163953471300856;0.164111073244159;0.164313565341435;0.164560843441394;0.164852780334832;0.16518922580672;0.165570006697782;0.165994926975548…
Locomotion;122.233333333333;150.1;27.8666666666667;M3 KXK 01 #5;1.59509234445183;2.14324703363717;Artery;Endfoot;M3 KXK 01 artery D81-5382 Endfoot;M3 KXK 01 artery D81-5382;1.9915817829616;14.2015383643507;0.0640039614668418;0.0640871141178272;0.0643363041035186;0.0647507205117149;0.0653289887262421;0.0660691367400674;0.0669685498791585;0.0680239157575005;0.0692311617128537;0.0705853873372806;0.0…
Whisking;161.566666666667;164.8;3.23333333333335;M3 KXK 01 #7;1.43386516342643;1.84878167470668;Artery;Endfoot;M3 KXK 01 artery D81-5382 Endfoot;M3 KXK 01 artery D81-5382;1.9915817829616;14.2015383643507;0.0210507730410609;0.0210514095999677;0.0210533191690788;0.0210565014259248;0.0210609558331197;0.0210666816384568;0.0210736778750417;0.021081943361464;0.0210914767020064;0.0211022762868926;0.0211…
Locomotion;266.433333333333;272.733333333333;6.30000000000001;M3 KXK 01 #10;1.78480146402542;3.33655052316727;Artery;Endfoot;M3 KXK 01 artery D81-5382 Endfoot;M3 KXK 01 artery D81-5382;1.9915817829616;14.2015383643507;0.202477761007165;0.202475946349098;0.202470501976864;0.202461426699966;0.202448718535377;0.202432374709253;0.202412391659314;0.202388765037913;0.202361489715776;0.20233055978642;0.…
Locomotion;573.4;589.066666666667;15.6666666666667;M3 KXK 01 #12;2.03066682874424;3.31330196702929;Artery;Endfoot;M3 KXK 01 artery D81-5382 Endfoot;M3 KXK 01 artery D81-5382;1.9915817829616;14.2015383643507;0.10191950844655;0.101908377018971;0.101874988321825;0.101819359153435;0.101741517643633;0.101641503451383;0.101519368038812;0.101375175019079;0.101209000574748;0.101020933942718;0.10081107796…
IS;143;166;23;M4 ROF 10 #2;0.103854837021188;0.0438941066694536;Artery;Endfoot;M4 ROF 10 artery S65-5390 Endfoot;M4 ROF 10 artery S65-5390;1.99158196144953;16.3678747250143;0.00197114482976967;0.00208204575493414;0.00241408696575791;0.0029652892807484;0.00373237237477368;0.00471078202116879;0.00589472778637935;0.00727723074105907;0.00885018063851183;0.0106044019067182;0.0125297277054422;0.0146150…
NREM;246;270;24;M4 ROF 10 #4;0.0888400600233686;0.0483334458445375;Artery;Endfoot;M4 ROF 10 artery S65-5390 Endfoot;M4 ROF 10 artery S65-5390;1.99158196144953;16.3678747250143;0.058032409373795;0.0582688997614108;0.0589778565447772;0.0601577370200414;0.061805971464871;0.0639189653328223;0.0664921023617331;0.069519748631952;0.0729952576198247;0.0769109763009628;0.0812582523663945;0.086027442622605…
IS;192;208;16;M2 PRT 20 #1;0.125983687120792;-0.00729443594752265;Artery;Endfoot;M2 PRT 20 artery B73-2690 Endfoot;M2 PRT 20 artery B73-2690;1.99158196144953;22.6261797669316;0.0470298944322545;0.0470317292576155;0.0470372633655331;0.0470465855794462;0.0470598436954399;0.0470772441169753;0.0470990513419273;0.0471255873003838;0.0471572305412772;0.0471944152655695;0.0472376302034199;0.0472874173325…
NREM;407;438;31;M2 PRT 20 #4;0.357227965937025;0.0589140142467168;Artery;Endfoot;M2 PRT 20 artery B73-2690 Endfoot;M2 PRT 20 artery B73-2690;1.99158196144953;22.6261797669316;0.00633562440094097;0.00635143487263951;0.00639884654986471;0.00647779729521521;0.0065881739300467;0.00672979826072124;0.00690240840147523;0.00710563624480578;0.00733898212433315;0.00760178787451441;0.00789320961096105;0.008…
NREM;492;537;45;M2 PRT 20 #5;0.239257057897609;0.0488728038770836;Artery;Endfoot;M2 PRT 20 artery B73-2690 Endfoot;M2 PRT 20 artery B73-2690;1.99158196144953;22.6261797669316;0.00344606454661466;0.00346232420892479;0.00351088629162634;0.00359110111193301;0.00370188947020266;0.00384174864116223;0.0040087618627166;0.00420061227507121;0.00441460233912723;0.00464767971861207;0.00489647044435928;0.005…
NREM;552;583;31;M2 PRT 20 #6;0.155557946986053;0.0341518502495646;Artery;Endfoot;M2 PRT 20 artery B73-2690 Endfoot;M2 PRT 20 artery B73-2690;1.99158196144953;22.6261797669316;0.041096485355807;0.0410458536374537;0.0408942851117817;0.0406427553424315;0.0402928759730358;0.0398468737045125;0.0393075616893045;0.0386783041322121;0.0379629750626706;0.0371659123834093;0.0362918684004355;0.03534595809578…
NREM;10;70;60;M2 PRT 30 #1;0.279803642918043;-0.349380157517056;Artery;Endfoot;M2 PRT 30 artery L97-1563 Endfoot;M2 PRT 30 artery L97-1563;1.99158208044149;18.0528030055305;0.027299933307069;0.0274195754635228;0.0277717757740404;0.0283367263314093;0.029082628277428;0.0299674408927372;0.0309411884711473;0.0319486902336902;0.032932550761763;0.0338362293880834;0.0346069988619772;0.0351986081504137;0…
IS;70;85;15;M2 PRT 30 #2;0.248876988190546;-0.307982208490661;Artery;Endfoot;M2 PRT 30 artery L97-1563 Endfoot;M2 PRT 30 artery L97-1563;1.99158208044149;18.0528030055305;0.0220148270209748;0.0220259872737518;0.022059540104667;0.0221157014733859;0.0221948304505874;0.0222974279226649;0.0224241347740715;0.0225757295432386;0.022753125547065;0.022957367468215;0.0231896273989055;0.0234512003345468;0.0…
NREM;125;180;55;M2 PRT 30 #3;0.263668569009571;-0.245705314678605;Artery;Endfoot;M2 PRT 30 artery L97-1563 Endfoot;M2 PRT 30 artery L97-1563;1.99158208044149;18.0528030055305;0.0366179109945161;0.036360654551304;0.0355994085837167;0.0343651289670928;0.0327074051693411;0.0306916040663965;0.02839515694956;0.0259032465074897;0.0233041858794976;0.0206847938731089;0.018126059003839;0.0156993521563197;…
IS;180;200;20;M2 PRT 30 #4;0.232781276493522;-0.183617068246662;Artery;Endfoot;M2 PRT 30 artery L97-1563 Endfoot;M2 PRT 30 artery L97-1563;1.99158208044149;18.0528030055305;0.0283363121304537;0.0283472175830314;0.0283799967979351;0.0284348372520523;0.0285120477667378;0.0286120530830898;0.0287353863380098;0.0288826795111247;0.0290546519318271;0.029252096954242;0.0294758669257053;0.0297268565912374…
NREM;393;483;90;M2 PRT 30 #8;0.254832253050973;0.0175050160901472;Artery;Endfoot;M2 PRT 30 artery L97-1563 Endfoot;M2 PRT 30 artery L97-1563;1.99158208044149;18.0528030055305;0.0481834525665106;0.0478564795098522;0.0468948898057297;0.0453550927587195;0.0433258932220841;0.0409209032604228;0.0382685028487589;0.0355001612579963;0.0327383285559444;0.0300854239143648;0.0276155526951866;0.0253703821716…
NREM;532;589;57;M2 PRT 30 #9;0.37490752249699;0.114294574741255;Artery;Endfoot;M2 PRT 30 artery L97-1563 Endfoot;M2 PRT 30 artery L97-1563;1.99158208044149;18.0528030055305;0.116366278673349;0.116327573423085;0.116207133040323;0.115992253364771;0.115662650014442;0.115191757203874;0.114548474847314;0.113699290369803;0.112610678547734;0.11125166002478;0.10959637879885;0.107626543424939;0.1053335686…
Whisking;22.9333333333333;26.4;3.46666666666667;M3 KXK 06 #2;1.42567523883781;2.09020681267805;Artery;Endfoot;M3 KXK 06 artery U42-9105 Endfoot;M3 KXK 06 artery U42-9105;1.99158196144953;16.3678747250143;2.10940195387489e-06;2.1094019600216e-06;2.10940197844438e-06;2.1094020091252e-06;2.10940205203402e-06;2.10940210712882e-06;2.10940217435564e-06;2.10940225364864e-06;2.10940234493016e-06;2.109402…
Locomotion;26.4;35.1666666666667;8.76666666666667;M3 KXK 06 #3;1.4537575568234;2.76475990961989;Artery;Endfoot;M3 KXK 06 artery U42-9105 Endfoot;M3 KXK 06 artery U42-9105;1.99158196144953;16.3678747250143;0.0454559771861897;0.0454536074017531;0.0454464983997182;0.0454346512354018;0.0454180676701898;0.0453967501753157;0.045370701937135;0.0453399268638775;0.0453044295938581;0.0452642155051189;0.045…
Whisking;175.3;183.233333333333;7.93333333333331;M3 KXK 06 #5;1.37337144454828;2.51529796150741;Artery;Endfoot;M3 KXK 06 artery U42-9105 Endfoot;M3 KXK 06 artery U42-9105;1.99158196144953;16.3678747250143;2.66267836226431e-11;2.66267124128616e-11;2.66264993087866e-11;2.66261458827806e-11;2.6625654742554e-11;2.66250295119246e-11;2.66242748040792e-11;2.66233961875364e-11;2.66224001450597e-11;2.6621…
Locomotion;183.233333333333;193.433333333333;10.2;M3 KXK 06 #6;1.14499624091782;2.21528888617185;Artery;Endfoot;M3 KXK 06 artery U42-9105 Endfoot;M3 KXK 06 artery U42-9105;1.99158196144953;16.3678747250143;0.111089712500915;0.11108586280784;0.111074314509386;0.111055069949367;0.111028133033163;0.110993509226259;0.110951205552195;0.110901230589944;0.110843594470701;0.110778308874102;0.110705387023…
Whisking;204.266666666667;213.6;9.33333333333331;M3 KXK 06 #8;1.49347773599265;2.69327738829321;Artery;Endfoot;M3 KXK 06 artery U42-9105 Endfoot;M3 KXK 06 artery U42-9105;1.99158196144953;16.3678747250143;0.0118779408176261;0.0118762883710576;0.0118713329393455;0.0118630802440401;0.011851539812327;0.0118367249639428;0.0118186527928843;0.0117973441439409;0.0117728235840815;0.0117451193687435;0.011…
Locomotion;213.6;218.7;5.09999999999999;M3 KXK 06 #9;1.45376971553633;2.98813191915093;Artery;Endfoot;M3 KXK 06 artery U42-9105 Endfoot;M3 KXK 06 artery U42-9105;1.99158196144953;16.3678747250143;0.00247149215471136;0.00247135437725721;0.00247094112791402;0.00247025265572931;0.00246928937561557;0.00246805186810011;0.00246654087897529;0.00246475731884902;0.00246270226259596;0.00246037694870981;0.0…
Whisking;218.7;222.866666666667;4.16666666666669;M3 KXK 06 #10;1.55717327394651;1.62088656018433;Artery;Endfoot;M3 KXK 06 artery U42-9105 Endfoot;M3 KXK 06 artery U42-9105;1.99158196144953;16.3678747250143;0.0234167456262905;0.0234167344308872;0.0234167008483471;0.023416644890055;0.0234165665749814;0.0234164659296756;0.0234163429882576;0.0234161977924056;0.0234160303913424;0.0234158408418187;0.02…
Whisking;320.966666666667;337.8;16.8333333333334;M3 KXK 06 #13;1.56455456782076;2.62030755066205;Artery;Endfoot;M3 KXK 06 artery U42-9105 Endfoot;M3 KXK 06 artery U42-9105;1.99158196144953;16.3678747250143;0.000822220463481207;0.000821449563627459;0.000819142295188389;0.000815314912064502;0.000809994372784163;0.00080321814456423;0.000795033931025792;0.000785499325577456;0.00077468139302748;0.0007…
Whisking;555;561.933333333333;6.93333333333328;M3 KXK 06 #16;1.47645509802296;1.81258072263616;Artery;Endfoot;M3 KXK 06 artery U42-9105 Endfoot;M3 KXK 06 artery U42-9105;1.99158196144953;16.3678747250143;0.0764566722712852;0.0764514011888506;0.0764355898084694;0.0764092437313325;0.0763723722900598;0.0763249885446544;0.0762671092768406;0.0761987549827905;0.0761199498642396;0.0760307218179984;0.075…
Locomotion;575.533333333333;597.666666666667;22.1333333333333;M3 KXK 06 #18;1.48197326689135;2.59219375947215;Artery;Endfoot;M3 KXK 06 artery U42-9105 Endfoot;M3 KXK 06 artery U42-9105;1.99158196144953;16.3678747250143;0.036636812448821;0.0366357764287969;0.0366326999698765;0.0366276774987956;0.0366208651405237;0.0366124788555737;0.0366027918653749;0.0365921313982618;0.0365808747971094;0.03656944…
IS;125;144;19;M2 IMB 06 #1;-0.00144402171609616;-0.0328217760574824;Artery;Endfoot;M2 IMB 06 artery B39-5268 Endfoot;M2 IMB 06 artery B39-5268;1.9915817829616;32.8561014700656;0.0357884042178198;0.0357583856259818;0.0356684557603513;0.0355189916203419;0.0353106191073094;0.0350442093957072;0.0347208738878819;0.0343419577873664;0.03390903233504;0.0334238857616945;0.0328885130193193;0.03230510436171…
IS;326;359;33;M2 IMB 06 #3;-0.0422984885531139;0.0479090904215649;Artery;Endfoot;M2 IMB 06 artery B39-5268 Endfoot;M2 IMB 06 artery B39-5268;1.9915817829616;32.8561014700656;0.0125911046212581;0.012585527164455;0.0125688599512575;0.0125412983644532;0.0125031677233399;0.0124549227302678;0.0123971465485194;0.0123305493724877;0.012255966322824;0.0121743544789393;0.0120867888501143;0.011994457085329;…
Whisking;12.1666666666667;18.4333333333333;6.26666666666667;M2 LRH 27 #1;0.774707212053069;1.05207214022707;Artery;Endfoot;M2 LRH 27 artery M43-4467 Endfoot;M2 LRH 27 artery M43-4467;1.99158190195355;15.1643545246456;0.0256602470785067;0.0256685980844754;0.0256936472552045;0.0257353830516205;0.0257937862487423;0.0258688299458907;0.0259604795809708;0.0260686929488213;0.026193420223617;0.0263346039…
Locomotion;44.7333333333333;105.1;60.3666666666667;M2 LRH 27 #3;1.81863597627351;2.21687791102952;Artery;Endfoot;M2 LRH 27 artery M43-4467 Endfoot;M2 LRH 27 artery M43-4467;1.99158190195355;15.1643545246456;0.000106796748694712;0.0001135376924149;0.000133231332324547;0.000164338874137257;0.00020445370508869;0.000250522998238992;0.000299128691011998;0.000346802235161116;0.000390344944015564;0.0004…
Whisking;105.1;110.5;5.40000000000001;M2 LRH 27 #4;4.53692459175001;0.984975250262964;Artery;Endfoot;M2 LRH 27 artery M43-4467 Endfoot;M2 LRH 27 artery M43-4467;1.99158190195355;15.1643545246456;0.239534284281475;0.239538418162703;0.239550816847009;0.239571471461753;0.239600367224656;0.239637483451978;0.239682793569956;0.239736265129507;0.239797859824168;0.239867533511278;0.239945236236388;0.2400…
Locomotion;110.5;208;97.5;M2 LRH 27 #5;5.0650763633533;3.0291199102594;Artery;Endfoot;M2 LRH 27 artery M43-4467 Endfoot;M2 LRH 27 artery M43-4467;1.99158190195355;15.1643545246456;0.00236434745266423;0.00244499767261675;0.00267212198246535;0.00300417737249497;0.00338102818143862;0.00373538713744525;0.0040050070803016;0.0041430211144049;0.0041244337310805;0.00394781709803451;0.00363245988029116;0.…
Whisking;208;213.033333333333;5.03333333333333;M2 LRH 27 #6;2.12504422572442;0.722799728898017;Artery;Endfoot;M2 LRH 27 artery M43-4467 Endfoot;M2 LRH 27 artery M43-4467;1.99158190195355;15.1643545246456;0.624788343525098;0.62477032425709;0.624716269456471;0.624626188142737;0.624500095345742;0.624338012101748;0.624139965447894;0.623905988415092;0.623636120019336;0.623330405251454;0.62298889506528…
Locomotion;213.033333333333;233.533333333333;20.5;M2 LRH 27 #7;5.1921228818295;1.40620130522685;Artery;Endfoot;M2 LRH 27 artery M43-4467 Endfoot;M2 LRH 27 artery M43-4467;1.99158190195355;15.1643545246456;0.0162726503146818;0.0162739810173067;0.016277968234454;0.0162845972860599;0.0162938436785216;0.0163056730655681;0.0163200411956903;0.0163368938483035;0.0163561667613739;0.0163777855537619;0.016…
Whisking;242.866666666667;267.166666666667;24.3;M2 LRH 27 #9;1.82157856838779;0.500074770385616;Artery;Endfoot;M2 LRH 27 artery M43-4467 Endfoot;M2 LRH 27 artery M43-4467;1.99158190195355;15.1643545246456;0.0161916458909094;0.0161839905781167;0.0161610726396007;0.0161230357927735;0.0160701186291234;0.016002653221617;0.0159210632022891;0.0158258613368527;0.0157176466302617;0.0155971010038464;0.015…
Whisking;274.066666666667;278.166666666667;4.10000000000002;M2 LRH 27 #10;0.583444156282259;0.118007427566531;Artery;Endfoot;M2 LRH 27 artery M43-4467 Endfoot;M2 LRH 27 artery M43-4467;1.99158190195355;15.1643545246456;0.00290511502006908;0.00290511397927753;0.00290511085692685;0.00290510565313576;0.00290509836810212;0.00290508900210291;0.00290507755549423;0.00290506402871128;0.00290504842226832;…
Locomotion;436.166666666667;449.866666666667;13.7;M2 LRH 27 #13;3.06494452862089;4.0113445960794;Artery;Endfoot;M2 LRH 27 artery M43-4467 Endfoot;M2 LRH 27 artery M43-4467;1.99158190195355;15.1643545246456;0.00776031930486663;0.00776185486247916;0.00776645896330549;0.00777412389286305;0.00778483679845086;0.00779857969636555;0.00781532948212464;0.00783505794381723;0.00785773177873405;0.00788331261…
Locomotion;458.833333333333;515.766666666667;56.9333333333333;M2 LRH 27 #15;2.92858019055421;2.71944779358249;Artery;Endfoot;M2 LRH 27 artery M43-4467 Endfoot;M2 LRH 27 artery M43-4467;1.99158190195355;15.1643545246456;0.0157845821371257;0.0156781950151182;0.0153629438432898;0.0148503482498055;0.0141589180457796;0.0133131655917417;0.0123423132755293;0.0112787788298651;0.0101565347565037;0.0090094…
Locomotion;526.8;556.9;30.1;M2 LRH 27 #17;2.0942463963126;2.94599517263124;Artery;Endfoot;M2 LRH 27 artery M43-4467 Endfoot;M2 LRH 27 artery M43-4467;1.99158190195355;15.1643545246456;0.0403301543607216;0.0402837458814547;0.0401448690195129;0.0399145659213064;0.0395945615770159;0.0391872460072154;0.0386956494631902;0.0381234107897013;0.0374747391545462;0.0367543694133715;0.0359675114513369;0.0351…
IS;112;154;42;M2 TCJ 13 #1;0.0591473114202643;0.0579398917728052;Artery;Endfoot;M2 TCJ 13 artery R74-4504 Endfoot;M2 TCJ 13 artery R74-4504;1.99158190195355;18.7749151257517;0.0318914748363735;0.0318818666664126;0.0318534400891115;0.031807381577923;0.0317456438423836;0.0316709075965233;0.0315865259628185;0.0314964497841207;0.0314051320841083;0.031317410180916;0.0312383645331852;0.0311731542725392…
IS;271;287;16;M2 TCJ 13 #3;0.00838176092726624;0.0836147657846746;Artery;Endfoot;M2 TCJ 13 artery R74-4504 Endfoot;M2 TCJ 13 artery R74-4504;1.99158190195355;18.7749151257517;0.0109057596153186;0.010905973982662;0.0109066190846263;0.0109077009075697;0.010909229383417;0.0109112183218695;0.0109136853159335;0.010916651621196;0.0109201420093923;0.0109241845969207;0.0109288106490614;0.0109340543607575…
IS;346;376;30;M2 TCJ 13 #4;-0.0248924854507305;0.0124212711593545;Artery;Endfoot;M2 TCJ 13 artery R74-4504 Endfoot;M2 TCJ 13 artery R74-4504;1.99158190195355;18.7749151257517;0.0445389924658106;0.0445681119076518;0.0446549761535228;0.0447981117246803;0.0449950918290988;0.045242579201975;0.0455363847642308;0.0458715408231979;0.0462423872341964;0.0466426686779259;0.0470656409929878;0.04750418434044…
NREM;402;442;40;M2 TCJ 13 #6;0.0187779280527869;0.057536471674149;Artery;Endfoot;M2 TCJ 13 artery R74-4504 Endfoot;M2 TCJ 13 artery R74-4504;1.99158190195355;18.7749151257517;0.0078928912089227;0.00798324456399021;0.00825270786592097;0.00869653026402151;0.00930692381858071;0.0100732541543848;0.0109822984306994;0.0120185621008962;0.0131646440771965;0.0144016384600916;0.0157095599929714;0.017067779…
IS;442;467;25;M2 TCJ 13 #7;0.0311615531782861;0.101688274891702;Artery;Endfoot;M2 TCJ 13 artery R74-4504 Endfoot;M2 TCJ 13 artery R74-4504;1.99158190195355;18.7749151257517;0.00587479522931;0.00589425728200745;0.00595276680763248;0.00605069076625367;0.00618863032836627;0.00636740539019779;0.00658803321261205;0.00685170149646076;0.00715973629005396;0.00751356520240269;0.00791467646804652;0.0083645…
NREM;503;580;77;M2 TCJ 13 #8;0.0644098805423643;0.0673307761281408;Artery;Endfoot;M2 TCJ 13 artery R74-4504 Endfoot;M2 TCJ 13 artery R74-4504;1.99158190195355;18.7749151257517;0.00349621703921169;0.00370898521898727;0.00434332624570258;0.00538699639688781;0.00681848261455694;0.00860558127104337;0.0107038598665377;0.013055391698186;0.0155881802296322;0.0182166599090126;0.0208435710631069;0.0233633…
IS;580;600;20;M2 TCJ 13 #9;0.0550726010616631;0.0825767246240645;Artery;Endfoot;M2 TCJ 13 artery R74-4504 Endfoot;M2 TCJ 13 artery R74-4504;1.99158190195355;18.7749151257517;0.0287070168363775;0.0287206977306267;0.0287616228249746;0.0288294403203749;0.0289235670952802;0.0290431934903445;0.029187289946126;0.0293546154336105;0.029543727601179;0.0297529945461783;0.0299806081046711;0.030224598539388;…
IS;10;35;25;M3 LCE 20 #1;0.00368869484187484;0.017204816822947;Artery;Endfoot;M3 LCE 20 artery G83-2542 Endfoot;M3 LCE 20 artery G83-2542;1.99158172346563;19.9784353261204;0.109013110904589;0.108927329732085;0.108670715859011;0.108245452709313;0.107655160982385;0.106904871247366;0.106000985786006;0.104951229896614;0.103764592934531;0.102451259428884;0.101022530681149;0.099490737318154;0.097869143…
IS;110;148;38;M3 LCE 20 #2;-0.0144295570190197;0.0144973073875709;Artery;Endfoot;M3 LCE 20 artery G83-2542 Endfoot;M3 LCE 20 artery G83-2542;1.99158172346563;19.9784353261204;0.0879021430686947;0.0879594792109859;0.0881309778559221;0.0884151076960632;0.0888093106511942;0.0893099952189704;0.0899125314077438;0.0906112511233694;0.0913994584837847;0.0922694548006052;0.0932125828646515;0.0942192946936…
NREM;183;229;46;M3 LCE 20 #4;0.0583692407596676;0.0248066798023553;Artery;Endfoot;M3 LCE 20 artery G83-2542 Endfoot;M3 LCE 20 artery G83-2542;1.99158172346563;19.9784353261204;0.297936728560795;0.298414396364598;0.299841401369142;0.30219981654705;0.305459991619878;0.309580897849408;0.314510615392742;0.320186966442681;0.326538296391861;0.333484403073307;0.340937610707463;0.348803980608846;0.356984…
IS;229;270;41;M3 LCE 20 #5;0.0892086127137136;0.00772439668719574;Artery;Endfoot;M3 LCE 20 artery G83-2542 Endfoot;M3 LCE 20 artery G83-2542;1.99158172346563;19.9784353261204;0.0137088707565965;0.0148254883702601;0.0181652852267829;0.0236981898259688;0.0313744042975052;0.0411248855139794;0.0528620166867224;0.0664804668176446;0.0818582337590537;0.098857864489226;0.117327843557883;0.137104137565581…
IS;311;331;20;M3 LCE 20 #7;-0.0213795555552042;0.0289486544254629;Artery;Endfoot;M3 LCE 20 artery G83-2542 Endfoot;M3 LCE 20 artery G83-2542;1.99158172346563;19.9784353261204;0.255071575892688;0.254912246437501;0.254434687707498;0.253640188601463;0.252530897223819;0.251109820724168;0.249380824933533;0.247348633660972;0.245018827479185;0.242397841795485;0.239492963975787;0.236312329264353;0.232864…
NREM;336;383;47;M3 LCE 20 #8;0.140157046512371;0.00104260725253858;Artery;Endfoot;M3 LCE 20 artery G83-2542 Endfoot;M3 LCE 20 artery G83-2542;1.99158172346563;19.9784353261204;0.269224129533178;0.26955142348066;0.270527308592582;0.272133883059777;0.274341603170101;0.277109715537288;0.280386849203366;0.284111755571815;0.288214181989231;0.292615863476375;0.29723161664195;0.301970520145721;0.3067371…
IS;383;414;31;M3 LCE 20 #9;0.126650030860742;0.0270743766778791;Artery;Endfoot;M3 LCE 20 artery G83-2542 Endfoot;M3 LCE 20 artery G83-2542;1.99158172346563;19.9784353261204;0.128456628130745;0.128553350939285;0.128842066197655;0.129318442394141;0.129975353116348;0.130803014400187;0.131789173416957;0.132919344948674;0.134177091162711;0.13554433931627;0.137001731214354;0.13852899752765;0.1401053494…
REM;440;580;140;M3 LCE 20 #10;0.174336678222123;0.0159589556943036;Artery;Endfoot;M3 LCE 20 artery G83-2542 Endfoot;M3 LCE 20 artery G83-2542;1.99158172346563;19.9784353261204;0.00120508602798322;0.00130994999902121;0.00167141323398685;0.00244797547252997;0.00395056802149426;0.00667290849469844;0.0112701666807985;0.0184518165395423;0.0287773138105672;0.0423821627392252;0.058711019440546;0.0763730…
IS;0;45;45;M3 CKH 09 #1;0.263887213453263;0.362742854337063;Artery;Endfoot;M3 CKH 09 artery F16-2276 Endfoot;M3 CKH 09 artery F16-2276;1.99158208044149;30.569413089365;0.0255878668593442;0.0255045452868528;0.0252598722158622;0.0248694825266582;0.0243586447356331;0.0237611131382983;0.023117592292305;0.0224738815287517;0.0218787812726471;0.0213818534103032;0.0210311342776847;0.0208709007536629;0.02…
IS;175;200;25;M3 CKH 09 #2;0.23001094686118;0.132903568732462;Artery;Endfoot;M3 CKH 09 artery F16-2276 Endfoot;M3 CKH 09 artery F16-2276;1.99158208044149;30.569413089365;0.00448481362520001;0.00452041212693294;0.0046268578726097;0.00480310476564248;0.00504741989766394;0.00535739935583326;0.00572999020919995;0.0061615185288166;0.00664772325283244;0.00718379566308378;0.00776442419366972;0.008383844…
NREM;220;265;45;M3 CKH 09 #3;0.208629435506624;0.139188774161752;Artery;Endfoot;M3 CKH 09 artery F16-2276 Endfoot;M3 CKH 09 artery F16-2276;1.99158208044149;30.569413089365;0.0214657004376046;0.0214423755122948;0.0213719468248921;0.0212530972275952;0.02108377785271;0.0208614199222202;0.0205832160842886;0.0202464568175564;0.0198489043444485;0.0193891841288513;0.0188671725194032;0.0182843585270869;…
IS;270;300;30;M3 CKH 09 #4;0.13517504364229;0.121125583264088;Artery;Endfoot;M3 CKH 09 artery F16-2276 Endfoot;M3 CKH 09 artery F16-2276;1.99158208044149;30.569413089365;0.000981600754852247;0.000978071255631189;0.000967537087849262;0.000950161201281566;0.000926215046180753;0.000896078374735583;0.000860238962969249;0.000819292250261308;0.00077394088924756;0.000724994192033519;0.000673367449264831…
NREM;320;400;80;M3 CKH 09 #5;0.180553425165214;0.136096205866762;Artery;Endfoot;M3 CKH 09 artery F16-2276 Endfoot;M3 CKH 09 artery F16-2276;1.99158208044149;30.569413089365;0.0150950036777291;0.0151452919176317;0.0152765305719728;0.0154354869007517;0.0155507073591517;0.0155534114566427;0.0153981230507821;0.0150772897879887;0.0146257173932876;0.0141133546247053;0.0136280843948703;0.013252879109550…
IS;465;485;20;M3 CKH 09 #6;0.183984133844872;0.135026108652314;Artery;Endfoot;M3 CKH 09 artery F16-2276 Endfoot;M3 CKH 09 artery F16-2276;1.99158208044149;30.569413089365;0.0285564491212612;0.0285600360408961;0.0285707294438638;0.0285883280387646;0.0286124989165892;0.0286427813813919;0.0286785922451304;0.0287192325197692;0.0287638954223285;0.0288116755923676;0.0288615794066706;0.0289125362628413;…
IS;545;600;55;M3 CKH 09 #8;0.109537888176045;0.138278631703059;Artery;Endfoot;M3 CKH 09 artery F16-2276 Endfoot;M3 CKH 09 artery F16-2276;1.99158208044149;30.569413089365;0.0289141868795116;0.0289154729404073;0.0289146306612605;0.0288980198031072;0.0288443989077672;0.0287270113053798;0.0285162170349826;0.0281824183955752;0.0276990019292173;0.0270450227092989;0.0262073869857904;0.0251823427682451;…
Locomotion;10;29.0333333333333;19.0333333333333;M2 LRH 12 #1;2.07169894366811;3.40979511782448;Artery;Endfoot;M2 LRH 12 artery D18-2399 Endfoot;M2 LRH 12 artery D18-2399;1.99158202094551;36.506779411184;0.00164176306422415;0.00164158122316183;0.0016410371888495;0.00164013540502;0.0016388832018881;0.00163729068348432;0.00163537057258536;0.00163313801584744;0.00163061035241429;0.0016278068498786;0.…
Whisking;29.0333333333333;32.1333333333333;3.1;M2 LRH 12 #2;0.222331569163068;0.114333394652174;Artery;Endfoot;M2 LRH 12 artery D18-2399 Endfoot;M2 LRH 12 artery D18-2399;1.99158202094551;36.506779411184;0.157721294918619;0.157721124765552;0.157720614311913;0.157719763576931;0.157718572592651;0.157717041403935;0.157715170068461;0.15771295865672;0.15771040725201;0.15770751595044;0.15770428486092;0…
Locomotion;88.3666666666667;101.766666666667;13.4;M2 LRH 12 #5;2.66998317992071;4.3711082218151;Artery;Endfoot;M2 LRH 12 artery D18-2399 Endfoot;M2 LRH 12 artery D18-2399;1.99158202094551;36.506779411184;0.00218920959617235;0.00219341161348136;0.0022060059658635;0.00222695761288967;0.00225620834741521;0.00229367708478086;0.00233926026539146;0.0023928323683871;0.00245424653349267;0.002523335287521…
Locomotion;112.233333333333;148.4;36.1666666666667;M2 LRH 12 #7;2.38823744097146;3.70879972669534;Artery;Endfoot;M2 LRH 12 artery D18-2399 Endfoot;M2 LRH 12 artery D18-2399;1.99158202094551;36.506779411184;0.00696772992505228;0.00697244979060739;0.00698635655321798;0.00700870008999054;0.00703825788782819;0.00707337575087878;0.00711202315099096;0.00715186162833099;0.0071903242608458;0.007224703881…
Locomotion;192.466666666667;234.666666666667;42.2;M2 LRH 12 #9;2.48864960226443;4.06709229945992;Artery;Endfoot;M2 LRH 12 artery D18-2399 Endfoot;M2 LRH 12 artery D18-2399;1.99158202094551;36.506779411184;0.000563788013457316;0.000555146006723018;0.000530168063380669;0.000491652499887285;0.000444112397549967;0.000393557244518924;0.00034720241260302;0.000313120638726794;0.000299852360418669;0.0003…
Locomotion;297.933333333333;323.5;25.5666666666667;M2 LRH 12 #11;2.39663532516188;3.80389850506491;Artery;Endfoot;M2 LRH 12 artery D18-2399 Endfoot;M2 LRH 12 artery D18-2399;1.99158202094551;36.506779411184;0.00296647363934101;0.00295983062880139;0.00293998051900586;0.00290715900115225;0.0028617553296304;0.00280430703409257;0.00273549263223309;0.0026561224566623;0.002567127738146;0.00246954811383…
Locomotion;332.166666666667;354.2;22.0333333333333;M2 LRH 12 #13;2.30975801912043;5.0215813991913;Artery;Endfoot;M2 LRH 12 artery D18-2399 Endfoot;M2 LRH 12 artery D18-2399;1.99158202094551;36.506779411184;0.0144017115051764;0.0143954223757755;0.0143765724008619;0.0143452137897434;0.0143014334544188;0.014245352851288;0.0141771277535988;0.0140969479488967;0.0140050368543984;0.0139016510420848;0.01…
Whisking;354.2;359.366666666667;5.16666666666669;M2 LRH 12 #14;0.456399377683384;0.196548171241793;Artery;Endfoot;M2 LRH 12 artery D18-2399 Endfoot;M2 LRH 12 artery D18-2399;1.99158202094551;36.506779411184;8.92476901962807e-06;8.92443404456833e-06;8.92342973753417e-06;8.92175795196352e-06;8.91942177311879e-06;8.91642551239304e-06;8.91277469935336e-06;8.90847607153606e-06;8.90353756201261e-06;8.8…
Locomotion;359.366666666667;364.533333333333;5.16666666666669;M2 LRH 12 #15;0.57736475471076;0.970712253381328;Artery;Endfoot;M2 LRH 12 artery D18-2399 Endfoot;M2 LRH 12 artery D18-2399;1.99158202094551;36.506779411184;1.32356729810981e-17;1.32356729811336e-17;1.32356729811689e-17;1.32356729812042e-17;1.32356729812395e-17;1.32356729812746e-17;1.32356729813097e-17;1.32356729813446e-17;1.3235672981…
Locomotion;371.733333333333;377.233333333333;5.5;M2 LRH 12 #16;2.59471732357735;5.04880656397175;Artery;Endfoot;M2 LRH 12 artery D18-2399 Endfoot;M2 LRH 12 artery D18-2399;1.99158202094551;36.506779411184;0.000964544855629389;0.000964541493276287;0.000964531406368118;0.000964514595373816;0.000964491061074896;0.000964460804565414;0.000964423827251878;0.000964380130853178;0.000964329717400447;0.000…
Whisking;377.233333333333;388.266666666667;11.0333333333333;M2 LRH 12 #17;0.654279821405342;0.207982820632425;Artery;Endfoot;M2 LRH 12 artery D18-2399 Endfoot;M2 LRH 12 artery D18-2399;1.99158202094551;36.506779411184;0.0310814710363183;0.0310784322027956;0.0310693200766283;0.0310541477710181;0.0310329371063193;0.0310057185576764;0.0309725311819321;0.0309334225240237;0.0308884485031431;0.03083767…
Whisking;397.466666666667;401.4;3.93333333333334;M2 LRH 12 #19;0.772497146552814;0.0307597151805118;Artery;Endfoot;M2 LRH 12 artery D18-2399 Endfoot;M2 LRH 12 artery D18-2399;1.99158202094551;36.506779411184;0;0;0;0;0;0;0;0;0;0;0;0;0;0;0;0;0;0;0;0;0;0;0;0;0;0;0;0;0;0;0;0;0;0;0;0;0;0;0;0;0;0;0;0;0;0;0;0;0;0;0;0;0;0;0;0;0;0;0;0;0;0;0;0;0;0;0;0;0;0;0;0;0;0;0;0;0;0;0;0;0;0;0;0;0;0;0;0;0;0;0;0;0;0;0;0…
Locomotion;401.4;419.7;18.3;M2 LRH 12 #20;2.21763682075409;4.37202709917626;Artery;Endfoot;M2 LRH 12 artery D18-2399 Endfoot;M2 LRH 12 artery D18-2399;1.99158202094551;36.506779411184;0.0760309635953872;0.076009155704891;0.0759437627608153;0.0758348768829898;0.0756826513925467;0.0754873004947887;0.0752490988366908;0.0749683809405081;0.0746455405153714;0.0742810296491395;0.0738753578831599;0.07342…
Locomotion;464.2;478.6;14.4;M2 LRH 12 #23;2.33274665111895;4.44728196505544;Artery;Endfoot;M2 LRH 12 artery D18-2399 Endfoot;M2 LRH 12 artery D18-2399;1.99158202094551;36.506779411184;0.00688238778270089;0.00688188765712226;0.00688038773204031;0.00687788936033037;0.00687439478947978;0.00686990715069976;0.00686443044382063;0.00685796951810642;0.00685053004916235;0.00684211851214288;0.0068327421515…
Whisking;489.4;493.9;4.5;M2 LRH 12 #25;1.6277806057726;0.82734831647606;Artery;Endfoot;M2 LRH 12 artery D18-2399 Endfoot;M2 LRH 12 artery D18-2399;1.99158202094551;36.506779411184;0.0342855875142804;0.0342849423664399;0.0342830069729359;0.0342797814843738;0.0342752661517614;0.0342694613265083;0.0342623674604238;0.0342539851057158;0.034244314914987;0.0342333576412329;0.0342211141378373;0.034207585…
Locomotion;512.433333333333;533.9;21.4666666666667;M2 LRH 12 #27;2.31244786498479;4.65662074785986;Artery;Endfoot;M2 LRH 12 artery D18-2399 Endfoot;M2 LRH 12 artery D18-2399;1.99158202094551;36.506779411184;0.0608685824128002;0.0608584647497631;0.0608280988502038;0.0607774462182254;0.0607064434729443;0.0606150035078594;0.0605030170959798;0.0603703549229664;0.0602168700258178;0.0600424006101606;0.…
Whisking;533.9;539.766666666667;5.86666666666667;M2 LRH 12 #28;0.409242452361999;0.343144665548006;Artery;Endfoot;M2 LRH 12 artery D18-2399 Endfoot;M2 LRH 12 artery D18-2399;1.99158202094551;36.506779411184;0.000289685331171732;0.000289684357766482;0.000289681437595036;0.000289676570794971;0.000289669757595572;0.000289660998317817;0.000289650293374353;0.00028963764326947;0.000289623048599067;0.00…
Locomotion;539.766666666667;546.366666666667;6.60000000000002;M2 LRH 12 #29;2.19665774798857;4.98483835495096;Artery;Endfoot;M2 LRH 12 artery D18-2399 Endfoot;M2 LRH 12 artery D18-2399;1.99158202094551;36.506779411184;0.0616714703984286;0.0616710092855385;0.0616696253556404;0.0616673168366763;0.0616640807773208;0.0616599130501367;0.0616548083559879;0.0616487602297062;0.0616417610470043;0.06163380…
Locomotion;554.8;577.833333333333;23.0333333333334;M2 LRH 12 #31;2.39309473748892;4.25081279799805;Artery;Endfoot;M2 LRH 12 artery D18-2399 Endfoot;M2 LRH 12 artery D18-2399;1.99158202094551;36.506779411184;0.0269185193776745;0.0269092788588819;0.0268815895659476;0.0268355480954675;0.0267713147963927;0.0266891128084602;0.0265892267288957;0.0264720009200905;0.0263378374743002;0.0261871938545592;0.…
Locomotion;39.8666666666667;46.2666666666667;6.4;M2 VDX 15 #2;3.52059757258569;6.43707952693141;Artery;Endfoot;M2 VDX 15 artery A43-3815 Endfoot;M2 VDX 15 artery A43-3815;1.99158172346563;17.972568325506;4.48760754399422;4.4874555248254;4.48699949348461;4.48623952853584;4.48517576090091;4.48380837383225;4.48213760287484;4.48016373581726;4.47788711263176;4.47530812540357;4.47242721824928;4.4692448…
Whisking;99.2666666666667;104.033333333333;4.76666666666667;M2 VDX 15 #5;3.0961509107084;4.05068939582561;Artery;Endfoot;M2 VDX 15 artery A43-3815 Endfoot;M2 VDX 15 artery A43-3815;1.99158172346563;17.972568325506;1.8417104696809;1.84175809795891;1.84190096637939;1.8421390257369;1.84247219404076;1.84290035654251;1.84342336577453;1.8440410415995;1.84475317127086;1.84555950950428;1.84645977855992;1…
Whisking;134.466666666667;146.3;11.8333333333333;M2 VDX 15 #7;0.247036868627231;0.314279480985664;Artery;Endfoot;M2 VDX 15 artery A43-3815 Endfoot;M2 VDX 15 artery A43-3815;1.99158172346563;17.972568325506;0.00551137809083333;0.00551384713816253;0.00552125337498102;0.00553359408174059;0.00555086471210941;0.00557305887239638;0.0056001682928485;0.00563218279092423;0.00566909022667564;0.005710876450…
Whisking;179.1;185.833333333333;6.73333333333335;M2 VDX 15 #9;0.056238397995888;0.0680737829012249;Artery;Endfoot;M2 VDX 15 artery A43-3815 Endfoot;M2 VDX 15 artery A43-3815;1.99158172346563;17.972568325506;0.000221032328080006;0.000221846733344719;0.000224293244555216;0.000228381743623579;0.000234128685939786;0.000241557078694337;0.000250696450565543;0.000261582812807044;0.000274258611781202;0.0…
Locomotion;197.5;205.666666666667;8.16666666666666;M2 VDX 15 #12;2.24029160165026;6.66164093559232;Artery;Endfoot;M2 VDX 15 artery A43-3815 Endfoot;M2 VDX 15 artery A43-3815;1.99158172346563;17.972568325506;3.32964641483695;3.3294113511313;3.32870623964458;3.32753131929662;3.32588698820536;3.32377380356408;3.32119248146932;3.31814389669941;3.31462908244317;3.31064922997878;3.30620568830222;3.3012…
Locomotion;211.533333333333;219.266666666667;7.73333333333335;M2 VDX 15 #13;1.96780809239312;7.2695352677205;Artery;Endfoot;M2 VDX 15 artery A43-3815 Endfoot;M2 VDX 15 artery A43-3815;1.99158172346563;17.972568325506;2.65420502568012;2.65401780403367;2.65345621082517;2.65252046124861;2.6512109138226;2.64952807018343;2.64747257479562;2.64504521458006;2.64224691846009;2.6390787568259;2.635541940917…
Locomotion;230.766666666667;256.366666666667;25.6;M2 VDX 15 #15;2.26512882000994;6.62329854180463;Artery;Endfoot;M2 VDX 15 artery A43-3815 Endfoot;M2 VDX 15 artery A43-3815;1.99158172346563;17.972568325506;0.0470319546639017;0.0470170469197388;0.0469723449471966;0.0468979129459311;0.0467938592945056;0.0466603385577299;0.0464975541764173;0.0463057617241204;0.0460852725895046;0.0458364579220814;0.0…
Whisking;261.9;267.533333333333;5.63333333333338;M2 VDX 15 #16;2.19353748769663;5.81386974491736;Artery;Endfoot;M2 VDX 15 artery A43-3815 Endfoot;M2 VDX 15 artery A43-3815;1.99158172346563;17.972568325506;8.56179312902016;8.56155428640045;8.56083779737644;8.55964377858138;8.5579724243709;8.55582400677327;8.55319887541988;8.55009745745594;8.54652025743111;8.54246785717073;8.53794091562701;8.532940…
Locomotion;275.966666666667;281.933333333333;5.9666666666667;M2 VDX 15 #18;2.38115907500281;6.82274373842895;Artery;Endfoot;M2 VDX 15 artery A43-3815 Endfoot;M2 VDX 15 artery A43-3815;1.99158172346563;17.972568325506;0.914450433803234;0.914410133933658;0.914289244304183;0.914087794863879;0.913805835516428;0.913443436102984;0.913000686378183;0.912477695979328;0.911874594388712;0.911191530889174;0.…
Locomotion;290.566666666667;295.633333333333;5.06666666666666;M2 VDX 15 #20;0.011274182730777;0.583389075748395;Artery;Endfoot;M2 VDX 15 artery A43-3815 Endfoot;M2 VDX 15 artery A43-3815;1.99158172346563;17.972568325506;0;0;0;0;0;0;0;0;0;0;0;0;0;0;0;0;0;0;0;0;0;0;0;0;0;0;0;0;0;0;0;0;0;0;0;0;0;0;0;0;0;0;0;0;0;0;0;0;0;0;0;0;0;0;0;0;0;0;0;0;0;0;0;0;0;0;0;0;0;0;0;0;0;0;0;0;0;0;0;0;0;0;0;0;0;0;0;0;0;0…
Whisking;329.7;335.366666666667;5.66666666666669;M2 VDX 15 #23;0.153571477889435;0.157681366030164;Artery;Endfoot;M2 VDX 15 artery A43-3815 Endfoot;M2 VDX 15 artery A43-3815;1.99158172346563;17.972568325506;0.017847120807418;0.017851161857046;0.0178632835955725;0.0178834817927476;0.0179117493999423;0.0179480765528273;0.0179924505751239;0.0180448559834224;0.0181052744930679;0.0181736850251108;0.01…
Locomotion;346.8;365.933333333333;19.1333333333333;M2 VDX 15 #25;1.86267581332091;5.60682998125222;Artery;Endfoot;M2 VDX 15 artery A43-3815 Endfoot;M2 VDX 15 artery A43-3815;1.99158172346563;17.972568325506;1.53146854030146;1.53112545754;1.53009611447062;1.52838023149504;1.52597735834319;1.52288689750248;1.5191081366978;1.51464029010344;1.50948254788179;1.50363413355895;1.49709436866713;1.4898627…
Whisking;365.933333333333;375.066666666667;9.13333333333333;M2 VDX 15 #26;0.598657412268379;0.286673428104936;Artery;Endfoot;M2 VDX 15 artery A43-3815 Endfoot;M2 VDX 15 artery A43-3815;1.99158172346563;17.972568325506;0.0742733048592822;0.0742888829180607;0.0743356099000814;0.0744134642200913;0.0745224098910003;0.0746623965064651;0.0748333592166728;0.0750352186974954;0.0752678811132249;0.07553123…
Locomotion;375.066666666667;380.6;5.53333333333336;M2 VDX 15 #27;3.08728685212521;7.06754688948488;Artery;Endfoot;M2 VDX 15 artery A43-3815 Endfoot;M2 VDX 15 artery A43-3815;1.99158172346563;17.972568325506;9.04293469499491;9.04266954647274;9.04187414550674;9.04054862603225;9.03869321123539;9.03630821349385;9.0333940342941;9.02995116412504;9.02598018234784;9.02148175704259;9.01645664483119;9.0109…
Locomotion;387;393.766666666667;6.76666666666665;M2 VDX 15 #28;3.02097800355422;6.44522552975766;Artery;Endfoot;M2 VDX 15 artery A43-3815 Endfoot;M2 VDX 15 artery A43-3815;1.99158172346563;17.972568325506;1.44297319122394;1.44288132162222;1.44260574265298;1.4421465438338;1.44150387431634;1.44067794281975;1.43966901753756;1.43847742601811;1.43710355501841;1.43554785033164;1.43381081658835;1.431893…
Whisking;399.466666666667;404.066666666667;4.60000000000002;M2 VDX 15 #29;3.15384905764507;6.97143991598507;Artery;Endfoot;M2 VDX 15 artery A43-3815 Endfoot;M2 VDX 15 artery A43-3815;1.99158172346563;17.972568325506;5.75456518758693;5.75448444303547;5.75424221465089;5.75383851833513;5.75327338059108;5.75254683852196;5.75165893983056;5.75060974281823;5.74939931638356;5.74802774002099;5.74649510381…
Locomotion;409.9;418.7;8.80000000000001;M2 VDX 15 #30;2.93120584769849;7.23785933488399;Artery;Endfoot;M2 VDX 15 artery A43-3815 Endfoot;M2 VDX 15 artery A43-3815;1.99158172346563;17.972568325506;2.01203056717384;2.01187295468533;2.01140017854266;2.01061242271923;2.00950999374507;2.00809332056839;2.00636295436176;2.00431956827293;2.00196395712022;1.99929703703257;1.99631984503424;1.9930335385741;…
Locomotion;431.2;450.033333333333;18.8333333333334;M2 VDX 15 #32;2.26113335982831;5.38538543765504;Artery;Endfoot;M2 VDX 15 artery A43-3815 Endfoot;M2 VDX 15 artery A43-3815;1.99158172346563;17.972568325506;2.45260320232402;2.45237082281264;2.4516730368032;2.45050790626148;2.44887221561855;2.44676149343631;2.44417004260659;2.44109097895093;2.43751627805102;2.43343683010202;2.42884250254414;2.4237…
Locomotion;465.466666666667;493.166666666667;27.7;M2 VDX 15 #34;2.84350292786158;6.93703836943474;Artery;Endfoot;M2 VDX 15 artery A43-3815 Endfoot;M2 VDX 15 artery A43-3815;1.99158172346563;17.972568325506;0.183978408695398;0.183942259883927;0.183833582839924;0.183651692075741;0.183395466089911;0.183063378316172;0.182653539430651;0.182163750028994;0.181591562449024;0.180934350311031;0.18018938418…
Locomotion;505.366666666667;528.8;23.4333333333333;M2 VDX 15 #36;2.75467911407051;7.17569839515624;Artery;Endfoot;M2 VDX 15 artery A43-3815 Endfoot;M2 VDX 15 artery A43-3815;1.99158172346563;17.972568325506;0.557441881709605;0.557324446924401;0.556971974608886;0.556383964660074;0.55555959608703;0.554497745625241;0.553197013484758;0.55165575592347;0.549872124253431;0.547844109808338;0.545569594324…
Locomotion;536.6;547.366666666667;10.7666666666667;M2 VDX 15 #37;2.83429464279391;5.98509770650376;Artery;Endfoot;M2 VDX 15 artery A43-3815 Endfoot;M2 VDX 15 artery A43-3815;1.99158172346563;17.972568325506;0.0702394631279859;0.0703061954196258;0.0705062727872662;0.0708393369667343;0.0713047917055464;0.071901804042404;0.0726293060940754;0.0734859973452589;0.0744703474357947;0.0755805994383575;0.0…
Whisking;547.366666666667;555.266666666667;7.89999999999998;M2 VDX 15 #38;0.482128662030103;0.234301934258317;Artery;Endfoot;M2 VDX 15 artery A43-3815 Endfoot;M2 VDX 15 artery A43-3815;1.99158172346563;17.972568325506;0.383189628313951;0.383168652018601;0.383105729606536;0.383000880502796;0.382854137072134;0.38266554460354;0.382435161288602;0.382163058193705;0.381849319226074;0.381494041093716;0.…
Locomotion;555.266666666667;597.266666666667;42;M2 VDX 15 #39;2.52916984569846;6.76325972974101;Artery;Endfoot;M2 VDX 15 artery A43-3815 Endfoot;M2 VDX 15 artery A43-3815;1.99158172346563;17.972568325506;0.185407903111068;0.185204854872418;0.184594789010603;0.183575062016173;0.182141660838962;0.180289768172147;0.178014507489416;0.175311824797382;0.172179456259194;0.168617925980593;0.1646315165486…
IS;136;156;20;M4 JGE 14 #2;0.101368915013162;0.0771867736272578;Artery;Endfoot;M4 JGE 14 artery C13-1733 Endfoot;M4 JGE 14 artery C13-1733;1.99158196144953;24.070404007374;0.0326736279162455;0.0327502673453337;0.0329800732676331;0.0333627086431436;0.0338976119201243;0.034583997308806;0.035420855167233;0.036406952501881;0.0375408335864567;0.0388208207030492;0.0402450150105593;0.0418112975461066;0.…
NREM;175;215;40;M4 JGE 14 #4;0.156068183938888;0.145376062669221;Artery;Endfoot;M4 JGE 14 artery C13-1733 Endfoot;M4 JGE 14 artery C13-1733;1.99158196144953;24.070404007374;0.00202846958018394;0.00204393314257834;0.00209029071890541;0.00216743738043708;0.00227517989765823;0.00241321027835995;0.00258107080844635;0.00277811260418638;0.00300345014544402;0.00325591463472735;0.00353400929781788;0.0038…
IS;218;245;27;M4 JGE 14 #5;0.153120199261994;0.154920944914789;Artery;Endfoot;M4 JGE 14 artery C13-1733 Endfoot;M4 JGE 14 artery C13-1733;1.99158196144953;24.070404007374;0.0403464689969921;0.0403043738729664;0.0401784227789213;0.0399696140168844;0.0396795963948891;0.0393106469637974;0.0388656404029569;0.0383480105958982;0.0377617050737783;0.0371111331276934;0.0364011084989756;0.0356367876471103;…
NREM;315;337;22;M4 JGE 14 #6;0.197251515644556;0.204069983237591;Artery;Endfoot;M4 JGE 14 artery C13-1733 Endfoot;M4 JGE 14 artery C13-1733;1.99158196144953;24.070404007374;0.0663323958584014;0.0662987213695632;0.066197801693708;0.0660299477591482;0.0657956762983408;0.0654957076295785;0.0651309625590379;0.0647025584111114;0.0642118041975606;0.0636601949388693;0.0630494051543055;0.0623812815406224…
IS;337;354;17;M4 JGE 14 #7;0.235768249860111;0.218603971503086;Artery;Endfoot;M4 JGE 14 artery C13-1733 Endfoot;M4 JGE 14 artery C13-1733;1.99158196144953;24.070404007374;0.00294010896954979;0.00295478199047351;0.00299872882950819;0.00307173319276681;0.00317343584610214;0.00330333649189019;0.00346079638312686;0.00364504166149879;0.00385516740236674;0.0040901423459426;0.00434881429036652;0.0046299…
IS;370;387;17;M4 JGE 14 #8;0.154208245883981;0.146151559405594;Artery;Endfoot;M4 JGE 14 artery C13-1733 Endfoot;M4 JGE 14 artery C13-1733;1.99158196144953;24.070404007374;0.129090191252204;0.129095413800305;0.129110981747736;0.129136596520352;0.129171762206588;0.129215788116461;0.129267792346153;0.129326706330297;0.129391280359099;0.129460090032629;0.129531543619869;0.129603890285642;0.1296752291…
NREM;140;190;50;M2 QOE 11 #1;0.143443114311602;0.139821050897868;Artery;Endfoot;M2 QOE 11 artery S6-2547 Endfoot;M2 QOE 11 artery S6-2547;1.99158190195355;19.7377312860467;0.00672609747209374;0.00676812592266984;0.006894597404787;0.00710664495377198;0.00740607309626516;0.00779523438850058;0.00827686140644714;0.00885385938703497;0.00952906667563075;0.0103049923590793;0.0111835429203952;0.012165752…
IS;195;240;45;M2 QOE 11 #2;0.178749374621692;0.155795314377744;Artery;Endfoot;M2 QOE 11 artery S6-2547 Endfoot;M2 QOE 11 artery S6-2547;1.99158190195355;19.7377312860467;0.000992580467619576;0.00116370396397406;0.00167382438867769;0.00251329787479617;0.00366640126730434;0.00511184164050242;0.00682343952133607;0.00877095739691795;0.010921039279965;0.0132382228947298;0.0156859836275149;0.0182277688…
REM;250;360;110;M2 QOE 11 #3;0.255713817669624;0.156749517821989;Artery;Endfoot;M2 QOE 11 artery S6-2547 Endfoot;M2 QOE 11 artery S6-2547;1.99158190195355;19.7377312860467;0.00663413676788209;0.00842807360191676;0.0135279710019058;0.0211412559215083;0.030113131385063;0.0391393811413554;0.0469993176248639;0.052760968262943;0.0559177843924413;0.0564328857465165;0.0546891448947475;0.0513654299208062…
NREM;545;575;30;M2 QOE 11 #6;0.240604842042588;0.175551956916409;Artery;Endfoot;M2 QOE 11 artery S6-2547 Endfoot;M2 QOE 11 artery S6-2547;1.99158190195355;19.7377312860467;0.404356087946291;0.403979425912632;0.402851407402198;0.400977927960633;0.398368789224999;0.395037661949654;0.391002033138759;0.3862831362451;0.38090586318626;0.374898656783579;0.368293382157085;0.361125175618819;0.353432269703…
Locomotion;21.4666666666667;42.7;21.2333333333333;M2 LRH 39 #2;2.27251885189697;3.4648879854182;Artery;Endfoot;M2 LRH 39 artery Z43-1111 Endfoot;M2 LRH 39 artery Z43-1111;1.99158172346563;13.4794262441294;0.000844782373730185;0.000843817601466779;0.000840942562378359;0.000836214770202895;0.000829729021539676;0.00082161582373304;0.000812039228293916;0.000801194103606144;0.000789302889407138;0.0007…
Locomotion;128.7;136.633333333333;7.93333333333334;M2 LRH 39 #6;2.20328886536249;4.54974308314425;Artery;Endfoot;M2 LRH 39 artery Z43-1111 Endfoot;M2 LRH 39 artery Z43-1111;1.99158172346563;13.4794262441294;0.00019473877064365;0.000208077229457105;0.000248081871747185;0.000314720506203474;0.000407939517752804;0.000527663923175151;0.000673797448865063;0.000846222630637637;0.00104480093544991;0.001…
Locomotion;149.6;170.6;21;M2 LRH 39 #8;2.31272816156319;4.54853667211771;Artery;Endfoot;M2 LRH 39 artery Z43-1111 Endfoot;M2 LRH 39 artery Z43-1111;1.99158172346563;13.4794262441294;0.000614174181478849;0.000616196708078473;0.00062224427033464;0.000632257014752093;0.000646135847119091;0.000663743417500392;0.000684905484464867;0.000709412643999878;0.000737022404711204;0.00076746158727502;0.0008004…
Locomotion;176.733333333333;186.533333333333;9.80000000000001;M2 LRH 39 #9;1.99263620431407;4.63378302580114;Artery;Endfoot;M2 LRH 39 artery Z43-1111 Endfoot;M2 LRH 39 artery Z43-1111;1.99158172346563;13.4794262441294;0.0267922165434133;0.0267947428393351;0.0268023183021874;0.0268149326615389;0.026832568812914;0.0268552028371454;0.0268828040274419;0.0269153349241442;0.0269527513571375;0.026995002…
Locomotion;217.933333333333;226.7;8.76666666666665;M2 LRH 39 #11;1.85483071204744;3.38720783746374;Artery;Endfoot;M2 LRH 39 artery Z43-1111 Endfoot;M2 LRH 39 artery Z43-1111;1.99158172346563;13.4794262441294;0.0012854663517663;0.00128589115959471;0.00128716547134671;0.00128928895187572;0.00129226104271192;0.00129608096222396;0.0013007477058453;0.00130626004636507;0.00131261653428342;0.00131981549…
Locomotion;250.3;270.766666666667;20.4666666666666;M2 LRH 39 #13;2.16147729262147;3.8805134417471;Artery;Endfoot;M2 LRH 39 artery Z43-1111 Endfoot;M2 LRH 39 artery Z43-1111;1.99158172346563;13.4794262441294;0.000140552247789135;0.000145921266631208;0.000162000103503256;0.000188704243796561;0.000225893310935955;0.000273371787792006;0.000330890026108061;0.00039814554326235;0.00047478460530896;0.000…
Locomotion;282.633333333333;336;53.3666666666667;M2 LRH 39 #15;2.24341443419502;3.42159688414932;Artery;Endfoot;M2 LRH 39 artery Z43-1111 Endfoot;M2 LRH 39 artery Z43-1111;1.99158172346563;13.4794262441294;0.0161824162719793;0.0162366499331486;0.0163972013816784;0.0166577195598182;0.0170079389155226;0.0174341394625027;0.0179197537123995;0.0184460863927587;0.0189931072339515;0.0195402741107614;0.0…
Whisking;363.7;377.633333333333;13.9333333333333;M2 LRH 39 #17;2.28485680216655;2.30275614382747;Artery;Endfoot;M2 LRH 39 artery Z43-1111 Endfoot;M2 LRH 39 artery Z43-1111;1.99158172346563;13.4794262441294;0.10491657009268;0.104893530944335;0.104824433395355;0.104709337138409;0.104548341670405;0.104341586305537;0.104089250192208;0.103791552332557;0.103448751602893;0.103061146773048;0.102629076522…
Locomotion;377.633333333333;384.233333333333;6.60000000000002;M2 LRH 39 #18;1.49072401118398;2.97934328227539;Artery;Endfoot;M2 LRH 39 artery Z43-1111 Endfoot;M2 LRH 39 artery Z43-1111;1.99158172346563;13.4794262441294;3.23042435722863e-10;3.23042434140544e-10;3.23042429391917e-10;3.23042421477158e-10;3.23042410396568e-10;3.23042396150561e-10;3.23042378739677e-10;3.2304235816457e-10;3.23042334426…
Whisking;384.233333333333;388.866666666667;4.63333333333333;M2 LRH 39 #19;0.224212629895551;0.266654610694626;Artery;Endfoot;M2 LRH 39 artery Z43-1111 Endfoot;M2 LRH 39 artery Z43-1111;1.99158172346563;13.4794262441294;0.00879822637508196;0.00879818864480726;0.00879807545566033;0.00879788681281423;0.00879762272489033;0.00879728320395779;0.00879686826553275;0.00879637792857742;0.00879581221549871;…
Locomotion;414.733333333333;432.833333333333;18.1;M2 LRH 39 #21;2.44022730584572;3.2649329830493;Artery;Endfoot;M2 LRH 39 artery Z43-1111 Endfoot;M2 LRH 39 artery Z43-1111;1.99158172346563;13.4794262441294;0.028994464270247;0.0289857643298793;0.0289596790262525;0.0289162518808345;0.0288555553247289;0.0287776905419734;0.0286827872507836;0.0285710034233613;0.0284425249450659;0.0282975652139103;0.02…
Locomotion;438.333333333333;455.4;17.0666666666667;M2 LRH 39 #22;2.22348458869458;3.52700813318402;Artery;Endfoot;M2 LRH 39 artery Z43-1111 Endfoot;M2 LRH 39 artery Z43-1111;1.99158172346563;13.4794262441294;0.0290189350071548;0.0290077905644102;0.0289743793415644;0.0289187676023444;0.0288410656099576;0.0287414273626645;0.0286200502237432;0.028477174446025;0.0283130825912572;0.0281280988446349;0.…
Whisking;474.666666666667;478.466666666667;3.79999999999995;M2 LRH 39 #24;0.620301076956552;0.415628562921778;Artery;Endfoot;M2 LRH 39 artery Z43-1111 Endfoot;M2 LRH 39 artery Z43-1111;1.99158172346563;13.4794262441294;0.0814948027568483;0.0814940687700197;0.0814918668279265;0.0814881969870599;0.0814830593415789;0.0814764540233202;0.0814683812018126;0.0814588410842959;0.081447833915742;0.08143535…
Locomotion;478.466666666667;484.366666666667;5.90000000000003;M2 LRH 39 #25;2.37401250498419;5.01461495077402;Artery;Endfoot;M2 LRH 39 artery Z43-1111 Endfoot;M2 LRH 39 artery Z43-1111;1.99158172346563;13.4794262441294;0.0659569223815618;0.0659562789179549;0.0659543481050586;0.0659511286781263;0.0659466185306363;0.0659408147163752;0.0659337134523519;0.0659253101225403;0.0659155992824457;0.0659045…
Locomotion;494.7;508.666666666667;13.9666666666667;M2 LRH 39 #27;1.949665150836;4.51480791407989;Artery;Endfoot;M2 LRH 39 artery Z43-1111 Endfoot;M2 LRH 39 artery Z43-1111;1.99158172346563;13.4794262441294;0.00830430723660287;0.00830266556081917;0.0082977366908489;0.00828950914428344;0.00827796393451385;0.00826307479575289;0.0082448084959008;0.00822312523510601;0.00819797912728218;0.0081693187612…
Locomotion;523.366666666667;538.633333333333;15.2666666666667;M2 LRH 39 #29;2.24194673564251;4.71653038972819;Artery;Endfoot;M2 LRH 39 artery Z43-1111 Endfoot;M2 LRH 39 artery Z43-1111;1.99158172346563;13.4794262441294;0.025434181378741;0.0254299478003151;0.0254172498589536;0.025396095937161;0.0253665000069141;0.0253284816313233;0.0252820659668723;0.0252272837661501;0.025164171380968;0.0250927707…
Whisking;544.8;548.5;3.70000000000005;M2 LRH 39 #30;1.96414044797032;2.53967961514069;Artery;Endfoot;M2 LRH 39 artery Z43-1111 Endfoot;M2 LRH 39 artery Z43-1111;1.99158172346563;13.4794262441294;0.0103778619097888;0.0103780453431145;0.0103785956119469;0.0103795126230247;0.0103807962209317;0.0103824461881263;0.0103844622449818;0.0103868440498393;0.0103895911990714;0.0103927032271581;0.010396179606…
Locomotion;553.933333333333;567.6;13.6666666666667;M2 LRH 39 #31;2.17382771420213;4.55262144001178;Artery;Endfoot;M2 LRH 39 artery Z43-1111 Endfoot;M2 LRH 39 artery Z43-1111;1.99158172346563;13.4794262441294;0.00600022990133937;0.00600111458804118;0.00600376797995414;0.00600818807400007;0.00601437153637869;0.00602231370952418;0.0060320086217678;0.00604344899963039;0.00605662628264807;0.0060715306…
Locomotion;586.866666666667;597.7;10.8333333333334;M2 LRH 39 #33;2.05392199962965;4.25402830165386;Artery;Endfoot;M2 LRH 39 artery Z43-1111 Endfoot;M2 LRH 39 artery Z43-1111;1.99158172346563;13.4794262441294;0.0556618921419356;0.0556625774762789;0.0556646378727535;0.0556680864996941;0.0556729452613624;0.0556792447336046;0.0556870240739733;0.0556963309065146;0.0557072211814785;0.0557197590102662;0…
NREM;55;75;20;M2 QOE 21 #2;0.200082350034281;0.0897234763813208;Artery;Endfoot;M2 QOE 21 artery T18-2874 Endfoot;M2 QOE 21 artery T18-2874;1.99158202094551;16.2876400449898;0.00284884588153914;0.00285326726255201;0.00286650641171299;0.00288848853027107;0.00291908956435298;0.00295813712537275;0.00300541178705754;0.00306064876700766;0.00312354000222186;0.00319373662899222;0.00327085187791444;0.0033…
IS;75;109;34;M2 QOE 21 #3;0.217995505485637;0.118072657747772;Artery;Endfoot;M2 QOE 21 artery T18-2874 Endfoot;M2 QOE 21 artery T18-2874;1.99158202094551;16.2876400449898;0.0240519909769546;0.0240679231969212;0.0241152296197946;0.0241924509046963;0.0242971924311493;0.0244261797309566;0.0245753341424155;0.0247398668026893;0.0249143886480795;0.0250930337109965;0.0252695926967644;0.0254376536008032;…
NREM;145;180;35;M2 QOE 21 #6;0.163407381880128;0.141726595063113;Artery;Endfoot;M2 QOE 21 artery T18-2874 Endfoot;M2 QOE 21 artery T18-2874;1.99158202094551;16.2876400449898;0.0675972592714197;0.0675187489281953;0.0672839313268879;0.0668949344743205;0.066355264405006;0.0656697452150132;0.0648444370795623;0.0638865341597697;0.0628042447580553;0.0616066564718769;0.0603035894114906;0.058905440781430…
IS;180;195;15;M2 QOE 21 #7;0.124608547158363;0.12114784413876;Artery;Endfoot;M2 QOE 21 artery T18-2874 Endfoot;M2 QOE 21 artery T18-2874;1.99158202094551;16.2876400449898;0.00122172986607238;0.00122884184231104;0.0012501648123727;0.00128565991460135;0.00133526242725705;0.00139888184026266;0.00147640195607925;0.00156768102013383;0.00167255188133452;0.00179082218331301;0.00192227458713097;0.0020666…
NREM;240;325;85;M2 QOE 21 #9;0.111678394770811;0.136580514453445;Artery;Endfoot;M2 QOE 21 artery T18-2874 Endfoot;M2 QOE 21 artery T18-2874;1.99158202094551;16.2876400449898;0.00606499895221414;0.00606746589676967;0.00607186077566969;0.00606993917636642;0.00605033376877275;0.00600145449988408;0.00591441764580528;0.00578525598801416;0.0056158696340395;0.00541352057771249;0.00518905563802669;0.0049…
IS;325;350;25;M2 QOE 21 #10;0.0972249433636505;0.113967735484565;Artery;Endfoot;M2 QOE 21 artery T18-2874 Endfoot;M2 QOE 21 artery T18-2874;1.99158202094551;16.2876400449898;0.00940218658317803;0.00941793522736555;0.0094651918361472;0.00954398788362277;0.00965437399083848;0.00979641721816586;0.00997019736562527;0.010175802369556;0.0104133229056584;0.0106828463274523;0.0109844500851661;0.011318194…
NREM;417;450;33;M2 QOE 21 #12;0.12977000136248;0.126564947936062;Artery;Endfoot;M2 QOE 21 artery T18-2874 Endfoot;M2 QOE 21 artery T18-2874;1.99158202094551;16.2876400449898;0.0557374857477196;0.055667319477136;0.0554573598597871;0.0551092173229664;0.0546255522405258;0.0540100400637235;0.053267323755513;0.0524029547210286;0.0514233236874591;0.0503355831917237;0.0491475634774532;0.0478676836795503…
IS;452;505;53;M2 QOE 21 #13;0.102415170793153;0.129960862575081;Artery;Endfoot;M2 QOE 21 artery T18-2874 Endfoot;M2 QOE 21 artery T18-2874;1.99158202094551;16.2876400449898;0.000164995831594736;0.00016875268005001;0.000179842565852904;0.000197740620740876;0.000221627156393489;0.00025046375641518;0.000283087586633885;0.000318313614905683;0.000355033902336546;0.000392303918428789;0.0004294077874104…
REM;510;600;90;M2 QOE 21 #14;0.088420047387375;0.135655178749502;Artery;Endfoot;M2 QOE 21 artery T18-2874 Endfoot;M2 QOE 21 artery T18-2874;1.99158202094551;16.2876400449898;0.0046606743670042;0.0050141959301644;0.00602671213965158;0.00756250386991637;0.0094216109114683;0.0113731995687437;0.0131918913772053;0.0146899039836933;0.0157393592367685;0.0162817776729786;0.0163248184003191;0.015928937399…
Whisking;68.8333333333333;86.8;17.9666666666667;M3 WOJ 05 #2;0.489401322090509;0.0272467886679491;Artery;Endfoot;M3 WOJ 05 artery D18-2399 Endfoot;M3 WOJ 05 artery D18-2399;1.99158202094551;13.7201302842032;0.0469057639203014;0.0469034105388216;0.046896303366703;0.0468843017171855;0.0468671724283602;0.0468445918289065;0.0468161484735582;0.0467813466318126;0.0467396105088043;0.0466902891727537;0.0…
Whisking;110;117.466666666667;7.46666666666667;M3 WOJ 05 #4;0.4412397257056;0.0350375897306782;Artery;Endfoot;M3 WOJ 05 artery D18-2399 Endfoot;M3 WOJ 05 artery D18-2399;1.99158202094551;13.7201302842032;0.0051872451917943;0.00519049603114078;0.00520024629901386;0.00521648924662374;0.00523921363140479;0.00526840372513757;0.00530403932531158;0.00534609576972055;0.00539454395427999;0.00544935035405…
Whisking;130.933333333333;139.966666666667;9.03333333333333;M3 WOJ 05 #6;0.0840786919541013;-0.0520038538483885;Artery;Endfoot;M3 WOJ 05 artery D18-2399 Endfoot;M3 WOJ 05 artery D18-2399;1.99158202094551;13.7201302842032;0.367728905951332;0.367725644144351;0.367715852642583;0.36769951321728;0.367676595513154;0.367647057087294;0.367610843463576;0.367567888202516;0.36751811298646;0.367461427720043;…
Whisking;147;152.1;5.09999999999999;M3 WOJ 05 #7;0.180119060938991;-0.0371009073514467;Artery;Endfoot;M3 WOJ 05 artery D18-2399 Endfoot;M3 WOJ 05 artery D18-2399;1.99158202094551;13.7201302842032;0.168735035217806;0.168734991477678;0.168734859508111;0.168734637064683;0.168734320408044;0.168733904305944;0.168733382036077;0.168732745389729;0.168731984676229;0.168731088728219;0.168730044907706;0.168…
Whisking;191.833333333333;200.433333333333;8.59999999999999;M3 WOJ 05 #9;0.16376835356675;0.0151313775752011;Artery;Endfoot;M3 WOJ 05 artery D18-2399 Endfoot;M3 WOJ 05 artery D18-2399;1.99158202094551;13.7201302842032;0.0124823186908929;0.0124829836154415;0.0124849811590489;0.0124883196218794;0.0124930128044921;0.0124990799583631;0.0125065457168013;0.0125154400064452;0.0125257979395782;0.01253765…
Whisking;210.566666666667;222.766666666667;12.2;M3 WOJ 05 #11;0.103329471525528;0.0775915779555002;Artery;Endfoot;M3 WOJ 05 artery D18-2399 Endfoot;M3 WOJ 05 artery D18-2399;1.99158202094551;13.7201302842032;0.0382061589334734;0.0382097525191696;0.0382205319031581;0.0382384929645712;0.0382636288280277;0.0382959298527676;0.0383353836175162;0.0383819749011512;0.0384356856592692;0.0384964949967644;0…
Whisking;228.2;250.1;21.9;M3 WOJ 05 #12;0.177072934653122;0.094758209040634;Artery;Endfoot;M3 WOJ 05 artery D18-2399 Endfoot;M3 WOJ 05 artery D18-2399;1.99158202094551;13.7201302842032;0.000764363707301326;0.000760003372030717;0.000746994203366499;0.00072555231795144;0.000696039915980121;0.000658968249764914;0.000615001699975874;0.000564962880930335;0.000509838675442008;0.000450787080049108;0.000…
Whisking;260.566666666667;284.033333333333;23.4666666666667;M3 WOJ 05 #14;0.20147871832104;0.0388082835945695;Artery;Endfoot;M3 WOJ 05 artery D18-2399 Endfoot;M3 WOJ 05 artery D18-2399;1.99158202094551;13.7201302842032;0.0063486866708627;0.00637735611942725;0.00646329998906643;0.00660632462590018;0.00680610652553284;0.00706219122794729;0.00737399180384041;0.00774078696567559;0.00816171884592825;0…
Whisking;301.733333333333;307.5;5.76666666666665;M3 WOJ 05 #16;0.669701289572828;0.0291478869582111;Artery;Endfoot;M3 WOJ 05 artery D18-2399 Endfoot;M3 WOJ 05 artery D18-2399;1.99158202094551;13.7201302842032;0.181204366793817;0.181201417154287;0.181192568040298;0.181177818868949;0.181157168669979;0.181130616087636;0.181098159383283;0.181059796438747;0.181015524760406;0.180965341484011;0.18090924…
Whisking;324.333333333333;328.333333333333;4;M3 WOJ 05 #18;0.516780370942836;0.0539558882677114;Artery;Endfoot;M3 WOJ 05 artery D18-2399 Endfoot;M3 WOJ 05 artery D18-2399;1.99158202094551;13.7201302842032;0.207169689859545;0.207167334737679;0.207160269514585;0.207148494621103;0.207132010775254;0.207110818982185;0.207084920534079;0.207054317010049;0.207019010275997;0.206979002484461;0.206934296074…
Whisking;338.833333333333;355.5;16.6666666666667;M3 WOJ 05 #20;0.163721350016374;0.0515504342253593;Artery;Endfoot;M3 WOJ 05 artery D18-2399 Endfoot;M3 WOJ 05 artery D18-2399;1.99158202094551;13.7201302842032;0.00453577723859671;0.00453439622692721;0.00453028305002212;0.00452352747258201;0.0045142797342412;0.00450275148822101;0.00448921709742248;0.00447401527010412;0.00445755101242607;0.004440297…
Whisking;361.666666666667;366.533333333333;4.86666666666667;M3 WOJ 05 #21;0.339725243239469;0.0694054896750439;Artery;Endfoot;M3 WOJ 05 artery D18-2399 Endfoot;M3 WOJ 05 artery D18-2399;1.99158202094551;13.7201302842032;0.160251711098849;0.16025012519603;0.160245367382861;0.160237437347893;0.160226334572408;0.160212058330964;0.16019460769215;0.160173981519569;0.160150178473026;0.16012319700994;0.…
Whisking;373.5;383.2;9.69999999999999;M3 WOJ 05 #22;0.206476021714603;0.0636364162749802;Artery;Endfoot;M3 WOJ 05 artery D18-2399 Endfoot;M3 WOJ 05 artery D18-2399;1.99158202094551;13.7201302842032;0.25296830784098;0.252941963494835;0.252862943746059;0.252731288463254;0.252547064079248;0.252310363568789;0.252021306417257;0.251680038580315;0.251286732434415;0.250841586718057;0.25034482646367;0.249…
Whisking;401.6;420.233333333333;18.6333333333333;M3 WOJ 05 #24;0.155301667269798;0.068153308742311;Artery;Endfoot;M3 WOJ 05 artery D18-2399 Endfoot;M3 WOJ 05 artery D18-2399;1.99158202094551;13.7201302842032;0.0594532065470325;0.0594409238677904;0.0594041154496385;0.0593428999415409;0.0592574743904047;0.0591481131926676;0.0590151666337886;0.0588590590228963;0.0586802864319014;0.0584794140504165;0…
Whisking;427.2;433.133333333333;5.93333333333334;M3 WOJ 05 #25;0.753721594448856;0.0746246254001722;Artery;Endfoot;M3 WOJ 05 artery D18-2399 Endfoot;M3 WOJ 05 artery D18-2399;1.99158202094551;13.7201302842032;0.0712933055583261;0.0713000636351479;0.071320333169518;0.0713541000776388;0.0714013408976434;0.0714620228062814;0.0715361036422584;0.0716235319362111;0.0717242469472922;0.0718381787063369;0…
Whisking;438.866666666667;447.5;8.63333333333333;M3 WOJ 05 #26;0.201523036941443;0.0522785128672301;Artery;Endfoot;M3 WOJ 05 artery D18-2399 Endfoot;M3 WOJ 05 artery D18-2399;1.99158202094551;13.7201302842032;0.0168631927542836;0.0168656483809088;0.0168730149317108;0.0168852914182468;0.016902476188138;0.0169245669176207;0.0169515606011424;0.0169834535380283;0.0170202413162503;0.0170619187933358;0…
Whisking;460.666666666667;484.9;24.2333333333333;M3 WOJ 05 #28;0.166211819562078;0.092985410375082;Artery;Endfoot;M3 WOJ 05 artery D18-2399 Endfoot;M3 WOJ 05 artery D18-2399;1.99158202094551;13.7201302842032;0.0147039738787816;0.0147118612803828;0.0147354227479434;0.0147743582089185;0.0148281746503918;0.014896196704646;0.0149775813160304;0.0150713363360009;0.0151763428492479;0.0152913809898209;0.…
Whisking;490.466666666667;495.666666666667;5.20000000000005;M3 WOJ 05 #29;0.548165564999247;0.125121988136113;Artery;Endfoot;M3 WOJ 05 artery D18-2399 Endfoot;M3 WOJ 05 artery D18-2399;1.99158202094551;13.7201302842032;0.0813726923786795;0.0813713059985881;0.0813671468910147;0.0813602151554318;0.0813505109578302;0.081338034531022;0.0813227861750665;0.0813047662578159;0.0812839752155807;0.08126041…
Whisking;524.3;530.9;6.60000000000002;M3 WOJ 05 #32;0.51820145790703;0.074236683384853;Artery;Endfoot;M3 WOJ 05 artery D18-2399 Endfoot;M3 WOJ 05 artery D18-2399;1.99158202094551;13.7201302842032;0.0165811849374542;0.0165876445201181;0.0166070191518631;0.0166392964873151;0.0166844559611795;0.0167424688037238;0.0168132980624341;0.0168968986298263;0.0169932172773859;0.0171021926956061;0.01722375554…
Locomotion;556.033333333333;561.266666666667;5.23333333333335;M3 WOJ 05 #34;2.33113793088343;12.1804477559229;Artery;Endfoot;M3 WOJ 05 artery D18-2399 Endfoot;M3 WOJ 05 artery D18-2399;1.99158202094551;13.7201302842032;0.0765165264178304;0.0765150788352338;0.0765107357587346;0.0765034962039162;0.076493358531685;0.0764803204506677;0.0764643790205672;0.07644553065647;0.0764237711341009;0.0763990955…
Whisking;561.266666666667;574.166666666667;12.9;M3 WOJ 05 #35;1.01254559847479;1.63388670423858;Artery;Endfoot;M3 WOJ 05 artery D18-2399 Endfoot;M3 WOJ 05 artery D18-2399;1.99158202094551;13.7201302842032;0.0159477197914171;0.0159548266278118;0.0159761158238685;0.0160114935966517;0.0160608041609882;0.0161238305058609;0.0162002954750077;0.0162898631454283;0.0163921404957691;0.0165066793548837;0.01…
Whisking;580.3;584.233333333333;3.93333333333339;M3 WOJ 05 #36;0.675804417807483;-0.181229264586447;Artery;Endfoot;M3 WOJ 05 artery D18-2399 Endfoot;M3 WOJ 05 artery D18-2399;1.99158202094551;13.7201302842032;0.0562082228916139;0.056207175523559;0.056204033517641;0.0561987971694923;0.0561914669717925;0.0561820436142062;0.0561705279832968;0.0561569211624151;0.0561412244315629;0.0561234392672331;0.…
Whisking;591.733333333333;597.733333333333;6;M3 WOJ 05 #37;1.02989764056229;-0.127999342684484;Artery;Endfoot;M3 WOJ 05 artery D18-2399 Endfoot;M3 WOJ 05 artery D18-2399;1.99158202094551;13.7201302842032;0.263796927616271;0.263790954372745;0.263773035161447;0.263743171544536;0.26370136612583;0.263647622551139;0.263581945508734;0.263504340729941;0.263414814989863;0.263313376108242;0.26320003295043…
NREM;150;198;48;M4 CGF 14 #2;0.0144926759698104;0.00536275247641281;Artery;Endfoot;M4 CGF 14 artery F3-7439 Endfoot;M4 CGF 14 artery F3-7439;1.99158213993748;21.1819555264891;0.486193643410809;0.485742682921733;0.48439844349207;0.482186616119169;0.479149243658919;0.475343586170844;0.470840588111511;0.465722999900343;0.460083217035805;0.454020907667591;0.447640504040842;0.441048634419314;0.4343515…
NREM;230;265;35;M4 CGF 14 #3;0.00497522435916848;-0.0207969085273291;Artery;Endfoot;M4 CGF 14 artery F3-7439 Endfoot;M4 CGF 14 artery F3-7439;1.99158213993748;21.1819555264891;0.16339290102869;0.162451035397539;0.159649255618603;0.155058299500981;0.148793710543219;0.141012397225105;0.131907989388963;0.121705156482056;0.110653087660619;0.0990183608431813;0.0870774457194908;0.0751090938547622;0.063…
NREM;276;345;69;M4 CGF 14 #4;0.0218235560920897;0.000140683278965065;Artery;Endfoot;M4 CGF 14 artery F3-7439 Endfoot;M4 CGF 14 artery F3-7439;1.99158213993748;21.1819555264891;1.27441761060597;1.26540734129412;1.23888521588726;1.19634248816326;1.14015116030841;1.07340261181954;0.999698512153558;0.922909297485521;0.846917774242444;0.775366354732933;0.711425963079162;0.657602812523863;0.61559619569…
IS;345;363;18;M4 CGF 14 #5;0.0142873401041934;-0.00537232993296395;Artery;Endfoot;M4 CGF 14 artery F3-7439 Endfoot;M4 CGF 14 artery F3-7439;1.99158213993748;21.1819555264891;0.419630641320077;0.419439688209103;0.41886741676022;0.417915587385354;0.41658712330576;0.414886094440309;0.412817695020828;0.410388215104538;0.407605006199942;0.404476441266908;0.401011869394173;0.397221565497379;0.393116675…
NREM;375;400;25;M4 CGF 14 #6;0.00321700022357107;-0.00818944154558175;Artery;Endfoot;M4 CGF 14 artery F3-7439 Endfoot;M4 CGF 14 artery F3-7439;1.99158213993748;21.1819555264891;0.0205458667212588;0.0205804622191848;0.0206841794721355;0.0208568067538684;0.021097977979182;0.0214071533738872;0.0217835933635442;0.022226326600477;0.0227341132675512;0.0233054049849813;0.0239383027977949;0.0246305148322…
IS;400;423;23;M4 CGF 14 #7;0.0311582309269065;-0.000479125486201988;Artery;Endfoot;M4 CGF 14 artery F3-7439 Endfoot;M4 CGF 14 artery F3-7439;1.99158213993748;21.1819555264891;0.00517165031259412;0.00516713134718411;0.0051539961195052;0.00513350760605562;0.00510776398594786;0.0050796884076699;0.00505301454440339;0.00503226782707545;0.00502274222288824;0.00503047241291645;0.0050622012166794;0.00512…
NREM;440;500;60;M4 CGF 14 #8;0.10506696977579;-0.00300403738540345;Artery;Endfoot;M4 CGF 14 artery F3-7439 Endfoot;M4 CGF 14 artery F3-7439;1.99158213993748;21.1819555264891;0.654724037645364;0.650640777238828;0.638511460508229;0.618693287019626;0.591767695086318;0.558519832504815;0.519910484248389;0.477041217288728;0.431113822272157;0.38338548399742;0.335121465851163;0.287547404649017;0.24180353…
IS;500;525;25;M4 CGF 14 #9;0.0166483362346661;-0.00364134246267807;Artery;Endfoot;M4 CGF 14 artery F3-7439 Endfoot;M4 CGF 14 artery F3-7439;1.99158213993748;21.1819555264891;0.00359463294321907;0.00382238181121624;0.00450518232304576;0.00564169176304268;0.00722965764895611;0.00926589640438381;0.0117462646971376;0.0146656246027812;0.018017804030937;0.0217955540924195;0.0259905052813064;0.030593124…
REM;530;570;40;M4 CGF 14 #10;0.132850359925901;-0.00149412252739073;Artery;Endfoot;M4 CGF 14 artery F3-7439 Endfoot;M4 CGF 14 artery F3-7439;1.99158213993748;21.1819555264891;0.00913497573934779;0.00907854195742169;0.00891328906674182;0.00865122519411929;0.00831190879243645;0.00792177441446517;0.00751320601866069;0.00712337590315493;0.00679287363729439;0.00656415621669394;0.00647985798853863;0.00…
IS;117;133;16;M4 CGF 15 #2;0.0988664288158597;0.00101077011914599;Artery;Endfoot;M4 CGF 15 artery N47-9046 Endfoot;M4 CGF 15 artery N47-9046;1.99158213993748;24.070404007374;0.737364110375684;0.737215253551551;0.736768928237555;0.736025869465931;0.734987300773804;0.733654931927389;0.732030955734171;0.730118043941476;0.727919342219683;0.725438464228154;0.722679484762134;0.719646931979179;0.7163457…
NREM;135;168;33;M4 CGF 15 #3;0.0922179576313317;0.00403014584486722;Artery;Endfoot;M4 CGF 15 artery N47-9046 Endfoot;M4 CGF 15 artery N47-9046;1.99158213993748;24.070404007374;0.019243796619127;0.019480466755142;0.0201895088891539;0.0213679689264192;0.0230107620877872;0.0251104411936203;0.0276568922386676;0.0306369761946399;0.0340341399495344;0.0378280222688168;0.0419940825092001;0.04650328044307…
IS;205;225;20;M4 CGF 15 #4;-0.0236367309887375;-0.00197321398202289;Artery;Endfoot;M4 CGF 15 artery N47-9046 Endfoot;M4 CGF 15 artery N47-9046;1.99158213993748;24.070404007374;0.156135338398302;0.156052590200082;0.155804319390346;0.155390451658601;0.154810877520179;0.154065473605772;0.153154131951345;0.152076796782177;0.1508335081531;0.149424451684776;0.147850013524934;0.146110839565433;0.1442078…
IS;375;390;15;M4 CGF 15 #5;0.0409619266468868;0.0103169437112296;Artery;Endfoot;M4 CGF 15 artery N47-9046 Endfoot;M4 CGF 15 artery N47-9046;1.99158213993748;24.070404007374;0.058604412625044;0.0587723361506277;0.059275855541902;0.0601142175086369;0.0612861674521513;0.0627899507958345;0.0646233148537687;0.0667835112432366;0.0692672988484136;0.0720709473439355;0.075190241288305;0.07862048479823;0.0…
NREM;90;115;25;M4 JGE 20 #1;0.112099359843143;0.109528115582524;Artery;Endfoot;M4 JGE 20 artery J19-4896 Endfoot;M4 JGE 20 artery J19-4896;1.99158190195355;15.4050585647194;0.166165673565603;0.166795215267673;0.168677815982671;0.171795475457655;0.176118435216028;0.181605537592854;0.188204720694017;0.195853641760147;0.204480419508243;0.214004484289039;0.224337523367045;0.235384507329176;0.24704478…
IS;115;135;20;M4 JGE 20 #2;0.14476652513749;0.110457386724036;Artery;Endfoot;M4 JGE 20 artery J19-4896 Endfoot;M4 JGE 20 artery J19-4896;1.99158190195355;15.4050585647194;0.352176275408064;0.352101695362923;0.35187791149488;0.351504793574432;0.35098212775416;0.350309621346719;0.349486909464778;0.348513563473918;0.347389101195769;0.346112998785214;0.344684704192324;0.343103652106934;0.341369280271…
IS;175;200;25;M4 JGE 20 #3;0.11259491110956;0.116370683040674;Artery;Endfoot;M4 JGE 20 artery J19-4896 Endfoot;M4 JGE 20 artery J19-4896;1.99158190195355;15.4050585647194;0.313780659931457;0.313452086739882;0.312467975773311;0.310833141714019;0.308555571999447;0.305646371706678;0.302119687251312;0.297992609744328;0.293285059067513;0.288019649927845;0.282221541330547;0.275918271066864;0.2691395769…
NREM;225;270;45;M4 JGE 20 #4;0.0705768628915619;0.103675712733358;Artery;Endfoot;M4 JGE 20 artery J19-4896 Endfoot;M4 JGE 20 artery J19-4896;1.99158190195355;15.4050585647194;0.00528972139458433;0.00526897599912974;0.00520769002705479;0.00510870402222693;0.00497671640030605;0.00481822244581357;0.00464141540647668;0.00445603848397873;0.00427317634183299;0.00410497640411663;0.00396429368093857;0.00…
REM;320;410;90;M4 JGE 20 #5;0.218331274497027;0.119542198433169;Artery;Endfoot;M4 JGE 20 artery J19-4896 Endfoot;M4 JGE 20 artery J19-4896;1.99158190195355;15.4050585647194;0.269370151588668;0.318759065218415;0.46079199832975;0.677984722907159;0.944088267708522;1.22788052171292;1.49750157144188;1.72460657058922;1.88768846013517;1.97411888353489;1.98072001887274;1.91295276421548;1.78303179376067;1…
NREM;510;580;70;M4 JGE 20 #8;0.0715663440989421;0.100675477932933;Artery;Endfoot;M4 JGE 20 artery J19-4896 Endfoot;M4 JGE 20 artery J19-4896;1.99158190195355;15.4050585647194;0.00212677037400098;0.00281775229008648;0.00486190194600146;0.00817434661812344;0.0126185591408646;0.0180133311482115;0.0241417606597837;0.0307616085787028;0.0376163508163629;0.0444462990922345;0.05099926412807;0.05704036176…
IS;15;35;20;M4 JGE 21 #1;0.0160680795847889;0.114629265962946;Artery;Endfoot;M4 JGE 21 artery I94-9202 Endfoot;M4 JGE 21 artery I94-9202;1.99158213993748;16.6085787650881;0.00110186803779194;0.0011036357663336;0.00110893500970639;0.00111775391750415;0.00113007266156286;0.00114586332462352;0.00116508975417001;0.00118770739097174;0.00121366308432705;0.00124289490827741;0.00127533199510326;0.0013108…
NREM;142;170;28;M4 JGE 21 #3;0.0218801819054918;0.106990672145467;Artery;Endfoot;M4 JGE 21 artery I94-9202 Endfoot;M4 JGE 21 artery I94-9202;1.99158213993748;16.6085787650881;0.161933849467491;0.16204575777726;0.162380943295944;0.162937787760721;0.163713594036916;0.164704586357017;0.165905911212992;0.16731163943597;0.16891477011702;0.170707237119286;0.172679919001403;0.174822653212335;0.177124255…
IS;170;187;17;M4 JGE 21 #4;0.0188291236594982;0.0876199449072102;Artery;Endfoot;M4 JGE 21 artery I94-9202 Endfoot;M4 JGE 21 artery I94-9202;1.99158213993748;16.6085787650881;0.0662982393753015;0.0663785752462354;0.0666191300330791;0.0670185479942799;0.067574578659337;0.0682840904114832;0.06914308937306;0.0701467434644136;0.0712894114719425;0.0725646769269998;0.0739653865649411;0.0754836931029732;…
IS;353;373;20;M4 YLL 14 #5;0.0587178765250966;0.0521625751188795;Artery;Endfoot;M4 YLL 14 artery X87-8176 Endfoot;M4 YLL 14 artery X87-8176;1.99158190195355;22.3854757268578;0.0314518717518365;0.0314343894299799;0.0313819858960854;0.0312947913434428;0.0311730224196668;0.0310169817135768;0.0308270570342382;0.030603720479693;0.0303475272923527;0.0300591144976011;0.0297391993218545;0.029388577386192…
IS;415;480;65;M4 YLL 14 #7;0.0394561871298763;0.0597755089138539;Artery;Endfoot;M4 YLL 14 artery X87-8176 Endfoot;M4 YLL 14 artery X87-8176;1.99158190195355;22.3854757268578;0.00564559249996518;0.00599279346797477;0.00701142476137002;0.00863441520667267;0.010755946435955;0.0132397984312075;0.015929894044536;0.0186620584372954;0.0212759276411662;0.0236259726180684;0.0255907431438038;0.027079658939…
NREM;506;563;57;M4 YLL 14 #8;0.0768316658919478;0.0492157402425944;Artery;Endfoot;M4 YLL 14 artery X87-8176 Endfoot;M4 YLL 14 artery X87-8176;1.99158190195355;22.3854757268578;0.22548622396359;0.225839283308705;0.226875322328781;0.228525777038004;0.230679195979103;0.233185396671712;0.235861130365282;0.238497097586984;0.240866108660948;0.242732134714186;0.243859947672891;0.244025005233817;0.243023…
IS;563;578;15;M4 YLL 14 #9;0.0653739007817028;0.050765217377199;Artery;Endfoot;M4 YLL 14 artery X87-8176 Endfoot;M4 YLL 14 artery X87-8176;1.99158190195355;22.3854757268578;0.00737599230688688;0.00737895858389754;0.00738786194424905;0.0074027159746538;0.00742354331500846;0.00745037565120383;0.00748325370455016;0.00752222721730922;0.00756735493367973;0.0076187045754367;0.00767635281128246;0.007740…
NREM;42;160;118;M2 QOE 05 #1;-0.00776602739827736;0.229286082236271;Artery;Endfoot;M2 QOE 05 artery L52-4573 Endfoot;M2 QOE 05 artery L52-4573;1.99158196144953;22.2410533028136;0.0238320698899097;0.0234062046803583;0.0221802490524715;0.0202982479518447;0.01796720928171;0.0154174900608693;0.0128636406476921;0.0104750007452639;0.00836124051882468;0.00657294034068227;0.00511311908519723;0.0039536436…
REM;164;194;30;M2 QOE 05 #2;0.0819760921986415;0.267220487149429;Artery;Endfoot;M2 QOE 05 artery L52-4573 Endfoot;M2 QOE 05 artery L52-4573;1.99158196144953;22.2410533028136;2.55778290061302e-05;8.8996756692273e-05;0.00027827254521247;0.00059048040657325;0.00102080596927569;0.00156263438052336;0.00220767245926772;0.00294610138158761;0.00376675676045298;0.00465733243400261;0.00560460381213039;0.00…
NREM;350;515;165;M2 QOE 05 #4;0.0686423710794184;0.249045902358406;Artery;Endfoot;M2 QOE 05 artery L52-4573 Endfoot;M2 QOE 05 artery L52-4573;1.99158196144953;22.2410533028136;0.00103852500433243;0.00101851622249019;0.000937223857433831;0.000758461231945778;0.00048734488686041;0.000200554981876453;1.89304286744401e-05;4.11651210526131e-05;0.000288753089618275;0.000699987103614447;0.00117096397167…
IS;515;550;35;M2 QOE 05 #5;0.00779545332269445;0.217876676934166;Artery;Endfoot;M2 QOE 05 artery L52-4573 Endfoot;M2 QOE 05 artery L52-4573;1.99158196144953;22.2410533028136;0.00453809711296512;0.00467821203889106;0.0050970127699376;0.00578988734251095;0.00674921612550287;0.0079644713048217;0.00942235421681207;0.0111069686106625;0.0130000274074533;0.015081090038679;0.0173278269965511;0.0197163078…
REM;550;600;50;M2 QOE 05 #6;0.145779939754073;0.224844668940713;Artery;Endfoot;M2 QOE 05 artery L52-4573 Endfoot;M2 QOE 05 artery L52-4573;1.99158196144953;22.2410533028136;0.000713621453308644;0.000800866212834782;0.00106022448399459;0.001484632991608;0.00206253404787308;0.00277819234255835;0.00361212866904307;0.00454166071298977;0.00554153812430579;0.0065846562011342;0.00764282971679776;0.00868…
Whisking;10;13.5333333333333;3.53333333333333;M2 VDX 13 #1;-0.0695812731833591;0.0430868635912252;Artery;Endfoot;M2 VDX 13 artery B9-8233 Endfoot;M2 VDX 13 artery B9-8233;1.99158130699395;18.253389705592;0.0986162430818038;0.0986156499695262;0.0986138706341419;0.0986109050815904;0.0986067533217889;0.0986014153686604;0.0985948912401717;0.098587180958385;0.0985782845495163;0.098568202044009;0.09855…
Locomotion;198.066666666667;226.4;28.3333333333333;M2 VDX 13 #6;2.02871949390548;2.93715463136347;Artery;Endfoot;M2 VDX 13 artery B9-8233 Endfoot;M2 VDX 13 artery B9-8233;1.99158130699395;18.253389705592;0.00188510913464297;0.00314839625053683;0.00693704006647529;0.0132473085910223;0.02207271880875;0.0334036478027975;0.047226799595091;0.063524538819377;0.0822741052973648;0.103446726375816;0.12700…
Whisking;233.733333333333;245.5;11.7666666666667;M2 VDX 13 #7;1.23045575529665;0.802071678809422;Artery;Endfoot;M2 VDX 13 artery B9-8233 Endfoot;M2 VDX 13 artery B9-8233;1.99158130699395;18.253389705592;0.0097829881468739;0.00981784243945679;0.00992225479841512;0.0100957743102256;0.0103376515918709;0.0106468419904039;0.0110220100429449;0.0114615351778225;0.0119635186322046;0.0125257915563145;0.01…
Whisking;252.233333333333;276.9;24.6666666666667;M2 VDX 13 #8;0.443338211098536;0.0870500611921554;Artery;Endfoot;M2 VDX 13 artery B9-8233 Endfoot;M2 VDX 13 artery B9-8233;1.99158130699395;18.253389705592;0.0134145543178584;0.0134302919623003;0.0134774878648751;0.013556090659724;0.013666013827367;0.0138071343407192;0.0139792907906663;0.0141822810122918;0.014415859238784;0.0146797328159106;0.01497…
Whisking;288.066666666667;297.633333333333;9.56666666666666;M2 VDX 13 #10;0.298952872657336;-0.024597746598254;Artery;Endfoot;M2 VDX 13 artery B9-8233 Endfoot;M2 VDX 13 artery B9-8233;1.99158130699395;18.253389705592;0.17963040202193;0.179640776514811;0.179671885170051;0.179723683536661;0.179796097584056;0.179889023783592;0.18000232922258;0.180135851750673;0.180289400158429;0.180462754387879;0.18…
Locomotion;10;17.0666666666667;7.06666666666667;M3 YZB 25 #1;1.60967083590129;3.1456189555654;Artery;Endfoot;M3 YZB 25 artery A91-7302 Endfoot;M3 YZB 25 artery A91-7302;1.99158208044149;22.1447716867841;0.066830555598589;0.0668365005917269;0.0668543333409565;0.0668840471580529;0.0669256309001374;0.0669790689759189;0.0670443413544224;0.0671214235762026;0.0672102867670254;0.0673108976540136;0.06742…
Locomotion;35.3;57.8666666666667;22.5666666666667;M3 YZB 25 #3;1.44183842068292;3.06612375657811;Artery;Endfoot;M3 YZB 25 artery A91-7302 Endfoot;M3 YZB 25 artery A91-7302;1.99158208044149;22.1447716867841;0.0192647960086428;0.019298148981018;0.019397987588602;0.0195636528314982;0.0197940527838068;0.0200876721319795;0.0204425853843738;0.0208564736100137;0.021326644527044;0.0218500557260623;0.0224…
Locomotion;70.6333333333333;92.9333333333333;22.3;M3 YZB 25 #5;1.57583294699303;3.42193057447717;Artery;Endfoot;M3 YZB 25 artery A91-7302 Endfoot;M3 YZB 25 artery A91-7302;1.99158208044149;22.1447716867841;0.000828614662126655;0.00084434868886336;0.000891510600320027;0.000969979929728175;0.00107955603196539;0.00121995828706747;0.00139082639358137;0.00159172075993587;0.00182212300397891;0.00208143…
Locomotion;179.966666666667;209.9;29.9333333333333;M3 YZB 25 #9;1.69565689724594;3.62300963058112;Artery;Endfoot;M3 YZB 25 artery A91-7302 Endfoot;M3 YZB 25 artery A91-7302;1.99158208044149;22.1447716867841;0.0369913982098373;0.0369252003526353;0.0367273801043473;0.0364002433059702;0.0359475862636605;0.0353746267734365;0.0346879098584621;0.0338951904451527;0.0330052957338063;0.0320279704734968;0.…
Locomotion;229.133333333333;240.566666666667;11.4333333333333;M3 YZB 25 #11;1.56514244427886;3.56056764579411;Artery;Endfoot;M3 YZB 25 artery A91-7302 Endfoot;M3 YZB 25 artery A91-7302;1.99158208044149;22.1447716867841;0.0396390494168415;0.0396454276908525;0.039664542617336;0.0396963345687983;0.0397407043609257;0.0397975135441378;0.0398665848103446;0.0399477025134936;0.0400406133021069;0.04014502…
Locomotion;314.233333333333;347.133333333333;32.9;M3 YZB 25 #14;1.73081693606568;3.42569297103295;Artery;Endfoot;M3 YZB 25 artery A91-7302 Endfoot;M3 YZB 25 artery A91-7302;1.99158208044149;22.1447716867841;0.0167204944476399;0.016696160776294;0.0166237574757285;0.0165050625609037;0.0163429893947399;0.0161415131653706;0.0159055708489468;0.0156409374470438;0.0153540819374897;0.0150520069233124;0.0…
Locomotion;391.7;418.866666666667;27.1666666666667;M3 YZB 25 #16;1.77842860989622;3.48549774186344;Artery;Endfoot;M3 YZB 25 artery A91-7302 Endfoot;M3 YZB 25 artery A91-7302;1.99158208044149;22.1447716867841;0.0177204241654857;0.0176904726251998;0.0176009281033071;0.0174527164961871;0.0172473663672828;0.0169869873025892;0.016674240106373;0.016312299324703;0.0159048087089392;0.0154558303451843;0.0…
Locomotion;503.766666666667;516.266666666667;12.5;M3 YZB 25 #18;1.85035895477489;3.66642326075941;Artery;Endfoot;M3 YZB 25 artery A91-7302 Endfoot;M3 YZB 25 artery A91-7302;1.99158208044149;22.1447716867841;1.43702611577678e-07;6.37388324683187e-07;2.11643221758492e-06;4.57480239898656e-06;8.00247184908128e-06;1.23854575219606e-05;1.77058748970537e-05;2.39420077884364e-05;3.10683931673051e-05;3.9…
Whisking;516.266666666667;523.066666666667;6.80000000000007;M3 YZB 25 #19;0.55962962723401;0.371684091694923;Artery;Endfoot;M3 YZB 25 artery A91-7302 Endfoot;M3 YZB 25 artery A91-7302;1.99158208044149;22.1447716867841;0.00261382298007465;0.00261467969235175;0.00261724900854059;0.00262152846816288;0.00262751397510871;0.00263519980465876;0.00264457861329784;0.00265564145130272;0.00266837777808143;0…
IS;10;30;20;M3 LCE 14 #1;0.0269373972813039;0.0338137095798126;Artery;Endfoot;M3 LCE 14 artery R64-1625 Endfoot;M3 LCE 14 artery R64-1625;1.99158208044149;34.4206777305448;0.0157353966818098;0.0157473635535522;0.0157831883777896;0.0158426443014408;0.0159253549641947;0.0160307970769447;0.0161583040040999;0.0163070703225417;0.0164761573225755;0.0166644994090951;0.0168709113543623;0.0170940963473862…
NREM;83;150;67;M3 LCE 14 #2;0.1440717270844;0.0215507310236042;Artery;Endfoot;M3 LCE 14 artery R64-1625 Endfoot;M3 LCE 14 artery R64-1625;1.99158208044149;34.4206777305448;0.0147565531019827;0.0146746879303983;0.0144305354877417;0.0140284838719391;0.0134760242671297;0.0127839559130998;0.0119665618265709;0.0110416695424799;0.0100305177780886;0.00895737174195163;0.00784886311261486;0.00673306985798…
IS;150;175;25;M3 LCE 14 #3;0.00776596129548558;-0.00262490952768118;Artery;Endfoot;M3 LCE 14 artery R64-1625 Endfoot;M3 LCE 14 artery R64-1625;1.99158208044149;34.4206777305448;0.000294847525048503;0.000296723130005417;0.000302342741369187;0.000311684726315599;0.000324712956958552;0.000341376704693437;0.000361610500423918;0.000385333968637563;0.000412451645316145;0.000442852791499866;0.0004764112…
IS;250;285;35;M3 LCE 14 #4;-0.0285084753378854;0.066533484072136;Artery;Endfoot;M3 LCE 14 artery R64-1625 Endfoot;M3 LCE 14 artery R64-1625;1.99158208044149;34.4206777305448;0.00207161109411127;0.00207673046066683;0.0020920123026468;0.00211722903771071;0.00215200531522902;0.00219582389133923;0.0022480337444731;0.00230786032218333;0.00237441777952887;0.00244672303930805;0.00252371147533246;0.00260…
NREM;383;450;67;M3 LCE 14 #7;0.0153598756099024;0.0481902564169716;Artery;Endfoot;M3 LCE 14 artery R64-1625 Endfoot;M3 LCE 14 artery R64-1625;1.99158208044149;34.4206777305448;0.00399632239326067;0.00401227004811128;0.00405993814821288;0.00413878287955957;0.00424783514845636;0.00438561120007647;0.00454999712960993;0.00473811729890238;0.00494619983241711;0.0051694553892793;0.00540198792150328;0.00…
IS;450;473;23;M3 LCE 14 #8;-0.00593096156663677;0.0311917650356072;Artery;Endfoot;M3 LCE 14 artery R64-1625 Endfoot;M3 LCE 14 artery R64-1625;1.99158208044149;34.4206777305448;0.022962804692753;0.0229563873207321;0.0229371445265169;0.0229051043039434;0.0228603134014467;0.0228028374565577;0.0227327611771356;0.0226501885624332;0.0225552431553491;0.0224480683156409;0.0223288275024899;0.0221977045536…
IS;512;542;30;M3 LCE 14 #9;0.00730754005377411;0.0279229753722896;Artery;Endfoot;M3 LCE 14 artery R64-1625 Endfoot;M3 LCE 14 artery R64-1625;1.99158208044149;34.4206777305448;0.0177734253006649;0.0177600600772109;0.0177200273729709;0.0176535158649905;0.0175608392708922;0.0174424352139587;0.0172988635976619;0.0171308044550807;0.0169390552316124;0.0167245274543478;0.0164882427387688;0.0162313280832…
REM;550;600;50;M3 LCE 14 #10;0.312570105006252;0.0399208683748626;Artery;Endfoot;M3 LCE 14 artery R64-1625 Endfoot;M3 LCE 14 artery R64-1625;1.99158208044149;34.4206777305448;0.000334528065244196;0.000978330220888967;0.00288574300186765;0.00598593925321337;0.0101646499366743;0.0152695882324544;0.0211175810985646;0.0275029871226055;0.034206913760953;0.0410067156875092;0.0476852601053582;0.05403948…
IS;50;97;47;M3 WOJ 25 #2;0.149668558230288;0.071508727140033;Artery;Endfoot;M3 WOJ 25 artery J81-154 Endfoot;M3 WOJ 25 artery J81-154;1.99158196144953;19.2563232058992;0.0273417974196099;0.0272807496759807;0.0270988797490908;0.0267999531334526;0.026390067613524;0.0258773976667064;0.0252718585938844;0.0245847102064839;0.0238281227560174;0.0230147289398955;0.0221571852586416;0.0212677638934615;0.02…
NREM;100;160;60;M3 WOJ 25 #3;0.130624572393418;0.0938711633307713;Artery;Endfoot;M3 WOJ 25 artery J81-154 Endfoot;M3 WOJ 25 artery J81-154;1.99158196144953;19.2563232058992;0.000447308903115747;0.000467967821546926;0.000530028828089788;0.00063370285015328;0.000779207295089937;0.000966582685344131;0.00119546938680291;0.00146487292461179;0.00177294817768277;0.00211683093351011;0.00249254014739939;0…
IS;160;215;55;M3 WOJ 25 #4;-6.5337324719297e-05;0.0740049043358792;Artery;Endfoot;M3 WOJ 25 artery J81-154 Endfoot;M3 WOJ 25 artery J81-154;1.99158196144953;19.2563232058992;0.0328406936541766;0.0327714041381591;0.0325647030113013;0.0322240729689664;0.0317552523679437;0.0311661330691404;0.0304666122596595;0.0296683947281622;0.0287847431032122;0.0278301756799356;0.0268201144846295;0.02577048985131…
NREM;270;425;155;M3 WOJ 25 #6;0.095897691215522;0.0339889890813991;Artery;Endfoot;M3 WOJ 25 artery J81-154 Endfoot;M3 WOJ 25 artery J81-154;1.99158196144953;19.2563232058992;0.0613060866721808;0.0600244851112274;0.0562466885426256;0.0502278207071595;0.0425141329564093;0.0339681690288397;0.0256309714394666;0.0184527236399987;0.0130215480510157;0.00942832007864684;0.00732549850053515;0.006133220840…
IS;425;470;45;M3 WOJ 25 #7;-0.121884866420064;0.0244324853329357;Artery;Endfoot;M3 WOJ 25 artery J81-154 Endfoot;M3 WOJ 25 artery J81-154;1.99158196144953;19.2563232058992;0.00298114909254835;0.00295976854808821;0.00289634557015794;0.00279300558231631;0.00265319076925986;0.00248151536806507;0.00228357386089231;0.00206571203770961;0.00183477264531858;0.00159782837087478;0.00136191517586906;0.00113…
NREM;107;143;36;M2 IMB 13 #2;-0.00890320710699709;-0.0247019072960932;Artery;Endfoot;M2 IMB 13 artery H42-154 Endfoot;M2 IMB 13 artery H42-154;1.99158208044149;17.1301041852479;0.122574520737788;0.122406319333496;0.121903114575107;0.121069086322996;0.119911139759627;0.118438815006241;0.116664163508876;0.114601593967572;0.112267691171061;0.109681011549087;0.106861859550126;0.103832049086094;0.1006…
IS;168;195;27;M2 IMB 13 #3;-0.0312749024344652;-0.0191239660037582;Artery;Endfoot;M2 IMB 13 artery H42-154 Endfoot;M2 IMB 13 artery H42-154;1.99158208044149;17.1301041852479;0.723349303967456;0.722706398759536;0.72078218201851;0.717590120904119;0.713152562513683;0.707500587205378;0.70067380439983;0.692720091998982;0.683695280872862;0.673662786166852;0.662693187473097;0.650863760188986;0.638257960…
IS;272;290;18;M2 IMB 13 #4;0.0293638324888888;0.0309912175374444;Artery;Endfoot;M2 IMB 13 artery H42-154 Endfoot;M2 IMB 13 artery H42-154;1.99158208044149;17.1301041852479;0.112716397479762;0.112767993916261;0.112922581032586;0.113179553192845;0.113537904138128;0.113996231669961;0.114552744171445;0.115205268930609;0.115951262220751;0.116787821082961;0.117711696746856;0.118719309616665;0.119806765…
IS;322;338;16;M2 IMB 13 #5;0.0301950994952844;0.0411095164468824;Artery;Endfoot;M2 IMB 13 artery H42-154 Endfoot;M2 IMB 13 artery H42-154;1.99158208044149;17.1301041852479;0.138301852197091;0.138247661335544;0.138085174484586;0.137814648982685;0.137436514174865;0.136951372073595;0.136359998263166;0.135663343026927;0.13486253267115;0.133958871013959;0.132953841002684;0.131849106418275;0.1306465136…
NREM;372;426;54;M2 IMB 13 #6;0.0778710370436521;-0.0193847981803058;Artery;Endfoot;M2 IMB 13 artery H42-154 Endfoot;M2 IMB 13 artery H42-154;1.99158208044149;17.1301041852479;0.0335401503615955;0.0336822014131971;0.0341130972105306;0.0348470231039641;0.0359074704088748;0.037326980067847;0.0391467293890845;0.0414159193159648;0.0441909221807486;0.0475341598481925;0.0515126980683549;0.05619656227603…
NREM;517;557;40;M2 IMB 13 #7;0.0696068873320862;-0.00432456034781141;Artery;Endfoot;M2 IMB 13 artery H42-154 Endfoot;M2 IMB 13 artery H42-154;1.99158208044149;17.1301041852479;0.0072558824745347;0.00739400636488325;0.00781544875095398;0.0085412686325895;0.00960605310946962;0.0110571482102259;0.0129535784686387;0.0153646540417254;0.0183682670012426;0.0220488832867228;0.0264952437572442;0.031797796…
IS;557;572;15;M2 IMB 13 #8;0.0647662398758408;0.016202336743171;Artery;Endfoot;M2 IMB 13 artery H42-154 Endfoot;M2 IMB 13 artery H42-154;1.99158208044149;17.1301041852479;0.135751103448666;0.13577929672578;0.135863795861344;0.136004358922159;0.136200583192778;0.136451905935556;0.136757605455178;0.137116802468074;0.137528461777249;0.137991394253083;0.138504259120705;0.139065566554527;0.13967368058…
Whisking;10;11.7;1.7;M2 VDX 02 #1;0.409706590550753;0.3922303525828;Artery;Endfoot;M2 VDX 02 artery V89-1269 Endfoot;M2 VDX 02 artery V89-1269;1.99158112850614;19.6574966060222;0.354872880978798;0.354872880979749;0.354872880980697;0.354872880981644;0.354872880982589;0.354872880983532;0.354872880984471;0.35487288098541;0.354872880986345;0.354872880987279;0.354872880988211;0.35487288098914;0.354872…
Whisking;22.7333333333333;28.8;6.06666666666667;M2 VDX 02 #4;0.158069677759617;0.125526732521377;Artery;Endfoot;M2 VDX 02 artery V89-1269 Endfoot;M2 VDX 02 artery V89-1269;1.99158112850614;19.6574966060222;0.0394164453905345;0.0394143216957525;0.0394079512735231;0.0393973361105064;0.0393824795167157;0.0393633861238887;0.0393400618832086;0.0393125140623767;0.0392807512420366;0.039244783311556;0.03…
Locomotion;41.4;52.2;10.8;M2 VDX 02 #6;2.65162220294963;6.647567384156;Artery;Endfoot;M2 VDX 02 artery V89-1269 Endfoot;M2 VDX 02 artery V89-1269;1.99158112850614;19.6574966060222;0.96885157544105;0.968884347941724;0.96898260685686;0.969146176465867;0.969374763982664;0.969667959678511;0.970025237054913;0.970445953067553;0.970929348402444;0.971474547805732;0.972080560468903;0.972746280471258;0.973…
Whisking;52.2;57.3666666666667;5.16666666666666;M2 VDX 02 #7;0.0904797825272315;0.345129634791188;Artery;Endfoot;M2 VDX 02 artery V89-1269 Endfoot;M2 VDX 02 artery V89-1269;1.99158112850614;19.6574966060222;0.0395250086680279;0.0395254794398475;0.0395268911802311;0.0395292421650047;0.0395325295219298;0.0395367492327789;0.0395418961362401;0.0395479639316468;0.0395549451835297;0.0395628313269905;0.…
Locomotion;57.3666666666667;76.3333333333333;18.9666666666667;M2 VDX 02 #8;2.2801074914759;4.42337239054527;Artery;Endfoot;M2 VDX 02 artery V89-1269 Endfoot;M2 VDX 02 artery V89-1269;1.99158112850614;19.6574966060222;0.70855376630569;0.70903705286865;0.710485851145774;0.712896977142969;0.716265124994285;0.720582868235745;0.725840661762684;0.732026844642097;0.739127643997083;0.747127180223312;0.75…
Whisking;111.766666666667;126.666666666667;14.9;M2 VDX 02 #11;0.78890001212097;1.62715575748428;Artery;Endfoot;M2 VDX 02 artery V89-1269 Endfoot;M2 VDX 02 artery V89-1269;1.99158112850614;19.6574966060222;0.0477918170300639;0.0478114035002865;0.0478701968217488;0.0479682986762224;0.0481058783605075;0.0482831725218481;0.0485004847768785;0.0487581852036727;0.0490567096937588;0.0493965591484726;0.04…
Locomotion;126.666666666667;132.733333333333;6.06666666666665;M2 VDX 02 #12;3.58208921162107;6.88420626318045;Artery;Endfoot;M2 VDX 02 artery V89-1269 Endfoot;M2 VDX 02 artery V89-1269;1.99158112850614;19.6574966060222;1.71827275713169;1.71821248080864;1.71803166127394;1.71773032685791;1.71730852477551;1.71676632112308;1.71610380087362;1.71532106787079;1.71441824482151;1.71339547328722;1.71225291…
Whisking;185.966666666667;192.866666666667;6.90000000000001;M2 VDX 02 #14;0.0144316410684108;0.0404666189411666;Artery;Endfoot;M2 VDX 02 artery V89-1269 Endfoot;M2 VDX 02 artery V89-1269;1.99158112850614;19.6574966060222;0.0205453932283928;0.0205589976277868;0.0205998012574262;0.0206677754200995;0.0207628723140624;0.0208850250734212;0.0210341478246116;0.0212101357589145;0.0214128652209342;0.02164…
Whisking;204.366666666667;215.9;11.5333333333333;M2 VDX 02 #16;0.137760797134395;0.106940157948032;Artery;Endfoot;M2 VDX 02 artery V89-1269 Endfoot;M2 VDX 02 artery V89-1269;1.99158112850614;19.6574966060222;0.0121330007762632;0.0121403249424532;0.0121622932021326;0.0121988928396184;0.0122501026647295;0.0123158930166543;0.0123962257692285;0.0124910543374896;0.0126003236853383;0.0127239703341033;0…
Whisking;225.166666666667;232.8;7.63333333333335;M2 VDX 02 #18;0.205561863943367;0.123536459875692;Artery;Endfoot;M2 VDX 02 artery V89-1269 Endfoot;M2 VDX 02 artery V89-1269;1.99158112850614;19.6574966060222;0.0393566159966294;0.0393577388916815;0.0393611088637078;0.0393667297712046;0.0393746080358429;0.0393847526287485;0.0393971750513208;0.0394118893106228;0.0394289118893739;0.0394482617105916;0…
Whisking;244.666666666667;262.1;17.4333333333334;M2 VDX 02 #20;0.244748859539067;0.152765945918848;Artery;Endfoot;M2 VDX 02 artery V89-1269 Endfoot;M2 VDX 02 artery V89-1269;1.99158112850614;19.6574966060222;2.19834625568971e-05;2.4103546831356e-05;3.0600294816282e-05;4.18821733504824e-05;5.86265713293213e-05;8.17747380277595e-05;0.000112524740778851;0.000152322485736391;0.00020285085752086;0.000…
Whisking;268.566666666667;271.966666666667;3.39999999999998;M2 VDX 02 #21;0.169546192037059;0.132685102669199;Artery;Endfoot;M2 VDX 02 artery V89-1269 Endfoot;M2 VDX 02 artery V89-1269;1.99158112850614;19.6574966060222;0.0387602578687771;0.0387596796722022;0.0387579451297182;0.0387550543836652;0.0387510076712583;0.0387458053245601;0.0387394477704414;0.0387319355305317;0.0387232692211579;0.0387134…
Whisking;285.333333333333;297.266666666667;11.9333333333333;M2 VDX 02 #23;0.18112665320244;0.11091053449678;Artery;Endfoot;M2 VDX 02 artery V89-1269 Endfoot;M2 VDX 02 artery V89-1269;1.99158112850614;19.6574966060222;0.0175938029446563;0.0176172798162301;0.0176876708599891;0.0178048574384404;0.0179686420726422;0.0181787488169779;0.0184348237827535;0.0187364358095311;0.0190830772828081;0.019474165…
NREM;97;122;25;M3 LCE 15 #2;0.232625657532287;0.0362879029690676;Artery;Endfoot;M3 LCE 15 artery D49-9596 Endfoot;M3 LCE 15 artery D49-9596;1.99158172346563;34.1799736904711;0.01212495642234;0.0121210367663067;0.0121092744800269;0.0120896598491067;0.0120621774760632;0.0120268074469862;0.0119835269193946;0.0119323120874819;0.0118731404707504;0.011805993463476;0.0117308590757683;0.0116477347924031;…
NREM;210;240;30;M3 LCE 15 #4;0.188713269948059;0.0225102666603502;Artery;Endfoot;M3 LCE 15 artery D49-9596 Endfoot;M3 LCE 15 artery D49-9596;1.99158172346563;34.1799736904711;0.0219551168587687;0.0219442386506193;0.0219115909488317;0.0218571360312293;0.0217808160058946;0.0216825600941605;0.0215622944639457;0.0214199542650592;0.0212554974386917;0.0210689198080714;0.0208602709083273;0.0206296699825…
IS;240;272;32;M3 LCE 15 #5;0.00195725065765281;0.025617666574233;Artery;Endfoot;M3 LCE 15 artery D49-9596 Endfoot;M3 LCE 15 artery D49-9596;1.99158172346563;34.1799736904711;0.00318641945127636;0.00321203175063768;0.00328864783702319;0.00341560791313262;0.00359182105997328;0.00381577818031969;0.00408556978147413;0.00439890826965593;0.00475315434924984;0.00514534705133541;0.0055722368590444;0.0060…
IS;375;398;23;M3 LCE 15 #7;0.0130354417014741;0.0348499159889434;Artery;Endfoot;M3 LCE 15 artery D49-9596 Endfoot;M3 LCE 15 artery D49-9596;1.99158172346563;34.1799736904711;0.00279919609537522;0.00280760572823833;0.00283283606920759;0.00287489126214886;0.00293377760438573;0.00300950263982002;0.00310207390286923;0.00321149732671825;0.0033377753331333;0.00348090462475224;0.00364087370432235;0.0038…
REM;420;495;75;M3 LCE 15 #8;0.258727287184644;0.0405824660160518;Artery;Endfoot;M3 LCE 15 artery D49-9596 Endfoot;M3 LCE 15 artery D49-9596;1.99158172346563;34.1799736904711;0.0137496326232849;0.0136454000585989;0.0133320330316205;0.0128086404426592;0.0120771596350734;0.0111465107043801;0.0100366962089961;0.00878163620519092;0.00742976740011432;0.00604190770079977;0.00468648283232259;0.0034327927…
Whisking;10;13.1;3.1;M2 LRH 01 #1;0.506904645859478;0.296909458572927;Artery;Endfoot;M2 LRH 01 artery U80-8686 Endfoot;M2 LRH 01 artery U80-8686;1.99158154497775;17.0177756332135;0.240721589966502;0.240721099925079;0.240719629817978;0.240717179700576;0.240713749665163;0.240709339840945;0.240703950394032;0.240697581527434;0.240690233481057;0.240681906531689;0.240672600992994;0.240662317215494;0.24…
Whisking;23.2;35.4666666666667;12.2666666666667;M2 LRH 01 #3;0.787254211991512;0.486727509506243;Artery;Endfoot;M2 LRH 01 artery U80-8686 Endfoot;M2 LRH 01 artery U80-8686;1.99158154497775;17.0177756332135;0.0212135259912311;0.0212359928879094;0.0213033099379766;0.0214152265556424;0.0215713262090182;0.0217710280816203;0.0220135893882159;0.0222981083348152;0.0226235277097796;0.0229886390902468;0.0…
Whisking;41.0666666666667;50.1;9.03333333333333;M2 LRH 01 #4;0.651620128596456;0.437180741771732;Artery;Endfoot;M2 LRH 01 artery U80-8686 Endfoot;M2 LRH 01 artery U80-8686;1.99158154497775;17.0177756332135;0.451990060266081;0.451976377994751;0.451935327229554;0.451866896132466;0.451771065001126;0.451647806310338;0.451497084770103;0.451318857400146;0.451113073620841;0.450879675360464;0.45061859717…
Whisking;55.3;61.5666666666667;6.26666666666667;M2 LRH 01 #5;0.366269193093432;0.391857883043588;Artery;Endfoot;M2 LRH 01 artery U80-8686 Endfoot;M2 LRH 01 artery U80-8686;1.99158154497775;17.0177756332135;0.0908719342134284;0.0908734864813567;0.0908781420726637;0.0908858973520112;0.090896746262607;0.0909106803293606;0.090927688663299;0.0909477579672409;0.0909708725427212;0.0909970142981703;0.091…
Whisking;69.2666666666667;75.3333333333333;6.06666666666666;M2 LRH 01 #7;0.47814746117038;0.40099470345105;Artery;Endfoot;M2 LRH 01 artery U80-8686 Endfoot;M2 LRH 01 artery U80-8686;1.99158154497775;17.0177756332135;0.00864331476627805;0.00864325150643555;0.00864306174557753;0.00864274553982627;0.0086423029826343;0.00864173420465759;0.00864103937357841;0.00864021869387793;0.00863927240655899;0.00…
Locomotion;75.3333333333333;99.7666666666667;24.4333333333333;M2 LRH 01 #8;2.25544789323592;4.15099252232685;Artery;Endfoot;M2 LRH 01 artery U80-8686 Endfoot;M2 LRH 01 artery U80-8686;1.99158154497775;17.0177756332135;0.0517253581877811;0.0520704270715557;0.0531033815303866;0.054817484789435;0.0572015746758049;0.0602401615261438;0.0639135637273176;0.0681980793841791;0.0730661922120566;0.078486809…
Locomotion;105.166666666667;113.966666666667;8.8;M2 LRH 01 #9;2.05652191276422;3.77595743076873;Artery;Endfoot;M2 LRH 01 artery U80-8686 Endfoot;M2 LRH 01 artery U80-8686;1.99158154497775;17.0177756332135;0.0531805113727768;0.0532063639086377;0.05328389406283;0.0534130195113392;0.0535936031650894;0.0538254533461569;0.0541083240340547;0.0544419151816757;0.0548258731003574;0.0552597909134311;0.0557…
Whisking;119.4;137.3;17.9;M2 LRH 01 #10;0.380753516444381;0.0774926374370433;Artery;Endfoot;M2 LRH 01 artery U80-8686 Endfoot;M2 LRH 01 artery U80-8686;1.99158154497775;17.0177756332135;0.033130555587426;0.0331137606863446;0.0330634079602312;0.0329795933072706;0.0328624764450407;0.032712280740551;0.0325292929705752;0.0323138630105777;0.0320664034500868;0.0317873891319379;0.0314773566124154;0.0311…
Whisking;163.366666666667;170.266666666667;6.90000000000001;M2 LRH 01 #12;1.06495040797886;0.34766840043398;Artery;Endfoot;M2 LRH 01 artery U80-8686 Endfoot;M2 LRH 01 artery U80-8686;1.99158154497775;17.0177756332135;0.73600405934685;0.735971828386175;0.735875139918303;0.735714007200307;0.735488452336497;0.735198506292174;0.73484420891284;0.73442560894882;0.733942764085207;0.733395740977106;0.732…
Whisking;176.466666666667;182.366666666667;5.90000000000001;M2 LRH 01 #13;0.59790081480884;0.325099872542883;Artery;Endfoot;M2 LRH 01 artery U80-8686 Endfoot;M2 LRH 01 artery U80-8686;1.99158154497775;17.0177756332135;0.433738251801171;0.433731752935194;0.433712256107316;0.433679760635517;0.433634265385857;0.433575768776627;0.433504268784146;0.433419762950205;0.433322248391135;0.433211721808522;0…
Whisking;187.733333333333;200.1;12.3666666666667;M2 LRH 01 #14;0.785489854387739;0.227705564861564;Artery;Endfoot;M2 LRH 01 artery U80-8686 Endfoot;M2 LRH 01 artery U80-8686;1.99158154497775;17.0177756332135;0.0381478267469949;0.0381377446343518;0.0381075369101305;0.0380573192719817;0.037987284069617;0.0378976995873005;0.0377889090434287;0.0376613293112718;0.0375154493660758;0.0373518284648365;0.…
Whisking;210.8;228.466666666667;17.6666666666667;M2 LRH 01 #16;0.913262070307999;0.518260789791927;Artery;Endfoot;M2 LRH 01 artery U80-8686 Endfoot;M2 LRH 01 artery U80-8686;1.99158154497775;17.0177756332135;0.17004583811585;0.170001547525715;0.169868789691554;0.16964790584671;0.169339462789947;0.168944250012949;0.168463275704125;0.167897761653859;0.167249137093175;0.166519031504486;0.16570926644…
Whisking;236.733333333333;254.7;17.9666666666667;M2 LRH 01 #18;0.396723166581151;0.0346527457124997;Artery;Endfoot;M2 LRH 01 artery U80-8686 Endfoot;M2 LRH 01 artery U80-8686;1.99158154497775;17.0177756332135;0.0178576001702581;0.0178423211355244;0.0177965449204044;0.0177204538575288;0.0176143507208197;0.0174786570636692;0.0173139109100473;0.0171207638159881;0.0168999773235984;0.0166524188342055;…
Whisking;266.2;297.666666666667;31.4666666666667;M2 LRH 01 #21;0.633481442209673;0.0983033904104265;Artery;Endfoot;M2 LRH 01 artery U80-8686 Endfoot;M2 LRH 01 artery U80-8686;1.99158154497775;17.0177756332135;0.0234276457175562;0.0233860708567306;0.0232617379170198;0.0230558170896761;0.0227702429764629;0.0224076912729576;0.0219715466365998;0.0214658622367566;0.0208953116064993;0.020265133524378;0…
Locomotion;10;21.4666666666667;11.4666666666667;M2 LRH 02 #1;2.91069517058323;4.72902288935029;Artery;Endfoot;M2 LRH 02 artery C39-2598 Endfoot;M2 LRH 02 artery C39-2598;1.99158172346563;14.8273688685424;0.218205526252594;0.218226511049686;0.218289392746166;0.218393953456833;0.218539830691302;0.218726518329313;0.218953367981956;0.219219590734623;0.219524259266306;0.219866310338739;0.2202445476477…
Whisking;21.4666666666667;26.7666666666667;5.3;M2 LRH 02 #2;0.449670227179038;0.0281555056955716;Artery;Endfoot;M2 LRH 02 artery C39-2598 Endfoot;M2 LRH 02 artery C39-2598;1.99158172346563;14.8273688685424;0.0468564613721224;0.0468569174170968;0.0468582852677243;0.0468605640719892;0.0468637524102517;0.046867848295827;0.0468728491757975;0.0468787519320544;0.0468855528825705;0.0468932477829053;0.04…
Locomotion;26.7666666666667;36.8666666666667;10.1;M2 LRH 02 #3;1.64168446150674;3.17041429651861;Artery;Endfoot;M2 LRH 02 artery C39-2598 Endfoot;M2 LRH 02 artery C39-2598;1.99158172346563;14.8273688685424;0.192125518875507;0.192123245247595;0.192116431280333;0.19210509772042;0.192089279126246;0.192069023838669;0.192044393939999;0.192015465201064;0.19198232701624;0.191945082326241;0.1919038475285…
Whisking;36.8666666666667;45.7666666666667;8.9;M2 LRH 02 #4;0.395325076396142;0.0330811510987531;Artery;Endfoot;M2 LRH 02 artery C39-2598 Endfoot;M2 LRH 02 artery C39-2598;1.99158172346563;14.8273688685424;0.0486684617670234;0.0486590163508407;0.0486306956479032;0.0485835462735232;0.0485176458455754;0.0484331028731482;0.048330056600896;0.0482086768093327;0.0480691635713724;0.0479117469654943;0.04…
Whisking;69.8666666666667;81.1666666666667;11.3;M2 LRH 02 #7;0.343496286731919;0.0224063644003977;Artery;Endfoot;M2 LRH 02 artery C39-2598 Endfoot;M2 LRH 02 artery C39-2598;1.99158172346563;14.8273688685424;0.0003995720965576;0.000399633868412197;0.000399818910091063;0.000400126401110593;0.000400554977875638;0.000401102739478743;0.000401767255785057;0.000402545577769042;0.000403434250059687;0.000…
Whisking;94.4666666666667;106;11.5333333333333;M2 LRH 02 #10;0.239385507324548;0.0668036919574787;Artery;Endfoot;M2 LRH 02 artery C39-2598 Endfoot;M2 LRH 02 artery C39-2598;1.99158172346563;14.8273688685424;0.384331941263355;0.38426148831788;0.384050177673292;0.383698153943674;0.383205658259928;0.382573028429408;0.381800699156379;0.380889202320299;0.379839167308085;0.378651321395714;0.37732649017…
Whisking;114.433333333333;126.533333333333;12.1;M2 LRH 02 #12;0.951351818701544;0.100294087808642;Artery;Endfoot;M2 LRH 02 artery C39-2598 Endfoot;M2 LRH 02 artery C39-2598;1.99158172346563;14.8273688685424;0.240506428462743;0.240706686803949;0.241307227739439;0.242307349370599;0.24370588307188;0.245501195296345;0.247691190098115;0.250273312366388;0.253244551764251;0.256601447363982;0.26034009296…
Locomotion;133.066666666667;172.233333333333;39.1666666666667;M2 LRH 02 #13;2.39362805205643;3.71997435943721;Artery;Endfoot;M2 LRH 02 artery C39-2598 Endfoot;M2 LRH 02 artery C39-2598;1.99158172346563;14.8273688685424;0.0999847907089459;0.0998217351574328;0.0993340358916561;0.0985260687458342;0.0974050398908484;0.0959808585961259;0.0942659651574072;0.0922751197721307;0.09002515940514;0.087534730…
Whisking;178.866666666667;208.166666666667;29.3;M2 LRH 02 #14;0.827786591222362;0.872356769415522;Artery;Endfoot;M2 LRH 02 artery C39-2598 Endfoot;M2 LRH 02 artery C39-2598;1.99158172346563;14.8273688685424;0.017873873891008;0.0178918863629252;0.0179454878109556;0.018033377608745;0.0181534122161739;0.0183026411381333;0.0184773566700166;0.0186731568267289;0.0188850206716774;0.0191073950777896;0.01…
Whisking;216.533333333333;234.933333333333;18.4;M2 LRH 02 #16;0.272796222038059;-0.0888305456212726;Artery;Endfoot;M2 LRH 02 artery C39-2598 Endfoot;M2 LRH 02 artery C39-2598;1.99158172346563;14.8273688685424;0.348825554552143;0.348833142079589;0.348855859014534;0.348893568592256;0.348946043443147;0.349012966446285;0.349093931916811;0.34918844711962;0.349295934099837;0.349415731818705;0.349547098…
Whisking;240.9;250.9;10;M2 LRH 02 #18;0.588164253837687;-0.0144941671989294;Artery;Endfoot;M2 LRH 02 artery C39-2598 Endfoot;M2 LRH 02 artery C39-2598;1.99158172346563;14.8273688685424;0.0449423942879957;0.0449366891282517;0.0449195725437743;0.0448910412393126;0.0448510897885691;0.0447997107326041;0.0447368947170482;0.0446626306675741;0.0445769060029212;0.0444797068846171;0.0443710185023939;0.044…
Locomotion;250.9;267.033333333333;16.1333333333334;M2 LRH 02 #19;2.15806594110768;4.08415658587707;Artery;Endfoot;M2 LRH 02 artery C39-2598 Endfoot;M2 LRH 02 artery C39-2598;1.99158172346563;14.8273688685424;0.158662730532692;0.158638411485888;0.158565509418312;0.158444189477754;0.15827472666532;0.158057505464419;0.157793019315041;0.157481869927073;0.157124766424857;0.156722524313631;0.1562760642…
Whisking;272.033333333333;286.966666666667;14.9333333333333;M2 LRH 02 #20;0.490885653916133;0.34772191512966;Artery;Endfoot;M2 LRH 02 artery C39-2598 Endfoot;M2 LRH 02 artery C39-2598;1.99158172346563;14.8273688685424;0.0657844225125655;0.0658019497389065;0.0658544807056278;0.0659418632841479;0.0660638439524836;0.0662200678387868;0.0664100787923573;0.0666333194920546;0.0668891316046793;0.06717675…
IS;180;195;15;M4 CGF 19 #2;0.0805587438798738;0.046177857775632;Artery;Endfoot;M4 CGF 19 artery M16-9785 Endfoot;M4 CGF 19 artery M16-9785;1.99158208044149;12.5166100838345;0.400220333004818;0.400210970439082;0.400182807498168;0.400135618706052;0.400069029097565;0.399982515458877;0.399875408060501;0.399746892879143;0.399596014303668;0.399421678319343;0.399222656163492;0.398997588444534;0.39874498…
IS;435;458;23;M4 CGF 19 #3;0.120100462174731;0.0192623100128549;Artery;Endfoot;M4 CGF 19 artery M16-9785 Endfoot;M4 CGF 19 artery M16-9785;1.99158208044149;12.5166100838345;0.0287324867250072;0.0287582041278263;0.0288351582382237;0.0289627564955229;0.0291400170551292;0.0293655773526889;0.0296377059537181;0.0299543175510059;0.0303129909362848;0.0307109897393978;0.0311452856979687;0.031612584193802…
NREM;550;580;30;M4 CGF 19 #5;0.106641979499456;0.0380387237057707;Artery;Endfoot;M4 CGF 19 artery M16-9785 Endfoot;M4 CGF 19 artery M16-9785;1.99158208044149;12.5166100838345;0.00116345998267402;0.00118584118742768;0.00125342188922893;0.00136749556013103;0.00153015926607999;0.00174422760060947;0.00201311615372617;0.00234069832115633;0.00273114012868542;0.00318871846293474;0.0037176286405458;0.004…
REM;15;145;130;M4 YLL 27 #1;0.106821144898045;0.0366037809986893;Artery;Endfoot;M4 YLL 27 artery S95-5312 Endfoot;M4 YLL 27 artery S95-5312;1.99158196144953;17.430292557064;0.0351838327322737;0.0365023326320199;0.0406360472263912;0.0479900003398052;0.0588661100930306;0.0730850613647979;0.0897402882827042;0.107213561217143;0.123471980024021;0.136546021392939;0.145012490608545;0.148308280159489;0.1…
NREM;293;322;29;M4 YLL 27 #4;0.128120320357786;0.0461399289202891;Artery;Endfoot;M4 YLL 27 artery S95-5312 Endfoot;M4 YLL 27 artery S95-5312;1.99158196144953;17.430292557064;0.000938350489366118;0.000926292994371176;0.000891192192277585;0.000836242652385362;0.00076670078376077;0.000689784387827559;0.000614534727468752;0.000551643741078578;0.000513249686900783;0.000512705092210743;0.00056432139153…
NREM;485;514;29;M4 YLL 27 #5;0.176021707819049;0.0514524553203268;Artery;Endfoot;M4 YLL 27 artery S95-5312 Endfoot;M4 YLL 27 artery S95-5312;1.99158196144953;17.430292557064;0.0125564019398958;0.0126246521082762;0.012828584932663;0.0131657583458075;0.0136321386362588;0.014222154415781;0.0149287709200298;0.015743583419601;0.0166569282123557;0.0176580093926629;0.0187350393541959;0.0198753907846258;…
Whisking;37.6666666666667;40.8333333333333;3.16666666666667;M3 EPE 02 #2;0.175340082715468;0.0411554977030306;Artery;Endfoot;M3 EPE 02 artery C92-7756 Endfoot;M3 EPE 02 artery C92-7756;1.99158190195355;31.5322292496599;0;0;0;0;0;0;0;0;0;0;0;0;0;0;0;0;0;0;0;0;0;0;0;0;0;0;0;0;0;0;0;0;0;0;0;0;0;0;0;0;0;0;0;0;0;0;0;0;0;0;0;0;0;0;0;0;0;0;0;0;0;0;0;0;0;0;0;0;0;0;0;0;0;0;0;0;0;0;0;0;0;0;0;0;0;0;0;0;0;0;…
Whisking;83.5666666666667;91.7666666666667;8.2;M3 EPE 02 #4;0.141367020651254;-0.0025048397965227;Artery;Endfoot;M3 EPE 02 artery C92-7756 Endfoot;M3 EPE 02 artery C92-7756;1.99158190195355;31.5322292496599;0.000385595905753959;0.000385541675791876;0.000385379120836389;0.000385108645347608;0.000384730922298605;0.000384246891487738;0.000383657757181901;0.000382964985096641;0.000382170298720815;0.0…
Whisking;125.133333333333;128.466666666667;3.33333333333333;M3 EPE 02 #7;0.196327228945292;0.00783878730065761;Artery;Endfoot;M3 EPE 02 artery C92-7756 Endfoot;M3 EPE 02 artery C92-7756;1.99158190195355;31.5322292496599;0.074024939371981;0.0740243485881721;0.0740225762735626;0.0740196225397898;0.0740154875728973;0.0740101716333079;0.0740036750557839;0.0739959982493791;0.0739871416973761;0.0739771…
Whisking;133.5;137.5;4;M3 EPE 02 #8;0.282038324964691;0.0381055410209656;Artery;Endfoot;M3 EPE 02 artery C92-7756 Endfoot;M3 EPE 02 artery C92-7756;1.99158190195355;31.5322292496599;0.000712401643166047;0.000712401643051068;0.000712401642702405;0.000712401642120351;0.000712401641305389;0.000712401640258202;0.000712401638979658;0.000712401637470829;0.000712401635732967;0.000712401633767522;0.00071…
Whisking;143.566666666667;179.466666666667;35.9;M3 EPE 02 #9;0.242951659739017;0.0311233018491288;Artery;Endfoot;M3 EPE 02 artery C92-7756 Endfoot;M3 EPE 02 artery C92-7756;1.99158190195355;31.5322292496599;0.000397449125567701;0.000400036675666185;0.000407733692810199;0.000420345351837137;0.000437553777766888;0.000458928017542788;0.000483937455913298;0.000511968160201268;0.00054234153172651;0.00…
Whisking;184.7;189.9;5.20000000000002;M3 EPE 02 #10;0.282031248295719;0.0456265862926648;Artery;Endfoot;M3 EPE 02 artery C92-7756 Endfoot;M3 EPE 02 artery C92-7756;1.99158190195355;31.5322292496599;0.144143113013935;0.144137600010382;0.144121062116189;0.144093502682731;0.144054927294508;0.144005343767456;0.143944762146584;0.143873194702937;0.143790655929884;0.143697162538743;0.143592733453726;0.1…
Whisking;226.933333333333;231.733333333333;4.79999999999998;M3 EPE 02 #13;0.134166498029346;-0.0644303217281859;Artery;Endfoot;M3 EPE 02 artery C92-7756 Endfoot;M3 EPE 02 artery C92-7756;1.99158190195355;31.5322292496599;0.100757649394207;0.100755681168823;0.100749776681612;0.100739936500991;0.100726161574243;0.100708453227389;0.100686813165021;0.100661243470082;0.100631746603591;0.10059832540433…
Whisking;254.566666666667;258.633333333333;4.06666666666666;M3 EPE 02 #15;0.221861654120968;-0.0578810159019705;Artery;Endfoot;M3 EPE 02 artery C92-7756 Endfoot;M3 EPE 02 artery C92-7756;1.99158190195355;31.5322292496599;0;0;0;0;0;0;0;0;0;0;0;0;0;0;0;0;0;0;0;0;0;0;0;0;0;0;0;0;0;0;0;0;0;0;0;0;0;0;0;0;0;0;0;0;0;0;0;0;0;0;0;0;0;0;0;0;0;0;0;0;0;0;0;0;0;0;0;0;0;0;0;0;0;0;0;0;0;0;0;0;0;0;0;0;0;0;0;0;0;…
Whisking;272.533333333333;277.466666666667;4.93333333333328;M3 EPE 02 #17;0.62822074003631;0.288324994544928;Artery;Endfoot;M3 EPE 02 artery C92-7756 Endfoot;M3 EPE 02 artery C92-7756;1.99158190195355;31.5322292496599;0.0272163792073685;0.0272161838803341;0.02721559789968;0.0272146212671974;0.0272132539858913;0.0272114960600086;0.0272093474950791;0.0272068082979673;0.0272038784769349;0.0272005580…
Whisking;299.9;303.033333333333;3.13333333333338;M3 EPE 02 #19;0.230522011699558;-0.0553270903834741;Artery;Endfoot;M3 EPE 02 artery C92-7756 Endfoot;M3 EPE 02 artery C92-7756;1.99158190195355;31.5322292496599;0.0289692155202877;0.0289690905113791;0.0289687155033331;0.0289680905526519;0.028967215753497;0.0289660912376742;0.0289647171746141;0.0289630937713467;0.0289612212724699;0.028959099960113;0…
Whisking;313.633333333333;317.766666666667;4.13333333333333;M3 EPE 02 #21;0.318825242154696;-0.0609479460329549;Artery;Endfoot;M3 EPE 02 artery C92-7756 Endfoot;M3 EPE 02 artery C92-7756;1.99158190195355;31.5322292496599;2.67732362566112e-07;2.67732362488686e-07;2.67732362254976e-07;2.67732361864992e-07;2.67732361318747e-07;2.67732360616262e-07;2.67732359757564e-07;2.67732358742685e-07;2.67732357…
Whisking;332.1;335.166666666667;3.06666666666666;M3 EPE 02 #23;1.66377795101565;1.52578497415138;Artery;Endfoot;M3 EPE 02 artery C92-7756 Endfoot;M3 EPE 02 artery C92-7756;1.99158190195355;31.5322292496599;2.52296848790617e-05;2.52296848950838e-05;2.52296849430047e-05;2.52296850227936e-05;2.52296851343996e-05;2.52296852777511e-05;2.52296854527564e-05;2.52296856593035e-05;2.52296858972602e-05;2.52…
Locomotion;346.233333333333;353.033333333333;6.80000000000001;M3 EPE 02 #25;1.50438230299034;2.17684519960816;Artery;Endfoot;M3 EPE 02 artery C92-7756 Endfoot;M3 EPE 02 artery C92-7756;1.99158190195355;31.5322292496599;0.00313448425171329;0.00313447664929539;0.0031344538445011;0.00313441584475831;0.00313436266244426;0.0031342943148816;0.00313421082433305;0.00313411221799433;0.00313399852798563;0.…
Whisking;403.8;423.8;20;M3 EPE 02 #27;0.836719790990605;0.549148097108844;Artery;Endfoot;M3 EPE 02 artery C92-7756 Endfoot;M3 EPE 02 artery C92-7756;1.99158190195355;31.5322292496599;0.0171737457777993;0.0171697398856665;0.0171577347299721;0.0171377678087866;0.0171099014049851;0.0170742222670715;0.0170308411656947;0.0169798923291778;0.016921532762271;0.016855941453191;0.0167833184748044;0.0167038…
Locomotion;423.8;429.6;5.80000000000001;M3 EPE 02 #28;1.43775022789135;2.51496404929902;Artery;Endfoot;M3 EPE 02 artery C92-7756 Endfoot;M3 EPE 02 artery C92-7756;1.99158190195355;31.5322292496599;0.0280739644993926;0.0280735817615589;0.0280724335758738;0.0280705200262312;0.0280678412524301;0.0280643974501384;0.0280601888708429;0.0280552158217847;0.0280494786658798;0.0280429778216271;0.0280357137…
Whisking;429.6;432.733333333333;3.13333333333333;M3 EPE 02 #29;1.9354877946265;1.93693621577657;Artery;Endfoot;M3 EPE 02 artery C92-7756 Endfoot;M3 EPE 02 artery C92-7756;1.99158190195355;31.5322292496599;0.0272846043444544;0.0272847066546697;0.0272850135646119;0.0272855250126119;0.0272862408959007;0.0272871610706283;0.0272882853518897;0.0272896135137593;0.0272911452893322;0.0272928803707732;0.02…
Whisking;439.966666666667;449;9.03333333333336;M3 EPE 02 #30;1.10221270511854;1.55055206139255;Artery;Endfoot;M3 EPE 02 artery C92-7756 Endfoot;M3 EPE 02 artery C92-7756;1.99158190195355;31.5322292496599;0.0829763935440532;0.0829702505209266;0.0829518238195127;0.0829211205437849;0.0828781525294905;0.0828229363378409;0.0827554932466821;0.0826758492391527;0.082584034989832;0.0824800858483908;0.0823…
Whisking;465.5;469.3;3.80000000000001;M3 EPE 02 #32;0.12996901437528;-0.0665285732407778;Artery;Endfoot;M3 EPE 02 artery C92-7756 Endfoot;M3 EPE 02 artery C92-7756;1.99158190195355;31.5322292496599;0;0;0;0;0;0;0;0;0;0;0;0;0;0;0;0;0;0;0;0;0;0;0;0;0;0;0;0;0;0;0;0;0;0;0;0;0;0;0;0;0;0;0;0;0;0;0;0;0;0;0;0;0;0;0;0;0;0;0;0;0;0;0;0;0;0;0;0;0;0;0;0;0;0;0;0;0;0;0;0;0;0;0;0;0;0;0;0;0;0;0;0;0;0;0;0;0;0;0;0;0…
Whisking;477.666666666667;508.533333333333;30.8666666666667;M3 EPE 02 #34;1.04884517319122;1.04700991844838;Artery;Endfoot;M3 EPE 02 artery C92-7756 Endfoot;M3 EPE 02 artery C92-7756;1.99158190195355;31.5322292496599;0.00763517053752153;0.0076404207102275;0.00765600401025317;0.00768142485911323;0.00771587731834103;0.00775827434364691;0.00780728720253704;0.00786139358715884;0.0079189326315244;0.00…
Whisking;540.666666666667;544.466666666667;3.80000000000007;M3 EPE 02 #36;0.268771039017844;0.0495778501863553;Artery;Endfoot;M3 EPE 02 artery C92-7756 Endfoot;M3 EPE 02 artery C92-7756;1.99158190195355;31.5322292496599;0.00447283872116599;0.00447283872117798;0.00447283872118995;0.00447283872120189;0.00447283872121381;0.0044728387212257;0.00447283872123755;0.0044728387212494;0.00447283872126119;0…
NREM;170;192;22;M4 CFF 04 #3;0.0585677763312583;0.0102191382469164;Artery;Endfoot;M4 CFF 04 artery D58-2261 Endfoot;M4 CFF 04 artery D58-2261;1.9915817829616;24.1506386873987;0.00119521824266305;0.00119417680852344;0.00119106194475302;0.00118590186981055;0.00117874329073652;0.00116965092208092;0.00115870682135943;0.0011460095498309;0.00113167316966921;0.00111582609071346;0.00109860978188896;0.001…
IS;192;205;13;M4 CFF 04 #4;0.0749135942725759;0.0120286992419539;Artery;Endfoot;M4 CFF 04 artery D58-2261 Endfoot;M4 CFF 04 artery D58-2261;1.9915817829616;24.1506386873987;0.0115706274254437;0.0115752330959313;0.0115890384150019;0.0116120083419092;0.0116440845960848;0.011685185837665;0.0117352079192581;0.0117940242079881;0.0118614859765825;0.0119374228620064;0.0120216433898944;0.0121139355627796…
NREM;256;316;60;M4 CFF 04 #5;0.0635161987214397;0.00968787964453233;Artery;Endfoot;M4 CFF 04 artery D58-2261 Endfoot;M4 CFF 04 artery D58-2261;1.9915817829616;24.1506386873987;0.0067531465613363;0.00686230479692512;0.0071843430597151;0.00770328733613386;0.00839360911193572;0.0092217891204516;0.0101483551724309;0.0111302553838121;0.0121234057758874;0.01308524028438;0.0139770925581373;0.01476625255…
IS;316;342;26;M4 CFF 04 #6;0.133805453779277;0.0108727740981469;Artery;Endfoot;M4 CFF 04 artery D58-2261 Endfoot;M4 CFF 04 artery D58-2261;1.9915817829616;24.1506386873987;0.000515562717590755;0.000513594792240811;0.000507726393761523;0.000498063244138039;0.000484780182598807;0.000468119137088836;0.000448386319401281;0.000425948678755026;0.00040122965812889;0.000374704306849307;0.0003468938116783…
IS;460;495;35;M4 CFF 04 #7;0.205329273220705;0.0639387484256969;Artery;Endfoot;M4 CFF 04 artery D58-2261 Endfoot;M4 CFF 04 artery D58-2261;1.9915817829616;24.1506386873987;0.00159298051414634;0.00160929557367685;0.00165856692472655;0.00174175629175594;0.00186041118198873;0.00201658394760414;0.00221272262272699;0.0024515375124549;0.00273584840727779;0.00306841802327165;0.00345177780073458;0.003888…
REM;521;600;79;M4 CFF 04 #8;0.239143049083113;0.126387870637765;Artery;Endfoot;M4 CFF 04 artery D58-2261 Endfoot;M4 CFF 04 artery D58-2261;1.9915817829616;24.1506386873987;1.96332270520848;1.95689027206267;1.93764924651294;1.90577407321917;1.86157323045837;1.80551243685433;1.73824077374388;1.66061432872464;1.57371172341612;1.47883645051982;1.37750229150408;1.27140008049491;1.16234647370402;1.0522…
IS;312;335;23;M4 ROF 15 #1;0.127064246628956;-0.00182322369713116;Artery;Endfoot;M4 ROF 15 artery D98-1711 Endfoot;M4 ROF 15 artery D98-1711;1.99158184245757;22.3854757268578;0.000997120249368461;0.00101142876263707;0.00105454677603108;0.00112704912010461;0.00122988523217822;0.00136436630763591;0.0015321474551488;0.00173520499922419;0.0019758091143876;0.00225649201607819;0.00258001197385439;0.002…
NREM;430;452;22;M4 ROF 15 #4;0.112928586569947;-0.0178300630422392;Artery;Endfoot;M4 ROF 15 artery D98-1711 Endfoot;M4 ROF 15 artery D98-1711;1.99158184245757;22.3854757268578;0.019164868940669;0.0192082390925059;0.0193380349057733;0.019553315694887;0.019852524409732;0.0202335036225633;0.0206935176083959;0.0212292802234113;0.0218369882096535;0.0225123594839458;0.0232506759056352;0.024046829962413…
IS;452;480;28;M4 ROF 15 #5;0.198175468863406;-0.0292016688133792;Artery;Endfoot;M4 ROF 15 artery D98-1711 Endfoot;M4 ROF 15 artery D98-1711;1.99158184245757;22.3854757268578;0.0374220483967401;0.0373860456916661;0.0372782998019542;0.0370995935019492;0.036851218485974;0.0365349562511401;0.0361530518810218;0.0357081812626299;0.0352034123998093;0.0346421616015418;0.0340281454210595;0.033365329299003…
Whisking;10;17.9;7.9;M2 PRT 06 #1;0.382169188030941;0.0621225598665036;Artery;Endfoot;M2 PRT 06 artery I94-9202 Endfoot;M2 PRT 06 artery I94-9202;1.99158196144953;21.7636569566674;0.0129539000768256;0.0129674330891582;0.013008020884898;0.0130756297522354;0.0131702035439883;0.0132916637362999;0.0134399095107092;0.0136148178594874;0.0138162437141044;0.0140440200966579;0.0142979582940702;0.014577848…
Whisking;26.7;48.7666666666667;22.0666666666667;M2 PRT 06 #3;0.380330129394887;0.0404094193615261;Artery;Endfoot;M2 PRT 06 artery I94-9202 Endfoot;M2 PRT 06 artery I94-9202;1.99158196144953;21.7636569566674;0.0515729641316535;0.0515558428799824;0.0515045360318108;0.0514192141148226;0.0513001606958584;0.0511477714106818;0.0509625526031766;0.0507451195717149;0.050496194420092;0.0502166035102999;0.0…
Whisking;56.5333333333333;69.4666666666667;12.9333333333333;M2 PRT 06 #4;0.441532560494991;0.675210618580497;Artery;Endfoot;M2 PRT 06 artery I94-9202 Endfoot;M2 PRT 06 artery I94-9202;1.99158196144953;21.7636569566674;0.182671679030191;0.182647484599697;0.182574913154537;0.182454000242878;0.182284805132434;0.182067410841372;0.181801924181083;0.18148847581034;0.181127220300191;0.180718336208852;0.…
Whisking;98.2;109.733333333333;11.5333333333333;M2 PRT 06 #6;0.529467166712265;0.801653959101589;Artery;Endfoot;M2 PRT 06 artery I94-9202 Endfoot;M2 PRT 06 artery I94-9202;1.99158196144953;21.7636569566674;0.0339342859422102;0.0339560566160283;0.0340213153912233;0.0341299027275134;0.0342815533833733;0.0344758974013689;0.0347124614814691;0.0349906707362209;0.0353098508199687;0.0356692304226438;0.0…
Whisking;130.366666666667;139.766666666667;9.40000000000001;M2 PRT 06 #8;0.38955903956446;0.384858112892882;Artery;Endfoot;M2 PRT 06 artery I94-9202 Endfoot;M2 PRT 06 artery I94-9202;1.99158196144953;21.7636569566674;0.000753608585980695;0.000756271610804928;0.000764260496201145;0.000777574672309081;0.000796213180559876;0.000820174660501767;0.000849457331412415;0.000884058968754252;0.000923976875…
Whisking;150.866666666667;156.6;5.73333333333332;M2 PRT 06 #10;0.314280113975621;-0.00996853890383524;Artery;Endfoot;M2 PRT 06 artery I94-9202 Endfoot;M2 PRT 06 artery I94-9202;1.99158196144953;21.7636569566674;0.0725770136127428;0.0725753505676188;0.072570361656265;0.07256204755186;0.0725504093762227;0.0725354486995922;0.072517167540322;0.0724955683644863;0.0724706540853972;0.0724424280630376;0.…
Whisking;219;224.633333333333;5.63333333333333;M2 PRT 06 #13;1.3019216628944;1.59122108744932;Artery;Endfoot;M2 PRT 06 artery I94-9202 Endfoot;M2 PRT 06 artery I94-9202;1.99158196144953;21.7636569566674;1.99289061071497;1.99284530260019;1.99270938157633;1.9924828576382;1.99216574744808;1.99175807434208;1.99125986833908;1.9906711661522;1.98999201120268;1.98922245363641;1.98836255034274;1.987412364…
Locomotion;234.9;269.733333333333;34.8333333333333;M2 PRT 06 #15;2.06985468692373;2.71644240838232;Artery;Endfoot;M2 PRT 06 artery I94-9202 Endfoot;M2 PRT 06 artery I94-9202;1.99158196144953;21.7636569566674;0.105824788677951;0.105939193916075;0.106281362050916;0.106848156438649;0.107634369791542;0.108632755340654;0.109834071391924;0.111227140109677;0.112798921470039;0.114534603345907;0.116417708…
Whisking;326.2;330.066666666667;3.86666666666667;M2 PRT 06 #18;0.416783398655961;-0.19452413357191;Artery;Endfoot;M2 PRT 06 artery I94-9202 Endfoot;M2 PRT 06 artery I94-9202;1.99158196144953;21.7636569566674;0.0095125462968834;0.00951261125003825;0.00951280608437483;0.00951313072467132;0.00951358504558799;0.0095141688717124;0.00951488197762243;0.00951572408796739;0.00951669487756692;0.00951779397…
Whisking;336.3;342.066666666667;5.76666666666665;M2 PRT 06 #19;1.19919705502772;0.785779162692517;Artery;Endfoot;M2 PRT 06 artery I94-9202 Endfoot;M2 PRT 06 artery I94-9202;1.99158196144953;21.7636569566674;0.632176542037839;0.632185271787268;0.632211452082504;0.632255056080358;0.632316039061478;0.632394338459272;0.632489873900368;0.632602547256609;0.632732242708483;0.632878826820026;0.6330421486…
Whisking;417.733333333333;421.5;3.76666666666665;M2 PRT 06 #21;0.396838520329356;-0.0827926450843009;Artery;Endfoot;M2 PRT 06 artery I94-9202 Endfoot;M2 PRT 06 artery I94-9202;1.99158196144953;21.7636569566674;0.157431506272074;0.157430312080713;0.157426729561484;0.157420758881475;0.157412400319153;0.157401654264349;0.157388521218226;0.157373001793252;0.157355096713153;0.15733480681287;0.15731213…
Whisking;475.966666666667;479.366666666667;3.40000000000003;M2 PRT 06 #23;0.890716468211582;2.3148250064557;Artery;Endfoot;M2 PRT 06 artery I94-9202 Endfoot;M2 PRT 06 artery I94-9202;1.99158196144953;21.7636569566674;0.0388809929172285;0.0388809773537997;0.0388809306638911;0.0388808528492631;0.0388807439128489;0.0388806038587552;0.0388804326922616;0.038880230419821;0.0388799970490582;0.0388797325…
Whisking;518.233333333333;523.3;5.06666666666661;M2 PRT 06 #25;0.872089179247306;1.89991798041411;Artery;Endfoot;M2 PRT 06 artery I94-9202 Endfoot;M2 PRT 06 artery I94-9202;1.99158196144953;21.7636569566674;0.431109886104409;0.431103338661938;0.431083696411648;0.431050959592141;0.431005128602015;0.430946204001269;0.430874186513264;0.43078907702724;0.430690876601377;0.430579586466433;0.43045520802…
Whisking;542.966666666667;551.633333333333;8.66666666666663;M2 PRT 06 #27;0.416331353034081;0.263609119294744;Artery;Endfoot;M2 PRT 06 artery I94-9202 Endfoot;M2 PRT 06 artery I94-9202;1.99158196144953;21.7636569566674;0.00481207280551077;0.00481118252418596;0.00480851353475617;0.00480407139685308;0.00479786536293879;0.00478990835795176;0.00478021695087499;0.00476881131829002;0.0047557151999986;0…
Whisking;568.466666666667;576.266666666667;7.79999999999995;M2 PRT 06 #29;0.443272647082772;1.07736500225558;Artery;Endfoot;M2 PRT 06 artery I94-9202 Endfoot;M2 PRT 06 artery I94-9202;1.99158196144953;21.7636569566674;0;0;0;0;0;0;0;0;0;0;0;0;0;0;0;0;0;0;0;0;0;0;0;0;0;0;0;0;0;0;0;0;0;0;0;0;0;0;0;0;0;0;0;0;0;0;0;0;0;0;0;0;0;0;0;0;0;0;0;0;0;0;0;0;0;0;0;0;0;0;0;0;0;0;0;0;0;0;0;0;0;0;0;0;0;0;0;0;0;0;0…
Whisking;10;31.5333333333333;21.5333333333333;M2 LRH 11 #1;0.33915196042141;0.080276693863223;Artery;Endfoot;M2 LRH 11 artery K7-2398 Endfoot;M2 LRH 11 artery K7-2398;1.99158190195355;39.764307420182;0.00515108728711124;0.00516509400733206;0.00520700481761842;0.00527649269632194;0.00537301602682538;0.00549582368538812;0.00564396208201039;0.00581628407353835;0.00601145964704761;0.00622798825173707…
Whisking;38.4333333333333;69.1666666666667;30.7333333333333;M2 LRH 11 #2;0.440519089827792;0.086163413016664;Artery;Endfoot;M2 LRH 11 artery K7-2398 Endfoot;M2 LRH 11 artery K7-2398;1.99158190195355;39.764307420182;0.00290394844080158;0.00290014444923032;0.00288877922217229;0.00286999223798867;0.00284401342692006;0.00281115942317925;0.00277182842176699;0.00272649374071665;0.00267569621383128;0.00…
Whisking;75.3333333333333;85.9;10.5666666666667;M2 LRH 11 #3;0.412338598334138;-0.0507367094652794;Artery;Endfoot;M2 LRH 11 artery K7-2398 Endfoot;M2 LRH 11 artery K7-2398;1.99158190195355;39.764307420182;0.00740461305200522;0.00740371602510391;0.00740102632641995;0.00739654809926378;0.00739028823959908;0.007382256381743;0.00737246487840892;0.00736092877515307;0.00734766577930444;0.00733269622347…
Locomotion;107.2;129.166666666667;21.9666666666667;M2 LRH 11 #5;2.5484631954652;3.85671726502995;Artery;Endfoot;M2 LRH 11 artery K7-2398 Endfoot;M2 LRH 11 artery K7-2398;1.99158190195355;39.764307420182;0.020237023915593;0.0202203548774141;0.0201704301941553;0.0200874964879382;0.0199719625633469;0.0198243960863575;0.0196455189891071;0.0194362016537509;0.0191974559424253;0.0189304271530703;0.01863…
Locomotion;137.3;173.366666666667;36.0666666666667;M2 LRH 11 #7;2.0590840535233;4.00592244644567;Artery;Endfoot;M2 LRH 11 artery K7-2398 Endfoot;M2 LRH 11 artery K7-2398;1.99158190195355;39.764307420182;0.109076578050437;0.108959776675258;0.108610315883043;0.108031010764875;0.107226503806475;0.106203192169312;0.104969128398945;0.103533896970998;0.101908469629894;0.100105042921174;0.09813686165212…
Locomotion;227.433333333333;267.133333333333;39.7;M2 LRH 11 #9;2.511863997301;4.63997795318333;Artery;Endfoot;M2 LRH 11 artery K7-2398 Endfoot;M2 LRH 11 artery K7-2398;1.99158190195355;39.764307420182;0.041640226992384;0.0415884119777879;0.0414336395828104;0.0411779096942115;0.0408244959624731;0.0403778590004585;0.0398435296178687;0.039227966567302;0.0385383941739951;0.0377826258612847;0.03696887…
Whisking;267.133333333333;273.066666666667;5.93333333333334;M2 LRH 11 #10;0.808560359322271;1.03252352371652;Artery;Endfoot;M2 LRH 11 artery K7-2398 Endfoot;M2 LRH 11 artery K7-2398;1.99158190195355;39.764307420182;0.206360444334275;0.206351589843432;0.20632502841787;0.206280766201114;0.206218813430016;0.206139184431238;0.206041897616317;0.205926975475326;0.205794444569135;0.20564433552027;0.2054…
Whisking;369.166666666667;385.2;16.0333333333333;M2 LRH 11 #14;0.205311370997927;0.133714283732662;Artery;Endfoot;M2 LRH 11 artery K7-2398 Endfoot;M2 LRH 11 artery K7-2398;1.99158190195355;39.764307420182;0.000238154430290121;0.000238156971575822;0.000238164591700274;0.00023817727947496;0.000238195016270969;0.000238217776046879;0.000238245525387746;0.00023827822355512;0.000238315822548031;0.00023…
Locomotion;402.266666666667;412;9.73333333333335;M2 LRH 11 #16;2.12898522292157;3.12651762470413;Artery;Endfoot;M2 LRH 11 artery K7-2398 Endfoot;M2 LRH 11 artery K7-2398;1.99158190195355;39.764307420182;1.18384506449404e-05;1.18399060592929e-05;1.18442646568982e-05;1.18515035427509e-05;1.18615846954905e-05;1.18744551721024e-05;1.189004739296e-05;1.19082795056791e-05;1.19290558258337e-05;1.1952267…
Locomotion;440;465.733333333333;25.7333333333333;M2 LRH 11 #18;2.26384134888649;4.29274962810708;Artery;Endfoot;M2 LRH 11 artery K7-2398 Endfoot;M2 LRH 11 artery K7-2398;1.99158190195355;39.764307420182;0.0371481446339733;0.037098910157898;0.0369515253316876;0.0367069435603866;0.0363667458673246;0.0359331289872607;0.0354088888376022;0.0347973995068758;0.0341025879370731;0.0333289045122369;0.03248…
Locomotion;576.5;597.7;21.2;M2 LRH 11 #20;2.56855539428443;4.08374085926583;Artery;Endfoot;M2 LRH 11 artery K7-2398 Endfoot;M2 LRH 11 artery K7-2398;1.99158190195355;39.764307420182;0.000834559581990062;0.000836158040015245;0.000840942770943721;0.000848881937619189;0.00085992278447047;0.000873992092814093;0.000890996809894107;0.000910824843458253;0.000933346011583491;0.000958413135563161;0.000985…
NREM;85;130;45;M3 CKH 08 #1;0.196664555988825;0.112967846936753;Artery;Endfoot;M3 CKH 08 artery F83-1947 Endfoot;M3 CKH 08 artery F83-1947;1.99158172346563;30.0880050092175;0.0242736386317325;0.0244569938079006;0.0250019172786163;0.0258931609549038;0.0271058977643711;0.0286065763812791;0.0303540692537589;0.0323010680071503;0.0343956708453284;0.036583099598427;0.0388074798543525;0.0410136163039589…
IS;180;230;50;M3 CKH 08 #2;0.184173577339983;0.129050611155566;Artery;Endfoot;M3 CKH 08 artery F83-1947 Endfoot;M3 CKH 08 artery F83-1947;1.99158172346563;30.0880050092175;0.000402287756393438;0.00047464328021144;0.000690889327325975;0.00104863970360698;0.00154416173618582;0.00217271899353955;0.00292900553269883;0.00380763051362468;0.00480360617051269;0.00591279008257288;0.00713223464853959;0.008…
NREM;260;290;30;M3 CKH 08 #4;0.13682654005383;0.136907532100515;Artery;Endfoot;M3 CKH 08 artery F83-1947 Endfoot;M3 CKH 08 artery F83-1947;1.99158172346563;30.0880050092175;0.00413583686719112;0.00418925042213673;0.00434912137171347;0.00461434378888889;0.00498308515631836;0.00545280228732601;0.00602026337547661;0.00668157593611987;0.00743222034022008;0.00826708858109292;0.00918052785908111;0.0101…
IS;390;420;30;M3 CKH 08 #5;0.148194130433681;0.125885667931624;Artery;Endfoot;M3 CKH 08 artery F83-1947 Endfoot;M3 CKH 08 artery F83-1947;1.99158172346563;30.0880050092175;1.03352145905579e-05;1.04529094516702e-05;1.07958535435727e-05;1.13342268269644e-05;1.20203309941221e-05;1.27915811213238e-05;1.35746706050599e-05;1.42908827874392e-05;1.48625106592493e-05;1.52203310054411e-05;1.53120609929714e…
NREM;515;560;45;M3 CKH 08 #6;0.153065355547386;0.126820338391634;Artery;Endfoot;M3 CKH 08 artery F83-1947 Endfoot;M3 CKH 08 artery F83-1947;1.99158172346563;30.0880050092175;0.0410056344410371;0.0408823955479287;0.0405146946438953;0.0399085300567857;0.0390737372187867;0.0380237513540148;0.0367752857477005;0.0353479356195612;0.0337637198192123;0.032046574294849;0.0302218124971491;0.028315568530101…
IS;560;590;30;M3 CKH 08 #7;0.139544454632111;0.109877234507971;Artery;Endfoot;M3 CKH 08 artery F83-1947 Endfoot;M3 CKH 08 artery F83-1947;1.99158172346563;30.0880050092175;0.019476987137677;0.0194952489468609;0.0195499210419467;0.019640662650986;0.0197669032919033;0.0199278391670973;0.0201224284865907;0.0203493860788288;0.0206071777342894;0.0208940148008078;0.0212078496083752;0.0215463723426959;0…
Whisking;10;120.233333333333;110.233333333333;M3 WOJ 04 #1;1.18710092535185;0.6822080509182;Artery;Endfoot;M3 WOJ 04 artery O14-8529 Endfoot;M3 WOJ 04 artery O14-8529;1.99158184245757;12.5166100838345;0.0157611782070104;0.0158535891305129;0.0161154103264774;0.0165027688544872;0.0169501331487238;0.0173806687733022;0.017718602729421;0.017901486817305;0.0178900338074999;0.0176735546698037;0.01726997…
Whisking;130.266666666667;138.433333333333;8.16666666666666;M3 WOJ 04 #3;0.813039156134679;0.186041657442776;Artery;Endfoot;M3 WOJ 04 artery O14-8529 Endfoot;M3 WOJ 04 artery O14-8529;1.99158184245757;12.5166100838345;0.104257570991017;0.104264807038582;0.104286509095506;0.104322658910502;0.104373226079273;0.104438168066265;0.104517430235112;0.10461094588775;0.104718636312181;0.104840410838854;0.…
Whisking;147.933333333333;155.1;7.16666666666666;M3 WOJ 04 #6;0.269397760620966;0.147946779091509;Artery;Endfoot;M3 WOJ 04 artery O14-8529 Endfoot;M3 WOJ 04 artery O14-8529;1.99158184245757;12.5166100838345;0.13081062288915;0.130814873715642;0.13082762050759;0.130848846210564;0.130878522420695;0.130916609414911;0.130963056193219;0.131017800532982;0.131080769055114;0.131151877302115;0.131231029827…
Whisking;185.433333333333;196.633333333333;11.2;M3 WOJ 04 #8;0.676438341502464;0.228728930499192;Artery;Endfoot;M3 WOJ 04 artery O14-8529 Endfoot;M3 WOJ 04 artery O14-8529;1.99158184245757;12.5166100838345;0.0029762196367723;0.0029804570134264;0.00299315530683912;0.00301427305431096;0.0030437413075055;0.00308146386608383;0.00312731760357609;0.00318115288427915;0.0032427940696327;0.003312040112194…
Whisking;202.733333333333;218.433333333333;15.7;M3 WOJ 04 #9;0.376497687826978;0.143848907672991;Artery;Endfoot;M3 WOJ 04 artery O14-8529 Endfoot;M3 WOJ 04 artery O14-8529;1.99158184245757;12.5166100838345;0.0666476818655753;0.0666332865799464;0.0665901334407014;0.0665183205346899;0.0664180111162692;0.0662894332721432;0.0661328794529847;0.065948705872692;0.0657373317763671;0.0654992385783411;0.06…
Whisking;224.5;238.933333333333;14.4333333333333;M3 WOJ 04 #10;0.176244140991549;0.12676847330913;Artery;Endfoot;M3 WOJ 04 artery O14-8529 Endfoot;M3 WOJ 04 artery O14-8529;1.99158184245757;12.5166100838345;0.00453968804103804;0.00454136337595248;0.00454637341588525;0.00455467038172134;0.00456617502513343;0.00458077720173364;0.00459833666920589;0.00461868410616123;0.00464162234627473;0.0046669278…
Whisking;244.833333333333;252.266666666667;7.43333333333334;M3 WOJ 04 #11;0.607885079848378;0.228080841281496;Artery;Endfoot;M3 WOJ 04 artery O14-8529 Endfoot;M3 WOJ 04 artery O14-8529;1.99158184245757;12.5166100838345;0.00649034675325314;0.00649031755654431;0.00649022988504426;0.00649008349488567;0.006489877980118;0.00648961277344904;0.00648928714728131;0.00648890021504132;0.00648845093279946;0.…
Whisking;258.266666666667;264.1;5.83333333333337;M3 WOJ 04 #12;3.51824341300471;4.86408138365266;Artery;Endfoot;M3 WOJ 04 artery O14-8529 Endfoot;M3 WOJ 04 artery O14-8529;1.99158184245757;12.5166100838345;0.114905272319848;0.114901262372775;0.114889233228473;0.114869186979397;0.114841127112451;0.114805058508212;0.114760987439848;0.114708921571712;0.11464886995764;0.114580843038932;0.114504852642…
Whisking;273.366666666667;281.833333333333;8.46666666666664;M3 WOJ 04 #14;0.491379197662588;0.144255364590324;Artery;Endfoot;M3 WOJ 04 artery O14-8529 Endfoot;M3 WOJ 04 artery O14-8529;1.99158184245757;12.5166100838345;0.000155215953643657;0.000156429932628073;0.000160071214581412;0.000166137835424398;0.000174626524749263;0.000185532710399173;0.000198850524865035;0.000214572813485455;0.0002326911…
Locomotion;314.933333333333;326.933333333333;12;M3 WOJ 04 #16;2.68593936378358;6.1373705292323;Artery;Endfoot;M3 WOJ 04 artery O14-8529 Endfoot;M3 WOJ 04 artery O14-8529;1.99158184245757;12.5166100838345;0.00758650671891599;0.00759042112209759;0.0076021659337679;0.00762174593900233;0.00764916904164099;0.00768444615779917;0.00772759106765829;0.00777862022640625;0.00783755253543762;0.00790440907515…
Whisking;333.866666666667;344.5;10.6333333333333;M3 WOJ 04 #17;0.327291793438424;0.151397629390814;Artery;Endfoot;M3 WOJ 04 artery O14-8529 Endfoot;M3 WOJ 04 artery O14-8529;1.99158184245757;12.5166100838345;0.0282305892323357;0.0282283631339554;0.0282216838845596;0.0282105486271092;0.0281949526174236;0.0281748892504644;0.0281503500970487;0.0281213249509041;0.0280878018859584;0.0280497673237283;0…
Whisking;349.566666666667;356.866666666667;7.30000000000001;M3 WOJ 04 #18;0.468227959845265;0.184677230801995;Artery;Endfoot;M3 WOJ 04 artery O14-8529 Endfoot;M3 WOJ 04 artery O14-8529;1.99158184245757;12.5166100838345;0;0;0;0;0;0;0;0;0;0;0;0;0;0;0;0;0;0;0;0;0;0;0;0;0;0;0;0;0;0;0;0;0;0;0;0;0;0;0;0;0;0;0;0;0;0;0;0;0;0;0;0;0;0;0;0;0;0;0;0;0;0;0;0;0;0;0;0;0;0;0;0;0;0;0;0;0;0;0;0;0;0;0;0;0;0;0;0;0;0;…
Whisking;381;394.633333333333;13.6333333333333;M3 WOJ 04 #20;0.370405823746299;0.0189975320732324;Artery;Endfoot;M3 WOJ 04 artery O14-8529 Endfoot;M3 WOJ 04 artery O14-8529;1.99158184245757;12.5166100838345;0.0441676756023093;0.0441618681026536;0.04414444544885;0.0441154071857423;0.0440747525835472;0.0440224806810944;0.0439585903464127;0.0438830803547101;0.0437959494838033;0.0436971966270597;0.04…
Whisking;406;428.166666666667;22.1666666666667;M3 WOJ 04 #22;0.320771974746476;0.0227110187535637;Artery;Endfoot;M3 WOJ 04 artery O14-8529 Endfoot;M3 WOJ 04 artery O14-8529;1.99158184245757;12.5166100838345;3.85058850457312e-05;4.23819769945071e-05;5.40546917206591e-05;7.36566428773659e-05;0.00010140651786312;0.000137605602494048;0.0001826329707544;0.000236939394352013;0.000301040041746141;0.0003…
Locomotion;447.8;465.433333333333;17.6333333333333;M3 WOJ 04 #24;1.79416727984282;3.86274963768589;Artery;Endfoot;M3 WOJ 04 artery O14-8529 Endfoot;M3 WOJ 04 artery O14-8529;1.99158184245757;12.5166100838345;0.0853825404586538;0.0853333283808591;0.0851858424366996;0.0849405329351432;0.0845981485258339;0.0841597334069646;0.0836266234279735;0.0830004410987961;0.0822830895208392;0.0814767452583229;0…
Whisking;490.5;495.666666666667;5.16666666666669;M3 WOJ 04 #27;0.36087672052213;-0.00630779553790465;Artery;Endfoot;M3 WOJ 04 artery O14-8529 Endfoot;M3 WOJ 04 artery O14-8529;1.99158184245757;12.5166100838345;0.0843242957327643;0.0843224445743188;0.0843168913229612;0.0843076366519493;0.0842946816832548;0.0842780279873769;0.0842576775830807;0.0842336329370632;0.0842058969635404;0.0841744730237649…
Locomotion;526.066666666667;533.833333333333;7.76666666666665;M3 WOJ 04 #29;2.33084615576162;5.73687329455707;Artery;Endfoot;M3 WOJ 04 artery O14-8529 Endfoot;M3 WOJ 04 artery O14-8529;1.99158184245757;12.5166100838345;0.0304336558896075;0.0304378271362863;0.0304503334348787;0.0304711524728891;0.030500247100626;0.0305375653878392;0.030583040702882;0.0306365918142691;0.0306981230144643;0.030767524…
Whisking;533.833333333333;538.1;4.26666666666665;M3 WOJ 04 #30;0.780452085041596;0.186968302466552;Artery;Endfoot;M3 WOJ 04 artery O14-8529 Endfoot;M3 WOJ 04 artery O14-8529;1.99158184245757;12.5166100838345;0.155270800117558;0.155269189698222;0.155264358346318;0.155256305782763;0.155245031542755;0.155230534976281;0.155212815248828;0.155191871342294;0.155167702056103;0.155140306008518;0.155109681…
IS;15;40;25;M3 TEQ 05 #1;0.169920356651354;0.177662906222066;Artery;Endfoot;M3 TEQ 05 artery V57-5496 Endfoot;M3 TEQ 05 artery V57-5496;1.99158202094551;23.107587847079;0.11927619076253;0.119258371085349;0.119204533674889;0.119113552818631;0.118983583522064;0.118812107552001;0.118595996423069;0.118331589895361;0.118014788201175;0.117641155910961;0.11720603509034;0.116704665197379;0.11613230702682…
IS;110;130;20;M3 TEQ 05 #2;0.12369830995089;0.17201176962182;Artery;Endfoot;M3 TEQ 05 artery V57-5496 Endfoot;M3 TEQ 05 artery V57-5496;1.99158202094551;23.107587847079;0.030317697597267;0.030319415010614;0.0303245845401369;0.0303332580708581;0.0303455221285127;0.0303614979454154;0.0303813415325218;0.0304052437380139;0.0304334302677922;0.0304661616388108;0.0305037330323296;0.0305464740109733;0.03…
NREM;135;160;25;M3 TEQ 05 #3;0.214984047141436;0.17620899198057;Artery;Endfoot;M3 TEQ 05 artery V57-5496 Endfoot;M3 TEQ 05 artery V57-5496;1.99158202094551;23.107587847079;0.0278785625257033;0.0278864826541906;0.027910119227839;0.0279491028712932;0.0280028247859353;0.0280704468565801;0.0281509155364452;0.0282429792532071;0.0283452090155761;0.0284560218436395;0.0285737065984702;0.0286964517481381;…
NREM;177;218;41;M3 TEQ 05 #4;0.211712158354469;0.180864436264681;Artery;Endfoot;M3 TEQ 05 artery V57-5496 Endfoot;M3 TEQ 05 artery V57-5496;1.99158202094551;23.107587847079;0.117735951480493;0.118208338809896;0.119612146238668;0.121907732475977;0.125030420624416;0.128892530660782;0.133386116626626;0.138386305993043;0.143755117256691;0.149345615788829;0.155006257922851;0.16058526956392;0.165934908…
IS;218;246;28;M3 TEQ 05 #5;0.200664590899791;0.185451055688806;Artery;Endfoot;M3 TEQ 05 artery V57-5496 Endfoot;M3 TEQ 05 artery V57-5496;1.99158202094551;23.107587847079;0.00625280000896965;0.00639911652135308;0.00683713640241069;0.00756407800551514;0.00857532958456866;0.00986448553487302;0.0114233966204704;0.0132422336855799;0.0153095642148237;0.0176124409817724;0.0201365019094549;0.02286608016…
REM;250;405;155;M3 TEQ 05 #6;0.236301684130806;0.204164927534915;Artery;Endfoot;M3 TEQ 05 artery V57-5496 Endfoot;M3 TEQ 05 artery V57-5496;1.99158202094551;23.107587847079;0.0496546001769158;0.0475643484244859;0.0414368189431939;0.0319262698220196;0.0206126161123826;0.0100647989938442;0.00322505113036175;0.00231630385217052;0.00787847004710421;0.0185003911226281;0.0313884373538055;0.043434797920…
NREM;505;530;25;M3 TEQ 05 #9;0.113707341112146;0.196752654650702;Artery;Endfoot;M3 TEQ 05 artery V57-5496 Endfoot;M3 TEQ 05 artery V57-5496;1.99158202094551;23.107587847079;0.000249118919534736;0.000249990421875454;0.000252583268308574;0.000256833322439835;0.000262636484924931;0.00026985280466887;0.000278312075125795;0.00028782076130286;0.000298170065929;0.000309144911079917;0.000320533585185399;…
Whisking;10;17.0333333333333;7.03333333333333;M2 LRH 36 #1;0.305904783857526;0.168555868007389;Artery;Endfoot;M2 LRH 36 artery F83-1947 Endfoot;M2 LRH 36 artery F83-1947;1.99158196144953;22.7465317869685;0;0;0;0;0;0;0;0;0;0;0;0;0;0;0;0;0;0;0;0;0;0;0;0;0;0;0;0;0;0;0;0;0;0;0;0;0;0;0;0;0;0;0;0;0;0;0;0;0;0;0;0;0;0;0;0;0;0;0;0;0;0;0;0;0;0;0;0;0;0;0;0;0;0;0;0;0;0;0;0;0;0;0;0;0;0;0;0;0;0;0;0;0;0;0;0;0;0…
Whisking;23.0333333333333;28.1666666666667;5.13333333333333;M2 LRH 36 #2;2.38835813580982;3.5008307827986;Artery;Endfoot;M2 LRH 36 artery F83-1947 Endfoot;M2 LRH 36 artery F83-1947;1.99158196144953;22.7465317869685;0.275910327106856;0.275903823918228;0.275884315230915;0.275851803684891;0.275806293679538;0.275747791372774;0.275676304679842;0.275591843271749;0.275494418573358;0.275384043761141;0.27…
Whisking;125.8;134.266666666667;8.46666666666668;M2 LRH 36 #6;1.4028623018079;2.10561704704439;Artery;Endfoot;M2 LRH 36 artery F83-1947 Endfoot;M2 LRH 36 artery F83-1947;1.99158196144953;22.7465317869685;9.50325881510558e-05;9.65349327158682e-05;0.000101044288564384;0.000108567617649893;0.000119116508200135;0.000132707152200511;0.000149360313920134;0.000169101289530193;0.000191959857878108;0.0002…
Locomotion;146.966666666667;157.533333333333;10.5666666666667;M2 LRH 36 #8;1.49905271239292;2.96707305093524;Artery;Endfoot;M2 LRH 36 artery F83-1947 Endfoot;M2 LRH 36 artery F83-1947;1.99158196144953;22.7465317869685;0.167675399047315;0.167657826126777;0.167605113311516;0.167517278448517;0.16739435130014;0.167236373570084;0.167043398939537;0.166815493113284;0.166552733875531;0.166255211155091;0.…
Whisking;169.6;175.133333333333;5.53333333333333;M2 LRH 36 #10;2.31018296750987;3.62118338957158;Artery;Endfoot;M2 LRH 36 artery F83-1947 Endfoot;M2 LRH 36 artery F83-1947;1.99158196144953;22.7465317869685;0.315261362678524;0.315251307780749;0.315221144530577;0.315170877262425;0.315100513199894;0.31501006245514;0.314899538027976;0.314768955804735;0.314618334556856;0.314447695939225;0.314257064488…
Whisking;201.666666666667;206.8;5.13333333333335;M2 LRH 36 #12;1.95435713929757;3.74243252575295;Artery;Endfoot;M2 LRH 36 artery F83-1947 Endfoot;M2 LRH 36 artery F83-1947;1.99158196144953;22.7465317869685;1.41943996371472e-08;1.41943996045335e-08;1.41943995066177e-08;1.41943993434033e-08;1.41943991148965e-08;1.4194398821106e-08;1.41943984620428e-08;1.41943980377203e-08;1.41943975481547e-08;1.419…
Whisking;246.966666666667;258.933333333333;11.9666666666667;M2 LRH 36 #14;0.945239641780888;1.47630574157838;Artery;Endfoot;M2 LRH 36 artery F83-1947 Endfoot;M2 LRH 36 artery F83-1947;1.99158196144953;22.7465317869685;0.00243109817015549;0.00244673098780727;0.0024935977621408;0.00257160353351992;0.00268059028963157;0.00282033734533835;0.00299056187293822;0.00319091958130304;0.003421005541941;0.00…
Whisking;269.6;274.366666666667;4.76666666666665;M2 LRH 36 #16;2.35092084788625;3.60998228691795;Artery;Endfoot;M2 LRH 36 artery F83-1947 Endfoot;M2 LRH 36 artery F83-1947;1.99158196144953;22.7465317869685;0.0826316769186812;0.0826306311450699;0.0826274939031139;0.0826222654307687;0.0826149461245965;0.0826055365397211;0.0825940373897655;0.0825804495467708;0.0825647740410959;0.0825470120613033;0.0…
Locomotion;312.466666666667;323.766666666667;11.3;M2 LRH 36 #18;1.79979908115941;3.86833294875972;Artery;Endfoot;M2 LRH 36 artery F83-1947 Endfoot;M2 LRH 36 artery F83-1947;1.99158196144953;22.7465317869685;0.0712998171572679;0.0713699491785699;0.0715802528683872;0.0719304512545184;0.0724200832127129;0.0730485042097582;0.0738148873417311;0.07471822466534;0.0757573288197126;0.0769308349353968;0.07…
Locomotion;359.833333333333;376.8;16.9666666666667;M2 LRH 36 #20;1.1734291869047;2.51272380208789;Artery;Endfoot;M2 LRH 36 artery F83-1947 Endfoot;M2 LRH 36 artery F83-1947;1.99158196144953;22.7465317869685;0.0998662645889313;0.100016165445677;0.100465396294817;0.101212543541592;0.10225525641237;0.10359025476218;0.105213339967469;0.107119408866431;0.109302470698648;0.111755666985361;0.11447129428…
Whisking;404.4;412.166666666667;7.76666666666671;M2 LRH 36 #22;0.617104621827639;0.962380919217313;Artery;Endfoot;M2 LRH 36 artery F83-1947 Endfoot;M2 LRH 36 artery F83-1947;1.99158196144953;22.7465317869685;0.0326300385644051;0.0326204734760652;0.0325917901402663;0.0325440243292356;0.0324772356101729;0.0323915072655593;0.0322869461817446;0.0321636827059699;0.0320218704720232;0.0318616861947708;0…
Whisking;425.466666666667;431;5.53333333333336;M2 LRH 36 #24;0.84402533013845;1.99189348762297;Artery;Endfoot;M2 LRH 36 artery F83-1947 Endfoot;M2 LRH 36 artery F83-1947;1.99158196144953;22.7465317869685;0.228148649831863;0.228146575341707;0.228140351957079;0.22812997993917;0.228115459723251;0.228096791918618;0.228073977308502;0.22804701684996;0.228015911673736;0.227980663084105;0.227941272558685…
Whisking;446.7;449.966666666667;3.26666666666665;M2 LRH 36 #26;1.78107823100591;2.79071739264858;Artery;Endfoot;M2 LRH 36 artery F83-1947 Endfoot;M2 LRH 36 artery F83-1947;1.99158196144953;22.7465317869685;0.61240429313604;0.61239950095272;0.61238512461844;0.612361164790085;0.612327622562413;0.612284499467991;0.612231797477091;0.612169518997568;0.612097666874701;0.612016244391018;0.61192525526607…
Locomotion;471.666666666667;482.766666666667;11.1;M2 LRH 36 #28;1.62867291244554;2.97622329156611;Artery;Endfoot;M2 LRH 36 artery F83-1947 Endfoot;M2 LRH 36 artery F83-1947;1.99158196144953;22.7465317869685;0.0898781361432557;0.0899034953885725;0.0899795020200889;0.0901059429099028;0.0902824634574937;0.090508568506874;0.0907836236269564;0.0911068567515114;0.0914773601740645;0.0918940928920857;0.0…
Whisking;489.2;493.6;4.40000000000003;M2 LRH 36 #29;2.00285962174975;4.48960323161841;Artery;Endfoot;M2 LRH 36 artery F83-1947 Endfoot;M2 LRH 36 artery F83-1947;1.99158196144953;22.7465317869685;0.015089423090576;0.0150893373302066;0.0150890800392526;0.0150886511884303;0.0150880507289702;0.0150872785926713;0.0150863346919776;0.0150852189200764;0.0150839311510177;0.0150824712398554;0.0150808390228…
Whisking;500.066666666667;505.366666666667;5.30000000000001;M2 LRH 36 #30;0.450631820722985;0.526360645617688;Artery;Endfoot;M2 LRH 36 artery F83-1947 Endfoot;M2 LRH 36 artery F83-1947;1.99158196144953;22.7465317869685;0.00340556214021349;0.00340883529208908;0.00341865312432514;0.00343501076769717;0.00345790010980638;0.00348730979954078;0.00352322525331694;0.00356562866309834;0.00361449900618538;…
Whisking;534.3;541.833333333333;7.53333333333342;M2 LRH 36 #32;0.236623065713353;-0.00414785923247793;Artery;Endfoot;M2 LRH 36 artery F83-1947 Endfoot;M2 LRH 36 artery F83-1947;1.99158196144953;22.7465317869685;0.144485387256307;0.144507395698107;0.144573406475415;0.144683375957012;0.144837231459929;0.145034871303005;0.145276164881816;0.145560952764892;0.145889046811154;0.146260230308461;0.146674…
Locomotion;541.833333333333;549.3;7.46666666666658;M2 LRH 36 #33;2.36157435965034;4.53497361453332;Artery;Endfoot;M2 LRH 36 artery F83-1947 Endfoot;M2 LRH 36 artery F83-1947;1.99158196144953;22.7465317869685;0.470346892470864;0.470324338389359;0.47025667789442;0.470143916246778;0.469986062229056;0.46978312816784;0.469535129964521;0.469242087134867;0.468904022857217;0.468520964029248;0.46809294133…
Whisking;549.3;554.4;5.10000000000002;M2 LRH 36 #34;0.58403192908374;0.247069739248088;Artery;Endfoot;M2 LRH 36 artery F83-1947 Endfoot;M2 LRH 36 artery F83-1947;1.99158196144953;22.7465317869685;0.068933832117297;0.0689328410827065;0.0689298680424848;0.0689249131884015;0.0689179768401008;0.068909059445145;0.0688981615790743;0.068885283945485;0.068870427376122;0.0688535928309905;0.068834781398482…
Whisking;561.366666666667;566.6;5.23333333333335;M2 LRH 36 #35;0.4803418796336;0.169288092681504;Artery;Endfoot;M2 LRH 36 artery F83-1947 Endfoot;M2 LRH 36 artery F83-1947;1.99158196144953;22.7465317869685;0.0180180815467307;0.0180208941017946;0.0180293306997364;0.0180433881395745;0.0180630610879321;0.0180883420814247;0.0181192215300017;0.0181556877212389;0.0181977268255799;0.018245322902525;0.01…
Locomotion;566.6;575.4;8.79999999999995;M2 LRH 36 #36;1.66118986112043;3.48224185211812;Artery;Endfoot;M2 LRH 36 artery F83-1947 Endfoot;M2 LRH 36 artery F83-1947;1.99158196144953;22.7465317869685;1.5432939735726;1.54323472160981;1.54305696522214;1.54276070296071;1.54234593249117;1.54181265071424;1.54116085393398;1.54039053807358;1.53950169893795;1.53849433252268;1.53736843536861;1.53612400496103…
Whisking;583.933333333333;588.633333333333;4.70000000000005;M2 LRH 36 #38;0.311195057414563;0.620151504633727;Artery;Endfoot;M2 LRH 36 artery F83-1947 Endfoot;M2 LRH 36 artery F83-1947;1.99158196144953;22.7465317869685;0.000705534658664738;0.000705540577706241;0.000705558328730211;0.00070558789345226;0.000705629241417913;0.000705682330031857;0.000705747104598844;0.000705823498376225;0.00070591143…
Locomotion;60.7;100;39.3;M3 YZB 24 #3;1.80891638953511;3.77096788798936;Artery;Endfoot;M3 YZB 24 artery C25-8009 Endfoot;M3 YZB 24 artery C25-8009;1.99158184245757;17.0899868452355;0.0341952956620978;0.0350710622336928;0.0376784255268272;0.0419581587971904;0.0478134711777105;0.0551128144167599;0.063693667999299;0.0733671659396046;0.0839233998982296;0.0951372117254922;0.10677427488207;0.1185972588…
Locomotion;149.166666666667;180.233333333333;31.0666666666667;M3 YZB 24 #7;1.92214782836847;3.90554478661118;Artery;Endfoot;M3 YZB 24 artery C25-8009 Endfoot;M3 YZB 24 artery C25-8009;1.99158184245757;17.0899868452355;0.00285556906089708;0.0036673804384626;0.00608913945798872;0.0100801094390773;0.015573350635994;0.0224771263852764;0.0306768206586801;0.0400373178422996;0.0504057841154924;0.0616147…
Locomotion;224.833333333333;247.566666666667;22.7333333333333;M3 YZB 24 #10;1.96165008629129;4.10613994215451;Artery;Endfoot;M3 YZB 24 artery C25-8009 Endfoot;M3 YZB 24 artery C25-8009;1.99158184245757;17.0899868452355;0.00310226845655099;0.00331746411206497;0.00396122674464691;0.00502810241926639;0.00650906455483861;0.00839160803514707;0.0106598792675964;0.0132948405245587;0.0162744664703859;0.0…
Locomotion;318.233333333333;347.366666666667;29.1333333333333;M3 YZB 24 #13;1.94159386344935;3.70853153585787;Artery;Endfoot;M3 YZB 24 artery C25-8009 Endfoot;M3 YZB 24 artery C25-8009;1.99158184245757;17.0899868452355;0.0304457854247465;0.0308779815957965;0.0321683514118135;0.0342983439339625;0.0372373893053342;0.0409434138998164;0.0453635468857072;0.0504350039763924;0.0560861306585486;0.0622375…
Locomotion;415.466666666667;455.1;39.6333333333334;M3 YZB 24 #16;1.94559055935853;3.61771350810834;Artery;Endfoot;M3 YZB 24 artery C25-8009 Endfoot;M3 YZB 24 artery C25-8009;1.99158184245757;17.0899868452355;0.217159076361099;0.217811823086044;0.219755910569719;0.222949226148027;0.227322722996596;0.232782095516976;0.239210054138543;0.246469131858678;0.254404939737786;0.26284977638978;0.2716264876…
Locomotion;523.433333333333;548.633333333333;25.2;M3 YZB 24 #19;2.01566900789978;4.0387591195179;Artery;Endfoot;M3 YZB 24 artery C25-8009 Endfoot;M3 YZB 24 artery C25-8009;1.99158184245757;17.0899868452355;1.53432970000936e-05;3.09805270527717e-05;7.77006596146497e-05;0.000154931812314535;0.000261730100283229;0.000396793344380612;0.000558479925545763;0.000744832456476905;0.000953605859646011;0.00…
Locomotion;581.166666666667;597.666666666667;16.5;M3 YZB 24 #21;1.90534828410546;4.25408134414053;Artery;Endfoot;M3 YZB 24 artery C25-8009 Endfoot;M3 YZB 24 artery C25-8009;1.99158184245757;17.0899868452355;0.009947217725043;0.00994136579244911;0.00992383251264266;0.00989468534264103;0.00985403638769812;0.00980204191823565;0.00973890169672601;0.00966485811768695;0.00958019516482339;0.009485237190…
Locomotion;10;30.8333333333333;20.8333333333333;M3 KXK 05 #1;1.47558936427036;2.85549618448904;Artery;Endfoot;M3 KXK 05 artery C39-2598 Endfoot;M3 KXK 05 artery C39-2598;1.99158196144953;14.4422424044244;5.42740698942712e-08;2.27287276115412e-06;8.89203309391452e-06;1.98025275187357e-05;3.48245677082253e-05;5.37111630660728e-05;7.61527672269619e-05;0.000101783157910214;0.000130186480975722;0.0001…
Locomotion;91.2;97.5666666666667;6.36666666666666;M3 KXK 05 #3;1.62301983067902;2.98479048973885;Artery;Endfoot;M3 KXK 05 artery C39-2598 Endfoot;M3 KXK 05 artery C39-2598;1.99158196144953;14.4422424044244;0.281802703675644;0.281799185935191;0.28178863200734;0.281771039778059;0.281746405726962;0.281714724931816;0.281675991074836;0.281630196450773;0.281577331976778;0.281517387204046;0.281450350331…
Whisking;208.433333333333;212.3;3.86666666666667;M3 KXK 05 #5;1.24967975999571;2.03367546930422;Artery;Endfoot;M3 KXK 05 artery C39-2598 Endfoot;M3 KXK 05 artery C39-2598;1.99158196144953;14.4422424044244;0.000685047523988591;0.000685055847096354;0.000685080811399968;0.000685122401854453;0.000685180593394914;0.000685255350951651;0.000685346629471289;0.000685454373943938;0.000685578519436334;0.000…
Locomotion;212.3;218.9;6.59999999999999;M3 KXK 05 #6;1.63815327721945;3.29928555278535;Artery;Endfoot;M3 KXK 05 artery C39-2598 Endfoot;M3 KXK 05 artery C39-2598;1.99158196144953;14.4422424044244;0.0264546193988963;0.0264569038200521;0.0264637559012296;0.0264751720966214;0.0264911464986706;0.0265116708412524;0.0265367345041256;0.0265663245186524;0.0266004255747798;0.0266390200292834;0.02668208791…
Whisking;218.9;226.166666666667;7.26666666666665;M3 KXK 05 #7;0.912164122175089;0.809635519079272;Artery;Endfoot;M3 KXK 05 artery C39-2598 Endfoot;M3 KXK 05 artery C39-2598;1.99158196144953;14.4422424044244;0.0446082675595236;0.0446081050467374;0.0446076172308359;0.0446068032802585;0.0446056618102348;0.0446041908845287;0.0446023880178756;0.04460025017911;0.0445977737949764;0.0445949547546199;0.04…
Locomotion;226.166666666667;265.066666666667;38.9;M3 KXK 05 #8;1.60094026115583;2.8517024370043;Artery;Endfoot;M3 KXK 05 artery C39-2598 Endfoot;M3 KXK 05 artery C39-2598;1.99158196144953;14.4422424044244;0.0463704580059777;0.0463982868976309;0.0464804335359419;0.0466129453036738;0.0467894559792164;0.047001505892787;0.0472389667208967;0.0474905490509113;0.0477443667178683;0.0479885291992265;0.048…
Whisking;265.066666666667;273.1;8.03333333333336;M3 KXK 05 #9;1.10932863129396;1.40538779526385;Artery;Endfoot;M3 KXK 05 artery C39-2598 Endfoot;M3 KXK 05 artery C39-2598;1.99158196144953;14.4422424044244;0.0511192837684573;0.0511154900875558;0.0511041113960599;0.0510851547463106;0.05105863188518;0.0510245592435352;0.0509829579215002;0.0509338536695325;0.0508772768653304;0.0508132624865943;0.0507…
Locomotion;273.1;296.933333333333;23.8333333333333;M3 KXK 05 #10;1.72514104642446;2.65071869472184;Artery;Endfoot;M3 KXK 05 artery C39-2598 Endfoot;M3 KXK 05 artery C39-2598;1.99158196144953;14.4422424044244;0.148117440492098;0.148221593456909;0.148533203969311;0.149049735002946;0.149766985137627;0.150679128643791;0.151778770904085;0.153057018488394;0.154503563021645;0.15610677781993;0.1578538261…
Whisking;296.933333333333;302.033333333333;5.10000000000002;M3 KXK 05 #11;0.529489032921014;0.168079497976055;Artery;Endfoot;M3 KXK 05 artery C39-2598 Endfoot;M3 KXK 05 artery C39-2598;1.99158196144953;14.4422424044244;0.0238432386599798;0.0238437655184313;0.0238453457678261;0.0238479784308362;0.0238516618791397;0.0238563938342568;0.0238621713687202;0.023868990907579;0.023876848230234;0.023885738…
Whisking;330.733333333333;353.933333333333;23.2;M3 KXK 05 #13;1.01941775042499;1.57778467657856;Artery;Endfoot;M3 KXK 05 artery C39-2598 Endfoot;M3 KXK 05 artery C39-2598;1.99158196144953;14.4422424044244;0.0576641841721635;0.0576979442991929;0.0577988834009702;0.0579659811128961;0.0581975483622849;0.0584912445324793;0.0588441012177198;0.0592525522981094;0.059712469992655;0.0602192064813757;0.060…
Whisking;364.3;369.066666666667;4.76666666666665;M3 KXK 05 #15;1.82085488376631;2.20914085289292;Artery;Endfoot;M3 KXK 05 artery C39-2598 Endfoot;M3 KXK 05 artery C39-2598;1.99158196144953;14.4422424044244;0.0255182321135899;0.0255186932147448;0.0255200761660528;0.0255223799116628;0.025525602692514;0.0255297420473736;0.0255347948142867;0.0255407571324406;0.0255476244444393;0.0255553914989893;0.02…
Locomotion;387.733333333333;396.166666666667;8.43333333333334;M3 KXK 05 #17;1.66349727090407;2.82389674477642;Artery;Endfoot;M3 KXK 05 artery C39-2598 Endfoot;M3 KXK 05 artery C39-2598;1.99158196144953;14.4422424044244;0.0374377172930033;0.0374446388014447;0.0374653928811254;0.0374999482111142;0.0375482526411503;0.0376102332684939;0.0376857965453388;0.0377748284166122;0.0378771944879341;0.0379927…
Locomotion;431.266666666667;441.8;10.5333333333334;M3 KXK 05 #19;1.15582905879034;1.86102615779732;Artery;Endfoot;M3 KXK 05 artery C39-2598 Endfoot;M3 KXK 05 artery C39-2598;1.99158196144953;14.4422424044244;0.052459333577957;0.0524485232310757;0.052416106468087;0.052362126098301;0.0522866533889374;0.0521897879428326;0.0520716575275359;0.0519324178561007;0.0517722523199628;0.0515913716743839;0.05…
Whisking;441.8;447.1;5.30000000000001;M3 KXK 05 #20;0.43159289725051;0.249219777762687;Artery;Endfoot;M3 KXK 05 artery C39-2598 Endfoot;M3 KXK 05 artery C39-2598;1.99158196144953;14.4422424044244;0.0439155986130145;0.0439138222590341;0.0439084935884022;0.043899613775658;0.0438871847780462;0.0438712093350371;0.043851690967654;0.0438286339776095;0.0438020434462486;0.043771925233302;0.04373828597544…
Locomotion;526.633333333333;541.366666666667;14.7333333333333;M3 KXK 05 #23;1.75942910531902;2.91463419694221;Artery;Endfoot;M3 KXK 05 artery C39-2598 Endfoot;M3 KXK 05 artery C39-2598;1.99158196144953;14.4422424044244;0.00354890533855508;0.00354680288569059;0.0035405086452292;0.00353006187871406;0.00351552771304486;0.00349699667940131;0.0034745840725799;0.00344842913554206;0.00341869407527738;0.…
Whisking;541.366666666667;546.433333333333;5.06666666666661;M3 KXK 05 #24;0.349050223034159;0.539508239578482;Artery;Endfoot;M3 KXK 05 artery C39-2598 Endfoot;M3 KXK 05 artery C39-2598;1.99158196144953;14.4422424044244;9.72416790448036e-18;9.72416790450639e-18;9.72416790453238e-18;9.72416790455832e-18;9.72416790458421e-18;9.72416790461002e-18;9.72416790463577e-18;9.72416790466146e-18;9.7241679046…
Whisking;557.766666666667;588.9;31.1333333333333;M3 KXK 05 #26;1.20146459194451;1.32839210135762;Artery;Endfoot;M3 KXK 05 artery C39-2598 Endfoot;M3 KXK 05 artery C39-2598;1.99158196144953;14.4422424044244;0.0172574532275362;0.0172557461034634;0.017250563328172;0.0172417220171657;0.0172289217773911;0.0172117513265242;0.0171896977513703;0.0171621583879549;0.0171284552887683;0.0170878522171869;0.01…
NREM;45;70;25;M2 QOE 13 #1;0.119777469995822;0.184629501551157;Artery;Endfoot;M2 QOE 13 artery I77-6752 Endfoot;M2 QOE 13 artery I77-6752;1.9915817829616;31.2915252095862;0.0484096272937906;0.0484135798550475;0.0484254379376173;0.0484452021138265;0.0484728712713833;0.0485084395720961;0.0485518923084998;0.0486032007692833;0.0486623162511722;0.0487291633781517;0.0488036329080529;0.0488855742210669;…
IS;70;100;30;M2 QOE 13 #2;0.0983619350351804;0.18092053133993;Artery;Endfoot;M2 QOE 13 artery I77-6752 Endfoot;M2 QOE 13 artery I77-6752;1.9915817829616;31.2915252095862;0.00493209936028718;0.00495286595372662;0.0050152649655558;0.00511958918601972;0.00526631040129202;0.00545605561854056;0.00568957480703761;0.00596770114268091;0.00629130497166813;0.00666124289968846;0.00707830356018388;0.00754315…
NREM;135;160;25;M2 QOE 13 #4;0.183922240011719;0.217782979426055;Artery;Endfoot;M2 QOE 13 artery I77-6752 Endfoot;M2 QOE 13 artery I77-6752;1.9915817829616;31.2915252095862;0.0363843606006602;0.0363434594632367;0.0362209395821857;0.0360173523590593;0.0357336194531991;0.0353710366475441;0.0349312790241576;0.0344164072176213;0.033828874454933;0.0331715340359953;0.0324476468601945;0.0316608885628736…
IS;193;212;19;M2 QOE 13 #5;0.0894318087058199;0.140349466478542;Artery;Endfoot;M2 QOE 13 artery I77-6752 Endfoot;M2 QOE 13 artery I77-6752;1.9915817829616;31.2915252095862;0.0318666217963204;0.0319224383000503;0.0320899646284785;0.0323694302681817;0.0327612144841733;0.0332658415227299;0.0338839739387125;0.0346164040904387;0.0354640438570338;0.0364279126447264;0.0375091237597119;0.0387088692359051…
NREM;215;250;35;M2 QOE 13 #6;0.0782035503899602;0.170648175943635;Artery;Endfoot;M2 QOE 13 artery I77-6752 Endfoot;M2 QOE 13 artery I77-6752;1.9915817829616;31.2915252095862;0.0423531922521985;0.042755582670009;0.0439597879115794;0.0459569341899671;0.0487323125856473;0.0522654997736477;0.0565305262951624;0.0614960915718101;0.0671258245566294;0.0733785885628259;0.0802088284059026;0.087566957537798…
IS;250;260;10;M2 QOE 13 #7;0.177779624590573;0.226878254948676;Artery;Endfoot;M2 QOE 13 artery I77-6752 Endfoot;M2 QOE 13 artery I77-6752;1.9915817829616;31.2915252095862;0.0201364756302654;0.0201379566227679;0.0201423989540842;0.0201498006852238;0.0201601585820653;0.0201734681116588;0.0201897234370676;0.0202089174107654;0.0202310415666119;0.0202560861104344;0.0202840399092486;0.0203148904791541;…
NREM;260;300;40;M2 QOE 13 #8;0.186104210656922;0.160874788450908;Artery;Endfoot;M2 QOE 13 artery I77-6752 Endfoot;M2 QOE 13 artery I77-6752;1.9915817829616;31.2915252095862;0.0381170026737734;0.0382416383543949;0.0386142887927819;0.0392312036603558;0.0400861972290538;0.0411707451719371;0.0424741191699903;0.0439835582844841;0.0456844755897536;0.0475606979941355;0.0495947365078578;0.051768083458153…
IS;300;320;20;M2 QOE 13 #9;0.142491136783552;0.129307067670897;Artery;Endfoot;M2 QOE 13 artery I77-6752 Endfoot;M2 QOE 13 artery I77-6752;1.9915817829616;31.2915252095862;0.148708439006499;0.14873256660825;0.148804927913287;0.148925458203781;0.149094048884776;0.149310546386753;0.149574750630208;0.149886413053734;0.150245234208073;0.150650860920171;0.151102883033191;0.151600829731132;0.15214416545…
IS;430;465;35;M2 QOE 13 #11;0.139883666970987;0.202573971346588;Artery;Endfoot;M2 QOE 13 artery I77-6752 Endfoot;M2 QOE 13 artery I77-6752;1.9915817829616;31.2915252095862;0.00635979179450121;0.00635506928505;0.0063415757835741;0.00632131029861563;0.00629752860261752;0.00627463281979279;0.00625802358870812;0.00625392116937268;0.00626916317451092;0.00631098756306939;0.00638681009565517;0.006504005…
IS;530;550;20;M2 QOE 13 #15;0.201158738707131;0.199045163347812;Artery;Endfoot;M2 QOE 13 artery I77-6752 Endfoot;M2 QOE 13 artery I77-6752;1.9915817829616;31.2915252095862;0.010173349529927;0.0101826718920798;0.0102105437329812;0.0102566798784397;0.0103206069136699;0.0104016660005164;0.0104990168290377;0.0106116427100499;0.0107383568158956;0.0108778095764877;0.0110284972364321;0.0111887715766228;…
Whisking;31.8666666666667;47.7666666666667;15.9;M2 PRT 03 #2;0.996116873548661;1.2008767084759;Artery;Endfoot;M2 PRT 03 artery Z16-1062 Endfoot;M2 PRT 03 artery Z16-1062;1.99158202094551;20.3595500562372;4.76455996206568;4.76444542310653;4.76410011608021;4.76351897984154;4.76269360984848;4.76161230404295;4.76026012674714;4.75861899024031;4.75666775358918;4.75438233821411;4.75173585958681;4.748698…
Whisking;58.3666666666667;62.8333333333333;4.46666666666667;M2 PRT 03 #4;0.507836937638888;0.0895487312336222;Artery;Endfoot;M2 PRT 03 artery Z16-1062 Endfoot;M2 PRT 03 artery Z16-1062;1.99158202094551;20.3595500562372;9.93372006366766e-08;9.93372004547375e-08;9.9337199908393e-08;9.93371989976638e-08;9.93371977225843e-08;9.93371960832026e-08;9.933719407958e-08;9.93371917117925e-08;9.9337188979928…
Whisking;71.1333333333333;82.6;11.4666666666667;M2 PRT 03 #6;0.120010285387161;-0.123591585517367;Artery;Endfoot;M2 PRT 03 artery Z16-1062 Endfoot;M2 PRT 03 artery Z16-1062;1.99158202094551;20.3595500562372;0.00117712026151866;0.00118786366800922;0.00122007341081882;0.00127368810571954;0.00134860559801706;0.00144468319068367;0.00156173796295462;0.00169954717860043;0.00185784878286608;0.0020363419…
Whisking;95.2;106.2;11;M2 PRT 03 #8;0.149460108945458;-0.0174882065322413;Artery;Endfoot;M2 PRT 03 artery Z16-1062 Endfoot;M2 PRT 03 artery Z16-1062;1.99158202094551;20.3595500562372;0.0173945408127143;0.0174028840382464;0.017427918460076;0.0174696582844505;0.0175281270894209;0.0176033576765956;0.0176953918641812;0.0178042802218993;0.0179300817485283;0.0180728634929846;0.0182327001200189;0.018409…
Whisking;122.533333333333;133;10.4666666666667;M2 PRT 03 #10;1.35337675359655;1.85524253124105;Artery;Endfoot;M2 PRT 03 artery Z16-1062 Endfoot;M2 PRT 03 artery Z16-1062;1.99158202094551;20.3595500562372;0.0753275654362204;0.0753142654955039;0.0752743738241322;0.0752079149043975;0.0751149296357144;0.0749954754772557;0.0748496266461354;0.0746774743696415;0.0744791271896027;0.0742547113165729;0.074…
Locomotion;145.933333333333;172.5;26.5666666666667;M2 PRT 03 #12;1.72410712090651;1.91163129429643;Artery;Endfoot;M2 PRT 03 artery Z16-1062 Endfoot;M2 PRT 03 artery Z16-1062;1.99158202094551;20.3595500562372;0.0982385076045892;0.0990545586753416;0.101500575573917;0.105570140225623;0.11125252563817;0.118532651471083;0.127391023566319;0.13780365915295;0.149741999898653;0.163172815418268;0.178058100…
Whisking;172.5;178.933333333333;6.43333333333334;M2 PRT 03 #13;1.68398044782545;0.960169687534052;Artery;Endfoot;M2 PRT 03 artery Z16-1062 Endfoot;M2 PRT 03 artery Z16-1062;1.99158202094551;20.3595500562372;0.820283067917559;0.820298492338323;0.820344742549352;0.820421749431448;0.82052939785713;0.820667526797333;0.820835929470644;0.821034353534905;0.821262501320986;0.821520030108519;0.82180655244…
Whisking;197.333333333333;201.233333333333;3.89999999999998;M2 PRT 03 #16;1.58164377404062;1.98998703565533;Artery;Endfoot;M2 PRT 03 artery Z16-1062 Endfoot;M2 PRT 03 artery Z16-1062;1.99158202094551;20.3595500562372;0.207930006000513;0.207936431809414;0.207955707355999;0.207987827003804;0.208032781360566;0.208090557280969;0.208161137870502;0.208244502490421;0.20834062676379;0.208449482582637;0.2…
Whisking;234.033333333333;237.633333333333;3.59999999999999;M2 PRT 03 #18;-0.0391120905815867;0.0454565389841723;Artery;Endfoot;M2 PRT 03 artery Z16-1062 Endfoot;M2 PRT 03 artery Z16-1062;1.99158202094551;20.3595500562372;0.0882838947187091;0.0882838974225755;0.0882839055320715;0.0882839190423103;0.0882839379451497;0.0882839622291978;0.0882839918798196;0.0882840268791464;0.088284067206085;0.08828…
Locomotion;237.633333333333;245.1;7.46666666666667;M2 PRT 03 #19;2.09822513078208;3.17203911816503;Artery;Endfoot;M2 PRT 03 artery Z16-1062 Endfoot;M2 PRT 03 artery Z16-1062;1.99158202094551;20.3595500562372;0.00994051288771132;0.00994752253229325;0.00996854569940939;0.0100035650933156;0.0100525519010551;0.0101154658123827;0.0101922550476596;0.0102828563937155;0.0103871952476789;0.010505185668773…
Locomotion;251.933333333333;268.833333333333;16.9;M2 PRT 03 #20;2.13446070453993;2.72269259649499;Artery;Endfoot;M2 PRT 03 artery Z16-1062 Endfoot;M2 PRT 03 artery Z16-1062;1.99158202094551;20.3595500562372;1.54252959745327;1.54209726227431;1.54080082771311;1.53864200646049;1.53562365212211;1.53174975787154;1.52702545450795;1.52145700786286;1.51505181548545;1.50781840252234;1.49976641669461;1.490…
Whisking;403.066666666667;406.933333333333;3.86666666666667;M2 PRT 03 #22;0.290560786300141;0.150310352020967;Artery;Endfoot;M2 PRT 03 artery Z16-1062 Endfoot;M2 PRT 03 artery Z16-1062;1.99158202094551;20.3595500562372;0.410565228481823;0.410560910577646;0.410547957136091;0.410526368976678;0.410496147465189;0.410457294513545;0.41040981257963;0.410353704667078;0.410288974324985;0.410215625647602;0…
Whisking;423.7;427.733333333333;4.03333333333336;M2 PRT 03 #24;0.346459046469885;0.167501336969911;Artery;Endfoot;M2 PRT 03 artery Z16-1062 Endfoot;M2 PRT 03 artery Z16-1062;1.99158202094551;20.3595500562372;0.0434866981847869;0.0434866981849034;0.0434866981850197;0.0434866981851358;0.0434866981852516;0.0434866981853672;0.0434866981854825;0.0434866981855975;0.0434866981857122;0.0434866981858267;0…
Whisking;464.666666666667;468.6;3.93333333333334;M2 PRT 03 #26;1.81100248758449;2.6628027324265;Artery;Endfoot;M2 PRT 03 artery Z16-1062 Endfoot;M2 PRT 03 artery Z16-1062;1.99158202094551;20.3595500562372;0.553365710701612;0.553367997485466;0.55337485652605;0.553386283899765;0.553402273068693;0.553422814882726;0.553447897582544;0.553477506803438;0.553511625579979;0.55355023435154;0.55359331096865…
Whisking;504.2;509.166666666667;4.9666666666667;M2 PRT 03 #29;0.307003937609886;0.531564635125067;Artery;Endfoot;M2 PRT 03 artery Z16-1062 Endfoot;M2 PRT 03 artery Z16-1062;1.99158202094551;20.3595500562372;0.030666301255048;0.0306776625628567;0.0307117420696743;0.0307685265281669;0.0308479938661029;0.0309501131963345;0.0310748448307671;0.0312221402983055;0.0313919423667673;0.0315841850687547;0.0…
Whisking;515.233333333333;520.266666666667;5.0333333333333;M2 PRT 03 #30;0.0699271116327093;0.0766327178220033;Artery;Endfoot;M2 PRT 03 artery Z16-1062 Endfoot;M2 PRT 03 artery Z16-1062;1.99158202094551;20.3595500562372;0.0307184792414866;0.0307184969685579;0.0307185501435969;0.0307186387485767;0.0307187627534587;0.0307189221162031;0.0307191167827836;0.030719346687205;0.0307196117515259;0.0307199…
Whisking;584.766666666667;588.033333333333;3.26666666666665;M2 PRT 03 #32;0.0851451258596255;0.0792933779166946;Artery;Endfoot;M2 PRT 03 artery Z16-1062 Endfoot;M2 PRT 03 artery Z16-1062;1.99158202094551;20.3595500562372;6.72184652580403e-17;6.72184652582202e-17;6.72184652583999e-17;6.72184652585791e-17;6.72184652587582e-17;6.72184652589365e-17;6.72184652591146e-17;6.72184652592922e-17;6.72184652…
IS;65;95;30;M2 QOE 16 #1;0.107536500867441;0.144537495190301;Artery;Endfoot;M2 QOE 16 artery L45-7700 Endfoot;M2 QOE 16 artery L45-7700;1.99158208044149;14.4422424044244;0.00107039339238576;0.00111341336978105;0.00124256992684431;0.00145815061965299;0.00176062703959302;0.00215064351840591;0.00262900172714501;0.00319664157064353;0.00385461887930172;0.00460408048956508;0.00544623738132596;0.0063823…
NREM;145;220;75;M2 QOE 16 #4;0.28379340951137;0.151049285986376;Artery;Endfoot;M2 QOE 16 artery L45-7700 Endfoot;M2 QOE 16 artery L45-7700;1.99158208044149;14.4422424044244;0.000802690366191618;0.000821341745006378;0.000878139331046253;0.000975558505436177;0.00111755128875138;0.00130931429619832;0.00155700358059239;0.00186740274243613;0.00224751977695025;0.0027040542746075;0.00324265515264848;0.0…
IS;220;277;57;M2 QOE 16 #5;0.220459892683733;0.140725889643829;Artery;Endfoot;M2 QOE 16 artery L45-7700 Endfoot;M2 QOE 16 artery L45-7700;1.99158208044149;14.4422424044244;0.00355664759416746;0.00354561950527307;0.00351280866816062;0.00345900900453689;0.00338545844807623;0.00329372016577547;0.00318553428273762;0.00306265737523937;0.00292671041533792;0.00277905754146088;0.00262073726946728;0.00245…
REM;280;310;30;M2 QOE 16 #6;0.18978010665553;0.16305644588705;Artery;Endfoot;M2 QOE 16 artery L45-7700 Endfoot;M2 QOE 16 artery L45-7700;1.99158208044149;14.4422424044244;0.185687261663851;0.185646261825629;0.185523877754637;0.185321946960656;0.18504350270738;0.184692730694692;0.184274909520712;0.183796335994861;0.183264236629673;0.182686666860799;0.182072399726193;0.181430805873029;0.18077172685…
NREM;400;450;50;M2 QOE 16 #7;0.245756248935491;0.134098978410136;Artery;Endfoot;M2 QOE 16 artery L45-7700 Endfoot;M2 QOE 16 artery L45-7700;1.99158208044149;14.4422424044244;0.329854512737927;0.329664756619674;0.329080248762549;0.328056471076816;0.326523143309743;0.324389807389106;0.321553086790335;0.317905112407429;0.313342528308925;0.307775455572576;0.301135802126744;0.293384359704101;0.2845162…
IS;450;478;28;M2 QOE 16 #8;0.280128597511404;0.159178572524;Artery;Endfoot;M2 QOE 16 artery L45-7700 Endfoot;M2 QOE 16 artery L45-7700;1.99158208044149;14.4422424044244;0.0956438107746618;0.0957664056050554;0.0961335439742577;0.0967432902662933;0.0975924276560893;0.0986764720503415;0.0999896918741151;0.101525133954945;0.103274655803669;0.105228964621567;0.107377663374085;0.109709304260702;0.11221…
IS;523;560;37;M2 QOE 16 #9;0.198648823486385;0.169011748149038;Artery;Endfoot;M2 QOE 16 artery L45-7700 Endfoot;M2 QOE 16 artery L45-7700;1.99158208044149;14.4422424044244;0.00819730737491568;0.00833229424336502;0.00873751672739237;0.00941373800115541;0.0103621559699097;0.0115842950350551;0.0130818601316267;0.0148565583330652;0.016909894456421;0.0192429479815541;0.0218561391872598;0.0247489926852…
REM;565;585;20;M2 QOE 16 #10;0.178087258371285;0.117188315609305;Artery;Endfoot;M2 QOE 16 artery L45-7700 Endfoot;M2 QOE 16 artery L45-7700;1.99158208044149;14.4422424044244;0.338916848258264;0.33883372234209;0.338584409519101;0.338169104605098;0.337588132404883;0.336841947878068;0.335931136367478;0.334856413886534;0.333618627461127;0.332218755520745;0.330657908332983;0.328937328475099;0.32705839…
Whisking;12.8;36.4;23.6;M4 CGF 04 #1;0.308516147455745;0.177687252523414;Artery;Endfoot;M4 CGF 04 artery C25-3353 Endfoot;M4 CGF 04 artery C25-3353;1.99158213993748;16.6085787650881;0.000348625968707173;0.000379671263431995;0.000472649036897089;0.000627086172432718;0.00084219818231439;0.00111689522788176;0.00144979046818339;0.0018392106585934;0.00228320889977393;0.00277957941729445;0.003325874233…
Whisking;47.8666666666667;66.7666666666667;18.9;M4 CGF 04 #3;0.286391246176131;0.1043128695961;Artery;Endfoot;M4 CGF 04 artery C25-3353 Endfoot;M4 CGF 04 artery C25-3353;1.99158213993748;16.6085787650881;0.0136312217793496;0.0136180835315752;0.0135789049803979;0.0135143927248127;0.0134257178552914;0.0133145061537664;0.0131828244964968;0.0130331635812274;0.012868417132647;0.0126918577712074;0.0125…
Whisking;71.8333333333333;83.3666666666667;11.5333333333333;M4 CGF 04 #4;0.1860834610326;0.0721601223365687;Artery;Endfoot;M4 CGF 04 artery C25-3353 Endfoot;M4 CGF 04 artery C25-3353;1.99158213993748;16.6085787650881;0.0430455619153057;0.0430370364152091;0.0430114713574093;0.0429689010573554;0.0429093826650795;0.0428329961016323;0.0427398439701137;0.0426300514413204;0.0425037661140372;0.042361157…
Whisking;262.3;266.766666666667;4.46666666666664;M4 CGF 04 #17;0.374196828307392;0.077472604053999;Artery;Endfoot;M4 CGF 04 artery C25-3353 Endfoot;M4 CGF 04 artery C25-3353;1.99158213993748;16.6085787650881;1.85670356891715e-05;1.85681199751899e-05;1.85713723947806e-05;1.85767916330345e-05;1.85843754990548e-05;1.85941209268845e-05;1.86060239768044e-05;1.8620079837001e-05;1.86362828256018e-05;1.8…
Whisking;348.2;354.533333333333;6.33333333333337;M4 CGF 04 #19;0.41402749630102;-0.0527522066773034;Artery;Endfoot;M4 CGF 04 artery C25-3353 Endfoot;M4 CGF 04 artery C25-3353;1.99158213993748;16.6085787650881;0.00161707634413494;0.00161711130991437;0.001617216141534;0.00161739064196432;0.00161763448315764;0.0016179472065498;0.00161832822376144;0.00161877681749775;0.00161929214264531;0.00161987322…
Whisking;372.7;379;6.30000000000001;M4 CGF 04 #21;0.519933197022818;0.234744545781801;Artery;Endfoot;M4 CGF 04 artery C25-3353 Endfoot;M4 CGF 04 artery C25-3353;1.99158213993748;16.6085787650881;0.47908605386681;0.479073758734201;0.479036873703652;0.478975399885732;0.478889339134759;0.478778694053845;0.478643468001954;0.478483665102977;0.478299290256772;0.478090349152221;0.477856848282226;0.47759…
Locomotion;391.233333333333;398.7;7.46666666666664;M4 CGF 04 #23;1.97974791194449;5.64724456748423;Artery;Endfoot;M4 CGF 04 artery C25-3353 Endfoot;M4 CGF 04 artery C25-3353;1.99158213993748;16.6085787650881;1.69789692341648;1.69779714475132;1.69749783982192;1.69699910184032;1.69630108611448;1.6954040099801;1.69430815270531;1.69301385536813;1.69152152070681;1.68983161294312;1.68794465757871;1.685…
Whisking;426.9;431.666666666667;4.76666666666671;M4 CGF 04 #25;0.311416626296546;0.420512202782016;Artery;Endfoot;M4 CGF 04 artery C25-3353 Endfoot;M4 CGF 04 artery C25-3353;1.99158213993748;16.6085787650881;0.0132142877865065;0.013216378426238;0.0132226495380218;0.0132330987002114;0.0132477218779716;0.0132665134251418;0.0132894660868419;0.0133165710028222;0.0133478177115516;0.0133831941550454;0.…
Locomotion;437.6;445.9;8.29999999999995;M4 CGF 04 #26;0.229686118389003;0.421715836792621;Artery;Endfoot;M4 CGF 04 artery C25-3353 Endfoot;M4 CGF 04 artery C25-3353;1.99158213993748;16.6085787650881;0.00016911066747233;0.000172453715495112;0.000182490412744479;0.000199243397011195;0.000222750325479166;0.000253063766197029;0.000290251046482899;0.000334394058606174;0.000385589023186651;0.0004439462…
Whisking;464.733333333333;482.266666666667;17.5333333333333;M4 CGF 04 #28;0.130740483752186;0.596051188712058;Artery;Endfoot;M4 CGF 04 artery C25-3353 Endfoot;M4 CGF 04 artery C25-3353;1.99158213993748;16.6085787650881;0.110334530464002;0.110332804233302;0.110327595958438;0.110318817228342;0.110306321806106;0.110289907289847;0.110269317415153;0.110244244976588;0.110214335339671;0.110179190508921;…
Whisking;502.666666666667;507;4.33333333333331;M4 CGF 04 #30;0.203077273747773;0.379776321764322;Artery;Endfoot;M4 CGF 04 artery C25-3353 Endfoot;M4 CGF 04 artery C25-3353;1.99158213993748;16.6085787650881;0.00287695526019554;0.002877555601795;0.00287935653126663;0.00288235776268397;0.00288655881952774;0.00289195903472311;0.00289855755069192;0.00290635331941993;0.00291534510253906;0.0029255314714…
Locomotion;561.333333333333;575.333333333333;14;M4 CGF 04 #32;2.06500420628204;7.68076478788358;Artery;Endfoot;M4 CGF 04 artery C25-3353 Endfoot;M4 CGF 04 artery C25-3353;1.99158213993748;16.6085787650881;0.340205334730565;0.340244856916235;0.340363341675147;0.340560543626584;0.34083605383072;0.341189299834541;0.341619545743828;0.342125892328804;0.342707277173111;0.343362474877707;0.3440900973331…
Whisking;575.333333333333;579.066666666667;3.73333333333335;M4 CGF 04 #33;0.190044036748824;0.233888663813162;Artery;Endfoot;M4 CGF 04 artery C25-3353 Endfoot;M4 CGF 04 artery C25-3353;1.99158213993748;16.6085787650881;0.0294657247603231;0.029465981793427;0.0294667528100775;0.0294680375627841;0.0294698356391229;0.0294721464618282;0.0294749692889198;0.0294783032138669;0.0294821471657883;0.02948649…
Locomotion;590;597.633333333333;7.63333333333333;M4 CGF 04 #35;2.25047371263257;8.85149760235814;Artery;Endfoot;M4 CGF 04 artery C25-3353 Endfoot;M4 CGF 04 artery C25-3353;1.99158213993748;16.6085787650881;0.545231708701339;0.545236441973792;0.545250625982287;0.545274213326346;0.54530712506292;0.545349250792951;0.545400448782412;0.545460546117702;0.545529338895186;0.545606592444714;0.545692041586…
NREM;180;230;50;M2 VDX 27 #3;0.0397713863956442;0.0724889594947113;Artery;Endfoot;M2 VDX 27 artery O13-1492 Endfoot;M2 VDX 27 artery O13-1492;1.98398137406542;22.7465317869685;0.00653204854786716;0.00741437545811075;0.010037152889064;0.0143286351002603;0.0201720873009547;0.0274099131838062;0.0358491718766621;0.0452682400984779;0.0554243290890788;0.0660615352110527;0.0769190892828782;0.08773947293…
IS;230;260;30;M2 VDX 27 #4;-0.114501693934435;0.0910702456809396;Artery;Endfoot;M2 VDX 27 artery O13-1492 Endfoot;M2 VDX 27 artery O13-1492;1.98398137406542;22.7465317869685;0.0340368363284458;0.0341201720393037;0.0343672603242757;0.0347694278691432;0.0353124941751716;0.0359771757648987;0.0367396356734521;0.0375721624412801;0.0384439591662687;0.0393220201141771;0.0401720700166132;0.04095953957277…
REM;280;375;95;M2 VDX 27 #5;0.200267859300835;0.102800921353394;Artery;Endfoot;M2 VDX 27 artery O13-1492 Endfoot;M2 VDX 27 artery O13-1492;1.98398137406542;22.7465317869685;0.00511080583993735;0.00527080528060188;0.0057757969840508;0.00668856149067618;0.00807740371930848;0.00997530691875515;0.0123451044363756;0.0150633432547623;0.0179293253656866;0.0206976258820283;0.023125061819805;0.02501902802…
Locomotion;10.1666666666667;23.2333333333333;13.0666666666667;M2 LRH 19 #1;2.52672537062924;4.6895796731254;Artery;Endfoot;M2 LRH 19 artery O5-2347 Endfoot;M2 LRH 19 artery O5-2347;1.99158208044149;20.4999607462803;0.484850732272276;0.484905431351817;0.485069276545523;0.485341512530931;0.485720883116231;0.486205635249771;0.486793524615531;0.487481822796789;0.488267325985204;0.489146365207598;0.49…
Whisking;40.0666666666667;50.3666666666667;10.3;M2 LRH 19 #3;0.257604740185512;-0.0284908213480458;Artery;Endfoot;M2 LRH 19 artery O5-2347 Endfoot;M2 LRH 19 artery O5-2347;1.99158208044149;20.4999607462803;0.0435911810125534;0.0435981280097802;0.0436189636349741;0.0436536717917585;0.0437022256607777;0.0437645877116317;0.0438407097196377;0.0439305327874713;0.0440339873717554;0.0441509933146749;0.0…
Locomotion;50.3666666666667;67.6333333333333;17.2666666666667;M2 LRH 19 #4;2.36666390242435;4.1065299050477;Artery;Endfoot;M2 LRH 19 artery O5-2347 Endfoot;M2 LRH 19 artery O5-2347;1.99158208044149;20.4999607462803;0.849335696891879;0.849209206992858;0.848829807987263;0.848197711902795;0.84731327191765;0.846176982059039;0.844789476782144;0.843151530430583;0.841264056580005;0.839128107266848;0.836…
Whisking;67.6333333333333;75.9666666666667;8.33333333333333;M2 LRH 19 #5;0.228505558730601;0.0883655019503249;Artery;Endfoot;M2 LRH 19 artery O5-2347 Endfoot;M2 LRH 19 artery O5-2347;1.99158208044149;20.4999607462803;0.00205514612067493;0.00205511216624989;0.00205501030695765;0.00205484055477944;0.00205460292968174;0.00205429745961293;0.00205392418049864;0.00205348313623573;0.00205297437868496;0.…
Whisking;90.4;93.6333333333333;3.23333333333333;M2 LRH 19 #7;1.59494006421765;0.306087456877524;Artery;Endfoot;M2 LRH 19 artery O5-2347 Endfoot;M2 LRH 19 artery O5-2347;1.99158208044149;20.4999607462803;0.0349131311227982;0.0349133012740119;0.0349138117018289;0.0349146623293432;0.0349158530283909;0.0349173836195696;0.034919253872265;0.0349214635046868;0.0349240121839095;0.0349268995259243;0.03493…
Locomotion;93.6333333333333;129.266666666667;35.6333333333333;M2 LRH 19 #8;1.97934201932546;3.06760107152393;Artery;Endfoot;M2 LRH 19 artery O5-2347 Endfoot;M2 LRH 19 artery O5-2347;1.99158208044149;20.4999607462803;0.194153621058203;0.1936558999325;0.192169521353097;0.189714781675838;0.186325312583004;0.182047780538603;0.176941452390838;0.171077615126563;0.164538836583889;0.157418054209766;0.149…
Locomotion;183.533333333333;197.566666666667;14.0333333333333;M2 LRH 19 #12;2.63799748906309;4.10899299037105;Artery;Endfoot;M2 LRH 19 artery O5-2347 Endfoot;M2 LRH 19 artery O5-2347;1.99158208044149;20.4999607462803;0.0582416851109831;0.0583648811215175;0.0587346304927411;0.0593514155473646;0.0602160345092952;0.0613295930665977;0.0626934926272061;0.0643094153345147;0.0661793059285545;0.068305350…
Locomotion;207.8;216.633333333333;8.83333333333331;M2 LRH 19 #14;2.46156910755117;4.54586865320716;Artery;Endfoot;M2 LRH 19 artery O5-2347 Endfoot;M2 LRH 19 artery O5-2347;1.99158208044149;20.4999607462803;0.402491000415265;0.402650763140521;0.403129840058713;0.40392759771324;0.405042981374729;0.406474516586608;0.408220311325163;0.410278058770371;0.412645040682687;0.415318131379999;0.418293802307…
Locomotion;274.833333333333;293.5;18.6666666666667;M2 LRH 19 #16;2.26028886181411;3.4498063295914;Artery;Endfoot;M2 LRH 19 artery O5-2347 Endfoot;M2 LRH 19 artery O5-2347;1.99158208044149;20.4999607462803;0.0229631631609808;0.0229820172953038;0.0230386083409191;0.0231330221872049;0.0232654018530283;0.0234359472904822;0.0236449151079034;0.0238926182100149;0.024179425352498;0.0245057606078206;0.024…
Locomotion;300.233333333333;314.033333333333;13.8;M2 LRH 19 #17;1.64563636078903;2.52487601756115;Artery;Endfoot;M2 LRH 19 artery O5-2347 Endfoot;M2 LRH 19 artery O5-2347;1.99158208044149;20.4999607462803;0.390103253243698;0.390458943966445;0.39152532274893;0.393300310734974;0.395780447478459;0.398960897408348;0.402835458867261;0.407396575711038;0.41263535145322;0.418541565934634;0.42510369449467…
Whisking;323.933333333333;332.066666666667;8.13333333333333;M2 LRH 19 #19;1.7311794863731;2.27870798808911;Artery;Endfoot;M2 LRH 19 artery O5-2347 Endfoot;M2 LRH 19 artery O5-2347;1.99158208044149;20.4999607462803;6.52873337721006;6.52837853673662;6.52731412499093;6.52554047105162;6.52305812321459;6.51986784874039;6.51597063350062;6.51136768152385;6.50606041444074;6.5000504708292;6.49333970545951…
Locomotion;340.766666666667;351.766666666667;11;M2 LRH 19 #21;2.49226856293135;4.11608733954069;Artery;Endfoot;M2 LRH 19 artery O5-2347 Endfoot;M2 LRH 19 artery O5-2347;1.99158208044149;20.4999607462803;0.00529882776423691;0.00542431012513014;0.00580053647381875;0.0064268450792208;0.00730213462436262;0.00842486655443384;0.00979306835569331;0.0114043377568857;0.013255847842484;0.0153443530647668;0…
Locomotion;361.7;372.5;10.8;M2 LRH 19 #23;2.23624466221916;4.12930872662724;Artery;Endfoot;M2 LRH 19 artery O5-2347 Endfoot;M2 LRH 19 artery O5-2347;1.99158208044149;20.4999607462803;0.235506793125331;0.235535999661248;0.23562351135868;0.235769004813097;0.235971942091341;0.23623157233953;0.236546934026741;0.236916857817142;0.237339970061175;0.237814696894382;0.238339268930485;0.238911726533401;0.…
Locomotion;380.733333333333;390.4;9.66666666666663;M2 LRH 19 #25;2.27425788663522;4.28620360353201;Artery;Endfoot;M2 LRH 19 artery O5-2347 Endfoot;M2 LRH 19 artery O5-2347;1.99158208044149;20.4999607462803;3.44889983992992;3.44870243869478;3.44811028411775;3.44712352364273;3.44574240301978;3.44396726632027;3.44179855595763;3.43923681271351;3.43628267576862;3.4329368827378;3.42920026970857;3.42507…
Locomotion;454.6;466.033333333333;11.4333333333333;M2 LRH 19 #27;2.6452635850781;4.10563347351225;Artery;Endfoot;M2 LRH 19 artery O5-2347 Endfoot;M2 LRH 19 artery O5-2347;1.99158208044149;20.4999607462803;1.05977800847183;1.05972380952155;1.05956117378517;1.05928998479904;1.05891004904264;1.05842109681503;1.05782278345803;1.05711469092226;1.05629632967128;1.05536714091769;1.05432649918429;1.05317…
Whisking;466.033333333333;472.366666666667;6.33333333333331;M2 LRH 19 #28;0.518451830000179;0.171660357788425;Artery;Endfoot;M2 LRH 19 artery O5-2347 Endfoot;M2 LRH 19 artery O5-2347;1.99158208044149;20.4999607462803;1.21346475905993;1.21340825966637;1.21323877515652;1.21295634655799;1.21256104223509;1.21205295786632;1.21143221641286;1.21069896807802;1.20985339025778;1.20889568748231;1.2078260913…
Locomotion;472.366666666667;479.266666666667;6.89999999999998;M2 LRH 19 #29;3.38231325581594;4.55686459702934;Artery;Endfoot;M2 LRH 19 artery O5-2347 Endfoot;M2 LRH 19 artery O5-2347;1.99158208044149;20.4999607462803;4.86066319016232;4.86046856326128;4.8598847248979;4.85891180215674;4.85755000680178;4.85579963521117;4.85366106828581;4.85113477133189;4.84822129391729;4.84492126970213;4.84123541624…
Whisking;487.266666666667;497.233333333333;9.9666666666667;M2 LRH 19 #30;1.36871982160791;1.19529642735711;Artery;Endfoot;M2 LRH 19 artery O5-2347 Endfoot;M2 LRH 19 artery O5-2347;1.99158208044149;20.4999607462803;1.60299409488434;1.60285547804755;1.60243972256607;1.60174711343837;1.60077812528133;1.59953342176011;1.598013854791;1.59622046351849;1.59415447306802;1.59181729307617;1.58921051600039;…
Locomotion;557.766666666667;573.166666666667;15.4;M2 LRH 19 #32;2.29682404689407;5.29145415966758;Artery;Endfoot;M2 LRH 19 artery O5-2347 Endfoot;M2 LRH 19 artery O5-2347;1.99158208044149;20.4999607462803;0.0854158725953269;0.0854302487166798;0.0854733267122555;0.0855449555674306;0.0856448838899417;0.0857727603602257;0.0859281343661999;0.0861104568266619;0.086319081208528;0.0865532647440174;0.086…
Whisking;592.966666666667;597.7;4.73333333333335;M2 LRH 19 #34;2.17922215969162;4.49433384573922;Artery;Endfoot;M2 LRH 19 artery O5-2347 Endfoot;M2 LRH 19 artery O5-2347;1.99158208044149;20.4999607462803;0.15732100116947;0.157319956726606;0.157316823027152;0.157311598961292;0.157304282680128;0.157294871596857;0.157283362388443;0.157269750997741;0.157254032636107;0.157236201786467;0.15721625220686…
REM;32;110;78;M4 CGF 18 #1;0.175461397546508;-0.0381090029781713;Artery;Endfoot;M4 CGF 18 artery G87-286 Endfoot;M4 CGF 18 artery G87-286;1.99158166396967;12.5166100838345;0.0223148339145353;0.0224355880698951;0.0227613736934436;0.0231894709508104;0.0235697408027639;0.0237319214439931;0.0235162093364974;0.02280148579902;0.0215262501399334;0.0196989649150561;0.0173967026933536;0.0147532100727969;0…
IS;297;310;13;M4 CGF 18 #4;0.228651266450835;0.0265873320388448;Artery;Endfoot;M4 CGF 18 artery G87-286 Endfoot;M4 CGF 18 artery G87-286;1.99158166396967;12.5166100838345;0.0247526983784918;0.0247550632033322;0.0247621549165311;0.0247739652387864;0.0247904803854636;0.0248116810878529;0.0248375426228367;0.0248680348508749;0.0249031222621907;0.0249427640310131;0.0249869140777097;0.0250355211386175;…
NREM;460;500;40;M4 CGF 18 #5;0.167098758972702;0.0227010633342262;Artery;Endfoot;M4 CGF 18 artery G87-286 Endfoot;M4 CGF 18 artery G87-286;1.99158166396967;12.5166100838345;0.353587731978611;0.353140736628246;0.351802155312908;0.349579242591916;0.346484219962975;0.342534458216664;0.337752706573685;0.332167344330353;0.325812626372629;0.318728891276314;0.310962699960899;0.302566874069785;0.29360040…
IS;10;45;35;M4 JGE 17 #1;0.0891662482395471;0.0991670180410762;Artery;Endfoot;M4 JGE 17 artery B39-5268 Endfoot;M4 JGE 17 artery B39-5268;1.99158202094551;25.9960363279639;0.0502909950107338;0.0505626850144778;0.0513819133033381;0.0527610516671784;0.054720378024967;0.0572875699278949;0.0604970075868101;0.0643888983698113;0.069008237873699;0.0744036256361284;0.0806259562777499;0.0877270092986385;0…
REM;50;180;130;M4 JGE 17 #2;0.187732980814213;0.0882378643483412;Artery;Endfoot;M4 JGE 17 artery B39-5268 Endfoot;M4 JGE 17 artery B39-5268;1.99158202094551;25.9960363279639;0.337007369403941;0.335507147163243;0.330686404849568;0.321694790258805;0.307456352631068;0.287094145264642;0.260357356700838;0.227918302885891;0.191436578144446;0.153359196312107;0.116509389143015;0.0835762796582395;0.056633…
Locomotion;42.8333333333333;78.0333333333333;35.2;M2 LRH 17 #3;1.96432227218682;3.89654861934524;Artery;Endfoot;M2 LRH 17 artery G39-964 Endfoot;M2 LRH 17 artery G39-964;1.99158196144953;21.3424248865384;0.087753788594462;0.0880159738021681;0.0887975627918744;0.0900837752068302;0.0918503718934298;0.0940642342540423;0.0966841502168975;0.0996617828280383;0.102942792172824;0.106468077112575;0.110175…
Locomotion;84.2666666666667;93.7;9.43333333333334;M2 LRH 17 #4;1.20387661840947;2.91348245469824;Artery;Endfoot;M2 LRH 17 artery G39-964 Endfoot;M2 LRH 17 artery G39-964;1.99158196144953;21.3424248865384;0.368905740730417;0.368869786912582;0.368761944710841;0.368582271872543;0.368330864596981;0.368007857465963;0.36761342334668;0.367147773266884;0.366611156262454;0.366003859197408;0.36532620655646…
Locomotion;118.8;134.833333333333;16.0333333333333;M2 LRH 17 #7;2.4273312779058;4.88887229324663;Artery;Endfoot;M2 LRH 17 artery G39-964 Endfoot;M2 LRH 17 artery G39-964;1.99158196144953;21.3424248865384;0.0435429993532384;0.043534986511882;0.0435109400688354;0.043470836378339;0.0434146363982811;0.0433422862388441;0.0432537179254498;0.0431488503708836;0.0430275905500573;0.0428898348694954;0.04273…
Whisking;134.833333333333;138.566666666667;3.73333333333332;M2 LRH 17 #9;0.185715970179218;0.123086991292668;Artery;Endfoot;M2 LRH 17 artery G39-964 Endfoot;M2 LRH 17 artery G39-964;1.99158196144953;21.3424248865384;0.0394303237296563;0.0394301121671725;0.0394294774891933;0.0394284197247698;0.0394269389223177;0.0394250351496154;0.0394227084937985;0.039419959061355;0.0394167869781178;0.03941319238…
Locomotion;195.666666666667;212.5;16.8333333333333;M2 LRH 17 #11;2.06934165625813;3.7415206106562;Artery;Endfoot;M2 LRH 17 artery G39-964 Endfoot;M2 LRH 17 artery G39-964;1.99158196144953;21.3424248865384;0.051699943772475;0.0516902937495087;0.0516613767905516;0.0516132920485545;0.0515462041872109;0.0514603424981093;0.0513559996726951;0.0512335302369197;0.0510933486585983;0.0509359271395733;0.050…
Locomotion;228.4;256.2;27.8;M2 LRH 17 #13;2.31115676367606;4.32482336198065;Artery;Endfoot;M2 LRH 17 artery G39-964 Endfoot;M2 LRH 17 artery G39-964;1.99158196144953;21.3424248865384;0.0223119191639692;0.0223583784050369;0.0224967222032264;0.0227238696812203;0.0230347552444067;0.0234224307937221;0.0238782056852382;0.0243918213873553;0.0249516570402727;0.0255449614656267;0.0261581066220049;0.02677…
Locomotion;262.866666666667;284.366666666667;21.5;M2 LRH 17 #14;2.25992911547137;3.94557989963691;Artery;Endfoot;M2 LRH 17 artery G39-964 Endfoot;M2 LRH 17 artery G39-964;1.99158196144953;21.3424248865384;0.183248516489595;0.183183036655433;0.182986654506174;0.182659542637058;0.182201990473721;0.181614406893181;0.180897323834795;0.180051400843495;0.179077430472131;0.177976344455068;0.176749220551…
Whisking;284.366666666667;293.033333333333;8.66666666666669;M2 LRH 17 #15;0.448197714726196;0.398531109015119;Artery;Endfoot;M2 LRH 17 artery G39-964 Endfoot;M2 LRH 17 artery G39-964;1.99158196144953;21.3424248865384;0.00297805926333668;0.00297816168335902;0.00297846847707215;0.00297897824692774;0.00297968866855795;0.00298059649807784;0.00298169758227555;0.00298298687165704;0.0029844584363032;0.0…
Locomotion;293.033333333333;328.566666666667;35.5333333333333;M2 LRH 17 #16;1.91853476719587;3.47141530105881;Artery;Endfoot;M2 LRH 17 artery G39-964 Endfoot;M2 LRH 17 artery G39-964;1.99158196144953;21.3424248865384;0.00563359302884707;0.00597482725893017;0.00699636993490269;0.00869174143262813;0.0110501442976845;0.0140564679368486;0.0176912987387322;0.0219309390082109;0.0267474388324733;0.03210…
Whisking;328.566666666667;331.8;3.23333333333335;M2 LRH 17 #17;0.275579903507614;0.0794019061358472;Artery;Endfoot;M2 LRH 17 artery G39-964 Endfoot;M2 LRH 17 artery G39-964;1.99158196144953;21.3424248865384;0;0;0;0;0;0;0;0;0;0;0;0;0;0;0;0;0;0;0;0;0;0;0;0;0;0;0;0;0;0;0;0;0;0;0;0;0;0;0;0;0;0;0;0;0;0;0;0;0;0;0;0;0;0;0;0;0;0;0;0;0;0;0;0;0;0;0;0;0;0;0;0;0;0;0;0;0;0;0;0;0;0;0;0;0;0;0;0;0;0;0;0;0;0;0;0;…
Locomotion;373.233333333333;433.666666666667;60.4333333333333;M2 LRH 17 #19;1.95242860180843;3.92752629349571;Artery;Endfoot;M2 LRH 17 artery G39-964 Endfoot;M2 LRH 17 artery G39-964;1.99158196144953;21.3424248865384;0.0988643205654275;0.0979962283743344;0.0954333953459399;0.0912977614405631;0.0857847375760096;0.0791519768158929;0.0717046338262797;0.0637780240291934;0.0557187588738112;0.047865531…
Locomotion;462.5;470.1;7.60000000000002;M2 LRH 17 #21;2.15649046610496;4.88764556485183;Artery;Endfoot;M2 LRH 17 artery G39-964 Endfoot;M2 LRH 17 artery G39-964;1.99158196144953;21.3424248865384;0.123403799624689;0.123404014350588;0.123404652706466;0.123405697237669;0.123407118882503;0.123408877016284;0.123410919512909;0.12341318282387;0.123415592074581;0.123418061177888;0.123420492964574;0.12342…
Locomotion;483.633333333333;499.366666666667;15.7333333333333;M2 LRH 17 #23;2.42225797403487;3.99266692801524;Artery;Endfoot;M2 LRH 17 artery G39-964 Endfoot;M2 LRH 17 artery G39-964;1.99158196144953;21.3424248865384;0.0478016593347409;0.0477803233773882;0.0477163937873535;0.0476101051521097;0.0474618475868729;0.047272165441052;0.0470417554919014;0.0467714646300014;0.0464622870425251;0.0461153609…
Whisking;499.366666666667;506.7;7.33333333333331;M2 LRH 17 #24;3.06618335891928;2.0813362292811;Artery;Endfoot;M2 LRH 17 artery G39-964 Endfoot;M2 LRH 17 artery G39-964;1.99158196144953;21.3424248865384;0.000252182699483234;0.000252181945022434;0.00025217968176107;0.00025217591006629;0.000252170630549933;0.000252163844068424;0.000252155551722629;0.000252145754857653;0.000252134455062611;0.0002521…
Locomotion;506.7;538.733333333333;32.0333333333334;M2 LRH 17 #25;2.6629993691275;3.73948645488737;Artery;Endfoot;M2 LRH 17 artery G39-964 Endfoot;M2 LRH 17 artery G39-964;1.99158196144953;21.3424248865384;0.0126571180681099;0.0126665760976064;0.0126949165438002;0.0127420381707974;0.0128077712329089;0.0128918759859814;0.0129940406829988;0.0131138791324545;0.0132509279186131;0.0134046434019614;0.01…
REM;17;90;73;M4 ROF 17 #1;0.154842053038994;-0.000497331181143944;Artery;Endfoot;M4 ROF 17 artery R18-3688 Endfoot;M4 ROF 17 artery R18-3688;1.99158190195355;22.3854757268578;0.00977861808477155;0.0111165156304914;0.0149972097204374;0.0210369968246523;0.0286452721745426;0.0370909510844104;0.0455827064487354;0.0533526582544903;0.0597331314810902;0.0642175620554015;0.0664992776661471;0.066485237163…
NREM;247;287;40;M4 ROF 17 #3;0.212918551388984;-0.00159152890278452;Artery;Endfoot;M4 ROF 17 artery R18-3688 Endfoot;M4 ROF 17 artery R18-3688;1.99158190195355;22.3854757268578;0.0274769250970235;0.0274601541172384;0.0274097540046766;0.0273255040201037;0.0272071691666694;0.0270546891203292;0.026868422549494;0.0266494281444186;0.0263997603852044;0.0261227561474164;0.0258232878009061;0.025507959536…
NREM;495;555;60;M4 ROF 17 #5;0.112684232985321;-0.0182062773457482;Artery;Endfoot;M4 ROF 17 artery R18-3688 Endfoot;M4 ROF 17 artery R18-3688;1.99158190195355;22.3854757268578;0.00522834553037715;0.00519163519053905;0.0050828704076009;0.00490607396032285;0.00466770265210245;0.00437629365568747;0.00404200422431605;0.00367607652675399;0.00329026422996307;0.00289625950082971;0.00250515810524867;0.00…
IS;555;580;25;M4 ROF 17 #6;0.111056840770178;-0.0100674519627321;Artery;Endfoot;M4 ROF 17 artery R18-3688 Endfoot;M4 ROF 17 artery R18-3688;1.99158190195355;22.3854757268578;0.0164689731534056;0.0164607281688397;0.0164360608415045;0.0163951733497445;0.0163384003280933;0.0162662053988141;0.016179176367099;0.0160780191305908;0.0159635503678075;0.0158366890835303;0.0156984471021316;0.015549918612042…
IS;280;340;60;M3 WOJ 22 #1;0.108033951325519;0.0530382320160728;Artery;Endfoot;M3 WOJ 22 artery G39-964 Endfoot;M3 WOJ 22 artery G39-964;1.9915817829616;17.0899868452355;0.00377695716864327;0.00403000298240495;0.0047745006878104;0.00596753243558171;0.00754082483427367;0.00940535598615772;0.0114572774229173;0.0135846831846684;0.0156747031535937;0.0176203895338937;0.0193269030784742;0.0207165837944…
REM;350;380;30;M3 WOJ 22 #2;0.187389387119426;0.0912858318279935;Artery;Endfoot;M3 WOJ 22 artery G39-964 Endfoot;M3 WOJ 22 artery G39-964;1.9915817829616;17.0899868452355;0.00553385144092297;0.00553076827627234;0.00552147608882362;0.00550584905782301;0.00548368495291004;0.00545471612718203;0.00541862448499848;0.00537506001154885;0.00532366234681066;0.00526408479232584;0.00519602005745655;0.005119…
IS;455;495;40;M3 WOJ 22 #5;0.117699618873688;0.0622852426562889;Artery;Endfoot;M3 WOJ 22 artery G39-964 Endfoot;M3 WOJ 22 artery G39-964;1.9915817829616;17.0899868452355;0.0116401396337896;0.0116487260695695;0.0116742146620361;0.0117157979166902;0.0117721455946411;0.0118414283727885;0.0119213514728505;0.0120091986296791;0.0121018866960793;0.0121960309952781;0.0122880212301809;0.0123741073481488;0…
NREM;495;590;95;M3 WOJ 22 #6;0.14710668203117;0.0788870988423099;Artery;Endfoot;M3 WOJ 22 artery G39-964 Endfoot;M3 WOJ 22 artery G39-964;1.9915817829616;17.0899868452355;0.0728856052949039;0.0727527321758124;0.0723455776379111;0.0716400040898879;0.0706004704376549;0.0691863651513908;0.0673595466149045;0.0650919543721399;0.0623721280203205;0.0592096631913169;0.0556370280477037;0.0517086736865295;…
NREM;65;120;55;M2 QOE 15 #2;0.00109396479424263;0.235997211575929;Artery;Endfoot;M2 QOE 15 artery X0-4624 Endfoot;M2 QOE 15 artery X0-4624;1.99158202094551;16.5122971490586;0.0289755175709536;0.0288184416464627;0.0283514392955427;0.0275870340017364;0.0265455958280952;0.0252546114803445;0.0237477084209952;0.0220634760477346;0.0202441351575421;0.0183341124340816;0.0163785792952435;0.014422014072701…
IS;125;150;25;M2 QOE 15 #3;0.0448646341156977;0.223564325527266;Artery;Endfoot;M2 QOE 15 artery X0-4624 Endfoot;M2 QOE 15 artery X0-4624;1.99158202094551;16.5122971490586;0.0126242490177535;0.01260560876501;0.0125498171446243;0.012457260577036;0.0123285797940968;0.0121646649164073;0.0119666486225654;0.0117358974705289;0.0114740014473839;0.0111827618391067;0.0108641775262261;0.0105204298245079;0.0…
REM;155;215;60;M2 QOE 15 #4;0.0221466825169935;0.216502463609671;Artery;Endfoot;M2 QOE 15 artery X0-4624 Endfoot;M2 QOE 15 artery X0-4624;1.99158202094551;16.5122971490586;5.10517488956786e-06;4.88529245078491e-06;4.27212345778355e-06;3.39518462724883e-06;2.43940869776303e-06;1.60575304972048e-06;1.06849192138006e-06;9.3833452550501e-07;1.23922915776064e-06;1.90374385213606e-06;2.78790684861018e-…
IS;252;280;28;M2 QOE 15 #7;-0.048102293216042;0.220656805758167;Artery;Endfoot;M2 QOE 15 artery X0-4624 Endfoot;M2 QOE 15 artery X0-4624;1.99158202094551;16.5122971490586;0.00525739467907211;0.00525351181028207;0.00524187721974562;0.00522253289634586;0.00519554862596938;0.00516102169846302;0.00511907649807249;0.00506986397813009;0.00501356102107057;0.0049503696852285;0.00488051634031324;0.0048042…
NREM;310;335;25;M2 QOE 15 #8;0.0820023791939016;0.220521862401509;Artery;Endfoot;M2 QOE 15 artery X0-4624 Endfoot;M2 QOE 15 artery X0-4624;1.99158202094551;16.5122971490586;0.136021067399511;0.135959934731218;0.135776702289106;0.135471865610261;0.135046246761521;0.134500988654189;0.133837547197905;0.13305768140449;0.132163441580747;0.131157155774883;0.130041414663884;0.128819055088526;0.127493142…
IS;340;365;25;M2 QOE 15 #9;-0.103168157993268;0.180916615217973;Artery;Endfoot;M2 QOE 15 artery X0-4624 Endfoot;M2 QOE 15 artery X0-4624;1.99158202094551;16.5122971490586;0.000741248919063692;0.000752073813293233;0.000784454739586603;0.000838111339972925;0.000912579381463274;0.00100721527680431;0.00112120236407514;0.0012535588955016;0.00140314767147763;0.0015686872413012;0.00174876457759242;0.001…
NREM;365;400;35;M2 QOE 15 #10;-0.034437417725498;0.234898998674091;Artery;Endfoot;M2 QOE 15 artery X0-4624 Endfoot;M2 QOE 15 artery X0-4624;1.99158202094551;16.5122971490586;0.0189057029622162;0.0188937718026379;0.0188582167905371;0.0187997471834459;0.018719524751671;0.018619133811764;0.0185005403055479;0.0183660409301611;0.018218203574103;0.0180598005361993;0.0178937361934309;0.0177229709348956;…
IS;450;467;17;M2 QOE 15 #12;0.122096465473315;0.209300103437617;Artery;Endfoot;M2 QOE 15 artery X0-4624 Endfoot;M2 QOE 15 artery X0-4624;1.99158202094551;16.5122971490586;0.043516339340173;0.0435094572555942;0.0434888270383608;0.043454496758713;0.0434065464005661;0.0433450876621105;0.0432702636773041;0.0431822486589089;0.0430812474639087;0.0429674950823255;0.0428412560506339;0.0427028237911531;0.…
NREM;465;500;35;M2 QOE 15 #13;0.135014309683336;0.204463773110076;Artery;Endfoot;M2 QOE 15 artery X0-4624 Endfoot;M2 QOE 15 artery X0-4624;1.99158202094551;16.5122971490586;0.0316781498021819;0.0316342168882748;0.0315028147541895;0.0312851244248937;0.0309830852820271;0.0305993527320299;0.0301372412078311;0.0296006546561124;0.028994007118957;0.028322136365844;0.0275902137545732;0.0268036535880175;…
NREM;510;550;40;M2 QOE 15 #14;0.113154908039822;0.205409318655268;Artery;Endfoot;M2 QOE 15 artery X0-4624 Endfoot;M2 QOE 15 artery X0-4624;1.99158202094551;16.5122971490586;0.0279832146847983;0.0279938601148072;0.0280241369145097;0.0280691387883546;0.0281209260840234;0.0281688714270693;0.0282001228592492;0.0282001648745481;0.0281534537151412;0.02804410032612;0.0278565725963329;0.0275763879984383;…
IS;550;600;50;M2 QOE 15 #15;0.0356685485381451;0.205076532105067;Artery;Endfoot;M2 QOE 15 artery X0-4624 Endfoot;M2 QOE 15 artery X0-4624;1.99158202094551;16.5122971490586;0.0563178137234813;0.0561771260362941;0.0557575517509905;0.0550664755796374;0.0541159372298676;0.0529222426309685;0.0515054456584448;0.0498887243804867;0.0480976800576627;0.0461595896381118;0.0441026432203017;0.0419551969508819…
[truncated: 81 more rows]
