# Supplementary material for: Sleep cycle-dependent vascular dynamics in male mice and the predicted effects on perivascular cerebrospinal fluid flow and solute transport
Source: Nat Commun. 2023 Feb 20;14:953. doi: 10.1038/s41467-023-36643-5 (PMC9941497; doi:10.1038/s41467-023-36643-5)
Supplement: Supplementary file 6 — Source Data [file 41467_2023_36643_MOESM6_ESM.zip › SourceData_final/Suppl_Fig_12a.xlsx]

## Sheet: Sheet1
	stage	frequency band name	vessel id	Oscillation amplitude (pc)	Oscillation frequency (Hz)	Effective diffusion coefficient	Enhancement factor R	Peak velocity (um/s)	Peak pressure (Pa)
1	baseline	LF	101-10-10	0.648485	0.710423	1.69101e-07	0.00655184	17.1493	8.82765
2	baseline	LF	110-10-11	0.520481	0.710423	1.69443e-07	0.0085877	13.7646	2.35191
3	baseline	LF	67-8-11	1.56956	0.710423	1.7239e-07	0.0261331	41.5114	52.0163
4	baseline	LF	77-9-6	1.45869	0.710423	1.69694e-07	0.0100854	38.5769	168.192
5	baseline	LF	80-9-6	0.683825	0.710423	1.69184e-07	0.0070466	18.0836	9.69425
6	baseline	LF	97-10-2	1.93163	0.710423	1.8071e-07	0.0756528	51.09	15.3586
7	baseline	VLF	100-10-9	5.52207	0.229676	1.70199e-07	0.0130869	47.2141	262.643
8	baseline	VLF	101-10-10	0.589014	0.229676	1.68154e-07	0.000918877	5.0359	2.59197
9	baseline	VLF	110-10-11	0.799781	0.229676	1.6844e-07	0.00261735	6.83827	1.16838
10	baseline	VLF	67-8-11	1.6288	0.229676	1.68742e-07	0.00441369	13.9265	17.447
11	baseline	VLF	77-9-6	1.40151	0.229676	1.68286e-07	0.00170139	11.9824	52.2372
12	baseline	VLF	80-9-6	1.4377	0.229676	1.68732e-07	0.00435719	12.2923	6.5897
13	baseline	VLF	97-10-2	1.89981	0.229676	1.69614e-07	0.00960719	16.244	4.88184
14	stageIS	LF	100-10-9	2.72898	0.654871	1.71395e-07	0.0202103	66.5285	229.206
15	stageIS	LF	101-10-10	0.698095	0.654871	1.68985e-07	0.0058637	17.0176	11.9653
16	stageIS	LF	110-10-11	0.471216	0.654871	1.68727e-07	0.00432725	11.4868	3.30591
17	stageIS	LF	67-8-11	1.19923	0.654871	1.70214e-07	0.0131805	29.2355	45.1528
18	stageIS	LF	77-9-6	1.44715	0.654871	1.69652e-07	0.00983151	35.279	101.914
19	stageIS	LF	80-9-6	0.617174	0.654871	1.68787e-07	0.00468644	15.0446	10.1205
20	stageIS	LF	97-10-2	0.803362	0.654871	1.69589e-07	0.00945539	19.5839	8.58516
21	stageIS	VLF	100-10-9	4.86849	0.225924	1.69856e-07	0.0110474	40.9455	141.064
22	stageIS	VLF	101-10-10	1.17386	0.225924	1.68452e-07	0.00269139	9.87248	6.94122
23	stageIS	VLF	110-10-11	0.788789	0.225924	1.68309e-07	0.0018414	6.63387	1.90919
24	stageIS	VLF	67-8-11	2.61696	0.225924	1.69749e-07	0.0104089	22.0111	33.9962
25	stageIS	VLF	77-9-6	2.45242	0.225924	1.68823e-07	0.004899	20.6255	59.5811
26	stageIS	VLF	80-9-6	1.11896	0.225924	1.68417e-07	0.00248457	9.41055	6.33036
27	stageIS	VLF	97-10-2	1.48104	0.225924	1.68818e-07	0.0048698	12.456	5.46037
28	stageNREM	LF	100-10-9	3.26009	0.603312	1.72393e-07	0.0261468	73.2202	243.031
29	stageNREM	LF	101-10-10	0.833959	0.603312	1.69262e-07	0.00751435	18.7294	12.686
30	stageNREM	LF	110-10-11	0.562924	0.603312	1.68921e-07	0.00548442	12.6422	3.50468
31	stageNREM	LF	67-8-11	1.43263	0.603312	1.70871e-07	0.0170886	32.1765	47.8767
32	stageNREM	LF	77-9-6	1.72879	0.603312	1.70138e-07	0.0127263	38.8275	108.062
33	stageNREM	LF	80-9-6	0.737289	0.603312	1.69006e-07	0.00598737	16.5579	10.7307
34	stageNREM	LF	97-10-2	0.959713	0.603312	1.70032e-07	0.0120978	21.5538	9.10253
35	stageNREM	VLF	100-10-9	4.61305	0.211695	1.69571e-07	0.00935334	36.3537	120.657
36	stageNREM	VLF	101-10-10	1.11227	0.211695	1.68385e-07	0.00229185	8.76535	5.9366
37	stageNREM	VLF	110-10-11	0.747403	0.211695	1.68264e-07	0.00157194	5.88994	1.63272
38	stageNREM	VLF	67-8-11	2.47966	0.211695	1.69476e-07	0.00878535	19.5426	29.0767
39	stageNREM	VLF	77-9-6	2.32374	0.211695	1.687e-07	0.00416953	18.3124	50.962
40	stageNREM	VLF	80-9-6	1.06025	0.211695	1.68356e-07	0.00211774	8.35521	5.41445
41	stageNREM	VLF	97-10-2	1.40333	0.211695	1.68689e-07	0.00410303	11.0592	4.67013
42	stageREM	LF	100-10-9	2.28351	0.759053	1.70757e-07	0.0164127	64.5241	257.484
43	stageREM	LF	101-10-10	0.584142	0.759053	1.68807e-07	0.00480651	16.5049	13.4407
44	stageREM	LF	110-10-11	0.394297	0.759053	1.68599e-07	0.00356746	11.1408	3.7134
45	stageREM	LF	67-8-11	1.00347	0.759053	1.69804e-07	0.0107402	28.3544	50.7207
46	stageREM	LF	77-9-6	1.21092	0.759053	1.69347e-07	0.00801642	34.2161	114.488
47	stageREM	LF	80-9-6	0.51643	0.759053	1.68647e-07	0.00384959	14.5914	11.369
48	stageREM	LF	97-10-2	0.672226	0.759053	1.69298e-07	0.00772447	18.9938	9.64385
49	stageREM	VLF	100-10-9	4.28105	0.188308	1.69161e-07	0.00690946	30.0099	119.754
50	stageREM	VLF	101-10-10	1.03222	0.188308	1.68197e-07	0.00117399	7.23566	5.89178
51	stageREM	VLF	110-10-11	0.693612	0.188308	1.6815e-07	0.000895736	4.86212	1.6205
52	stageREM	VLF	67-8-11	2.3012	0.188308	1.6866e-07	0.00392538	16.1314	28.8526
53	stageREM	VLF	77-9-6	2.1565	0.188308	1.6853e-07	0.00315725	15.1169	50.5806
54	stageREM	VLF	80-9-6	0.983941	0.188308	1.68184e-07	0.00109713	6.89711	5.37353
55	stageREM	VLF	97-10-2	1.30233	0.188308	1.68347e-07	0.00206361	9.12908	4.6347
56	stageAwakening	LF	101-10-10	0.849266	0.715249	1.69557e-07	0.00926823	22.6119	17.657
57	stageAwakening	LF	110-10-11	0.681631	0.715249	1.69833e-07	0.010912	18.1488	4.7078
58	stageAwakening	LF	67-8-11	2.05552	0.715249	1.72154e-07	0.024725	54.7324	103.986
59	stageAwakening	LF	77-9-6	1.91032	0.715249	1.69568e-07	0.00933259	50.8632	336.174
60	stageAwakening	LF	80-9-6	0.895548	0.715249	1.6969e-07	0.0100592	23.844	19.3842
61	stageAwakening	LF	97-10-2	2.52969	0.715249	1.85201e-07	0.102389	67.3672	30.7233
62	stageAwakening	VLF	100-10-9	4.9258	0.270308	1.6995e-07	0.0116103	49.5661	418.012
63	stageAwakening	VLF	101-10-10	0.525412	0.270308	1.68139e-07	0.000830226	5.28676	4.12757
64	stageAwakening	VLF	110-10-11	0.713421	0.270308	1.68355e-07	0.00211397	7.17882	1.86199
65	stageAwakening	VLF	67-8-11	1.45293	0.270308	1.68666e-07	0.00396209	14.6202	27.7744
66	stageAwakening	VLF	80-9-6	1.28245	0.270308	1.68633e-07	0.00376762	12.9046	10.4902
67	stageAwakening	VLF	97-10-2	1.69467	0.270308	1.69335e-07	0.00794372	17.0531	7.77341
